# Supplementary material for: Fed State Prior to Hemorrhagic Shock and Polytrauma in a Porcine Model Results in Altered Liver Transcriptomic Response
Source: PLoS One. 2014 Jun 17;9(6):e100088. doi: 10.1371/journal.pone.0100088 (PMC4061062; doi:10.1371/journal.pone.0100088)
Supplement: File S2 — List of genes differentially expressed over time within Carbohydrate Prefed animals. (XLSX) [file pone.0100088.s002.xlsx]

## Sheet: FR2vBaseline
hgnc_symbol	pig_ensembl_gene_id	logFC	PValue	FDR	description
BCL9	ENSSSCG00000006698	2.46224	3.63e-07	0.00419798	B-cell CLL/lymphoma 9 [Source:HGNC Symbol;Acc:1008]
CDAN1	ENSSSCG00000004719	-1.09049	1.5e-06	0.00550662	codanin 1 [Source:HGNC Symbol;Acc:1713]
PLEKHA1	ENSSSCG00000010702	1.91194	2.26e-06	0.00550662	pleckstrin homology domain containing	family A (phosphoinositide binding specific) member 1 [Source:HGNC Symbol;Acc:14335]
TMEM204	ENSSSCG00000008021	-1.5161	1.64e-06	0.00550662	transmembrane protein 204 [Source:HGNC Symbol;Acc:14158]
TSPAN14	ENSSSCG00000010341	1.73662	2.38e-06	0.00550662	tetraspanin 14 [Source:HGNC Symbol;Acc:23303]
HERC1	ENSSSCG00000004561	-1.038	4.17e-06	0.00802731	HECT and RLD domain containing E3 ubiquitin protein ligase family member 1 [Source:HGNC Symbol;Acc:4867]
PGM5	ENSSSCG00000005243	-1.64352	4.97e-06	0.00820119	phosphoglucomutase 5 [Source:HGNC Symbol;Acc:8908]
ADM	ENSSSCG00000013408	3.02687	5.83e-06	0.00842134	adrenomedullin [Source:HGNC Symbol;Acc:259]
ACAP2	ENSSSCG00000027209	1.3085	7.52e-06	0.0095704	ArfGAP with coiled-coil	ankyrin repeat and PH domains 2 [Source:HGNC Symbol;Acc:16469]
DNAJB1	ENSSSCG00000013784	2.9255	8.28e-06	0.0095704	DnaJ (Hsp40) homolog	subfamily B	member 1 [Source:HGNC Symbol;Acc:5270]
GNB5	ENSSSCG00000004622	-1.45451	9.42e-06	0.00988904	guanine nucleotide binding protein (G protein)	beta 5 [Source:HGNC Symbol;Acc:4401]
GALNT2	ENSSSCG00000010185	1.69469	1.07e-05	0.0102622	UDP-N-acetyl-alpha-D-galactosamine:polypeptide N-acetylgalactosaminyltransferase 2 (GalNAc-T2) [Source:HGNC Symbol;Acc:4124]
RAB30	ENSSSCG00000014900	3.86594	1.22e-05	0.0108787	RAB30	member RAS oncogene family [Source:HGNC Symbol;Acc:9770]
NOD1	ENSSSCG00000016678	2.44176	1.37e-05	0.0112925	nucleotide-binding oligomerization domain containing 1 [Source:HGNC Symbol;Acc:16390]
CASP10	ENSSSCG00000026940	1.98996	1.72e-05	0.0116849	caspase 10	apoptosis-related cysteine peptidase [Source:HGNC Symbol;Acc:1500]
HSBP1L1	ENSSSCG00000005778	6.42019	1.71e-05	0.0116849	heat shock factor binding protein 1-like 1 [Source:HGNC Symbol;Acc:37243]
UNC119B	ENSSSCG00000020716	1.5715	1.71e-05	0.0116849	unc-119 homolog B (C. elegans) [Source:HGNC Symbol;Acc:16488]
ABHD5	ENSSSCG00000011297	1.82876	2.37e-05	0.015009	abhydrolase domain containing 5 [Source:HGNC Symbol;Acc:21396]
FAM171A2	ENSSSCG00000017356	-2.0425	2.73e-05	0.015009	family with sequence similarity 171	member A2 [Source:HGNC Symbol;Acc:30480]
R3HDM4	ENSSSCG00000013419	1.10692	2.62e-05	0.015009	R3H domain containing 4 [Source:HGNC Symbol;Acc:28270]
RPS6KA2	ENSSSCG00000004022	-1.62875	2.51e-05	0.015009	ribosomal protein S6 kinase	90kDa	polypeptide 2 [Source:HGNC Symbol;Acc:10431]
FOXO1	ENSSSCG00000009370	-1.73544	2.93e-05	0.0153749	forkhead box O1 [Source:HGNC Symbol;Acc:3819]
RGS4	ENSSSCG00000006335	3.27412	3.09e-05	0.0155337	regulator of G-protein signaling 4 [Source:HGNC Symbol;Acc:10000]
CA12	ENSSSCG00000004565	5.81495	4.22e-05	0.0180698	carbonic anhydrase XII [Source:HGNC Symbol;Acc:1371]
CYTH4	ENSSSCG00000000130	2.31042	4.54e-05	0.0180698	cytohesin 4 [Source:HGNC Symbol;Acc:9505]
LPCAT4	ENSSSCG00000002235	-1.44287	4.2e-05	0.0180698	lysophosphatidylcholine acyltransferase 4 [Source:HGNC Symbol;Acc:30059]
OLR1	ENSSSCG00000000647	1.80416	4.43e-05	0.0180698	oxidized low density lipoprotein (lectin-like) receptor 1 [Source:HGNC Symbol;Acc:8133]
TM4SF1	ENSSSCG00000011702	1.97729	4.41e-05	0.0180698	transmembrane 4 L six family member 1 [Source:HGNC Symbol;Acc:11853]
HIST1H1D	ENSSSCG00000001137	2.44942	5.23e-05	0.0201302	histone cluster 1	H1d [Source:HGNC Symbol;Acc:4717]
CHMP4B	ENSSSCG00000007272	1.26846	5.8e-05	0.0216236	charged multivesicular body protein 4B [Source:HGNC Symbol;Acc:16171]
CARD10	ENSSSCG00000025260	1.98277	6.19e-05	0.0216715	caspase recruitment domain family	member 10 [Source:HGNC Symbol;Acc:16422]
SH3GL1	ENSSSCG00000013508	1.58472	6.05e-05	0.0216715	SH3-domain GRB2-like 1 [Source:HGNC Symbol;Acc:10830]
TSPAN9	ENSSSCG00000000735	-1.03113	6.39e-05	0.0216957	tetraspanin 9 [Source:HGNC Symbol;Acc:21640]
EFHD2	ENSSSCG00000003458	2.00356	6.82e-05	0.0218796	EF-hand domain family	member D2 [Source:HGNC Symbol;Acc:28670]
SERPINB8	ENSSSCG00000004888	2.20096	6.8e-05	0.0218796	serpin peptidase inhibitor	clade B (ovalbumin)	member 8 [Source:HGNC Symbol;Acc:8952]
BCL2L1	ENSSSCG00000007229	1.59448	7.39e-05	0.0230804	BCL2-like 1 [Source:HGNC Symbol;Acc:992]
ARF6	ENSSSCG00000005012	1.24676	8.11e-05	0.024024	ADP-ribosylation factor 6 [Source:HGNC Symbol;Acc:659]
RUSC1	ENSSSCG00000006511	-1.11947	9.78e-05	0.0275621	RUN and SH3 domain containing 1 [Source:HGNC Symbol;Acc:17153]
SDCBP2	ENSSSCG00000007189	4.31823	9.71e-05	0.0275621	syndecan binding protein (syntenin) 2 [Source:HGNC Symbol;Acc:15756]
BCAR1	ENSSSCG00000028878	1.47564	0.00012342	0.0277642	breast cancer anti-estrogen resistance 1 [Source:HGNC Symbol;Acc:971]
CCSER2	ENSSSCG00000010351	1.32002	0.000106648	0.0277642	coiled-coil serine-rich protein 2 [Source:HGNC Symbol;Acc:29197]
EFCAB4A	ENSSSCG00000023933	-3.50204	0.000136022	0.0277642	EF-hand calcium binding domain 4A [Source:HGNC Symbol;Acc:28703]
HSPA2	ENSSSCG00000002274	3.16854	0.000134005	0.0277642	heat shock 70kDa protein 2 [Source:HGNC Symbol;Acc:5235]
IL4R	ENSSSCG00000007817	1.75254	0.000131744	0.0277642	interleukin 4 receptor [Source:HGNC Symbol;Acc:6015]
ITPR1	ENSSSCG00000011533	-1.43373	0.000128688	0.0277642	inositol 1	4	5-trisphosphate receptor	type 1 [Source:HGNC Symbol;Acc:6180]
LITAF	ENSSSCG00000024982	1.75452	0.000111959	0.0277642	lipopolysaccharide-induced TNF factor [Source:HGNC Symbol;Acc:16841]
LRRC59	ENSSSCG00000017570	1.96253	0.00012803	0.0277642	leucine rich repeat containing 59 [Source:HGNC Symbol;Acc:28817]
NREP	ENSSSCG00000025831	-1.97485	0.000127864	0.0277642	neuronal regeneration related protein [Source:HGNC Symbol;Acc:16834]
PTPN2	ENSSSCG00000021738	1.20654	0.000105809	0.0277642	protein tyrosine phosphatase	non-receptor type 2 [Source:HGNC Symbol;Acc:9650]
S100A12	ENSSSCG00000006589	4.91361	0.00013301	0.0277642	S100 calcium binding protein A12 [Source:HGNC Symbol;Acc:10489]
SDC4	ENSSSCG00000007401	1.44355	0.000118641	0.0277642	syndecan 4 [Source:HGNC Symbol;Acc:10661]
SLC22A17	ENSSSCG00000002025	-1.40715	0.000124118	0.0277642	solute carrier family 22	member 17 [Source:HGNC Symbol;Acc:23095]
SLC39A14	ENSSSCG00000009623	1.71046	0.000136994	0.0277642	solute carrier family 39 (zinc transporter)	member 14 [Source:HGNC Symbol;Acc:20858]
EHBP1	ENSSSCG00000020930	-1.00765	0.000147044	0.0281384	EH domain binding protein 1 [Source:HGNC Symbol;Acc:29144]
PLIN2	ENSSSCG00000005171	3.49135	0.000147944	0.0281384	perilipin 2 [Source:HGNC Symbol;Acc:248]
SHROOM1	ENSSSCG00000014287	1.80862	0.000148584	0.0281384	shroom family member 1 [Source:HGNC Symbol;Acc:24084]
TJP2	ENSSSCG00000005247	1.2989	0.000143584	0.0281384	tight junction protein 2 [Source:HGNC Symbol;Acc:11828]
KIAA0391	ENSSSCG00000001950	-1.65582	0.000151304	0.0281913	KIAA0391 [Source:HGNC Symbol;Acc:19958]
WNT2B	ENSSSCG00000006780	1.81318	0.000155271	0.0284713	wingless-type MMTV integration site family	member 2B [Source:HGNC Symbol;Acc:12781]
CAPNS1	ENSSSCG00000030149	1.04619	0.000177533	0.0293291	calpain	small subunit 1 [Source:HGNC Symbol;Acc:1481]
GDPD1	ENSSSCG00000030262	-3.01837	0.000178327	0.0293291	glycerophosphodiester phosphodiesterase domain containing 1 [Source:HGNC Symbol;Acc:20883]
KREMEN1	ENSSSCG00000009972	2.71768	0.000176688	0.0293291	kringle containing transmembrane protein 1 [Source:HGNC Symbol;Acc:17550]
PRAM1	ENSSSCG00000024810	-1.31552	0.00018026	0.0293291	PML-RARA regulated adaptor molecule 1 [Source:HGNC Symbol;Acc:30091]
SAT2	ENSSSCG00000017952	-1.74451	0.000171387	0.0293291	spermidine/spermine N1-acetyltransferase family member 2 [Source:HGNC Symbol;Acc:23160]
TMEM106A	ENSSSCG00000025856	-1.27818	0.00017203	0.0293291	transmembrane protein 106A [Source:HGNC Symbol;Acc:28288]
TMEM86A	ENSSSCG00000013360	-1.32179	0.000178626	0.0293291	transmembrane protein 86A [Source:HGNC Symbol;Acc:26890]
FN3KRP	ENSSSCG00000017134	-1.29024	0.000186361	0.0293627	fructosamine 3 kinase related protein [Source:HGNC Symbol;Acc:25700]
H3F3B	ENSSSCG00000017202	1.35293	0.000190634	0.0293627	H3 histone	family 3B (H3.3B) [Source:HGNC Symbol;Acc:4765]
MXRA8	ENSSSCG00000021880	-1.25528	0.000183967	0.0293627	matrix-remodelling associated 8 [Source:HGNC Symbol;Acc:7542]
SBNO2	ENSSSCG00000030042	1.78681	0.000189571	0.0293627	strawberry notch homolog 2 (Drosophila) [Source:HGNC Symbol;Acc:29158]
C1orf159	ENSSSCG00000024797	-1.9748	0.000203327	0.0297826	chromosome 1 open reading frame 159 [Source:HGNC Symbol;Acc:26062]
NETO2	ENSSSCG00000028434	3.46077	0.000203672	0.0297826	neuropilin (NRP) and tolloid (TLL)-like 2 [Source:HGNC Symbol;Acc:14644]
PKP4	ENSSSCG00000024709	-1.30328	0.000196298	0.0297826	plakophilin 4 [Source:HGNC Symbol;Acc:9026]
ATP6V0D2	ENSSSCG00000006138	4.34549	0.000217758	0.031056	ATPase	H+ transporting	lysosomal 38kDa	V0 subunit d2 [Source:HGNC Symbol;Acc:18266]
CHRM1	ENSSSCG00000024545	4.52782	0.000217649	0.031056	cholinergic receptor	muscarinic 1 [Source:HGNC Symbol;Acc:1950]
PTH1R	ENSSSCG00000011326	-1.8112	0.000225761	0.0318048	parathyroid hormone 1 receptor [Source:HGNC Symbol;Acc:9608]
BFAR	ENSSSCG00000007879	1.18421	0.000241771	0.0332492	bifunctional apoptosis regulator [Source:HGNC Symbol;Acc:17613]
FBXO4	ENSSSCG00000016865	1.11083	0.00024036	0.0332492	F-box protein 4 [Source:HGNC Symbol;Acc:13583]
PCOLCE2	ENSSSCG00000011683	1.13839	0.000255948	0.0347848	procollagen C-endopeptidase enhancer 2 [Source:HGNC Symbol;Acc:8739]
REEP4	ENSSSCG00000009617	2.13352	0.000269376	0.0361841	receptor accessory protein 4 [Source:HGNC Symbol;Acc:26176]
CCHCR1	ENSSSCG00000001391	-1.8217	0.000293505	0.0378955	coiled-coil alpha-helical rod protein 1 [Source:HGNC Symbol;Acc:13930]
MCL1	ENSSSCG00000006652	1.54652	0.000295239	0.0378955	myeloid cell leukemia sequence 1 (BCL2-related) [Source:HGNC Symbol;Acc:6943]
RNFT2	ENSSSCG00000009862	-1.91739	0.000291406	0.0378955	ring finger protein	transmembrane 2 [Source:HGNC Symbol;Acc:25905]
MAK	ENSSSCG00000001042	4.41368	0.000300485	0.0381451	male germ cell-associated kinase [Source:HGNC Symbol;Acc:6816]
PLAT	ENSSSCG00000007032	2.62841	0.000312864	0.0392849	plasminogen activator	tissue [Source:HGNC Symbol;Acc:9051]
2013-09-04	ENSSSCG00000017643	-1.13346	0.000321219	0.0399002	septin 4 [Source:HGNC Symbol;Acc:9165]
PDGFC	ENSSSCG00000024960	-1.3863	0.000332228	0.0408287	platelet derived growth factor C [Source:HGNC Symbol;Acc:8801]
CD1D	ENSSSCG00000006452	-1.72654	0.000361191	0.0414589	CD1d molecule [Source:HGNC Symbol;Acc:1637]
CLDN4	ENSSSCG00000007718	2.6047	0.000397585	0.0414589	claudin 4 [Source:HGNC Symbol;Acc:2046]
DUSP19	ENSSSCG00000016020	-2.20465	0.000385827	0.0414589	dual specificity phosphatase 19 [Source:HGNC Symbol;Acc:18894]
EVI5	ENSSSCG00000021177	1.4381	0.000356527	0.0414589	ecotropic viral integration site 5 [Source:HGNC Symbol;Acc:3501]
FAM69B	ENSSSCG00000005837	-1.25965	0.000373489	0.0414589	family with sequence similarity 69	member B [Source:HGNC Symbol;Acc:28290]
FAS	ENSSSCG00000010448	1.60173	0.000363174	0.0414589	Fas (TNF receptor superfamily	member 6) [Source:HGNC Symbol;Acc:11920]
FGF23	ENSSSCG00000029028	4.37076	0.000354902	0.0414589	fibroblast growth factor 23 [Source:HGNC Symbol;Acc:3680]
GSKIP	ENSSSCG00000022930	1.09937	0.000394484	0.0414589	GSK3B interacting protein [Source:HGNC Symbol;Acc:20343]
MICALL2	ENSSSCG00000007557	2.18668	0.000389528	0.0414589	MICAL-like 2 [Source:HGNC Symbol;Acc:29672]
OXSM	ENSSSCG00000011215	-1.5429	0.000396643	0.0414589	3-oxoacyl-ACP synthase	mitochondrial [Source:HGNC Symbol;Acc:26063]
PLAUR	ENSSSCG00000003065	2.74894	0.000368418	0.0414589	plasminogen activator	urokinase receptor [Source:HGNC Symbol;Acc:9053]
PPL	ENSSSCG00000007927	2.24573	0.000401956	0.0414589	periplakin [Source:HGNC Symbol;Acc:9273]
SMARCA2	ENSSSCG00000005232	-1.19229	0.000357693	0.0414589	SWI/SNF related	matrix associated	actin dependent regulator of chromatin	subfamily a	member 2 [Source:HGNC Symbol;Acc:11098]
TEAD4	ENSSSCG00000000736	3.47132	0.000393566	0.0414589	TEA domain family member 4 [Source:HGNC Symbol;Acc:11717]
LPAR6	ENSSSCG00000009402	1.26494	0.000428424	0.0430361	lysophosphatidic acid receptor 6 [Source:HGNC Symbol;Acc:15520]
CD274	ENSSSCG00000005211	3.30933	0.000434583	0.0432785	CD274 molecule [Source:HGNC Symbol;Acc:17635]
KIAA1456	ENSSSCG00000006969	-2.54791	0.000452812	0.0445668	KIAA1456 [Source:HGNC Symbol;Acc:26725]
OSMR	ENSSSCG00000016851	1.52659	0.000459094	0.0445668	oncostatin M receptor [Source:HGNC Symbol;Acc:8507]
DENND2D	ENSSSCG00000006797	1.81682	0.000482362	0.0453244	DENN/MADD domain containing 2D [Source:HGNC Symbol;Acc:26192]
HIGD1A	ENSSSCG00000011290	1.54876	0.000484611	0.0453244	HIG1 hypoxia inducible domain family	member 1A [Source:HGNC Symbol;Acc:29527]
ITGA2	ENSSSCG00000016887	2.13751	0.000485102	0.0453244	integrin	alpha 2 (CD49B	alpha 2 subunit of VLA-2 receptor) [Source:HGNC Symbol;Acc:6137]
LIMS1	ENSSSCG00000008137	1.12165	0.000490381	0.0453244	LIM and senescent cell antigen-like domains 1 [Source:HGNC Symbol;Acc:6616]
LIMS3	ENSSSCG00000008137	1.12165	0.00049043	0.0453244	LIM and senescent cell antigen-like domains 3 [Source:HGNC Symbol;Acc:30047]
LIMS3L	ENSSSCG00000008137	1.12165	0.000490439	0.0453244	LIM and senescent cell antigen-like domains 3-like [Source:HGNC Symbol;Acc:39941]
PGA3	ENSSSCG00000013092	3.81884	0.00050556	0.0456308	pepsinogen 3	group I (pepsinogen A) [Source:HGNC Symbol;Acc:8885]
PGA4	ENSSSCG00000013092	3.81884	0.000505605	0.0456308	pepsinogen 4	group I (pepsinogen A) [Source:HGNC Symbol;Acc:8886]
PGA5	ENSSSCG00000013092	3.81884	0.000505584	0.0456308	pepsinogen 5	group I (pepsinogen A) [Source:HGNC Symbol;Acc:8887]
DCPS	ENSSSCG00000015231	-1.99075	0.000512272	0.0458742	decapping enzyme	scavenger [Source:HGNC Symbol;Acc:29812]
IFT122	ENSSSCG00000011589	-1.59189	0.000552648	0.0491091	intraflagellar transport 122 homolog (Chlamydomonas) [Source:HGNC Symbol;Acc:13556]

## Sheet: FR8vBaseline
hgnc_symbol	pig_ensembl_gene_id	logFC	PValue	FDR	description
GSKIP	ENSSSCG00000022930	1.86805	1.1e-08	0.000105602	GSK3B interacting protein [Source:HGNC Symbol;Acc:20343]
LIMS1	ENSSSCG00000008137	1.86024	4.57e-08	0.000105602	LIM and senescent cell antigen-like domains 1 [Source:HGNC Symbol;Acc:6616]
LIMS3	ENSSSCG00000008137	1.86024	4.57e-08	0.000105602	LIM and senescent cell antigen-like domains 3 [Source:HGNC Symbol;Acc:30047]
LIMS3L	ENSSSCG00000008137	1.86024	4.57e-08	0.000105602	LIM and senescent cell antigen-like domains 3-like [Source:HGNC Symbol;Acc:39941]
MYD88	ENSSSCG00000022737	1.7829	2.39e-08	0.000105602	myeloid differentiation primary response 88 [Source:HGNC Symbol;Acc:7562]
HSBP1L1	ENSSSCG00000005778	8.12576	6.34e-08	0.000122114	heat shock factor binding protein 1-like 1 [Source:HGNC Symbol;Acc:37243]
FKBP1B	ENSSSCG00000008588	3.64478	8.29e-08	0.000136848	FK506 binding protein 1B	12.6 kDa [Source:HGNC Symbol;Acc:3712]
SLC39A1	ENSSSCG00000006561	1.6059	1.89e-07	0.000273471	solute carrier family 39 (zinc transporter)	member 1 [Source:HGNC Symbol;Acc:12876]
GALNT2	ENSSSCG00000010185	2.04378	4.34e-07	0.000557054	UDP-N-acetyl-alpha-D-galactosamine:polypeptide N-acetylgalactosaminyltransferase 2 (GalNAc-T2) [Source:HGNC Symbol;Acc:4124]
CDAN1	ENSSSCG00000004719	-1.20884	6.49e-07	0.000700415	codanin 1 [Source:HGNC Symbol;Acc:1713]
IL2RB	ENSSSCG00000030572	-2.02821	6.67e-07	0.000700415	interleukin 2 receptor	beta [Source:HGNC Symbol;Acc:6009]
FOXN2	ENSSSCG00000029593	1.70543	1.37e-06	0.00112766	forkhead box N2 [Source:HGNC Symbol;Acc:5281]
MLEC	ENSSSCG00000009914	2.45038	1.33e-06	0.00112766	malectin [Source:HGNC Symbol;Acc:28973]
SKAP1	ENSSSCG00000017527	-2.89242	1.31e-06	0.00112766	src kinase associated phosphoprotein 1 [Source:HGNC Symbol;Acc:15605]
SLC39A13	ENSSSCG00000013238	1.72816	1.66e-06	0.00127545	solute carrier family 39 (zinc transporter)	member 13 [Source:HGNC Symbol;Acc:20859]
POLR2H	ENSSSCG00000022507	1.80499	2.01e-06	0.00144929	polymerase (RNA) II (DNA directed) polypeptide H [Source:HGNC Symbol;Acc:9195]
LRIF1	ENSSSCG00000006799	2.00108	2.26e-06	0.00153843	ligand dependent nuclear receptor interacting factor 1 [Source:HGNC Symbol;Acc:30299]
PER2	ENSSSCG00000016338	-4.81754	3.13e-06	0.0020073	period circadian clock 2 [Source:HGNC Symbol;Acc:8846]
MYH7B	ENSSSCG00000007288	-2.42946	3.43e-06	0.00208684	myosin	heavy chain 7B	cardiac muscle	beta [Source:HGNC Symbol;Acc:15906]
BLMH	ENSSSCG00000027883	-1.33104	4e-06	0.00216953	bleomycin hydrolase [Source:HGNC Symbol;Acc:1059]
PPP1R3G	ENSSSCG00000000997	-4.00248	3.96e-06	0.00216953	protein phosphatase 1	regulatory subunit 3G [Source:HGNC Symbol;Acc:14945]
MAP4K2	ENSSSCG00000013020	-1.70095	4.86e-06	0.0024432	mitogen-activated protein kinase kinase kinase kinase 2 [Source:HGNC Symbol;Acc:6864]
UBE2W	ENSSSCG00000006177	1.62446	5.22e-06	0.0025136	ubiquitin-conjugating enzyme E2W (putative) [Source:HGNC Symbol;Acc:25616]
SENP1	ENSSSCG00000000816	1.74596	6.76e-06	0.00312468	SUMO1/sentrin specific peptidase 1 [Source:HGNC Symbol;Acc:17927]
HID1	ENSSSCG00000017219	1.85181	7.71e-06	0.00342443	HID1 domain containing [Source:HGNC Symbol;Acc:15736]
RPS6KA2	ENSSSCG00000004022	-1.87456	9.53e-06	0.00407663	ribosomal protein S6 kinase	90kDa	polypeptide 2 [Source:HGNC Symbol;Acc:10431]
THAP2	ENSSSCG00000021270	2.1726	1.19e-05	0.00490944	THAP domain containing	apoptosis associated protein 2 [Source:HGNC Symbol;Acc:20854]
GPCPD1	ENSSSCG00000007043	-3.19293	1.35e-05	0.00536431	glycerophosphocholine phosphodiesterase GDE1 homolog (S. cerevisiae) [Source:HGNC Symbol;Acc:26957]
KCNN2	ENSSSCG00000014213	-3.4546	1.67e-05	0.00643101	potassium intermediate/small conductance calcium-activated channel	subfamily N	member 2 [Source:HGNC Symbol;Acc:6291]
ATP1B1	ENSSSCG00000006296	-1.57862	1.81e-05	0.00652794	ATPase	Na+/K+ transporting	beta 1 polypeptide [Source:HGNC Symbol;Acc:804]
COG6	ENSSSCG00000009369	1.67692	1.8e-05	0.00652794	component of oligomeric golgi complex 6 [Source:HGNC Symbol;Acc:18621]
CXCL10	ENSSSCG00000008977	-3.26841	1.91e-05	0.0066906	chemokine (C-X-C motif) ligand 10 [Source:HGNC Symbol;Acc:10637]
CAPNS1	ENSSSCG00000030149	1.24768	2.11e-05	0.00681421	calpain	small subunit 1 [Source:HGNC Symbol;Acc:1481]
CBY1	ENSSSCG00000024599	2.03357	2.06e-05	0.00681421	chibby homolog 1 (Drosophila) [Source:HGNC Symbol;Acc:1307]
SQLE	ENSSSCG00000005970	-4.08581	2.12e-05	0.00681421	squalene epoxidase [Source:HGNC Symbol;Acc:11279]
EEF2K	ENSSSCG00000007839	-1.56253	2.36e-05	0.00736094	eukaryotic elongation factor-2 kinase [Source:HGNC Symbol;Acc:24615]
DYRK1B	ENSSSCG00000027197	-1.742	2.54e-05	0.00743867	dual-specificity tyrosine-(Y)-phosphorylation regulated kinase 1B [Source:HGNC Symbol;Acc:3092]
KLF9	ENSSSCG00000021646	-3.59166	2.46e-05	0.00743867	Kruppel-like factor 9 [Source:HGNC Symbol;Acc:1123]
PAPOLA	ENSSSCG00000002505	1.41334	2.58e-05	0.00743867	poly(A) polymerase alpha [Source:HGNC Symbol;Acc:14981]
LITAF	ENSSSCG00000024982	2.0004	2.7e-05	0.00760017	lipopolysaccharide-induced TNF factor [Source:HGNC Symbol;Acc:16841]
DKK3	ENSSSCG00000013401	2.97312	2.79e-05	0.00767875	dickkopf 3 homolog (Xenopus laevis) [Source:HGNC Symbol;Acc:2893]
CA12	ENSSSCG00000004565	5.95688	3.2e-05	0.00823929	carbonic anhydrase XII [Source:HGNC Symbol;Acc:1371]
EXD3	ENSSSCG00000005855	-2.2677	3.18e-05	0.00823929	exonuclease 3'-5' domain containing 3 [Source:HGNC Symbol;Acc:26023]
TES	ENSSSCG00000016636	2.4427	3.21e-05	0.00823929	testis derived transcript (3 LIM domains) [Source:HGNC Symbol;Acc:14620]
TMEM86A	ENSSSCG00000013360	-1.5924	3.34e-05	0.00838718	transmembrane protein 86A [Source:HGNC Symbol;Acc:26890]
ASRGL1	ENSSSCG00000013065	1.04932	3.67e-05	0.00849916	asparaginase like 1 [Source:HGNC Symbol;Acc:16448]
BORA	ENSSSCG00000025120	2.34626	3.96e-05	0.00849916	bora	aurora kinase A activator [Source:HGNC Symbol;Acc:24724]
FOXO1	ENSSSCG00000009370	-1.85795	3.95e-05	0.00849916	forkhead box O1 [Source:HGNC Symbol;Acc:3819]
MAPK14	ENSSSCG00000001556	1.4068	3.47e-05	0.00849916	mitogen-activated protein kinase 14 [Source:HGNC Symbol;Acc:6876]
MPND	ENSSSCG00000013507	-1.70219	3.96e-05	0.00849916	MPN domain containing [Source:HGNC Symbol;Acc:25934]
SLC5A6	ENSSSCG00000008550	1.40294	3.77e-05	0.00849916	solute carrier family 5 (sodium-dependent vitamin transporter)	member 6 [Source:HGNC Symbol;Acc:11041]
USP2	ENSSSCG00000015120	-4.31942	3.97e-05	0.00849916	ubiquitin specific peptidase 2 [Source:HGNC Symbol;Acc:12618]
C3orf58	ENSSSCG00000011687	-3.67184	4.68e-05	0.0094828	chromosome 3 open reading frame 58 [Source:HGNC Symbol;Acc:28490]
SLC35E1	ENSSSCG00000013861	1.10369	4.65e-05	0.0094828	solute carrier family 35	member E1 [Source:HGNC Symbol;Acc:20803]
ZUFSP	ENSSSCG00000027649	1.59617	4.6e-05	0.0094828	zinc finger with UFM1-specific peptidase domain [Source:HGNC Symbol;Acc:21224]
FAM214A	ENSSSCG00000004617	-3.0466	4.92e-05	0.00953118	family with sequence similarity 214	member A [Source:HGNC Symbol;Acc:25609]
MASTL	ENSSSCG00000011065	-5.74162	4.89e-05	0.00953118	microtubule associated serine/threonine kinase-like [Source:HGNC Symbol;Acc:19042]
S100A10	ENSSSCG00000006612	1.77866	5.12e-05	0.00953707	S100 calcium binding protein A10 [Source:HGNC Symbol;Acc:10487]
TP53INP1	ENSSSCG00000023609	-3.65375	5.04e-05	0.00953707	tumor protein p53 inducible nuclear protein 1 [Source:HGNC Symbol;Acc:18022]
IDI1	ENSSSCG00000027363	-5.6103	5.29e-05	0.00969296	isopentenyl-diphosphate delta isomerase 1 [Source:HGNC Symbol;Acc:5387]
CCDC69	ENSSSCG00000028058	-1.63277	6.06e-05	0.00972666	coiled-coil domain containing 69 [Source:HGNC Symbol;Acc:24487]
CIRBP	ENSSSCG00000013427	-2.70551	6.02e-05	0.00972666	cold inducible RNA binding protein [Source:HGNC Symbol;Acc:1982]
FN3K	ENSSSCG00000017131	-2.20327	5.84e-05	0.00972666	fructosamine 3 kinase [Source:HGNC Symbol;Acc:24822]
NT5E	ENSSSCG00000004291	-2.55108	5.45e-05	0.00972666	5'-nucleotidase	ecto (CD73) [Source:HGNC Symbol;Acc:8021]
PPID	ENSSSCG00000008878	1.35413	5.98e-05	0.00972666	peptidylprolyl isomerase D [Source:HGNC Symbol;Acc:9257]
RINL	ENSSSCG00000022692	-2.7221	5.97e-05	0.00972666	Ras and Rab interactor-like [Source:HGNC Symbol;Acc:24795]
SERPINB8	ENSSSCG00000004888	2.29189	5.73e-05	0.00972666	serpin peptidase inhibitor	clade B (ovalbumin)	member 8 [Source:HGNC Symbol;Acc:8952]
TMPO	ENSSSCG00000000887	1.25434	5.69e-05	0.00972666	thymopoietin [Source:HGNC Symbol;Acc:11875]
ZNF438	ENSSSCG00000011023	-2.18765	6.2e-05	0.00981873	zinc finger protein 438 [Source:HGNC Symbol;Acc:21029]
ITGA2	ENSSSCG00000016887	2.59348	6.52e-05	0.0100405	integrin	alpha 2 (CD49B	alpha 2 subunit of VLA-2 receptor) [Source:HGNC Symbol;Acc:6137]
RARB	ENSSSCG00000011212	1.54595	6.49e-05	0.0100405	retinoic acid receptor	beta [Source:HGNC Symbol;Acc:9865]
CRYL1	ENSSSCG00000009268	-1.33602	6.69e-05	0.0101192	crystallin	lambda 1 [Source:HGNC Symbol;Acc:18246]
QSER1	ENSSSCG00000013314	1.04943	6.83e-05	0.0101192	glutamine and serine rich 1 [Source:HGNC Symbol;Acc:26154]
ULK1	ENSSSCG00000009742	-2.9672	6.81e-05	0.0101192	unc-51-like kinase 1 (C. elegans) [Source:HGNC Symbol;Acc:12558]
C19orf21	ENSSSCG00000013425	3.72433	7.04e-05	0.0102981	chromosome 19 open reading frame 21 [Source:HGNC Symbol;Acc:27000]
ASNSD1	ENSSSCG00000028832	1.71199	7.82e-05	0.0112935	asparagine synthetase domain containing 1 [Source:HGNC Symbol;Acc:24910]
HSPA5	ENSSSCG00000005601	2.83847	8.1e-05	0.0115472	heat shock 70kDa protein 5 (glucose-regulated protein	78kDa) [Source:HGNC Symbol;Acc:5238]
TMEM33	ENSSSCG00000008800	1.17634	8.2e-05	0.0115513	transmembrane protein 33 [Source:HGNC Symbol;Acc:25541]
ABTB2	ENSSSCG00000013303	-2.31676	8.92e-05	0.0122651	ankyrin repeat and BTB (POZ) domain containing 2 [Source:HGNC Symbol;Acc:23842]
AHSA2	ENSSSCG00000008383	4.29038	8.87e-05	0.0122651	AHA1	activator of heat shock 90kDa protein ATPase homolog 2 (yeast) [Source:HGNC Symbol;Acc:20437]
HLA-DOA	ENSSSCG00000001472	-2.30182	9.06e-05	0.0123139	major histocompatibility complex	class II	DO alpha [Source:HGNC Symbol;Acc:4936]
B4GALT1	ENSSSCG00000010998	1.45928	9.53e-05	0.0128073	UDP-Gal:betaGlcNAc beta 1	4- galactosyltransferase	polypeptide 1 [Source:HGNC Symbol;Acc:924]
ATXN7L2	ENSSSCG00000006828	-1.38249	0.000111243	0.0132166	ataxin 7-like 2 [Source:HGNC Symbol;Acc:28713]
BANP	ENSSSCG00000020678	2.04485	0.000115573	0.0132166	BTG3 associated nuclear protein [Source:HGNC Symbol;Acc:13450]
CORO7	ENSSSCG00000007944	-1.45251	0.000116626	0.0132166	coronin 7 [Source:HGNC Symbol;Acc:26161]
CORO7-PAM16	ENSSSCG00000007944	-1.45251	0.000116698	0.0132166	CORO7-PAM16 readthrough [Source:HGNC Symbol;Acc:44424]
CRELD2	ENSSSCG00000000981	3.82066	0.000113591	0.0132166	cysteine-rich with EGF-like domains 2 [Source:HGNC Symbol;Acc:28150]
DONSON	ENSSSCG00000027089	1.15124	0.00011337	0.0132166	downstream neighbor of SON [Source:HGNC Symbol;Acc:2993]
GPSM3	ENSSSCG00000001439	-1.17412	0.000108965	0.0132166	G-protein signaling modulator 3 [Source:HGNC Symbol;Acc:13945]
INTS2	ENSSSCG00000017673	1.25883	0.000106141	0.0132166	integrator complex subunit 2 [Source:HGNC Symbol;Acc:29241]
MVP	ENSSSCG00000027946	1.43646	0.000106359	0.0132166	major vault protein [Source:HGNC Symbol;Acc:7531]
NUCB2	ENSSSCG00000013380	2.60625	0.000102365	0.0132166	nucleobindin 2 [Source:HGNC Symbol;Acc:8044]
PDE9A	ENSSSCG00000030016	-2.52335	0.000116329	0.0132166	phosphodiesterase 9A [Source:HGNC Symbol;Acc:8795]
SHE	ENSSSCG00000006547	1.68498	0.000106815	0.0132166	Src homology 2 domain containing E [Source:HGNC Symbol;Acc:27004]
SLX4IP	ENSSSCG00000007066	3.09458	0.000110631	0.0132166	SLX4 interacting protein [Source:HGNC Symbol;Acc:16225]
SOCS2	ENSSSCG00000000910	-4.34501	0.000104346	0.0132166	suppressor of cytokine signaling 2 [Source:HGNC Symbol;Acc:19382]
UBALD1	ENSSSCG00000023603	-1.66597	0.000110253	0.0132166	UBA-like domain containing 1 [Source:HGNC Symbol;Acc:29576]
WRN	ENSSSCG00000015840	1.32778	0.000103466	0.0132166	Werner syndrome	RecQ helicase-like [Source:HGNC Symbol;Acc:12791]
CDIP1	ENSSSCG00000007941	-1.69141	0.000122095	0.0132561	cell death-inducing p53 target 1 [Source:HGNC Symbol;Acc:13234]
DENND2D	ENSSSCG00000006797	2.09398	0.000123793	0.0132561	DENN/MADD domain containing 2D [Source:HGNC Symbol;Acc:26192]
LPIN1	ENSSSCG00000022763	-4.05604	0.00011905	0.0132561	lipin 1 [Source:HGNC Symbol;Acc:13345]
MACROD1	ENSSSCG00000013043	-2.44998	0.000123829	0.0132561	MACRO domain containing 1 [Source:HGNC Symbol;Acc:29598]
PGM3	ENSSSCG00000004456	1.48443	0.000123932	0.0132561	phosphoglucomutase 3 [Source:HGNC Symbol;Acc:8907]
SLC39A14	ENSSSCG00000009623	1.79532	0.000123484	0.0132561	solute carrier family 39 (zinc transporter)	member 14 [Source:HGNC Symbol;Acc:20858]
ABCC1	ENSSSCG00000007874	-2.0949	0.000127296	0.0133684	ATP-binding cassette	sub-family C (CFTR/MRP)	member 1 [Source:HGNC Symbol;Acc:51]
ETV6	ENSSSCG00000024152	1.46288	0.000126656	0.0133684	ets variant 6 [Source:HGNC Symbol;Acc:3495]
HIST2H2AA3	ENSSSCG00000021399	2.43569	0.000136491	0.013833	histone cluster 2	H2aa3 [Source:HGNC Symbol;Acc:4736]
HIST2H2AA4	ENSSSCG00000021399	2.43569	0.00013651	0.013833	histone cluster 2	H2aa4 [Source:HGNC Symbol;Acc:29668]
MROH6	ENSSSCG00000006948	4.47142	0.000135265	0.013833	maestro heat-like repeat family member 6 [Source:HGNC Symbol;Acc:27814]
P4HA2	ENSSSCG00000020915	2.03429	0.000134841	0.013833	prolyl 4-hydroxylase	alpha polypeptide II [Source:HGNC Symbol;Acc:8547]
GAL3ST1	ENSSSCG00000010009	-2.97454	0.000139641	0.0140273	galactose-3-O-sulfotransferase 1 [Source:HGNC Symbol;Acc:24240]
PCED1A	ENSSSCG00000007168	-1.02305	0.00014442	0.0142593	PC-esterase domain containing 1A [Source:HGNC Symbol;Acc:16212]
FKBP14	ENSSSCG00000027449	1.37101	0.000146168	0.0143096	FK506 binding protein 14	22 kDa [Source:HGNC Symbol;Acc:18625]
PPP2R3A	ENSSSCG00000011649	2.86466	0.000147634	0.0143317	protein phosphatase 2	regulatory subunit B''	alpha [Source:HGNC Symbol;Acc:9307]
GOLT1B	ENSSSCG00000000579	1.09876	0.000149159	0.014359	golgi transport 1B [Source:HGNC Symbol;Acc:20175]
SLC19A1	ENSSSCG00000030696	-1.92182	0.000153117	0.0144984	solute carrier family 19 (folate transporter)	member 1 [Source:HGNC Symbol;Acc:10937]
ZNHIT6	ENSSSCG00000006939	1.14776	0.000159294	0.0149607	zinc finger	HIT-type containing 6 [Source:HGNC Symbol;Acc:26089]
FAM20A	ENSSSCG00000017258	-2.72852	0.000160842	0.0149842	family with sequence similarity 20	member A [Source:HGNC Symbol;Acc:23015]
HGSNAT	ENSSSCG00000007003	-1.1302	0.00016517	0.0152403	heparan-alpha-glucosaminide N-acetyltransferase [Source:HGNC Symbol;Acc:26527]
PFKFB1	ENSSSCG00000012345	-2.61899	0.000166229	0.0152403	6-phosphofructo-2-kinase/fructose-2	6-biphosphatase 1 [Source:HGNC Symbol;Acc:8872]
HLA-DMB	ENSSSCG00000001469	-1.46226	0.000176409	0.0159209	major histocompatibility complex	class II	DM beta [Source:HGNC Symbol;Acc:4935]
MVK	ENSSSCG00000009931	-3.27948	0.000175826	0.0159209	mevalonate kinase [Source:HGNC Symbol;Acc:7530]
LDHD	ENSSSCG00000002712	-1.64959	0.000178511	0.0159857	lactate dehydrogenase D [Source:HGNC Symbol;Acc:19708]
HMGCS1	ENSSSCG00000016872	-3.5171	0.000181448	0.0160051	3-hydroxy-3-methylglutaryl-CoA synthase 1 (soluble) [Source:HGNC Symbol;Acc:5007]
TTC23	ENSSSCG00000004813	2.78829	0.000181498	0.0160051	tetratricopeptide repeat domain 23 [Source:HGNC Symbol;Acc:25730]
RGCC	ENSSSCG00000009434	-3.24098	0.000183081	0.0160224	regulator of cell cycle [Source:HGNC Symbol;Acc:20369]
EPS8L1	ENSSSCG00000026417	-3.06276	0.000195453	0.0168498	EPS8-like 1 [Source:HGNC Symbol;Acc:21295]
UGDH	ENSSSCG00000030150	2.88753	0.000194602	0.0168498	UDP-glucose 6-dehydrogenase [Source:HGNC Symbol;Acc:12525]
MSMO1	ENSSSCG00000008857	-3.34371	0.00019858	0.0169926	methylsterol monooxygenase 1 [Source:HGNC Symbol;Acc:10545]
BCAS4	ENSSSCG00000007472	2.86396	0.000206297	0.0170826	breast carcinoma amplified sequence 4 [Source:HGNC Symbol;Acc:14367]
MARCKS	ENSSSCG00000023610	1.35251	0.000204851	0.0170826	myristoylated alanine-rich protein kinase C substrate [Source:HGNC Symbol;Acc:6759]
RECQL	ENSSSCG00000000580	1.40409	0.000205452	0.0170826	RecQ protein-like (DNA helicase Q1-like) [Source:HGNC Symbol;Acc:9948]
SLC35B1	ENSSSCG00000021372	1.40132	0.000202741	0.0170826	solute carrier family 35	member B1 [Source:HGNC Symbol;Acc:20798]
VEGFB	ENSSSCG00000013037	-1.10382	0.000207026	0.0170826	vascular endothelial growth factor B [Source:HGNC Symbol;Acc:12681]
PLIN2	ENSSSCG00000026749	3.51831	0.000209976	0.0172031	perilipin 2 [Source:HGNC Symbol;Acc:248]
LRRC59	ENSSSCG00000017570	1.96106	0.000213548	0.0173726	leucine rich repeat containing 59 [Source:HGNC Symbol;Acc:28817]
FAS	ENSSSCG00000010448	1.73223	0.000221019	0.0176083	Fas (TNF receptor superfamily	member 6) [Source:HGNC Symbol;Acc:11920]
SKA2	ENSSSCG00000017649	2.14047	0.000224373	0.0177531	spindle and kinetochore associated complex subunit 2 [Source:HGNC Symbol;Acc:28006]
TBCCD1	ENSSSCG00000011797	1.30612	0.000227547	0.0178818	TBCC domain containing 1 [Source:HGNC Symbol;Acc:25546]
HEYL	ENSSSCG00000024651	-1.48201	0.000231284	0.0180526	hairy/enhancer-of-split related with YRPW motif-like [Source:HGNC Symbol;Acc:4882]
CCNE2	ENSSSCG00000006095	-3.10529	0.000242446	0.0184307	cyclin E2 [Source:HGNC Symbol;Acc:1590]
FUBP1	ENSSSCG00000003771	1.26686	0.000242509	0.0184307	far upstream element (FUSE) binding protein 1 [Source:HGNC Symbol;Acc:4004]
FOXN3	ENSSSCG00000002429	-1.23447	0.000251168	0.018964	forkhead box N3 [Source:HGNC Symbol;Acc:1928]
OSMR	ENSSSCG00000016851	1.65746	0.000260558	0.0194191	oncostatin M receptor [Source:HGNC Symbol;Acc:8507]
TDRD7	ENSSSCG00000005364	1.1996	0.000259081	0.0194191	tudor domain containing 7 [Source:HGNC Symbol;Acc:30831]
MANF	ENSSSCG00000011421	2.12656	0.000264161	0.0194369	mesencephalic astrocyte-derived neurotrophic factor [Source:HGNC Symbol;Acc:15461]
MMP15	ENSSSCG00000002806	-1.95448	0.000263241	0.0194369	matrix metallopeptidase 15 (membrane-inserted) [Source:HGNC Symbol;Acc:7161]
FAM98B	ENSSSCG00000004792	1.1593	0.000274069	0.0196649	family with sequence similarity 98	member B [Source:HGNC Symbol;Acc:26773]
IZUMO4	ENSSSCG00000013455	-2.6518	0.000271689	0.0196649	IZUMO family member 4 [Source:HGNC Symbol;Acc:26950]
LMF2	ENSSSCG00000000964	-1.1005	0.000270914	0.0196649	lipase maturation factor 2 [Source:HGNC Symbol;Acc:25096]
NCOR2	ENSSSCG00000025452	-1.08839	0.000274	0.0196649	nuclear receptor corepressor 2 [Source:HGNC Symbol;Acc:7673]
CLCN6	ENSSSCG00000003429	-1.70341	0.000278363	0.0197317	chloride channel	voltage-sensitive 6 [Source:HGNC Symbol;Acc:2024]
H1FX	ENSSSCG00000011613	-1.28664	0.000278417	0.0197317	H1 histone family	member X [Source:HGNC Symbol;Acc:4722]
GMFB	ENSSSCG00000026294	2.39771	0.000282518	0.0197747	glia maturation factor	beta [Source:HGNC Symbol;Acc:4373]
TCN2	ENSSSCG00000010011	-1.13558	0.000283374	0.0197747	transcobalamin II [Source:HGNC Symbol;Acc:11653]
ANKRD44	ENSSSCG00000016074	2.00799	0.000288396	0.0199494	ankyrin repeat domain 44 [Source:HGNC Symbol;Acc:25259]
ATP1B3	ENSSSCG00000014896	1.47386	0.000292632	0.020034	ATPase	Na+/K+ transporting	beta 3 polypeptide [Source:HGNC Symbol;Acc:806]
UCHL1	ENSSSCG00000022945	3.79	0.000297308	0.0200848	ubiquitin carboxyl-terminal esterase L1 (ubiquitin thiolesterase) [Source:HGNC Symbol;Acc:12513]
ACTL6A	ENSSSCG00000011762	1.03249	0.000301337	0.0201217	actin-like 6A [Source:HGNC Symbol;Acc:24124]
ECI1	ENSSSCG00000024587	-1.40454	0.000300809	0.0201217	enoyl-CoA delta isomerase 1 [Source:HGNC Symbol;Acc:2703]
HSP90AA1	ENSSSCG00000002535	1.98263	0.000311672	0.0204608	heat shock protein 90kDa alpha (cytosolic)	class A member 1 [Source:HGNC Symbol;Acc:5253]
WNT2B	ENSSSCG00000006780	1.79214	0.00031173	0.0204608	wingless-type MMTV integration site family	member 2B [Source:HGNC Symbol;Acc:12781]
BCL3	ENSSSCG00000027426	2.00988	0.000316198	0.0204669	B-cell CLL/lymphoma 3 [Source:HGNC Symbol;Acc:998]
C16orf80	ENSSSCG00000002805	-2.30122	0.000317236	0.0204669	chromosome 16 open reading frame 80 [Source:HGNC Symbol;Acc:29523]
TSPAN14	ENSSSCG00000010341	1.36524	0.000316273	0.0204669	tetraspanin 14 [Source:HGNC Symbol;Acc:23303]
WWC2	ENSSSCG00000021731	1.04561	0.000318909	0.0204669	WW and C2 domain containing 2 [Source:HGNC Symbol;Acc:24148]
CA2	ENSSSCG00000006140	-2.03598	0.000323841	0.0206686	carbonic anhydrase II [Source:HGNC Symbol;Acc:1373]
CUX2	ENSSSCG00000009831	1.43554	0.000336407	0.0207967	cut-like homeobox 2 [Source:HGNC Symbol;Acc:19347]
DAB2	ENSSSCG00000016857	1.96042	0.00033061	0.0207967	Dab	mitogen-responsive phosphoprotein	homolog 2 (Drosophila) [Source:HGNC Symbol;Acc:2662]
LGALS3	ENSSSCG00000005055	3.59199	0.000330505	0.0207967	lectin	galactoside-binding	soluble	3 [Source:HGNC Symbol;Acc:6563]
LOXL4	ENSSSCG00000010532	4.0713	0.000333064	0.0207967	lysyl oxidase-like 4 [Source:HGNC Symbol;Acc:17171]
SUSD4	ENSSSCG00000010886	-2.92115	0.000339311	0.0207967	sushi domain containing 4 [Source:HGNC Symbol;Acc:25470]
TTC7B	ENSSSCG00000002436	-1.5499	0.00033321	0.0207967	tetratricopeptide repeat domain 7B [Source:HGNC Symbol;Acc:19858]
UNC119B	ENSSSCG00000020716	1.35709	0.000339092	0.0207967	unc-119 homolog B (C. elegans) [Source:HGNC Symbol;Acc:16488]
ZNF829	ENSSSCG00000002936	-1.23292	0.000340251	0.0207967	zinc finger protein 829 [Source:HGNC Symbol;Acc:34032]
PCSK5	ENSSSCG00000023520	2.56785	0.000344781	0.0208043	proprotein convertase subtilisin/kexin type 5 [Source:HGNC Symbol;Acc:8747]
RHBDD3	ENSSSCG00000009973	-1.60972	0.000345778	0.0208043	rhomboid domain containing 3 [Source:HGNC Symbol;Acc:1308]
WDR86	ENSSSCG00000016437	-2.86022	0.000342589	0.0208043	WD repeat domain 86 [Source:HGNC Symbol;Acc:28020]
HIBADH	ENSSSCG00000016695	-1.77223	0.000347989	0.0208289	3-hydroxyisobutyrate dehydrogenase [Source:HGNC Symbol;Acc:4907]
CAT	ENSSSCG00000013302	-2.89874	0.000352347	0.020899	catalase [Source:HGNC Symbol;Acc:1516]
DNAJB1	ENSSSCG00000013784	2.38107	0.000354697	0.0209054	DnaJ (Hsp40) homolog	subfamily B	member 1 [Source:HGNC Symbol;Acc:5270]
SLC25A48	ENSSSCG00000014311	-2.80236	0.000370916	0.0217504	solute carrier family 25	member 48 [Source:HGNC Symbol;Acc:30451]
ABHD17C	ENSSSCG00000001782	1.53631	0.000374935	0.0217651	abhydrolase domain containing 17C [Source:HGNC Symbol;Acc:26925]
DGAT1	ENSSSCG00000005918	-1.27171	0.000373985	0.0217651	diacylglycerol O-acyltransferase 1 [Source:HGNC Symbol;Acc:2843]
ALAS1	ENSSSCG00000011437	-2.88403	0.000380828	0.0217687	aminolevulinate	delta-	synthase 1 [Source:HGNC Symbol;Acc:396]
FSCN2	ENSSSCG00000026155	-3.09151	0.000379655	0.0217687	fascin homolog 2	actin-bundling protein	retinal (Strongylocentrotus purpuratus) [Source:HGNC Symbol;Acc:3960]
GSS	ENSSSCG00000007287	1.54895	0.000382475	0.0217687	glutathione synthetase [Source:HGNC Symbol;Acc:4624]
LPCAT3	ENSSSCG00000027205	1.45822	0.000382694	0.0217687	lysophosphatidylcholine acyltransferase 3 [Source:HGNC Symbol;Acc:30244]
MCF2L	ENSSSCG00000021158	-1.57347	0.000384419	0.0217687	MCF.2 cell line derived transforming sequence-like [Source:HGNC Symbol;Acc:14576]
APBB3	ENSSSCG00000014366	-1.46998	0.000397091	0.0217794	amyloid beta (A4) precursor protein-binding	family B	member 3 [Source:HGNC Symbol;Acc:20708]
FXYD1	ENSSSCG00000021374	-1.80554	0.000388994	0.0217794	FXYD domain containing ion transport regulator 1 [Source:HGNC Symbol;Acc:4025]
HARBI1	ENSSSCG00000013258	1.98042	0.000387517	0.0217794	harbinger transposase derived 1 [Source:HGNC Symbol;Acc:26522]
NUP43	ENSSSCG00000004105	1.13251	0.000399692	0.0217794	nucleoporin 43kDa [Source:HGNC Symbol;Acc:21182]
SNX11	ENSSSCG00000017528	1.01233	0.000391908	0.0217794	sorting nexin 11 [Source:HGNC Symbol;Acc:14975]
TMEM141	ENSSSCG00000005842	-1.19825	0.00039789	0.0217794	transmembrane protein 141 [Source:HGNC Symbol;Acc:28211]
TSC22D3	ENSSSCG00000030241	-3.7349	0.000399474	0.0217794	TSC22 domain family	member 3 [Source:HGNC Symbol;Acc:3051]
NREP	ENSSSCG00000025831	-1.9722	0.000405334	0.0219832	neuronal regeneration related protein [Source:HGNC Symbol;Acc:16834]
ANGPTL7	ENSSSCG00000003414	-7.16217	0.000410818	0.0221765	angiopoietin-like 7 [Source:HGNC Symbol;Acc:24078]
ACAT2	ENSSSCG00000004049	-2.80729	0.000414139	0.0221889	acetyl-CoA acetyltransferase 2 [Source:HGNC Symbol;Acc:94]
CUL7	ENSSSCG00000001657	-1.99283	0.00041681	0.0221889	cullin 7 [Source:HGNC Symbol;Acc:21024]
HSP90B1	ENSSSCG00000000849	2.08368	0.000416486	0.0221889	heat shock protein 90kDa beta (Grp94)	member 1 [Source:HGNC Symbol;Acc:12028]
TCIRG1	ENSSSCG00000012890	1.1083	0.00042086	0.0223017	T-cell	immune regulator 1	ATPase	H+ transporting	lysosomal V0 subunit A3 [Source:HGNC Symbol;Acc:11647]
SERINC2	ENSSSCG00000003595	-1.35226	0.000424479	0.0223908	serine incorporator 2 [Source:HGNC Symbol;Acc:23231]
DNAJB11	ENSSSCG00000011798	2.2263	0.000438879	0.0228016	DnaJ (Hsp40) homolog	subfamily B	member 11 [Source:HGNC Symbol;Acc:14889]
KIAA1671	ENSSSCG00000009953	-1.3377	0.000440163	0.0228016	KIAA1671 [Source:HGNC Symbol;Acc:29345]
SLC37A2	ENSSSCG00000022536	2.24277	0.000444384	0.0229175	solute carrier family 37 (glycerol-3-phosphate transporter)	member 2 [Source:HGNC Symbol;Acc:20644]
TRIP11	ENSSSCG00000002445	1.04891	0.000453825	0.0233004	thyroid hormone receptor interactor 11 [Source:HGNC Symbol;Acc:12305]
ESRRA	ENSSSCG00000013028	1.098	0.000461074	0.0233611	estrogen-related receptor alpha [Source:HGNC Symbol;Acc:3471]
ITIH4	ENSSSCG00000011453	2.88065	0.000460476	0.0233611	inter-alpha-trypsin inhibitor heavy chain family	member 4 [Source:HGNC Symbol;Acc:6169]
STAT3	ENSSSCG00000017403	1.81437	0.00046023	0.0233611	signal transducer and activator of transcription 3 (acute-phase response factor) [Source:HGNC Symbol;Acc:11364]
LIMA1	ENSSSCG00000022766	1.33998	0.000468356	0.0236264	LIM domain and actin binding 1 [Source:HGNC Symbol;Acc:24636]
OLFML2B	ENSSSCG00000006345	3.06785	0.000472407	0.0237272	olfactomedin-like 2B [Source:HGNC Symbol;Acc:24558]
LHPP	ENSSSCG00000010735	-1.46469	0.000475385	0.0237733	phospholysine phosphohistidine inorganic pyrophosphate phosphatase [Source:HGNC Symbol;Acc:30042]
AGRN	ENSSSCG00000027173	-1.333	0.000481016	0.0238041	agrin [Source:HGNC Symbol;Acc:329]
TMEM204	ENSSSCG00000008021	-1.16278	0.000482182	0.0238041	transmembrane protein 204 [Source:HGNC Symbol;Acc:14158]
XDH	ENSSSCG00000008522	-3.83049	0.00048064	0.0238041	xanthine dehydrogenase [Source:HGNC Symbol;Acc:12805]
C11orf52	ENSSSCG00000015035	2.04477	0.000485192	0.0238508	chromosome 11 open reading frame 52 [Source:HGNC Symbol;Acc:30531]
GRB14	ENSSSCG00000015901	-1.88622	0.000489874	0.0239789	growth factor receptor-bound protein 14 [Source:HGNC Symbol;Acc:4565]
PLEKHA8	ENSSSCG00000016682	1.15067	0.000496001	0.0241505	pleckstrin homology domain containing	family A (phosphoinositide binding specific) member 8 [Source:HGNC Symbol;Acc:30037]
SRPRB	ENSSSCG00000011639	1.405	0.00049756	0.0241505	signal recognition particle receptor	B subunit [Source:HGNC Symbol;Acc:24085]
LSS	ENSSSCG00000021418	-2.1188	0.000504268	0.0242721	lanosterol synthase (2	3-oxidosqualene-lanosterol cyclase) [Source:HGNC Symbol;Acc:6708]
CD2	ENSSSCG00000006736	-1.34864	0.000514396	0.0244539	CD2 molecule [Source:HGNC Symbol;Acc:1639]
FDPS	ENSSSCG00000006512	-2.65484	0.000512924	0.0244539	farnesyl diphosphate synthase [Source:HGNC Symbol;Acc:3631]
ZFAND2A	ENSSSCG00000007554	2.81813	0.0005247	0.0247395	zinc finger	AN1-type domain 2A [Source:HGNC Symbol;Acc:28073]
APEH	ENSSSCG00000011385	-1.13525	0.000531013	0.0247617	N-acylaminoacyl-peptide hydrolase [Source:HGNC Symbol;Acc:586]
IL12RB2	ENSSSCG00000003799	-3.93273	0.000533731	0.0247617	interleukin 12 receptor	beta 2 [Source:HGNC Symbol;Acc:5972]
NCOA7	ENSSSCG00000004222	1.31932	0.000532961	0.0247617	nuclear receptor coactivator 7 [Source:HGNC Symbol;Acc:21081]
GNLY	ENSSSCG00000008228	-2.15885	0.000539237	0.0249171	granulysin [Source:HGNC Symbol;Acc:4414]
SUDS3	ENSSSCG00000009849	1.07705	0.000551988	0.0254047	suppressor of defective silencing 3 homolog (S. cerevisiae) [Source:HGNC Symbol;Acc:29545]
MGST3	ENSSSCG00000006325	-1.66774	0.000556152	0.0254947	microsomal glutathione S-transferase 3 [Source:HGNC Symbol;Acc:7064]
ITGA2B	ENSSSCG00000017357	-1.89819	0.000560335	0.025585	integrin	alpha 2b (platelet glycoprotein IIb of IIb/IIIa complex	antigen CD41) [Source:HGNC Symbol;Acc:6138]
HEXIM1	ENSSSCG00000017336	-1.15077	0.000564393	0.0256688	hexamethylene bis-acetamide inducible 1 [Source:HGNC Symbol;Acc:24953]
CADM2	ENSSSCG00000011999	-5.62293	0.000569446	0.0257001	cell adhesion molecule 2 [Source:HGNC Symbol;Acc:29849]
TTC38	ENSSSCG00000000003	-1.7627	0.000569531	0.0257001	tetratricopeptide repeat domain 38 [Source:HGNC Symbol;Acc:26082]
PLEKHF1	ENSSSCG00000002852	-1.46554	0.000571757	0.0257001	pleckstrin homology domain containing	family F (with FYVE domain) member 1 [Source:HGNC Symbol;Acc:20764]
ADO	ENSSSCG00000010223	1.9356	0.000586366	0.0260527	2-aminoethanethiol (cysteamine) dioxygenase [Source:HGNC Symbol;Acc:23506]
NFYB	ENSSSCG00000000844	1.22364	0.000585281	0.0260527	nuclear transcription factor Y	beta [Source:HGNC Symbol;Acc:7805]
CHRDL2	ENSSSCG00000014843	6.31002	0.0005936	0.0260768	chordin-like 2 [Source:HGNC Symbol;Acc:24168]
GSDMB	ENSSSCG00000021018	-2.7667	0.00059368	0.0260768	gasdermin B [Source:HGNC Symbol;Acc:23690]
ISG20	ENSSSCG00000024867	2.10684	0.000590958	0.0260768	interferon stimulated exonuclease gene 20kDa [Source:HGNC Symbol;Acc:6130]
EXTL3	ENSSSCG00000009680	1.13937	0.000607264	0.0265724	exostosin-like glycosyltransferase 3 [Source:HGNC Symbol;Acc:3518]
ANKZF1	ENSSSCG00000016212	-1.25387	0.000623905	0.0267923	ankyrin repeat and zinc finger domain containing 1 [Source:HGNC Symbol;Acc:25527]
DHRS3	ENSSSCG00000003439	-2.35656	0.00062709	0.0267923	dehydrogenase/reductase (SDR family) member 3 [Source:HGNC Symbol;Acc:17693]
ELMOD2	ENSSSCG00000009055	2.44438	0.000621955	0.0267923	ELMO/CED-12 domain containing 2 [Source:HGNC Symbol;Acc:28111]
REEP6	ENSSSCG00000026387	-2.36255	0.000620155	0.0267923	receptor accessory protein 6 [Source:HGNC Symbol;Acc:30078]
STIP1	ENSSSCG00000021620	1.84877	0.000628524	0.0267923	stress-induced-phosphoprotein 1 [Source:HGNC Symbol;Acc:11387]
XPNPEP2	ENSSSCG00000012651	-3.27618	0.000622136	0.0267923	X-prolyl aminopeptidase (aminopeptidase P) 2	membrane-bound [Source:HGNC Symbol;Acc:12823]
IVD	ENSSSCG00000004774	-1.67875	0.000649745	0.0274624	isovaleryl-CoA dehydrogenase [Source:HGNC Symbol;Acc:6186]
NUDT4	ENSSSCG00000020903	-1.62295	0.000649511	0.0274624	nudix (nucleoside diphosphate linked moiety X)-type motif 4 [Source:HGNC Symbol;Acc:8051]
TENM2	ENSSSCG00000017018	-5.24852	0.000651747	0.0274624	teneurin transmembrane protein 2 [Source:HGNC Symbol;Acc:29943]
DNAJC3	ENSSSCG00000026082	1.64577	0.000671017	0.0278834	DnaJ (Hsp40) homolog	subfamily C	member 3 [Source:HGNC Symbol;Acc:9439]
NOB1	ENSSSCG00000002753	-1.29315	0.00067075	0.0278834	NIN1/RPN12 binding protein 1 homolog (S. cerevisiae) [Source:HGNC Symbol;Acc:29540]
NPAS2	ENSSSCG00000008171	2.34922	0.000667492	0.0278834	neuronal PAS domain protein 2 [Source:HGNC Symbol;Acc:7895]
ANO10	ENSSSCG00000011296	1.51491	0.000674424	0.0279224	anoctamin 10 [Source:HGNC Symbol;Acc:25519]
IFFO1	ENSSSCG00000000695	-1.24784	0.000676788	0.0279224	intermediate filament family orphan 1 [Source:HGNC Symbol;Acc:24970]
LCN2	ENSSSCG00000005638	3.18924	0.000688327	0.0282307	lipocalin 2 [Source:HGNC Symbol;Acc:6526]
PDK2	ENSSSCG00000027198	-2.13026	0.000689149	0.0282307	pyruvate dehydrogenase kinase	isozyme 2 [Source:HGNC Symbol;Acc:8810]
FH	ENSSSCG00000028178	-1.39554	0.000692341	0.0282612	fumarate hydratase [Source:HGNC Symbol;Acc:3700]
CASP3	ENSSSCG00000015783	1.56683	0.000699678	0.028314	caspase 3	apoptosis-related cysteine peptidase [Source:HGNC Symbol;Acc:1504]
HGF	ENSSSCG00000015403	1.8838	0.000696989	0.028314	hepatocyte growth factor (hepapoietin A; scatter factor) [Source:HGNC Symbol;Acc:4893]
SLC45A2	ENSSSCG00000016821	-3.01242	0.000700987	0.028314	solute carrier family 45	member 2 [Source:HGNC Symbol;Acc:16472]
NPRL3	ENSSSCG00000007981	-1.46742	0.000707646	0.0284834	nitrogen permease regulator-like 3 (S. cerevisiae) [Source:HGNC Symbol;Acc:14124]
HIBCH	ENSSSCG00000016049	-1.46477	0.000714714	0.0285688	3-hydroxyisobutyryl-CoA hydrolase [Source:HGNC Symbol;Acc:4908]
AACS	ENSSSCG00000009755	-2.46703	0.000743575	0.0286326	acetoacetyl-CoA synthetase [Source:HGNC Symbol;Acc:21298]
ACAD10	ENSSSCG00000029751	-1.47498	0.000738817	0.0286326	acyl-CoA dehydrogenase family	member 10 [Source:HGNC Symbol;Acc:21597]
CHRM1	ENSSSCG00000024545	4.25806	0.000735958	0.0286326	cholinergic receptor	muscarinic 1 [Source:HGNC Symbol;Acc:1950]
COL5A3	ENSSSCG00000013667	2.36035	0.000731941	0.0286326	collagen	type V	alpha 3 [Source:HGNC Symbol;Acc:14864]
CREB3L2	ENSSSCG00000016520	1.7571	0.00074324	0.0286326	cAMP responsive element binding protein 3-like 2 [Source:HGNC Symbol;Acc:23720]
DNAJB2	ENSSSCG00000016217	1.25519	0.000726222	0.0286326	DnaJ (Hsp40) homolog	subfamily B	member 2 [Source:HGNC Symbol;Acc:5228]
SLC16A7	ENSSSCG00000000456	1.66747	0.000733804	0.0286326	solute carrier family 16	member 7 (monocarboxylic acid transporter 2) [Source:HGNC Symbol;Acc:10928]
TRIM35	ENSSSCG00000009663	1.27689	0.000725821	0.0286326	tripartite motif containing 35 [Source:HGNC Symbol;Acc:16285]
UBE2O	ENSSSCG00000029901	1.26013	0.000741271	0.0286326	ubiquitin-conjugating enzyme E2O [Source:HGNC Symbol;Acc:29554]
WBP1	ENSSSCG00000008273	-1.268	0.000748247	0.0287168	WW domain binding protein 1 [Source:HGNC Symbol;Acc:12737]
ENHO	ENSSSCG00000027428	-1.97638	0.000756622	0.0288465	energy homeostasis associated [Source:HGNC Symbol;Acc:24838]
FADS1	ENSSSCG00000024015	-3.26841	0.000760851	0.0289123	fatty acid desaturase 1 [Source:HGNC Symbol;Acc:3574]
PIK3IP1	ENSSSCG00000010026	-1.69594	0.000768328	0.0291007	phosphoinositide-3-kinase interacting protein 1 [Source:HGNC Symbol;Acc:24942]
WDYHV1	ENSSSCG00000005982	-1.00877	0.000782596	0.0295443	WDYHV motif containing 1 [Source:HGNC Symbol;Acc:25490]
WBSCR27	ENSSSCG00000007717	-2.75288	0.000792296	0.0297292	Williams Beuren syndrome chromosome region 27 [Source:HGNC Symbol;Acc:19068]
ZNF318	ENSSSCG00000001667	1.30536	0.000792641	0.0297292	zinc finger protein 318 [Source:HGNC Symbol;Acc:13578]
NNMT	ENSSSCG00000015054	3.71776	0.000807588	0.0300022	nicotinamide N-methyltransferase [Source:HGNC Symbol;Acc:7861]
PGA3	ENSSSCG00000013092	3.76137	0.00081024	0.0300022	pepsinogen 3	group I (pepsinogen A) [Source:HGNC Symbol;Acc:8885]
PGA4	ENSSSCG00000013092	3.76137	0.000810308	0.0300022	pepsinogen 4	group I (pepsinogen A) [Source:HGNC Symbol;Acc:8886]
PGA5	ENSSSCG00000013092	3.76137	0.000810277	0.0300022	pepsinogen 5	group I (pepsinogen A) [Source:HGNC Symbol;Acc:8887]
CD55	ENSSSCG00000015664	2.94533	0.000822255	0.0301848	CD55 molecule	decay accelerating factor for complement (Cromer blood group) [Source:HGNC Symbol;Acc:2665]
CKS1B	ENSSSCG00000029737	1.08824	0.000823078	0.0301848	CDC28 protein kinase regulatory subunit 1B [Source:HGNC Symbol;Acc:19083]
TRBC2	ENSSSCG00000016475	-1.42584	0.000819894	0.0301848	T cell receptor beta constant 2 [Source:HGNC Symbol;Acc:12157]
C9orf16	ENSSSCG00000022295	1.39852	0.000843032	0.0306249	chromosome 9 open reading frame 16 [Source:HGNC Symbol;Acc:17823]
VCP	ENSSSCG00000005300	1.15476	0.000842068	0.0306249	valosin containing protein [Source:HGNC Symbol;Acc:12666]
ACSS2	ENSSSCG00000007286	-2.9741	0.000864968	0.0306506	acyl-CoA synthetase short-chain family member 2 [Source:HGNC Symbol;Acc:15814]
C5orf28	ENSSSCG00000020782	3.54321	0.000864259	0.0306506	chromosome 5 open reading frame 28 [Source:HGNC Symbol;Acc:26139]
CTDSPL	ENSSSCG00000028740	-1.05032	0.00085082	0.0306506	CTD (carboxy-terminal domain	RNA polymerase II	polypeptide A) small phosphatase-like [Source:HGNC Symbol;Acc:16890]
PER1	ENSSSCG00000017983	-3.23935	0.00086457	0.0306506	period circadian clock 1 [Source:HGNC Symbol;Acc:8845]
TOMM40L	ENSSSCG00000006354	1.66168	0.000864087	0.0306506	translocase of outer mitochondrial membrane 40 homolog (yeast)-like [Source:HGNC Symbol;Acc:25756]
ZNF667	ENSSSCG00000024622	1.52454	0.000867839	0.0306584	zinc finger protein 667 [Source:HGNC Symbol;Acc:28854]
NAAA	ENSSSCG00000008973	-1.45989	0.000873707	0.030678	N-acylethanolamine acid amidase [Source:HGNC Symbol;Acc:736]
PCSK9	ENSSSCG00000025020	-3.36823	0.000871431	0.030678	proprotein convertase subtilisin/kexin type 9 [Source:HGNC Symbol;Acc:20001]
LMAN2L	ENSSSCG00000008199	1.7416	0.000886584	0.0308557	lectin	mannose-binding 2-like [Source:HGNC Symbol;Acc:19263]
PACS1	ENSSSCG00000012956	-1.02846	0.000886781	0.0308557	phosphofurin acidic cluster sorting protein 1 [Source:HGNC Symbol;Acc:30032]
LAMC2	ENSSSCG00000015556	3.29047	0.000896403	0.0310037	laminin	gamma 2 [Source:HGNC Symbol;Acc:6493]
TLR2	ENSSSCG00000009002	2.00975	0.000894592	0.0310037	toll-like receptor 2 [Source:HGNC Symbol;Acc:11848]
BCL10	ENSSSCG00000025691	-2.06919	0.000906595	0.0312107	B-cell CLL/lymphoma 10 [Source:HGNC Symbol;Acc:989]
GLRX5	ENSSSCG00000002496	-1.56238	0.000915895	0.0312107	glutaredoxin 5 [Source:HGNC Symbol;Acc:20134]
RILP	ENSSSCG00000017816	-1.07089	0.000912337	0.0312107	Rab interacting lysosomal protein [Source:HGNC Symbol;Acc:30266]
WDR89	ENSSSCG00000005112	1.13805	0.000913027	0.0312107	WD repeat domain 89 [Source:HGNC Symbol;Acc:20489]
KMO	ENSSSCG00000025686	-2.9103	0.000920875	0.0312481	kynurenine 3-monooxygenase (kynurenine 3-hydroxylase) [Source:HGNC Symbol;Acc:6381]
S100A12	ENSSSCG00000006589	4.38634	0.000925107	0.0312481	S100 calcium binding protein A12 [Source:HGNC Symbol;Acc:10489]
SCRN3	ENSSSCG00000023297	1.41148	0.000922775	0.0312481	secernin 3 [Source:HGNC Symbol;Acc:30382]
MIOX	ENSSSCG00000000961	-3.97895	0.00093665	0.031454	myo-inositol oxygenase [Source:HGNC Symbol;Acc:14522]
NFIA	ENSSSCG00000028318	-1.59347	0.000935756	0.031454	nuclear factor I/A [Source:HGNC Symbol;Acc:7784]
CASP4	ENSSSCG00000014997	2.20966	0.000950184	0.031531	caspase 4	apoptosis-related cysteine peptidase [Source:HGNC Symbol;Acc:1505]
CASP5	ENSSSCG00000014997	2.20966	0.000950114	0.031531	caspase 5	apoptosis-related cysteine peptidase [Source:HGNC Symbol;Acc:1506]
FICD	ENSSSCG00000009945	1.65293	0.000943455	0.031531	FIC domain containing [Source:HGNC Symbol;Acc:18416]
HSPD1	ENSSSCG00000016077	1.29418	0.000952477	0.031531	heat shock 60kDa protein 1 (chaperonin) [Source:HGNC Symbol;Acc:5261]
TFG	ENSSSCG00000011961	1.24864	0.000952591	0.031531	TRK-fused gene [Source:HGNC Symbol;Acc:11758]
SMAD7	ENSSSCG00000004507	-1.18306	0.000966883	0.0319127	SMAD family member 7 [Source:HGNC Symbol;Acc:6773]
AUTS2	ENSSSCG00000007727	-1.1457	0.000982725	0.0319763	autism susceptibility candidate 2 [Source:HGNC Symbol;Acc:14262]
BCL2L15	ENSSSCG00000006763	2.36382	0.000978023	0.0319763	BCL2-like 15 [Source:HGNC Symbol;Acc:33624]
HINT2	ENSSSCG00000005323	-1.47367	0.000988187	0.0319763	histidine triad nucleotide binding protein 2 [Source:HGNC Symbol;Acc:18344]
ILKAP	ENSSSCG00000016339	-1.78838	0.000985977	0.0319763	integrin-linked kinase-associated serine/threonine phosphatase [Source:HGNC Symbol;Acc:15566]
OGN	ENSSSCG00000030143	-1.77926	0.000975702	0.0319763	osteoglycin [Source:HGNC Symbol;Acc:8126]
TECR	ENSSSCG00000013780	-1.31273	0.000984182	0.0319763	trans-2	3-enoyl-CoA reductase [Source:HGNC Symbol;Acc:4551]
ACAP1	ENSSSCG00000017943	-1.56472	0.00100117	0.0321264	ArfGAP with coiled-coil	ankyrin repeat and PH domains 1 [Source:HGNC Symbol;Acc:16467]
ADHFE1	ENSSSCG00000006213	-2.36376	0.00100083	0.0321264	alcohol dehydrogenase	iron containing	1 [Source:HGNC Symbol;Acc:16354]
HLA-DMA	ENSSSCG00000001470	-1.12847	0.00101278	0.0324089	major histocompatibility complex	class II	DM alpha [Source:HGNC Symbol;Acc:4934]
WHAMM	ENSSSCG00000001805	-1.20265	0.00102933	0.0328288	WAS protein homolog associated with actin	golgi membranes and microtubules [Source:HGNC Symbol;Acc:30493]
LYVE1	ENSSSCG00000029886	1.43821	0.0010367	0.032901	lymphatic vessel endothelial hyaluronan receptor 1 [Source:HGNC Symbol;Acc:14687]
SORCS1	ENSSSCG00000030026	-3.54156	0.00104397	0.0329507	sortilin-related VPS10 domain containing receptor 1 [Source:HGNC Symbol;Acc:16697]
LYSMD4	ENSSSCG00000030487	1.03564	0.00104791	0.0329848	LysM	putative peptidoglycan-binding	domain containing 4 [Source:HGNC Symbol;Acc:26571]
CRHR2	ENSSSCG00000016675	-2.61342	0.00105356	0.0330638	corticotropin releasing hormone receptor 2 [Source:HGNC Symbol;Acc:2358]
TNFRSF11B	ENSSSCG00000020707	2.45359	0.00105614	0.0330638	tumor necrosis factor receptor superfamily	member 11b [Source:HGNC Symbol;Acc:11909]
NANS	ENSSSCG00000005373	1.54277	0.00106198	0.0330674	N-acetylneuraminic acid synthase [Source:HGNC Symbol;Acc:19237]
SYNE3	ENSSSCG00000002495	-2.08952	0.00106143	0.0330674	spectrin repeat containing	nuclear envelope family member 3 [Source:HGNC Symbol;Acc:19861]
SELENBP1	ENSSSCG00000006624	-2.39982	0.00107823	0.0333934	selenium binding protein 1 [Source:HGNC Symbol;Acc:10719]
SPSB3	ENSSSCG00000008015	-1.32421	0.00108802	0.0336063	splA/ryanodine receptor domain and SOCS box containing 3 [Source:HGNC Symbol;Acc:30629]
TMEM51	ENSSSCG00000021026	1.35871	0.00109525	0.0337394	transmembrane protein 51 [Source:HGNC Symbol;Acc:25488]
NUDT12	ENSSSCG00000014187	1.76163	0.00110206	0.033859	nudix (nucleoside diphosphate linked moiety X)-type motif 12 [Source:HGNC Symbol;Acc:18826]
CDO1	ENSSSCG00000014219	-2.56862	0.00111776	0.0342504	cysteine dioxygenase	type I [Source:HGNC Symbol;Acc:1795]
FNDC5	ENSSSCG00000025834	-2.92367	0.00113907	0.0348108	fibronectin type III domain containing 5 [Source:HGNC Symbol;Acc:20240]
PLOD2	ENSSSCG00000011689	1.31908	0.00114368	0.0348596	procollagen-lysine	2-oxoglutarate 5-dioxygenase 2 [Source:HGNC Symbol;Acc:9082]
FAM101A	ENSSSCG00000020756	-2.9961	0.00117444	0.0353798	family with sequence similarity 101	member A [Source:HGNC Symbol;Acc:27051]
FAM81A	ENSSSCG00000004586	-2.59386	0.00117606	0.0353798	family with sequence similarity 81	member A [Source:HGNC Symbol;Acc:28379]
ADM5	ENSSSCG00000003190	2.95848	0.00118181	0.0354604	adrenomedullin 5 (putative) [Source:HGNC Symbol;Acc:27293]
CASP8	ENSSSCG00000028157	2.13883	0.00121882	0.0364761	caspase 8	apoptosis-related cysteine peptidase [Source:HGNC Symbol;Acc:1509]
ARVCF	ENSSSCG00000010133	-1.93867	0.00123806	0.0367617	armadillo repeat gene deleted in velocardiofacial syndrome [Source:HGNC Symbol;Acc:728]
DUSP10	ENSSSCG00000010831	-1.88801	0.00124231	0.0367617	dual specificity phosphatase 10 [Source:HGNC Symbol;Acc:3065]
ENTPD7	ENSSSCG00000010540	2.25154	0.00123745	0.0367617	ectonucleoside triphosphate diphosphohydrolase 7 [Source:HGNC Symbol;Acc:19745]
HTATIP2	ENSSSCG00000013349	1.39954	0.00124427	0.0367617	HIV-1 Tat interactive protein 2	30kDa [Source:HGNC Symbol;Acc:16637]
KDM1A	ENSSSCG00000003531	1.02064	0.00123316	0.0367617	lysine (K)-specific demethylase 1A [Source:HGNC Symbol;Acc:29079]
C6orf62	ENSSSCG00000001094	-1.03597	0.00125319	0.0369306	chromosome 6 open reading frame 62 [Source:HGNC Symbol;Acc:20998]
NQO1	ENSSSCG00000002754	2.78686	0.00126255	0.0371118	NAD(P)H dehydrogenase	quinone 1 [Source:HGNC Symbol;Acc:2874]
ATHL1	ENSSSCG00000025023	-1.45824	0.00127282	0.0373188	ATH1	acid trehalase-like 1 (yeast) [Source:HGNC Symbol;Acc:26210]
COX17	ENSSSCG00000011893	1.12306	0.00127769	0.0373382	cytochrome c oxidase assembly homolog 17 (yeast) [Source:HGNC Symbol;Acc:2264]
UROC1	ENSSSCG00000001823	-3.01021	0.00127995	0.0373382	urocanate hydratase 1 [Source:HGNC Symbol;Acc:26444]
LYSMD3	ENSSSCG00000024193	1.07153	0.00128653	0.0374357	LysM	putative peptidoglycan-binding	domain containing 3 [Source:HGNC Symbol;Acc:26969]
SEC14L3	ENSSSCG00000010008	-4.92136	0.00129579	0.0376106	SEC14-like 3 (S. cerevisiae) [Source:HGNC Symbol;Acc:18655]
CLEC3B	ENSSSCG00000011299	-1.47933	0.00130657	0.0378284	C-type lectin domain family 3	member B [Source:HGNC Symbol;Acc:11891]
ZFYVE16	ENSSSCG00000014121	1.14496	0.00131376	0.0379415	zinc finger	FYVE domain containing 16 [Source:HGNC Symbol;Acc:20756]
APBB2	ENSSSCG00000022168	-1.19695	0.00132108	0.0380487	amyloid beta (A4) precursor protein-binding	family B	member 2 [Source:HGNC Symbol;Acc:582]
FADS2	ENSSSCG00000013072	-3.12317	0.00132406	0.0380487	fatty acid desaturase 2 [Source:HGNC Symbol;Acc:3575]
ADH4	ENSSSCG00000009184	-5.12598	0.00134066	0.0383757	alcohol dehydrogenase 4 (class II)	pi polypeptide [Source:HGNC Symbol;Acc:252]
CYB5R3	ENSSSCG00000000038	-1.16027	0.00134598	0.038392	cytochrome b5 reductase 3 [Source:HGNC Symbol;Acc:2873]
LONP2	ENSSSCG00000023391	1.4977	0.00135489	0.0385509	lon peptidase 2	peroxisomal [Source:HGNC Symbol;Acc:20598]
B3GALT4	ENSSSCG00000001503	-1.3641	0.00136726	0.0385638	UDP-Gal:betaGlcNAc beta 1	3-galactosyltransferase	polypeptide 4 [Source:HGNC Symbol;Acc:919]
C11orf65	ENSSSCG00000015008	3.92847	0.00136638	0.0385638	chromosome 11 open reading frame 65 [Source:HGNC Symbol;Acc:28519]
MMP11	ENSSSCG00000010071	-2.20372	0.00135947	0.0385638	matrix metallopeptidase 11 (stromelysin 3) [Source:HGNC Symbol;Acc:7157]
CRYZ	ENSSSCG00000003780	-1.92129	0.00138521	0.0388638	crystallin	zeta (quinone reductase) [Source:HGNC Symbol;Acc:2419]
FBRSL1	ENSSSCG00000023569	-1.01701	0.00138607	0.0388638	fibrosin-like 1 [Source:HGNC Symbol;Acc:29308]
CPNE8	ENSSSCG00000000778	1.22123	0.00139459	0.0390081	copine VIII [Source:HGNC Symbol;Acc:23498]
HSD17B8	ENSSSCG00000001476	-1.08683	0.00142154	0.0395704	hydroxysteroid (17-beta) dehydrogenase 8 [Source:HGNC Symbol;Acc:3554]
INSIG1	ENSSSCG00000016420	-3.02267	0.00142155	0.0395704	insulin induced gene 1 [Source:HGNC Symbol;Acc:6083]
JMJD6	ENSSSCG00000022373	1.46527	0.00143105	0.0396439	jumonji domain containing 6 [Source:HGNC Symbol;Acc:19355]
TOB1	ENSSSCG00000017558	-1.65524	0.00142877	0.0396439	transducer of ERBB2	1 [Source:HGNC Symbol;Acc:11979]
C1orf198	ENSSSCG00000010181	2.04051	0.00145704	0.0401221	chromosome 1 open reading frame 198 [Source:HGNC Symbol;Acc:25900]
HAUS6	ENSSSCG00000005173	1.1694	0.00147499	0.0401221	HAUS augmin-like complex	subunit 6 [Source:HGNC Symbol;Acc:25948]
NMNAT1	ENSSSCG00000003400	1.1831	0.00146102	0.0401221	nicotinamide nucleotide adenylyltransferase 1 [Source:HGNC Symbol;Acc:17877]
OSBPL1A	ENSSSCG00000003712	-1.4572	0.00145984	0.0401221	oxysterol binding protein-like 1A [Source:HGNC Symbol;Acc:16398]
POLH	ENSSSCG00000023889	-1.6091	0.00147355	0.0401221	polymerase (DNA directed)	eta [Source:HGNC Symbol;Acc:9181]
RECK	ENSSSCG00000005338	-1.40871	0.0014761	0.0401221	reversion-inducing-cysteine-rich protein with kazal motifs [Source:HGNC Symbol;Acc:11345]
TEAD4	ENSSSCG00000000736	3.14638	0.00146852	0.0401221	TEA domain family member 4 [Source:HGNC Symbol;Acc:11717]
ATP2A3	ENSSSCG00000017874	-1.07031	0.00148247	0.0401237	ATPase	Ca++ transporting	ubiquitous [Source:HGNC Symbol;Acc:813]
UBE2D4	ENSSSCG00000016722	-1.21326	0.0014831	0.0401237	ubiquitin-conjugating enzyme E2D 4 (putative) [Source:HGNC Symbol;Acc:21647]
ACOT13	ENSSSCG00000001093	-1.61473	0.00149745	0.0402747	acyl-CoA thioesterase 13 [Source:HGNC Symbol;Acc:20999]
GSTK1	ENSSSCG00000016466	-1.67062	0.00151068	0.0402747	glutathione S-transferase kappa 1 [Source:HGNC Symbol;Acc:16906]
PRDX1	ENSSSCG00000003914	1.60242	0.00151309	0.0402747	peroxiredoxin 1 [Source:HGNC Symbol;Acc:9352]
PTGES3	ENSSSCG00000000406	1.17185	0.00150712	0.0402747	prostaglandin E synthase 3 (cytosolic) [Source:HGNC Symbol;Acc:16049]
ZFP64	ENSSSCG00000007481	1.77905	0.00149998	0.0402747	ZFP64 zinc finger protein [Source:HGNC Symbol;Acc:15940]
ACAA2	ENSSSCG00000004510	-2.19767	0.00152235	0.0403353	acetyl-CoA acyltransferase 2 [Source:HGNC Symbol;Acc:83]
PSMD5	ENSSSCG00000005507	1.37346	0.00152136	0.0403353	proteasome (prosome	macropain) 26S subunit	non-ATPase	5 [Source:HGNC Symbol;Acc:9563]
CDA	ENSSSCG00000021259	3.88978	0.00153375	0.040336	cytidine deaminase [Source:HGNC Symbol;Acc:1712]
CIAPIN1	ENSSSCG00000029519	1.00212	0.0015538	0.040336	cytokine induced apoptosis inhibitor 1 [Source:HGNC Symbol;Acc:28050]
DNAH10	ENSSSCG00000009765	-2.73648	0.00154563	0.040336	dynein	axonemal	heavy chain 10 [Source:HGNC Symbol;Acc:2941]
GIPC2	ENSSSCG00000027873	-1.4861	0.00154853	0.040336	GIPC PDZ domain containing family	member 2 [Source:HGNC Symbol;Acc:18177]
GSR	ENSSSCG00000015844	1.70498	0.00153799	0.040336	glutathione reductase [Source:HGNC Symbol;Acc:4623]
HMGCR	ENSSSCG00000014080	-2.72479	0.00153215	0.040336	3-hydroxy-3-methylglutaryl-CoA reductase [Source:HGNC Symbol;Acc:5006]
PSMD14	ENSSSCG00000015892	1.06341	0.00153993	0.040336	proteasome (prosome	macropain) 26S subunit	non-ATPase	14 [Source:HGNC Symbol;Acc:16889]
UBFD1	ENSSSCG00000010796	1.25607	0.00155219	0.040336	ubiquitin family domain containing 1 [Source:HGNC Symbol;Acc:30565]
THOP1	ENSSSCG00000013468	-1.20516	0.0015631	0.0404864	thimet oligopeptidase 1 [Source:HGNC Symbol;Acc:11793]
HCST	ENSSSCG00000002918	-2.05439	0.0015969	0.0409942	hematopoietic cell signal transducer [Source:HGNC Symbol;Acc:16977]
PIGU	ENSSSCG00000007282	1.10472	0.00159537	0.0409942	phosphatidylinositol glycan anchor biosynthesis	class U [Source:HGNC Symbol;Acc:15791]
CDK2AP2	ENSSSCG00000012902	1.47634	0.00161062	0.0410435	cyclin-dependent kinase 2 associated protein 2 [Source:HGNC Symbol;Acc:30833]
ZNF501	ENSSSCG00000011307	2.61245	0.00161335	0.0410435	zinc finger protein 501 [Source:HGNC Symbol;Acc:23717]
AMIGO3	ENSSSCG00000011388	1.73537	0.00162784	0.0411482	adhesion molecule with Ig-like domain 3 [Source:HGNC Symbol;Acc:24075]
ANKRA2	ENSSSCG00000014070	-1.00279	0.0016243	0.0411482	ankyrin repeat	family A (RFXANK-like)	2 [Source:HGNC Symbol;Acc:13208]
C12orf23	ENSSSCG00000000166	1.17857	0.00165148	0.0414186	chromosome 12 open reading frame 23 [Source:HGNC Symbol;Acc:28281]
CLCN2	ENSSSCG00000021581	1.32491	0.00165287	0.0414186	chloride channel	voltage-sensitive 2 [Source:HGNC Symbol;Acc:2020]
CLSTN2	ENSSSCG00000011666	-2.73795	0.00166043	0.0414282	calsyntenin 2 [Source:HGNC Symbol;Acc:17448]
CYP4F3	ENSSSCG00000013842	-2.23658	0.00165971	0.0414282	cytochrome P450	family 4	subfamily F	polypeptide 3 [Source:HGNC Symbol;Acc:2646]
KHK	ENSSSCG00000008556	-2.13028	0.00167407	0.0414749	ketohexokinase (fructokinase) [Source:HGNC Symbol;Acc:6315]
PTPN9	ENSSSCG00000001878	1.12002	0.00167558	0.0414749	protein tyrosine phosphatase	non-receptor type 9 [Source:HGNC Symbol;Acc:9661]
SERPINA6	ENSSSCG00000002475	-3.53074	0.00167546	0.0414749	serpin peptidase inhibitor	clade A (alpha-1 antiproteinase	antitrypsin)	member 6 [Source:HGNC Symbol;Acc:1540]
TMEM8C	ENSSSCG00000022891	-2.9237	0.00167666	0.0414749	transmembrane protein 8C [Source:HGNC Symbol;Acc:33778]
FDFT1	ENSSSCG00000026044	-2.56161	0.00170807	0.0421615	farnesyl-diphosphate farnesyltransferase 1 [Source:HGNC Symbol;Acc:3629]
TMEM86B	ENSSSCG00000003302	-2.67998	0.00171649	0.042279	transmembrane protein 86B [Source:HGNC Symbol;Acc:28448]
LUC7L3	ENSSSCG00000017555	1.09069	0.00172494	0.0423069	LUC7-like 3 (S. cerevisiae) [Source:HGNC Symbol;Acc:24309]
ALKBH7	ENSSSCG00000024254	-1.06821	0.00173032	0.0423489	alkB	alkylation repair homolog 7 (E. coli) [Source:HGNC Symbol;Acc:21306]
RAB27B	ENSSSCG00000004533	3.03919	0.00174774	0.0425196	RAB27B	member RAS oncogene family [Source:HGNC Symbol;Acc:9767]
ZNF546	ENSSSCG00000002988	1.45913	0.00174834	0.0425196	zinc finger protein 546 [Source:HGNC Symbol;Acc:28671]
ELP2	ENSSSCG00000020898	-1.14186	0.00177557	0.0430009	elongator acetyltransferase complex subunit 2 [Source:HGNC Symbol;Acc:18248]
TSKS	ENSSSCG00000003191	-4.74129	0.00177189	0.0430009	testis-specific serine kinase substrate [Source:HGNC Symbol;Acc:30719]
HIVEP1	ENSSSCG00000001049	-1.27264	0.00179078	0.043098	human immunodeficiency virus type I enhancer binding protein 1 [Source:HGNC Symbol;Acc:4920]
OSBPL10	ENSSSCG00000011230	1.4733	0.00178915	0.043098	oxysterol binding protein-like 10 [Source:HGNC Symbol;Acc:16395]
TMEM220	ENSSSCG00000029448	-1.36274	0.00178897	0.043098	transmembrane protein 220 [Source:HGNC Symbol;Acc:33757]
DYNLL1	ENSSSCG00000009904	1.40686	0.00183505	0.0436364	dynein	light chain	LC8-type 1 [Source:HGNC Symbol;Acc:15476]
MPDZ	ENSSSCG00000005191	-2.42938	0.00182148	0.0436364	multiple PDZ domain protein [Source:HGNC Symbol;Acc:7208]
OAT	ENSSSCG00000010734	-2.007	0.00183581	0.0436364	ornithine aminotransferase [Source:HGNC Symbol;Acc:8091]
SULT1C4	ENSSSCG00000025836	-2.00947	0.00183112	0.0436364	sulfotransferase family	cytosolic	1C	member 4 [Source:HGNC Symbol;Acc:11457]
XPO1	ENSSSCG00000028228	1.12707	0.00182555	0.0436364	exportin 1 (CRM1 homolog	yeast) [Source:HGNC Symbol;Acc:12825]
CSRP1	ENSSSCG00000020976	-1.25366	0.00184306	0.0436622	cysteine and glycine-rich protein 1 [Source:HGNC Symbol;Acc:2469]
CBLC	ENSSSCG00000003083	2.20359	0.00186711	0.0440181	Cbl proto-oncogene	E3 ubiquitin protein ligase C [Source:HGNC Symbol;Acc:15961]
SYCE2	ENSSSCG00000013740	-1.60527	0.00188074	0.0442492	synaptonemal complex central element protein 2 [Source:HGNC Symbol;Acc:27411]
SEC23A	ENSSSCG00000001934	1.09427	0.00189405	0.0444718	Sec23 homolog A (S. cerevisiae) [Source:HGNC Symbol;Acc:10701]
GSTZ1	ENSSSCG00000002396	-2.08161	0.00190991	0.0447531	glutathione S-transferase zeta 1 [Source:HGNC Symbol;Acc:4643]
NDEL1	ENSSSCG00000024527	-1.17194	0.00192622	0.0450439	nudE nuclear distribution E homolog (A. nidulans)-like 1 [Source:HGNC Symbol;Acc:17620]
B3GNT4	ENSSSCG00000009798	-3.9366	0.00194624	0.0451466	UDP-GlcNAc:betaGal beta-1	3-N-acetylglucosaminyltransferase 4 [Source:HGNC Symbol;Acc:15683]
HECA	ENSSSCG00000004144	-1.09523	0.00193458	0.0451466	headcase homolog (Drosophila) [Source:HGNC Symbol;Acc:21041]
ZBTB10	ENSSSCG00000006155	-1.01387	0.00194015	0.0451466	zinc finger and BTB domain containing 10 [Source:HGNC Symbol;Acc:30953]
PBLD	ENSSSCG00000025876	-2.35147	0.00195508	0.0452607	phenazine biosynthesis-like protein domain containing [Source:HGNC Symbol;Acc:23301]
GPR156	ENSSSCG00000011888	-2.7772	0.00197116	0.0454507	G protein-coupled receptor 156 [Source:HGNC Symbol;Acc:20844]
HIGD1A	ENSSSCG00000011290	1.44148	0.00198431	0.0456629	HIG1 hypoxia inducible domain family	member 1A [Source:HGNC Symbol;Acc:29527]
ANKS1A	ENSSSCG00000001534	1.15306	0.00200449	0.0459443	ankyrin repeat and sterile alpha motif domain containing 1A [Source:HGNC Symbol;Acc:20961]
ACSF2	ENSSSCG00000017566	-1.32125	0.0020235	0.0461175	acyl-CoA synthetase family member 2 [Source:HGNC Symbol;Acc:26101]
CATSPERG	ENSSSCG00000002955	-2.41722	0.00203415	0.0461175	catsper channel auxiliary subunit gamma [Source:HGNC Symbol;Acc:25243]
COX18	ENSSSCG00000008947	1.33116	0.00202125	0.0461175	cytochrome c oxidase assembly homolog 18 (yeast) [Source:HGNC Symbol;Acc:26801]
GATM	ENSSSCG00000004672	-2.73667	0.00204193	0.0461175	glycine amidinotransferase (L-arginine:glycine amidinotransferase) [Source:HGNC Symbol;Acc:4175]
HS6ST1	ENSSSCG00000022197	1.20181	0.00207086	0.0461175	heparan sulfate 6-O-sulfotransferase 1 [Source:HGNC Symbol;Acc:5201]
PLD2	ENSSSCG00000017912	1.70742	0.00203815	0.0461175	phospholipase D2 [Source:HGNC Symbol;Acc:9068]
RAB34	ENSSSCG00000017769	1.11591	0.0020642	0.0461175	RAB34	member RAS oncogene family [Source:HGNC Symbol;Acc:16519]
SH3GL1	ENSSSCG00000013508	1.26177	0.00205203	0.0461175	SH3-domain GRB2-like 1 [Source:HGNC Symbol;Acc:10830]
STON2	ENSSSCG00000002412	1.49587	0.00206699	0.0461175	stonin 2 [Source:HGNC Symbol;Acc:30652]
XKR8	ENSSSCG00000030623	1.67792	0.00207193	0.0461175	XK	Kell blood group complex subunit-related family	member 8 [Source:HGNC Symbol;Acc:25508]
ZFAND5	ENSSSCG00000005264	-1.92738	0.00206459	0.0461175	zinc finger	AN1-type domain 5 [Source:HGNC Symbol;Acc:13008]
LPIN3	ENSSSCG00000007359	-1.94662	0.00209349	0.0464184	lipin 3 [Source:HGNC Symbol;Acc:14451]
LDLRAD3	ENSSSCG00000013294	-1.06988	0.00211201	0.0466663	low density lipoprotein receptor class A domain containing 3 [Source:HGNC Symbol;Acc:27046]
LMAN1	ENSSSCG00000004908	1.23087	0.00211864	0.0466987	lectin	mannose-binding	1 [Source:HGNC Symbol;Acc:6631]
DEFB1	ENSSSCG00000029990	2.10007	0.00215443	0.0472534	defensin	beta 1 [Source:HGNC Symbol;Acc:2766]
2013-09-01	ENSSSCG00000007800	-1.42585	0.00215569	0.0472534	septin 1 [Source:HGNC Symbol;Acc:2879]
C12orf66	ENSSSCG00000030352	-1.15011	0.00216116	0.0472836	chromosome 12 open reading frame 66 [Source:HGNC Symbol;Acc:26517]
DTX4	ENSSSCG00000013145	-1.27017	0.00217111	0.0473638	deltex homolog 4 (Drosophila) [Source:HGNC Symbol;Acc:29151]
HSPA4L	ENSSSCG00000009077	3.71048	0.00217303	0.0473638	heat shock 70kDa protein 4-like [Source:HGNC Symbol;Acc:17041]
GSTM4	ENSSSCG00000006822	-1.78199	0.00220028	0.0478123	glutathione S-transferase mu 4 [Source:HGNC Symbol;Acc:4636]
TECTB	ENSSSCG00000010632	-7.0282	0.00220188	0.0478123	tectorin beta [Source:HGNC Symbol;Acc:11721]
KREMEN1	ENSSSCG00000009972	2.25732	0.00221405	0.0478965	kringle containing transmembrane protein 1 [Source:HGNC Symbol;Acc:17550]
PNPLA2	ENSSSCG00000012841	-1.41868	0.00222726	0.0480923	patatin-like phospholipase domain containing 2 [Source:HGNC Symbol;Acc:30802]
ATF6	ENSSSCG00000006346	1.65185	0.00223681	0.0481185	activating transcription factor 6 [Source:HGNC Symbol;Acc:791]
DHDH	ENSSSCG00000003158	-1.73084	0.00225332	0.0482822	dihydrodiol dehydrogenase (dimeric) [Source:HGNC Symbol;Acc:17887]
GRM2	ENSSSCG00000011423	2.97687	0.00225204	0.0482822	glutamate receptor	metabotropic 2 [Source:HGNC Symbol;Acc:4594]
SLC18B1	ENSSSCG00000004178	1.61767	0.00226114	0.0482822	solute carrier family 18	subfamily B	member 1 [Source:HGNC Symbol;Acc:21573]
NUDT6	ENSSSCG00000009085	-1.66895	0.0022734	0.0484543	nudix (nucleoside diphosphate linked moiety X)-type motif 6 [Source:HGNC Symbol;Acc:8053]
PLA1A	ENSSSCG00000011895	-1.65908	0.00228932	0.0487039	phospholipase A1 member A [Source:HGNC Symbol;Acc:17661]
HSPH1	ENSSSCG00000009334	2.63248	0.00229753	0.0487888	heat shock 105kDa/110kDa protein 1 [Source:HGNC Symbol;Acc:16969]
C2orf44	ENSSSCG00000008589	1.44586	0.00231981	0.0489918	chromosome 2 open reading frame 44 [Source:HGNC Symbol;Acc:26157]
DNAH1	ENSSSCG00000028184	-3.21287	0.00231854	0.0489918	dynein	axonemal	heavy chain 1 [Source:HGNC Symbol;Acc:2940]
SBNO2	ENSSSCG00000030042	1.5073	0.00233024	0.0491222	strawberry notch homolog 2 (Drosophila) [Source:HGNC Symbol;Acc:29158]
ASB4	ENSSSCG00000015333	-2.76405	0.00236965	0.049412	ankyrin repeat and SOCS box containing 4 [Source:HGNC Symbol;Acc:16009]
CABYR	ENSSSCG00000003711	-2.55785	0.00236654	0.049412	calcium binding tyrosine-(Y)-phosphorylation regulated [Source:HGNC Symbol;Acc:15569]
FASN	ENSSSCG00000029944	-3.89061	0.0023538	0.049412	fatty acid synthase [Source:HGNC Symbol;Acc:3594]
GZMK	ENSSSCG00000028415	-2.68135	0.00236468	0.049412	granzyme K (granzyme 3; tryptase II) [Source:HGNC Symbol;Acc:4711]
RPS6KA1	ENSSSCG00000003558	1.0131	0.00235967	0.049412	ribosomal protein S6 kinase	90kDa	polypeptide 1 [Source:HGNC Symbol;Acc:10430]

## Sheet: FR20vBaseline
hgnc_symbol	ensembl_gene_id	logFC	PValue	FDR	description
