# Supplementary material for: Fed State Prior to Hemorrhagic Shock and Polytrauma in a Porcine Model Results in Altered Liver Transcriptomic Response
Source: PLoS One. 2014 Jun 17;9(6):e100088. doi: 10.1371/journal.pone.0100088 (PMC4061062; doi:10.1371/journal.pone.0100088)
Supplement: File S3 — List of genes differentially expressed over time within Fasted animals. (XLSX) [file pone.0100088.s003.xlsx]

## Sheet: FR2vBaseline
pig_hgnc_symbol	ensembl_gene_id	logFC	PValue	FDR	description
NOD1	ENSSSCG00000016678	3.04195	8.4e-24	4.85e-20	nucleotide-binding oligomerization domain containing 1 [Source:HGNC Symbol;Acc:16390]
PDLIM3	ENSSSCG00000015796	-8.1411	7.43e-24	4.85e-20	PDZ and LIM domain 3 [Source:HGNC Symbol;Acc:20767]
ASB5	ENSSSCG00000030395	-9.07671	2.52e-22	9.72e-19	ankyrin repeat and SOCS box containing 5 [Source:HGNC Symbol;Acc:17180]
DES	ENSSSCG00000020785	-6.82632	7.68e-22	2.22e-18	desmin [Source:HGNC Symbol;Acc:2770]
CMYA5	ENSSSCG00000026098	-5.71589	1e-19	2.31e-16	cardiomyopathy associated 5 [Source:HGNC Symbol;Acc:14305]
BCAR1	ENSSSCG00000028878	1.83529	2.58e-19	4.96e-16	breast cancer anti-estrogen resistance 1 [Source:HGNC Symbol;Acc:971]
CARD10	ENSSSCG00000025260	2.27087	3.28e-18	5.41e-15	caspase recruitment domain family	member 10 [Source:HGNC Symbol;Acc:16422]
CYTH4	ENSSSCG00000000130	2.57549	7.16e-18	1.03e-14	cytohesin 4 [Source:HGNC Symbol;Acc:9505]
EFHD2	ENSSSCG00000003458	2.28442	9.82e-18	1.13e-14	EF-hand domain family	member D2 [Source:HGNC Symbol;Acc:28670]
ENO3	ENSSSCG00000017904	-7.54245	9.73e-18	1.13e-14	enolase 3 (beta	muscle) [Source:HGNC Symbol;Acc:3354]
ABHD5	ENSSSCG00000011297	1.93072	2.5e-17	2.31e-14	abhydrolase domain containing 5 [Source:HGNC Symbol;Acc:21396]
ACTN2	ENSSSCG00000010144	-8.49819	3e-17	2.31e-14	actinin	alpha 2 [Source:HGNC Symbol;Acc:164]
CLDN4	ENSSSCG00000007718	3.40758	2.81e-17	2.31e-14	claudin 4 [Source:HGNC Symbol;Acc:2046]
TPM1	ENSSSCG00000004570	-3.93599	2.4e-17	2.31e-14	tropomyosin 1 (alpha) [Source:HGNC Symbol;Acc:12010]
TSPAN14	ENSSSCG00000010341	1.61146	2.83e-17	2.31e-14	tetraspanin 14 [Source:HGNC Symbol;Acc:23303]
MYBPC1	ENSSSCG00000000866	-7.53345	5.09e-17	3.68e-14	myosin binding protein C	slow type [Source:HGNC Symbol;Acc:7549]
FLNC	ENSSSCG00000016578	-8.69538	5.7e-17	3.87e-14	filamin C	gamma [Source:HGNC Symbol;Acc:3756]
CAP2	ENSSSCG00000001068	-7.12292	7.99e-17	4.88e-14	CAP	adenylate cyclase-associated protein	2 (yeast) [Source:HGNC Symbol;Acc:20039]
PKIA	ENSSSCG00000006163	-4.34908	8.03e-17	4.88e-14	protein kinase (cAMP-dependent	catalytic) inhibitor alpha [Source:HGNC Symbol;Acc:9017]
STAC3	ENSSSCG00000029471	-7.3377	1.08e-16	6.26e-14	SH3 and cysteine rich domain 3 [Source:HGNC Symbol;Acc:28423]
ANKRD1	ENSSSCG00000010461	-7.69041	2.46e-16	1.33e-13	ankyrin repeat domain 1 (cardiac muscle) [Source:HGNC Symbol;Acc:15819]
UNC119B	ENSSSCG00000020716	1.5695	2.54e-16	1.33e-13	unc-119 homolog B (C. elegans) [Source:HGNC Symbol;Acc:16488]
PYGM	ENSSSCG00000013022	-7.09445	3e-16	1.51e-13	phosphorylase	glycogen	muscle [Source:HGNC Symbol;Acc:9726]
TPM2	ENSSSCG00000005316	-4.33877	3.62e-16	1.74e-13	tropomyosin 2 (beta) [Source:HGNC Symbol;Acc:12011]
ACTC1	ENSSSCG00000004803	-9.99889	4e-16	1.85e-13	actin	alpha	cardiac muscle 1 [Source:HGNC Symbol;Acc:143]
CKMT2	ENSSSCG00000014128	-7.05525	5.43e-16	2.41e-13	creatine kinase	mitochondrial 2 (sarcomeric) [Source:HGNC Symbol;Acc:1996]
AK1	ENSSSCG00000005627	-5.19241	7.64e-16	3.01e-13	adenylate kinase 1 [Source:HGNC Symbol;Acc:361]
ATAD3A	ENSSSCG00000003343	1.40035	8.09e-16	3.01e-13	ATPase family	AAA domain containing 3A [Source:HGNC Symbol;Acc:25567]
ATAD3B	ENSSSCG00000003343	1.40035	7.97e-16	3.01e-13	ATPase family	AAA domain containing 3B [Source:HGNC Symbol;Acc:24007]
ATAD3C	ENSSSCG00000003343	1.40035	7.96e-16	3.01e-13	ATPase family	AAA domain containing 3C [Source:HGNC Symbol;Acc:32151]
SYNM	ENSSSCG00000029613	-4.77492	7.09e-16	3.01e-13	synemin	intermediate filament protein [Source:HGNC Symbol;Acc:24466]
FHL1	ENSSSCG00000012699	-5.04149	1.21e-15	4.39e-13	four and a half LIM domains 1 [Source:HGNC Symbol;Acc:3702]
RAB30	ENSSSCG00000014900	3.60543	1.84e-15	6.27e-13	RAB30	member RAS oncogene family [Source:HGNC Symbol;Acc:9770]
S1PR3	ENSSSCG00000009580	3.14936	1.85e-15	6.27e-13	sphingosine-1-phosphate receptor 3 [Source:HGNC Symbol;Acc:3167]
OSMR	ENSSSCG00000016851	1.82769	2.13e-15	7.04e-13	oncostatin M receptor [Source:HGNC Symbol;Acc:8507]
ARF6	ENSSSCG00000005012	1.31792	2.39e-15	7.65e-13	ADP-ribosylation factor 6 [Source:HGNC Symbol;Acc:659]
ANKRD23	ENSSSCG00000008200	-6.42259	2.48e-15	7.75e-13	ankyrin repeat domain 23 [Source:HGNC Symbol;Acc:24470]
OXCT1	ENSSSCG00000016863	-3.56196	2.66e-15	8.09e-13	3-oxoacid CoA transferase 1 [Source:HGNC Symbol;Acc:8527]
ACPL2	ENSSSCG00000024489	1.62927	4.82e-15	1.43e-12	acid phosphatase-like 2 [Source:HGNC Symbol;Acc:26303]
SHROOM1	ENSSSCG00000014287	1.95071	1.11e-14	3.22e-12	shroom family member 1 [Source:HGNC Symbol;Acc:24084]
DNAJB1	ENSSSCG00000024464	2.63374	1.22e-14	3.43e-12	DnaJ (Hsp40) homolog	subfamily B	member 1 [Source:HGNC Symbol;Acc:5270]
TTC9	ENSSSCG00000020701	-5.73279	1.28e-14	3.51e-12	tetratricopeptide repeat domain 9 [Source:HGNC Symbol;Acc:20267]
OLR1	ENSSSCG00000000647	1.77573	1.87e-14	5.02e-12	oxidized low density lipoprotein (lectin-like) receptor 1 [Source:HGNC Symbol;Acc:8133]
PGM5	ENSSSCG00000005243	-1.42228	2.17e-14	5.71e-12	phosphoglucomutase 5 [Source:HGNC Symbol;Acc:8908]
PPL	ENSSSCG00000007927	2.54645	2.49e-14	6.26e-12	periplakin [Source:HGNC Symbol;Acc:9273]
REEP1	ENSSSCG00000023710	-4.61839	2.48e-14	6.26e-12	receptor accessory protein 1 [Source:HGNC Symbol;Acc:25786]
ATP1A1	ENSSSCG00000006740	1.08724	2.97e-14	7.29e-12	ATPase	Na+/K+ transporting	alpha 1 polypeptide [Source:HGNC Symbol;Acc:799]
ATP2B3	ENSSSCG00000012769	-3.70358	4.18e-14	1.01e-11	ATPase	Ca++ transporting	plasma membrane 3 [Source:HGNC Symbol;Acc:816]
SH3BP2	ENSSSCG00000022004	1.58475	5.68e-14	1.31e-11	SH3-domain binding protein 2 [Source:HGNC Symbol;Acc:10825]
BVES	ENSSSCG00000004366	-3.96046	6.03e-14	1.37e-11	blood vessel epicardial substance [Source:HGNC Symbol;Acc:1152]
CCDC180	ENSSSCG00000025655	3.48872	6.55e-14	1.46e-11	coiled-coil domain containing 180 [Source:HGNC Symbol;Acc:29303]
ABLIM2	ENSSSCG00000008721	-4.13645	7.06e-14	1.54e-11	actin binding LIM protein family	member 2 [Source:HGNC Symbol;Acc:19195]
TACC2	ENSSSCG00000028063	-4.05913	9.43e-14	2.02e-11	transforming	acidic coiled-coil containing protein 2 [Source:HGNC Symbol;Acc:11523]
DENND2D	ENSSSCG00000006797	2.04864	9.6e-14	2.02e-11	DENN/MADD domain containing 2D [Source:HGNC Symbol;Acc:26192]
PFKM	ENSSSCG00000021129	-3.14904	1.07e-13	2.21e-11	phosphofructokinase	muscle [Source:HGNC Symbol;Acc:8877]
MLIP	ENSSSCG00000023453	-2.52926	1.1e-13	2.22e-11	muscular LMNA-interacting protein [Source:HGNC Symbol;Acc:21355]
MYO18B	ENSSSCG00000009957	-8.67931	1.15e-13	2.29e-11	myosin XVIIIB [Source:HGNC Symbol;Acc:18150]
C16orf80	ENSSSCG00000002805	-2.27392	1.2e-13	2.36e-11	chromosome 16 open reading frame 80 [Source:HGNC Symbol;Acc:29523]
SYNPO2	ENSSSCG00000009111	-4.35074	1.46e-13	2.76e-11	synaptopodin 2 [Source:HGNC Symbol;Acc:17732]
TNNT1	ENSSSCG00000025353	-9.06961	1.45e-13	2.76e-11	troponin T type 1 (skeletal	slow) [Source:HGNC Symbol;Acc:11948]
LMCD1	ENSSSCG00000011538	-3.46512	1.87e-13	3.48e-11	LIM and cysteine-rich domains 1 [Source:HGNC Symbol;Acc:6633]
SSPN	ENSSSCG00000025531	-2.62179	2.19e-13	4.02e-11	sarcospan [Source:HGNC Symbol;Acc:11322]
FAM189A2	ENSSSCG00000005249	-3.88082	2.91e-13	5.26e-11	family with sequence similarity 189	member A2 [Source:HGNC Symbol;Acc:24820]
CD36	ENSSSCG00000030638	-4.48501	2.98e-13	5.29e-11	CD36 molecule (thrombospondin receptor) [Source:HGNC Symbol;Acc:1663]
NEXN	ENSSSCG00000003768	-4.84485	3.36e-13	5.89e-11	nexilin (F actin binding protein) [Source:HGNC Symbol;Acc:29557]
SPTB	ENSSSCG00000002277	-7.75753	4.24e-13	7.3e-11	spectrin	beta	erythrocytic [Source:HGNC Symbol;Acc:11274]
FGF23	ENSSSCG00000029028	4.32452	6.04e-13	1.02e-10	fibroblast growth factor 23 [Source:HGNC Symbol;Acc:3680]
RHPN2	ENSSSCG00000022312	2.18803	6.09e-13	1.02e-10	rhophilin	Rho GTPase binding protein 2 [Source:HGNC Symbol;Acc:19974]
POLR2H	ENSSSCG00000022507	1.36035	7.46e-13	1.23e-10	polymerase (RNA) II (DNA directed) polypeptide H [Source:HGNC Symbol;Acc:9195]
FRAS1	ENSSSCG00000008991	-3.63731	1.01e-12	1.64e-10	Fraser syndrome 1 [Source:HGNC Symbol;Acc:19185]
DDIT4L	ENSSSCG00000025240	-4.27285	1.11e-12	1.79e-10	DNA-damage-inducible transcript 4-like [Source:HGNC Symbol;Acc:30555]
XK	ENSSSCG00000023642	-3.65935	1.73e-12	2.66e-10	X-linked Kx blood group (McLeod syndrome) [Source:HGNC Symbol;Acc:12811]
CAPN3	ENSSSCG00000004728	-4.65371	1.91e-12	2.87e-10	calpain 3	(p94) [Source:HGNC Symbol;Acc:1480]
SMAGP	ENSSSCG00000000224	1.62776	1.89e-12	2.87e-10	small cell adhesion glycoprotein [Source:HGNC Symbol;Acc:26918]
TMEM38A	ENSSSCG00000013864	-1.79233	2.31e-12	3.43e-10	transmembrane protein 38A [Source:HGNC Symbol;Acc:28462]
EZR	ENSSSCG00000004058	1.15064	2.48e-12	3.58e-10	ezrin [Source:HGNC Symbol;Acc:12691]
SLC39A14	ENSSSCG00000009623	1.65402	2.48e-12	3.58e-10	solute carrier family 39 (zinc transporter)	member 14 [Source:HGNC Symbol;Acc:20858]
HRC	ENSSSCG00000003156	-4.31797	3.51e-12	5.01e-10	histidine rich calcium binding protein [Source:HGNC Symbol;Acc:5178]
CACNB1	ENSSSCG00000017510	-3.91145	4.17e-12	5.88e-10	calcium channel	voltage-dependent	beta 1 subunit [Source:HGNC Symbol;Acc:1401]
MYBPC2	ENSSSCG00000024768	-7.11119	4.79e-12	6.59e-10	myosin binding protein C	fast type [Source:HGNC Symbol;Acc:7550]
PCDH1	ENSSSCG00000022289	1.6281	4.78e-12	6.59e-10	protocadherin 1 [Source:HGNC Symbol;Acc:8655]
LPCAT3	ENSSSCG00000027205	1.41499	5.35e-12	7.27e-10	lysophosphatidylcholine acyltransferase 3 [Source:HGNC Symbol;Acc:30244]
POT1	ENSSSCG00000016597	-1.1882	5.51e-12	7.4e-10	protection of telomeres 1 [Source:HGNC Symbol;Acc:17284]
DYRK1B	ENSSSCG00000027197	-1.36465	5.85e-12	7.77e-10	dual-specificity tyrosine-(Y)-phosphorylation regulated kinase 1B [Source:HGNC Symbol;Acc:3092]
RIPK1	ENSSSCG00000001009	1.04316	7.51e-12	9.7e-10	receptor (TNFRSF)-interacting serine-threonine kinase 1 [Source:HGNC Symbol;Acc:10019]
RUSC2	ENSSSCG00000005308	-1.69958	7.56e-12	9.7e-10	RUN and SH3 domain containing 2 [Source:HGNC Symbol;Acc:23625]
LMOD3	ENSSSCG00000011508	-7.41844	8.16e-12	1.04e-09	leiomodin 3 (fetal) [Source:HGNC Symbol;Acc:6649]
NEURL2	ENSSSCG00000007430	-2.6095	8.5e-12	1.07e-09	neuralized homolog 2 (Drosophila) [Source:HGNC Symbol;Acc:16156]
CA12	ENSSSCG00000004565	4.44497	8.82e-12	1.1e-09	carbonic anhydrase XII [Source:HGNC Symbol;Acc:1371]
C3orf58	ENSSSCG00000011687	-2.82401	8.92e-12	1.1e-09	chromosome 3 open reading frame 58 [Source:HGNC Symbol;Acc:28490]
TCAP	ENSSSCG00000017500	-8.43985	1.03e-11	1.25e-09	titin-cap [Source:HGNC Symbol;Acc:11610]
PARD6B	ENSSSCG00000027206	2.21725	1.04e-11	1.25e-09	par-6 partitioning defective 6 homolog beta (C. elegans) [Source:HGNC Symbol;Acc:16245]
HIRA	ENSSSCG00000010118	1.11765	1.18e-11	1.41e-09	HIR histone cell cycle regulation defective homolog A (S. cerevisiae) [Source:HGNC Symbol;Acc:4916]
EPDR1	ENSSSCG00000020963	-4.68433	1.6e-11	1.86e-09	ependymin related protein 1 (zebrafish) [Source:HGNC Symbol;Acc:17572]
GALNT2	ENSSSCG00000010185	1.35136	1.65e-11	1.91e-09	UDP-N-acetyl-alpha-D-galactosamine:polypeptide N-acetylgalactosaminyltransferase 2 (GalNAc-T2) [Source:HGNC Symbol;Acc:4124]
ACAP2	ENSSSCG00000027209	1.02615	1.8e-11	2.01e-09	ArfGAP with coiled-coil	ankyrin repeat and PH domains 2 [Source:HGNC Symbol;Acc:16469]
HK2	ENSSSCG00000008261	-6.93019	1.77e-11	2.01e-09	hexokinase 2 [Source:HGNC Symbol;Acc:4923]
RARB	ENSSSCG00000011212	1.30965	1.79e-11	2.01e-09	retinoic acid receptor	beta [Source:HGNC Symbol;Acc:9865]
RYR1	ENSSSCG00000002961	-9.17067	1.95e-11	2.16e-09	ryanodine receptor 1 (skeletal) [Source:HGNC Symbol;Acc:10483]
TM4SF1	ENSSSCG00000011702	1.66233	2.08e-11	2.29e-09	transmembrane 4 L six family member 1 [Source:HGNC Symbol;Acc:11853]
SRM	ENSSSCG00000027689	1.27691	2.13e-11	2.32e-09	spermidine synthase [Source:HGNC Symbol;Acc:11296]
COX6A2	ENSSSCG00000025688	-2.29709	2.44e-11	2.64e-09	cytochrome c oxidase subunit VIa polypeptide 2 [Source:HGNC Symbol;Acc:2279]
PLEKHA1	ENSSSCG00000010702	1.38044	2.76e-11	2.95e-09	pleckstrin homology domain containing	family A (phosphoinositide binding specific) member 1 [Source:HGNC Symbol;Acc:14335]
FAM213B	ENSSSCG00000026554	-2.66482	2.84e-11	2.98e-09	family with sequence similarity 213	member B [Source:HGNC Symbol;Acc:28390]
FOXO1	ENSSSCG00000009370	-1.43131	2.84e-11	2.98e-09	forkhead box O1 [Source:HGNC Symbol;Acc:3819]
REEP4	ENSSSCG00000009617	2.03581	2.97e-11	3.09e-09	receptor accessory protein 4 [Source:HGNC Symbol;Acc:26176]
RUNX1	ENSSSCG00000012051	-3.94917	3.05e-11	3.15e-09	runt-related transcription factor 1 [Source:HGNC Symbol;Acc:10471]
KCTD5	ENSSSCG00000008058	1.30126	3.4e-11	3.47e-09	potassium channel tetramerisation domain containing 5 [Source:HGNC Symbol;Acc:21423]
NUAK1	ENSSSCG00000027055	2.11056	3.49e-11	3.51e-09	NUAK family	SNF1-like kinase	1 [Source:HGNC Symbol;Acc:14311]
SLC22A5	ENSSSCG00000014276	1.41072	3.48e-11	3.51e-09	solute carrier family 22 (organic cation/carnitine transporter)	member 5 [Source:HGNC Symbol;Acc:10969]
AGL	ENSSSCG00000006872	-1.86373	3.58e-11	3.53e-09	amylo-alpha-1	6-glucosidase	4-alpha-glucanotransferase [Source:HGNC Symbol;Acc:321]
PDZRN3	ENSSSCG00000011521	-3.35677	4.7e-11	4.52e-09	PDZ domain containing ring finger 3 [Source:HGNC Symbol;Acc:17704]
MLLT3	ENSSSCG00000005166	-3.18697	4.85e-11	4.63e-09	myeloid/lymphoid or mixed-lineage leukemia (trithorax homolog	Drosophila); translocated to	3 [Source:HGNC Symbol;Acc:7136]
NREP	ENSSSCG00000025831	-1.76163	5.08e-11	4.81e-09	neuronal regeneration related protein [Source:HGNC Symbol;Acc:16834]
MLLT11	ENSSSCG00000030278	-4.21785	5.32e-11	4.97e-09	myeloid/lymphoid or mixed-lineage leukemia (trithorax homolog	Drosophila); translocated to	11 [Source:HGNC Symbol;Acc:16997]
SDC4	ENSSSCG00000007401	1.28096	5.33e-11	4.97e-09	syndecan 4 [Source:HGNC Symbol;Acc:10661]
ACACB	ENSSSCG00000009937	-4.09283	5.7e-11	5.26e-09	acetyl-CoA carboxylase beta [Source:HGNC Symbol;Acc:85]
UNC45B	ENSSSCG00000017717	-5.30747	5.74e-11	5.26e-09	unc-45 homolog B (C. elegans) [Source:HGNC Symbol;Acc:14304]
B4GALT1	ENSSSCG00000010998	1.22777	6.02e-11	5.43e-09	UDP-Gal:betaGlcNAc beta 1	4- galactosyltransferase	polypeptide 1 [Source:HGNC Symbol;Acc:924]
DOCK5	ENSSSCG00000009650	1.28246	6.07e-11	5.43e-09	dedicator of cytokinesis 5 [Source:HGNC Symbol;Acc:23476]
NEB	ENSSSCG00000016397	-6.94893	5.98e-11	5.43e-09	nebulin [Source:HGNC Symbol;Acc:7720]
DNAJC25	ENSSSCG00000005460	1.10999	6.43e-11	5.71e-09	DnaJ (Hsp40) homolog	subfamily C	member 25 [Source:HGNC Symbol;Acc:34187]
SH3BGR	ENSSSCG00000029219	-2.54594	6.53e-11	5.76e-09	SH3 domain binding glutamic acid-rich protein [Source:HGNC Symbol;Acc:10822]
CLIC5	ENSSSCG00000001711	-3.84884	7.73e-11	6.66e-09	chloride intracellular channel 5 [Source:HGNC Symbol;Acc:13517]
SMARCD3	ENSSSCG00000016435	-2.49842	7.73e-11	6.66e-09	SWI/SNF related	matrix associated	actin dependent regulator of chromatin	subfamily d	member 3 [Source:HGNC Symbol;Acc:11108]
UBE2D4	ENSSSCG00000016722	-1.19055	7.78e-11	6.66e-09	ubiquitin-conjugating enzyme E2D 4 (putative) [Source:HGNC Symbol;Acc:21647]
PISD	ENSSSCG00000010032	1.12428	7.91e-11	6.72e-09	phosphatidylserine decarboxylase [Source:HGNC Symbol;Acc:8999]
CDADC1	ENSSSCG00000022623	1.01773	9.54e-11	8.05e-09	cytidine and dCMP deaminase domain containing 1 [Source:HGNC Symbol;Acc:20299]
IL4R	ENSSSCG00000007817	1.54327	1.07e-10	8.98e-09	interleukin 4 receptor [Source:HGNC Symbol;Acc:6015]
POPDC3	ENSSSCG00000004367	-7.09695	1.09e-10	9.04e-09	popeye domain containing 3 [Source:HGNC Symbol;Acc:17649]
RHOF	ENSSSCG00000009807	1.68824	1.1e-10	9.08e-09	ras homolog family member F (in filopodia) [Source:HGNC Symbol;Acc:15703]
LITAF	ENSSSCG00000024982	1.53127	1.14e-10	9.32e-09	lipopolysaccharide-induced TNF factor [Source:HGNC Symbol;Acc:16841]
EPM2A	ENSSSCG00000004122	-1.65365	1.21e-10	9.82e-09	epilepsy	progressive myoclonus type 2A	Lafora disease (laforin) [Source:HGNC Symbol;Acc:3413]
SGMS1	ENSSSCG00000010433	1.39213	1.24e-10	9.96e-09	sphingomyelin synthase 1 [Source:HGNC Symbol;Acc:29799]
RPS6KA2	ENSSSCG00000004022	-1.28239	1.26e-10	1.01e-08	ribosomal protein S6 kinase	90kDa	polypeptide 2 [Source:HGNC Symbol;Acc:10431]
DOPEY1	ENSSSCG00000004457	1.04157	1.32e-10	1.04e-08	dopey family member 1 [Source:HGNC Symbol;Acc:21194]
SHISA2	ENSSSCG00000030113	-6.64207	1.32e-10	1.04e-08	shisa homolog 2 (Xenopus laevis) [Source:HGNC Symbol;Acc:20366]
KRT8	ENSSSCG00000000252	2.58954	1.46e-10	1.13e-08	keratin 8 [Source:HGNC Symbol;Acc:6446]
CDC42EP1	ENSSSCG00000026108	1.427	1.52e-10	1.16e-08	CDC42 effector protein (Rho GTPase binding) 1 [Source:HGNC Symbol;Acc:17014]
PRKAG2	ENSSSCG00000016432	-1.23251	1.51e-10	1.16e-08	protein kinase	AMP-activated	gamma 2 non-catalytic subunit [Source:HGNC Symbol;Acc:9386]
PDE4D	ENSSSCG00000016929	-2.23595	1.54e-10	1.17e-08	phosphodiesterase 4D	cAMP-specific [Source:HGNC Symbol;Acc:8783]
DYSF	ENSSSCG00000008312	-1.94136	1.62e-10	1.22e-08	dysferlin	limb girdle muscular dystrophy 2B (autosomal recessive) [Source:HGNC Symbol;Acc:3097]
ADCK3	ENSSSCG00000010861	-1.50615	1.73e-10	1.29e-08	aarF domain containing kinase 3 [Source:HGNC Symbol;Acc:16812]
ANKRD2	ENSSSCG00000010522	-8.57419	1.79e-10	1.3e-08	ankyrin repeat domain 2 (stretch responsive muscle) [Source:HGNC Symbol;Acc:495]
PRKCQ	ENSSSCG00000011131	-3.89199	1.8e-10	1.3e-08	protein kinase C	theta [Source:HGNC Symbol;Acc:9410]
RAMP1	ENSSSCG00000016331	-2.47952	1.79e-10	1.3e-08	receptor (G protein-coupled) activity modifying protein 1 [Source:HGNC Symbol;Acc:9843]
STARD13	ENSSSCG00000009348	-1.45387	1.77e-10	1.3e-08	StAR-related lipid transfer (START) domain containing 13 [Source:HGNC Symbol;Acc:19164]
STRIP2	ENSSSCG00000016567	-1.62797	1.98e-10	1.42e-08	striatin interacting protein 2 [Source:HGNC Symbol;Acc:22209]
RAB34	ENSSSCG00000017769	1.16024	2.12e-10	1.51e-08	RAB34	member RAS oncogene family [Source:HGNC Symbol;Acc:16519]
SCN4B	ENSSSCG00000029199	-4.17033	2.4e-10	1.7e-08	sodium channel	voltage-gated	type IV	beta subunit [Source:HGNC Symbol;Acc:10592]
RBM24	ENSSSCG00000001066	-9.76015	2.44e-10	1.72e-08	RNA binding motif protein 24 [Source:HGNC Symbol;Acc:21539]
SYNPO2L	ENSSSCG00000010303	-8.41167	2.46e-10	1.72e-08	synaptopodin 2-like [Source:HGNC Symbol;Acc:23532]
CDC42EP4	ENSSSCG00000017245	1.1335	2.49e-10	1.73e-08	CDC42 effector protein (Rho GTPase binding) 4 [Source:HGNC Symbol;Acc:17147]
ATP6V0D2	ENSSSCG00000006138	3.70371	2.65e-10	1.83e-08	ATPase	H+ transporting	lysosomal 38kDa	V0 subunit d2 [Source:HGNC Symbol;Acc:18266]
ABCC4	ENSSSCG00000009498	1.83817	2.81e-10	1.94e-08	ATP-binding cassette	sub-family C (CFTR/MRP)	member 4 [Source:HGNC Symbol;Acc:55]
NEURL	ENSSSCG00000010603	-2.81204	2.84e-10	1.94e-08	neuralized homolog (Drosophila) [Source:HGNC Symbol;Acc:7761]
PDPN	ENSSSCG00000003451	-5.71694	2.96e-10	2e-08	podoplanin [Source:HGNC Symbol;Acc:29602]
THRB	ENSSSCG00000011211	-1.80774	2.96e-10	2e-08	thyroid hormone receptor	beta [Source:HGNC Symbol;Acc:11799]
TJP2	ENSSSCG00000005247	1.12063	3.16e-10	2.1e-08	tight junction protein 2 [Source:HGNC Symbol;Acc:11828]
CKAP4	ENSSSCG00000000171	1.91439	3.21e-10	2.12e-08	cytoskeleton-associated protein 4 [Source:HGNC Symbol;Acc:16991]
DESI1	ENSSSCG00000000060	1.0954	3.47e-10	2.28e-08	desumoylating isopeptidase 1 [Source:HGNC Symbol;Acc:24577]
SLC41A1	ENSSSCG00000020783	-3.19685	3.58e-10	2.34e-08	solute carrier family 41	member 1 [Source:HGNC Symbol;Acc:19429]
UCP3	ENSSSCG00000014834	-4.37257	4e-10	2.57e-08	uncoupling protein 3 (mitochondrial	proton carrier) [Source:HGNC Symbol;Acc:12519]
DUSP26	ENSSSCG00000015835	-9.24872	4.16e-10	2.65e-08	dual specificity phosphatase 26 (putative) [Source:HGNC Symbol;Acc:28161]
SLC25A22	ENSSSCG00000012844	1.09299	4.41e-10	2.8e-08	solute carrier family 25 (mitochondrial carrier: glutamate)	member 22 [Source:HGNC Symbol;Acc:19954]
BFAR	ENSSSCG00000007879	1.04054	4.67e-10	2.93e-08	bifunctional apoptosis regulator [Source:HGNC Symbol;Acc:17613]
FBXO30	ENSSSCG00000004121	-2.4094	4.65e-10	2.93e-08	F-box protein 30 [Source:HGNC Symbol;Acc:15600]
LENG9	ENSSSCG00000003269	1.17637	4.89e-10	3.05e-08	leukocyte receptor cluster (LRC) member 9 [Source:HGNC Symbol;Acc:16306]
S1PR5	ENSSSCG00000028460	1.42481	4.93e-10	3.06e-08	sphingosine-1-phosphate receptor 5 [Source:HGNC Symbol;Acc:14299]
BCL9	ENSSSCG00000006698	1.51535	5.66e-10	3.48e-08	B-cell CLL/lymphoma 9 [Source:HGNC Symbol;Acc:1008]
RGMA	ENSSSCG00000002267	-3.59784	5.83e-10	3.56e-08	RGM domain family	member A [Source:HGNC Symbol;Acc:30308]
SLC37A2	ENSSSCG00000022536	1.98718	5.95e-10	3.62e-08	solute carrier family 37 (glycerol-3-phosphate transporter)	member 2 [Source:HGNC Symbol;Acc:20644]
RRAGD	ENSSSCG00000004318	-4.92157	6.32e-10	3.8e-08	Ras-related GTP binding D [Source:HGNC Symbol;Acc:19903]
FAM69B	ENSSSCG00000005837	-1.12846	6.86e-10	4.11e-08	family with sequence similarity 69	member B [Source:HGNC Symbol;Acc:28290]
KCNA7	ENSSSCG00000003159	-6.98436	7.22e-10	4.27e-08	potassium voltage-gated channel	shaker-related subfamily	member 7 [Source:HGNC Symbol;Acc:6226]
MSRB3	ENSSSCG00000026004	-2.1518	7.27e-10	4.27e-08	methionine sulfoxide reductase B3 [Source:HGNC Symbol;Acc:27375]
SFRP2	ENSSSCG00000009004	-7.64923	7.29e-10	4.27e-08	secreted frizzled-related protein 2 [Source:HGNC Symbol;Acc:10777]
FHOD3	ENSSSCG00000027935	-2.74236	7.33e-10	4.28e-08	formin homology 2 domain containing 3 [Source:HGNC Symbol;Acc:26178]
PFKFB2	ENSSSCG00000015660	1.8643	8.08e-10	4.69e-08	6-phosphofructo-2-kinase/fructose-2	6-biphosphatase 2 [Source:HGNC Symbol;Acc:8873]
RNF217	ENSSSCG00000021149	-1.10234	8.47e-10	4.82e-08	ring finger protein 217 [Source:HGNC Symbol;Acc:21487]
THPO	ENSSSCG00000023909	1.12614	8.95e-10	5.07e-08	thrombopoietin [Source:HGNC Symbol;Acc:11795]
DIO3	ENSSSCG00000002542	2.41928	9.03e-10	5.09e-08	deiodinase	iodothyronine	type III [Source:HGNC Symbol;Acc:2885]
TMEM51	ENSSSCG00000021026	1.26812	9.19e-10	5.15e-08	transmembrane protein 51 [Source:HGNC Symbol;Acc:25488]
MEF2C	ENSSSCG00000014149	-2.50426	9.34e-10	5.21e-08	myocyte enhancer factor 2C [Source:HGNC Symbol;Acc:6996]
CNKSR1	ENSSSCG00000028387	-3.66676	1e-09	5.54e-08	connector enhancer of kinase suppressor of Ras 1 [Source:HGNC Symbol;Acc:19700]
HOMER2	ENSSSCG00000001804	-1.58371	1.01e-09	5.54e-08	homer homolog 2 (Drosophila) [Source:HGNC Symbol;Acc:17513]
P2RX5	ENSSSCG00000017868	-2.69149	1e-09	5.54e-08	purinergic receptor P2X	ligand-gated ion channel	5 [Source:HGNC Symbol;Acc:8536]
NOX4	ENSSSCG00000014927	-4.48263	1.05e-09	5.74e-08	NADPH oxidase 4 [Source:HGNC Symbol;Acc:7891]
SNTA1	ENSSSCG00000007265	-3.71368	1.07e-09	5.86e-08	syntrophin	alpha 1 [Source:HGNC Symbol;Acc:11167]
RAPSN	ENSSSCG00000013240	-5.82981	1.11e-09	6e-08	receptor-associated protein of the synapse [Source:HGNC Symbol;Acc:9863]
ENDOD1	ENSSSCG00000014965	1.79901	1.14e-09	6.16e-08	endonuclease domain containing 1 [Source:HGNC Symbol;Acc:29129]
NOTCH2	ENSSSCG00000006709	1.32266	1.33e-09	7.03e-08	notch 2 [Source:HGNC Symbol;Acc:7882]
BCAT2	ENSSSCG00000003139	-1.55131	1.38e-09	7.27e-08	branched chain amino-acid transaminase 2	mitochondrial [Source:HGNC Symbol;Acc:977]
MCMBP	ENSSSCG00000010688	1.03166	1.43e-09	7.53e-08	minichromosome maintenance complex binding protein [Source:HGNC Symbol;Acc:25782]
GALNT16	ENSSSCG00000002306	-2.87719	1.49e-09	7.81e-08	UDP-N-acetyl-alpha-D-galactosamine:polypeptide N-acetylgalactosaminyltransferase 16 [Source:HGNC Symbol;Acc:23233]
ITGA2	ENSSSCG00000016887	1.93278	1.52e-09	7.9e-08	integrin	alpha 2 (CD49B	alpha 2 subunit of VLA-2 receptor) [Source:HGNC Symbol;Acc:6137]
PLAUR	ENSSSCG00000003065	2.41497	1.56e-09	8.06e-08	plasminogen activator	urokinase receptor [Source:HGNC Symbol;Acc:9053]
DDB2	ENSSSCG00000013243	-1.13305	1.6e-09	8.25e-08	damage-specific DNA binding protein 2	48kDa [Source:HGNC Symbol;Acc:2718]
TMOD4	ENSSSCG00000006631	-7.72185	1.66e-09	8.52e-08	tropomodulin 4 (muscle) [Source:HGNC Symbol;Acc:11874]
VLDLR	ENSSSCG00000005229	-1.70934	1.94e-09	9.93e-08	very low density lipoprotein receptor [Source:HGNC Symbol;Acc:12698]
VASN	ENSSSCG00000025561	1.28672	2.19e-09	1.11e-07	vasorin [Source:HGNC Symbol;Acc:18517]
TBC1D1	ENSSSCG00000028983	1.35849	2.34e-09	1.18e-07	TBC1 (tre-2/USP6	BUB2	cdc16) domain family	member 1 [Source:HGNC Symbol;Acc:11578]
SLC27A4	ENSSSCG00000021022	1.33613	2.45e-09	1.23e-07	solute carrier family 27 (fatty acid transporter)	member 4 [Source:HGNC Symbol;Acc:10998]
SRPK3	ENSSSCG00000024676	-5.18642	2.66e-09	1.32e-07	SRSF protein kinase 3 [Source:HGNC Symbol;Acc:11402]
ZFHX4	ENSSSCG00000006169	-1.50163	2.74e-09	1.36e-07	zinc finger homeobox 4 [Source:HGNC Symbol;Acc:30939]
TBC1D10A	ENSSSCG00000024992	1.01441	2.84e-09	1.4e-07	TBC1 domain family	member 10A [Source:HGNC Symbol;Acc:23609]
MBD5	ENSSSCG00000015667	-1.55594	2.86e-09	1.4e-07	methyl-CpG binding domain protein 5 [Source:HGNC Symbol;Acc:20444]
LRRC2	ENSSSCG00000026945	-3.51598	3e-09	1.47e-07	leucine rich repeat containing 2 [Source:HGNC Symbol;Acc:14676]
ATP1A2	ENSSSCG00000006391	-6.82567	3.41e-09	1.66e-07	ATPase	Na+/K+ transporting	alpha 2 polypeptide [Source:HGNC Symbol;Acc:800]
IGDCC4	ENSSSCG00000004931	-3.31226	3.53e-09	1.71e-07	immunoglobulin superfamily	DCC subclass	member 4 [Source:HGNC Symbol;Acc:13770]
ANO5	ENSSSCG00000013344	-5.3626	3.6e-09	1.74e-07	anoctamin 5 [Source:HGNC Symbol;Acc:27337]
NOS1	ENSSSCG00000009856	-2.46026	3.61e-09	1.74e-07	nitric oxide synthase 1 (neuronal) [Source:HGNC Symbol;Acc:7872]
NKIRAS1	ENSSSCG00000024296	-1.31999	3.74e-09	1.78e-07	NFKB inhibitor interacting Ras-like 1 [Source:HGNC Symbol;Acc:17899]
PGP	ENSSSCG00000008046	-1.65224	3.76e-09	1.79e-07	phosphoglycolate phosphatase [Source:HGNC Symbol;Acc:8909]
ART3	ENSSSCG00000008976	-6.38985	3.79e-09	1.79e-07	ADP-ribosyltransferase 3 [Source:HGNC Symbol;Acc:725]
ANKRD33	ENSSSCG00000000231	2.07715	3.82e-09	1.8e-07	ankyrin repeat domain 33 [Source:HGNC Symbol;Acc:13788]
ZBTB47	ENSSSCG00000030065	-1.72927	3.81e-09	1.8e-07	zinc finger and BTB domain containing 47 [Source:HGNC Symbol;Acc:26955]
SH3GL1	ENSSSCG00000013508	1.20328	3.86e-09	1.8e-07	SH3-domain GRB2-like 1 [Source:HGNC Symbol;Acc:10830]
LEAP2	ENSSSCG00000014290	2.25147	3.88e-09	1.81e-07	liver expressed antimicrobial peptide 2 [Source:HGNC Symbol;Acc:29571]
NCALD	ENSSSCG00000006059	-1.38107	4.18e-09	1.93e-07	neurocalcin delta [Source:HGNC Symbol;Acc:7655]
EIF4G3	ENSSSCG00000003512	-1.26936	4.28e-09	1.97e-07	eukaryotic translation initiation factor 4 gamma	3 [Source:HGNC Symbol;Acc:3298]
ITGA6	ENSSSCG00000015955	1.42928	4.36e-09	2e-07	integrin	alpha 6 [Source:HGNC Symbol;Acc:6142]
GPD2	ENSSSCG00000015872	-2.36219	4.42e-09	2.01e-07	glycerol-3-phosphate dehydrogenase 2 (mitochondrial) [Source:HGNC Symbol;Acc:4456]
PRKG1	ENSSSCG00000010429	-2.83705	4.47e-09	2.02e-07	protein kinase	cGMP-dependent	type I [Source:HGNC Symbol;Acc:9414]
EPO	ENSSSCG00000007673	4.41938	4.58e-09	2.07e-07	erythropoietin [Source:HGNC Symbol;Acc:3415]
CAND2	ENSSSCG00000030179	-2.53241	4.68e-09	2.1e-07	cullin-associated and neddylation-dissociated 2 (putative) [Source:HGNC Symbol;Acc:30689]
CCNJ	ENSSSCG00000010502	1.08848	4.68e-09	2.1e-07	cyclin J [Source:HGNC Symbol;Acc:23434]
KRT18	ENSSSCG00000000253	2.45823	4.85e-09	2.16e-07	keratin 18 [Source:HGNC Symbol;Acc:6430]
TTC7B	ENSSSCG00000002436	-1.21288	4.85e-09	2.16e-07	tetratricopeptide repeat domain 7B [Source:HGNC Symbol;Acc:19858]
OLFM1	ENSSSCG00000029715	-3.23219	4.9e-09	2.17e-07	olfactomedin 1 [Source:HGNC Symbol;Acc:17187]
NNT	ENSSSCG00000030304	-1.00436	5.02e-09	2.21e-07	nicotinamide nucleotide transhydrogenase [Source:HGNC Symbol;Acc:7863]
KIAA1522	ENSSSCG00000030369	1.26343	5.1e-09	2.24e-07	KIAA1522 [Source:HGNC Symbol;Acc:29301]
FAM46A	ENSSSCG00000004464	1.5598	5.13e-09	2.24e-07	family with sequence similarity 46	member A [Source:HGNC Symbol;Acc:18345]
CLCA2	ENSSSCG00000006935	-3.17498	5.22e-09	2.28e-07	chloride channel accessory 2 [Source:HGNC Symbol;Acc:2016]
PADI2	ENSSSCG00000026478	-3.00399	5.26e-09	2.28e-07	peptidyl arginine deiminase	type II [Source:HGNC Symbol;Acc:18341]
DENND3	ENSSSCG00000025283	1.45741	5.37e-09	2.32e-07	DENN/MADD domain containing 3 [Source:HGNC Symbol;Acc:29134]
TTC7A	ENSSSCG00000008434	1.54773	5.96e-09	2.57e-07	tetratricopeptide repeat domain 7A [Source:HGNC Symbol;Acc:19750]
RIPK4	ENSSSCG00000012083	1.79368	6.13e-09	2.62e-07	receptor-interacting serine-threonine kinase 4 [Source:HGNC Symbol;Acc:496]
ARRDC4	ENSSSCG00000002252	1.71348	6.22e-09	2.65e-07	arrestin domain containing 4 [Source:HGNC Symbol;Acc:28087]
NFIB	ENSSSCG00000005190	-1.06042	6.25e-09	2.66e-07	nuclear factor I/B [Source:HGNC Symbol;Acc:7785]
H3F3B	ENSSSCG00000017202	1.09902	7.11e-09	3.01e-07	H3 histone	family 3B (H3.3B) [Source:HGNC Symbol;Acc:4765]
VPS37B	ENSSSCG00000028889	-2.39654	8.85e-09	3.63e-07	vacuolar protein sorting 37 homolog B (S. cerevisiae) [Source:HGNC Symbol;Acc:25754]
TAGLN2	ENSSSCG00000006395	1.07079	9.05e-09	3.7e-07	transgelin 2 [Source:HGNC Symbol;Acc:11554]
PGAM2	ENSSSCG00000016720	-8.2172	9.21e-09	3.75e-07	phosphoglycerate mutase 2 (muscle) [Source:HGNC Symbol;Acc:8889]
ORMDL3	ENSSSCG00000025841	-1.63527	9.54e-09	3.87e-07	ORM1-like 3 (S. cerevisiae) [Source:HGNC Symbol;Acc:16038]
DMP1	ENSSSCG00000009220	-2.30914	1.03e-08	4.15e-07	dentin matrix acidic phosphoprotein 1 [Source:HGNC Symbol;Acc:2932]
GULP1	ENSSSCG00000021253	-1.87128	1.04e-08	4.15e-07	GULP	engulfment adaptor PTB domain containing 1 [Source:HGNC Symbol;Acc:18649]
TSC22D1	ENSSSCG00000009422	-3.07167	1.09e-08	4.36e-07	TSC22 domain family	member 1 [Source:HGNC Symbol;Acc:16826]
PPP1R12B	ENSSSCG00000010925	-3.04707	1.12e-08	4.44e-07	protein phosphatase 1	regulatory subunit 12B [Source:HGNC Symbol;Acc:7619]
MYO1E	ENSSSCG00000004587	1.12322	1.14e-08	4.51e-07	myosin IE [Source:HGNC Symbol;Acc:7599]
PLN	ENSSSCG00000004248	-2.16128	1.15e-08	4.55e-07	phospholamban [Source:HGNC Symbol;Acc:9080]
PRUNE2	ENSSSCG00000005278	-5.17446	1.15e-08	4.55e-07	prune homolog 2 (Drosophila) [Source:HGNC Symbol;Acc:25209]
ADCY2	ENSSSCG00000017101	-6.13441	1.19e-08	4.67e-07	adenylate cyclase 2 (brain) [Source:HGNC Symbol;Acc:233]
KLHL30	ENSSSCG00000026600	-6.76706	1.2e-08	4.72e-07	kelch-like family member 30 [Source:HGNC Symbol;Acc:24770]
SLC16A9	ENSSSCG00000010210	-2.78482	1.27e-08	4.95e-07	solute carrier family 16	member 9 (monocarboxylic acid transporter 9) [Source:HGNC Symbol;Acc:23520]
JPH1	ENSSSCG00000006174	-7.41061	1.31e-08	5.09e-07	junctophilin 1 [Source:HGNC Symbol;Acc:14201]
MURC	ENSSSCG00000005392	-8.72174	1.34e-08	5.19e-07	muscle-related coiled-coil protein [Source:HGNC Symbol;Acc:33742]
CA3	ENSSSCG00000006141	-4.10144	1.38e-08	5.32e-07	carbonic anhydrase III	muscle specific [Source:HGNC Symbol;Acc:1374]
CFL2	ENSSSCG00000001959	-1.5148	1.57e-08	6e-07	cofilin 2 (muscle) [Source:HGNC Symbol;Acc:1875]
COX7A1	ENSSSCG00000025533	-1.35147	1.6e-08	6.09e-07	cytochrome c oxidase subunit VIIa polypeptide 1 (muscle) [Source:HGNC Symbol;Acc:2287]
RIPK2	ENSSSCG00000024096	1.18689	1.67e-08	6.31e-07	receptor-interacting serine-threonine kinase 2 [Source:HGNC Symbol;Acc:10020]
ZFC3H1	ENSSSCG00000022273	1.1659	1.8e-08	6.78e-07	zinc finger	C3H1-type containing [Source:HGNC Symbol;Acc:28328]
SGCA	ENSSSCG00000017583	-7.91573	1.82e-08	6.84e-07	sarcoglycan	alpha (50kDa dystrophin-associated glycoprotein) [Source:HGNC Symbol;Acc:10805]
LMO7	ENSSSCG00000025127	-2.45923	1.91e-08	7.13e-07	LIM domain 7 [Source:HGNC Symbol;Acc:6646]
SPEG	ENSSSCG00000013994	-4.22367	1.98e-08	7.37e-07	SPEG complex locus [Source:HGNC Symbol;Acc:16901]
PRDM10	ENSSSCG00000015243	-2.3254	1.99e-08	7.4e-07	PR domain containing 10 [Source:HGNC Symbol;Acc:13995]
ALPK2	ENSSSCG00000004918	-5.61148	2.19e-08	8.05e-07	alpha-kinase 2 [Source:HGNC Symbol;Acc:20565]
SOWAHB	ENSSSCG00000008985	1.63376	2.22e-08	8.12e-07	sosondowah ankyrin repeat domain family member B [Source:HGNC Symbol;Acc:32958]
FIGF	ENSSSCG00000012135	-2.13207	2.29e-08	8.36e-07	c-fos induced growth factor (vascular endothelial growth factor D) [Source:HGNC Symbol;Acc:3708]
TRIM45	ENSSSCG00000022121	-1.33241	2.39e-08	8.69e-07	tripartite motif containing 45 [Source:HGNC Symbol;Acc:19018]
PIM1	ENSSSCG00000001573	1.1758	2.46e-08	8.89e-07	pim-1 oncogene [Source:HGNC Symbol;Acc:8986]
CACNG1	ENSSSCG00000017271	-8.01246	2.69e-08	9.71e-07	calcium channel	voltage-dependent	gamma subunit 1 [Source:HGNC Symbol;Acc:1405]
FAM134B	ENSSSCG00000016792	-2.57859	2.79e-08	1e-06	family with sequence similarity 134	member B [Source:HGNC Symbol;Acc:25964]
TMEM187	ENSSSCG00000012794	-1.34214	2.79e-08	1e-06	transmembrane protein 187 [Source:HGNC Symbol;Acc:13705]
APOD	ENSSSCG00000011831	-4.36076	3.07e-08	1.09e-06	apolipoprotein D [Source:HGNC Symbol;Acc:612]
HIGD1A	ENSSSCG00000011290	1.28331	3.38e-08	1.2e-06	HIG1 hypoxia inducible domain family	member 1A [Source:HGNC Symbol;Acc:29527]
CASQ1	ENSSSCG00000006390	-7.80206	3.41e-08	1.2e-06	calsequestrin 1 (fast-twitch	skeletal muscle) [Source:HGNC Symbol;Acc:1512]
HKDC1	ENSSSCG00000010252	2.41037	3.42e-08	1.2e-06	hexokinase domain containing 1 [Source:HGNC Symbol;Acc:23302]
CNTFR	ENSSSCG00000010974	-1.16022	3.43e-08	1.21e-06	ciliary neurotrophic factor receptor [Source:HGNC Symbol;Acc:2170]
ADAMTS10	ENSSSCG00000026994	-1.10732	3.46e-08	1.21e-06	ADAM metallopeptidase with thrombospondin type 1 motif	10 [Source:HGNC Symbol;Acc:13201]
MYOM2	ENSSSCG00000015747	-6.65111	3.5e-08	1.22e-06	myomesin 2 [Source:HGNC Symbol;Acc:7614]
TRAK1	ENSSSCG00000011278	-1.39545	3.62e-08	1.26e-06	trafficking protein	kinesin binding 1 [Source:HGNC Symbol;Acc:29947]
NETO2	ENSSSCG00000026318	2.6121	3.71e-08	1.28e-06	neuropilin (NRP) and tolloid (TLL)-like 2 [Source:HGNC Symbol;Acc:14644]
GPC1	ENSSSCG00000016364	-2.28364	3.73e-08	1.29e-06	glypican 1 [Source:HGNC Symbol;Acc:4449]
MAP2K6	ENSSSCG00000022886	-2.05392	3.91e-08	1.34e-06	mitogen-activated protein kinase kinase 6 [Source:HGNC Symbol;Acc:6846]
RGS4	ENSSSCG00000006335	2.12434	3.91e-08	1.34e-06	regulator of G-protein signaling 4 [Source:HGNC Symbol;Acc:10000]
CHRM1	ENSSSCG00000024545	3.21225	4.28e-08	1.46e-06	cholinergic receptor	muscarinic 1 [Source:HGNC Symbol;Acc:1950]
IL1R1	ENSSSCG00000008162	1.45195	4.28e-08	1.46e-06	interleukin 1 receptor	type I [Source:HGNC Symbol;Acc:5993]
ALS2CL	ENSSSCG00000021997	-1.82425	4.63e-08	1.56e-06	ALS2 C-terminal like [Source:HGNC Symbol;Acc:20605]
USP28	ENSSSCG00000015052	-1.8776	4.62e-08	1.56e-06	ubiquitin specific peptidase 28 [Source:HGNC Symbol;Acc:12625]
CD99L2	ENSSSCG00000012744	-1.45421	4.72e-08	1.59e-06	CD99 molecule-like 2 [Source:HGNC Symbol;Acc:18237]
LDB3	ENSSSCG00000010359	-7.11266	4.96e-08	1.66e-06	LIM domain binding 3 [Source:HGNC Symbol;Acc:15710]
C19orf47	ENSSSCG00000027016	-1.98861	5.29e-08	1.76e-06	chromosome 19 open reading frame 47 [Source:HGNC Symbol;Acc:26723]
JPH2	ENSSSCG00000007369	-2.96573	5.79e-08	1.92e-06	junctophilin 2 [Source:HGNC Symbol;Acc:14202]
PPM1J	ENSSSCG00000006774	-1.50631	5.79e-08	1.92e-06	protein phosphatase	Mg2+/Mn2+ dependent	1J [Source:HGNC Symbol;Acc:20785]
ZFP69	ENSSSCG00000003981	-1.06521	6.24e-08	2.05e-06	ZFP69 zinc finger protein [Source:HGNC Symbol;Acc:24708]
FGD6	ENSSSCG00000000901	-1.39872	6.37e-08	2.09e-06	FYVE	RhoGEF and PH domain containing 6 [Source:HGNC Symbol;Acc:21740]
CASQ2	ENSSSCG00000006745	-4.60318	6.49e-08	2.12e-06	calsequestrin 2 (cardiac muscle) [Source:HGNC Symbol;Acc:1513]
ZFAND5	ENSSSCG00000005264	-1.62072	6.59e-08	2.15e-06	zinc finger	AN1-type domain 5 [Source:HGNC Symbol;Acc:13008]
B3GNT1	ENSSSCG00000012940	-1.04687	6.72e-08	2.19e-06	UDP-GlcNAc:betaGal beta-1	3-N-acetylglucosaminyltransferase 1 [Source:HGNC Symbol;Acc:15685]
MPZ	ENSSSCG00000006352	-7.10544	7.08e-08	2.29e-06	myelin protein zero [Source:HGNC Symbol;Acc:7225]
PGA3	ENSSSCG00000013092	2.96488	7.14e-08	2.29e-06	pepsinogen 3	group I (pepsinogen A) [Source:HGNC Symbol;Acc:8885]
PGA4	ENSSSCG00000013092	2.96488	7.14e-08	2.29e-06	pepsinogen 4	group I (pepsinogen A) [Source:HGNC Symbol;Acc:8886]
PGA5	ENSSSCG00000013092	2.96488	7.14e-08	2.29e-06	pepsinogen 5	group I (pepsinogen A) [Source:HGNC Symbol;Acc:8887]
MYF6	ENSSSCG00000026533	-10.358	7.53e-08	2.4e-06	myogenic factor 6 (herculin) [Source:HGNC Symbol;Acc:7566]
GTDC1	ENSSSCG00000015670	-1.44238	7.75e-08	2.46e-06	glycosyltransferase-like domain containing 1 [Source:HGNC Symbol;Acc:20887]
TRIB3	ENSSSCG00000007208	1.81596	8.29e-08	2.62e-06	tribbles homolog 3 (Drosophila) [Source:HGNC Symbol;Acc:16228]
NES	ENSSSCG00000030157	-3.33765	8.53e-08	2.67e-06	nestin [Source:HGNC Symbol;Acc:7756]
TRIM35	ENSSSCG00000009663	1.00778	8.51e-08	2.67e-06	tripartite motif containing 35 [Source:HGNC Symbol;Acc:16285]
TXLNB	ENSSSCG00000004143	-7.64517	8.52e-08	2.67e-06	taxilin beta [Source:HGNC Symbol;Acc:21617]
VMO1	ENSSSCG00000017915	-1.40167	8.67e-08	2.71e-06	vitelline membrane outer layer 1 homolog (chicken) [Source:HGNC Symbol;Acc:30387]
MAPT	ENSSSCG00000017311	-1.21408	8.93e-08	2.77e-06	microtubule-associated protein tau [Source:HGNC Symbol;Acc:6893]
EPT1	ENSSSCG00000030643	1.61431	9.06e-08	2.8e-06	ethanolaminephosphotransferase 1 (CDP-ethanolamine-specific) [Source:HGNC Symbol;Acc:29361]
FAM214A	ENSSSCG00000004617	-1.82361	9.25e-08	2.85e-06	family with sequence similarity 214	member A [Source:HGNC Symbol;Acc:25609]
NCKIPSD	ENSSSCG00000011364	1.08918	9.23e-08	2.85e-06	NCK interacting protein with SH3 domain [Source:HGNC Symbol;Acc:15486]
SYNC	ENSSSCG00000021232	-4.37347	9.56e-08	2.93e-06	syncoilin	intermediate filament protein [Source:HGNC Symbol;Acc:28897]
CYP2B6	ENSSSCG00000003006	2.16955	9.68e-08	2.96e-06	cytochrome P450	family 2	subfamily B	polypeptide 6 [Source:HGNC Symbol;Acc:2615]
MYOM1	ENSSSCG00000003693	-2.12082	9.71e-08	2.96e-06	myomesin 1 [Source:HGNC Symbol;Acc:7613]
LIMA1	ENSSSCG00000022766	1.01468	1.02e-07	3.1e-06	LIM domain and actin binding 1 [Source:HGNC Symbol;Acc:24636]
TRIM55	ENSSSCG00000006216	-9.49642	1.06e-07	3.19e-06	tripartite motif containing 55 [Source:HGNC Symbol;Acc:14215]
CBFA2T2	ENSSSCG00000027410	-1.08275	1.08e-07	3.22e-06	core-binding factor	runt domain	alpha subunit 2; translocated to	2 [Source:HGNC Symbol;Acc:1536]
ZNF106	ENSSSCG00000004725	-2.20232	1.07e-07	3.22e-06	zinc finger protein 106 [Source:HGNC Symbol;Acc:12886]
NCAM1	ENSSSCG00000015045	-5.45434	1.08e-07	3.23e-06	neural cell adhesion molecule 1 [Source:HGNC Symbol;Acc:7656]
ARHGEF25	ENSSSCG00000000435	-1.28886	1.11e-07	3.29e-06	Rho guanine nucleotide exchange factor (GEF) 25 [Source:HGNC Symbol;Acc:30275]
ASB4	ENSSSCG00000015333	-2.18308	1.13e-07	3.36e-06	ankyrin repeat and SOCS box containing 4 [Source:HGNC Symbol;Acc:16009]
CSNK1A1	ENSSSCG00000014435	1.11559	1.15e-07	3.38e-06	casein kinase 1	alpha 1 [Source:HGNC Symbol;Acc:2451]
TCEAL1	ENSSSCG00000012532	-2.00533	1.16e-07	3.4e-06	transcription elongation factor A (SII)-like 1 [Source:HGNC Symbol;Acc:11616]
PTPLA	ENSSSCG00000011035	-2.34078	1.19e-07	3.48e-06	protein tyrosine phosphatase-like (proline instead of catalytic arginine)	member A [Source:HGNC Symbol;Acc:9639]
FKBP3	ENSSSCG00000021217	-1.36805	1.21e-07	3.52e-06	FK506 binding protein 3	25kDa [Source:HGNC Symbol;Acc:3719]
CASP10	ENSSSCG00000026940	1.22853	1.22e-07	3.55e-06	caspase 10	apoptosis-related cysteine peptidase [Source:HGNC Symbol;Acc:1500]
SLC25A4	ENSSSCG00000015790	-1.25758	1.23e-07	3.55e-06	solute carrier family 25 (mitochondrial carrier; adenine nucleotide translocator)	member 4 [Source:HGNC Symbol;Acc:10990]
PHLDA2	ENSSSCG00000021597	2.05155	1.23e-07	3.56e-06	pleckstrin homology-like domain	family A	member 2 [Source:HGNC Symbol;Acc:12385]
LYSMD2	ENSSSCG00000004629	1.1002	1.33e-07	3.79e-06	LysM	putative peptidoglycan-binding	domain containing 2 [Source:HGNC Symbol;Acc:28571]
SLC30A1	ENSSSCG00000024509	1.53776	1.37e-07	3.9e-06	solute carrier family 30 (zinc transporter)	member 1 [Source:HGNC Symbol;Acc:11012]
MTMR7	ENSSSCG00000006985	2.1521	1.39e-07	3.93e-06	myotubularin related protein 7 [Source:HGNC Symbol;Acc:7454]
TRIM72	ENSSSCG00000007757	-9.38833	1.4e-07	3.95e-06	tripartite motif containing 72 [Source:HGNC Symbol;Acc:32671]
C3orf52	ENSSSCG00000025803	1.61039	1.41e-07	3.98e-06	chromosome 3 open reading frame 52 [Source:HGNC Symbol;Acc:26255]
CERS4	ENSSSCG00000013595	1.38385	1.42e-07	3.99e-06	ceramide synthase 4 [Source:HGNC Symbol;Acc:23747]
ANK1	ENSSSCG00000007022	-3.48981	1.43e-07	4e-06	ankyrin 1	erythrocytic [Source:HGNC Symbol;Acc:492]
MAPRE3	ENSSSCG00000029185	-1.25701	1.44e-07	4.02e-06	microtubule-associated protein	RP/EB family	member 3 [Source:HGNC Symbol;Acc:6892]
SDCBP2	ENSSSCG00000007189	2.84032	1.44e-07	4.02e-06	syndecan binding protein (syntenin) 2 [Source:HGNC Symbol;Acc:15756]
CAPN6	ENSSSCG00000012584	-6.10537	1.46e-07	4.05e-06	calpain 6 [Source:HGNC Symbol;Acc:1483]
MYBPH	ENSSSCG00000030681	-6.16514	1.52e-07	4.18e-06	myosin binding protein H [Source:HGNC Symbol;Acc:7552]
ASPA	ENSSSCG00000017861	-1.19228	1.67e-07	4.52e-06	aspartoacylase [Source:HGNC Symbol;Acc:756]
MAFB	ENSSSCG00000030898	-1.67976	1.69e-07	4.56e-06	v-maf musculoaponeurotic fibrosarcoma oncogene homolog B (avian) [Source:HGNC Symbol;Acc:6408]
SIRT4	ENSSSCG00000009901	-1.08038	1.71e-07	4.6e-06	sirtuin 4 [Source:HGNC Symbol;Acc:14932]
HOOK2	ENSSSCG00000013734	-1.16832	1.71e-07	4.61e-06	hook homolog 2 (Drosophila) [Source:HGNC Symbol;Acc:19885]
KIF24	ENSSSCG00000010984	-1.86427	1.72e-07	4.61e-06	kinesin family member 24 [Source:HGNC Symbol;Acc:19916]
SESN1	ENSSSCG00000004390	-1.05175	1.74e-07	4.63e-06	sestrin 1 [Source:HGNC Symbol;Acc:21595]
DGKD	ENSSSCG00000009432	-2.31334	1.79e-07	4.73e-06	diacylglycerol kinase	delta 130kDa [Source:HGNC Symbol;Acc:2851]
ARHGEF9	ENSSSCG00000012362	-1.73374	1.88e-07	4.96e-06	Cdc42 guanine nucleotide exchange factor (GEF) 9 [Source:HGNC Symbol;Acc:14561]
ADM	ENSSSCG00000013408	1.75937	1.91e-07	5e-06	adrenomedullin [Source:HGNC Symbol;Acc:259]
CUEDC1	ENSSSCG00000017622	-2.07934	1.96e-07	5.1e-06	CUE domain containing 1 [Source:HGNC Symbol;Acc:31350]
TNFSF14	ENSSSCG00000026695	2.47407	1.95e-07	5.1e-06	tumor necrosis factor (ligand) superfamily	member 14 [Source:HGNC Symbol;Acc:11930]
WIPF3	ENSSSCG00000016685	-6.55642	1.96e-07	5.1e-06	WAS/WASL interacting protein family	member 3 [Source:HGNC Symbol;Acc:22004]
TRIM15	ENSSSCG00000001235	1.78559	2.07e-07	5.37e-06	tripartite motif containing 15 [Source:HGNC Symbol;Acc:16284]
LUM	ENSSSCG00000000916	-2.86921	2.09e-07	5.41e-06	lumican [Source:HGNC Symbol;Acc:6724]
MYOD1	ENSSSCG00000013375	-6.06439	2.11e-07	5.44e-06	myogenic differentiation 1 [Source:HGNC Symbol;Acc:7611]
HIST1H1D	ENSSSCG00000001137	1.61625	2.12e-07	5.45e-06	histone cluster 1	H1d [Source:HGNC Symbol;Acc:4717]
DDX56	ENSSSCG00000016745	1.12082	2.13e-07	5.47e-06	DEAD (Asp-Glu-Ala-Asp) box helicase 56 [Source:HGNC Symbol;Acc:18193]
ANKRD32	ENSSSCG00000014163	-1.11581	2.14e-07	5.48e-06	ankyrin repeat domain 32 [Source:HGNC Symbol;Acc:25408]
FILIP1	ENSSSCG00000004479	-2.3543	2.15e-07	5.48e-06	filamin A interacting protein 1 [Source:HGNC Symbol;Acc:21015]
ARHGAP10	ENSSSCG00000030635	-1.98616	2.15e-07	5.49e-06	Rho GTPase activating protein 10 [Source:HGNC Symbol;Acc:26099]
PTER	ENSSSCG00000029563	-1.65773	2.17e-07	5.52e-06	phosphotriesterase related [Source:HGNC Symbol;Acc:9590]
LRRC20	ENSSSCG00000010267	-2.50271	2.22e-07	5.62e-06	leucine rich repeat containing 20 [Source:HGNC Symbol;Acc:23421]
RNF39	ENSSSCG00000025208	1.4909	2.28e-07	5.74e-06	ring finger protein 39 [Source:HGNC Symbol;Acc:18064]
PARP10	ENSSSCG00000005926	-1.0876	2.32e-07	5.84e-06	poly (ADP-ribose) polymerase family	member 10 [Source:HGNC Symbol;Acc:25895]
ITPR1	ENSSSCG00000023856	-1.01193	2.36e-07	5.92e-06	inositol 1	4	5-trisphosphate receptor	type 1 [Source:HGNC Symbol;Acc:6180]
FNDC4	ENSSSCG00000029305	1.49632	2.38e-07	5.95e-06	fibronectin type III domain containing 4 [Source:HGNC Symbol;Acc:20239]
SUCO	ENSSSCG00000023330	1.7952	2.5e-07	6.21e-06	SUN domain containing ossification factor [Source:HGNC Symbol;Acc:1240]
PTX3	ENSSSCG00000011727	-2.74337	2.58e-07	6.39e-06	pentraxin 3	long [Source:HGNC Symbol;Acc:9692]
CDCP1	ENSSSCG00000011298	1.23916	2.61e-07	6.45e-06	CUB domain containing protein 1 [Source:HGNC Symbol;Acc:24357]
OXSM	ENSSSCG00000011215	-1.16473	2.61e-07	6.45e-06	3-oxoacyl-ACP synthase	mitochondrial [Source:HGNC Symbol;Acc:26063]
SGCD	ENSSSCG00000017063	-2.52546	2.64e-07	6.5e-06	sarcoglycan	delta (35kDa dystrophin-associated glycoprotein) [Source:HGNC Symbol;Acc:10807]
RNF157	ENSSSCG00000017186	-2.44521	2.75e-07	6.74e-06	ring finger protein 157 [Source:HGNC Symbol;Acc:29402]
CD97	ENSSSCG00000013775	1.04967	2.77e-07	6.77e-06	CD97 molecule [Source:HGNC Symbol;Acc:1711]
ADORA1	ENSSSCG00000021059	-5.24078	2.79e-07	6.8e-06	adenosine A1 receptor [Source:HGNC Symbol;Acc:262]
SEMA6C	ENSSSCG00000006635	-2.21722	2.87e-07	6.96e-06	sema domain	transmembrane domain (TM)	and cytoplasmic domain	(semaphorin) 6C [Source:HGNC Symbol;Acc:10740]
STAU2	ENSSSCG00000006179	-2.23098	2.99e-07	7.24e-06	staufen	RNA binding protein	homolog 2 (Drosophila) [Source:HGNC Symbol;Acc:11371]
ADRA1D	ENSSSCG00000007139	-1.86228	3e-07	7.25e-06	adrenoceptor alpha 1D [Source:HGNC Symbol;Acc:280]
TMEM182	ENSSSCG00000008150	-5.72168	3.27e-07	7.76e-06	transmembrane protein 182 [Source:HGNC Symbol;Acc:26391]
SRL	ENSSSCG00000007949	-7.46564	3.5e-07	8.22e-06	sarcalumenin [Source:HGNC Symbol;Acc:11295]
PDE7B	ENSSSCG00000004165	-1.07992	3.52e-07	8.23e-06	phosphodiesterase 7B [Source:HGNC Symbol;Acc:8792]
SAT2	ENSSSCG00000017952	-1.2237	3.57e-07	8.31e-06	spermidine/spermine N1-acetyltransferase family member 2 [Source:HGNC Symbol;Acc:23160]
CLIP4	ENSSSCG00000008535	-5.83518	3.61e-07	8.38e-06	CAP-GLY domain containing linker protein family	member 4 [Source:HGNC Symbol;Acc:26108]
ASB2	ENSSSCG00000002467	-3.11786	3.65e-07	8.46e-06	ankyrin repeat and SOCS box containing 2 [Source:HGNC Symbol;Acc:16012]
RGS3	ENSSSCG00000005481	-1.60836	3.69e-07	8.52e-06	regulator of G-protein signaling 3 [Source:HGNC Symbol;Acc:9999]
ONECUT2	ENSSSCG00000004540	2.25825	3.84e-07	8.83e-06	one cut homeobox 2 [Source:HGNC Symbol;Acc:8139]
INPP5A	ENSSSCG00000010765	-1.15479	3.91e-07	8.95e-06	inositol polyphosphate-5-phosphatase	40kDa [Source:HGNC Symbol;Acc:6076]
ACTG1	ENSSSCG00000028355	1.22382	4.06e-07	9.28e-06	actin	gamma 1 [Source:HGNC Symbol;Acc:144]
SGCB	ENSSSCG00000008833	-2.51469	4.32e-07	9.77e-06	sarcoglycan	beta (43kDa dystrophin-associated glycoprotein) [Source:HGNC Symbol;Acc:10806]
TMEM110	ENSSSCG00000011452	-3.02555	4.33e-07	9.77e-06	transmembrane protein 110 [Source:HGNC Symbol;Acc:30526]
TMEM110-MUSTN1	ENSSSCG00000011452	-3.02555	4.33e-07	9.77e-06	TMEM110-MUSTN1 readthrough [Source:HGNC Symbol;Acc:38834]
CD2AP	ENSSSCG00000030197	1.36744	4.5e-07	1.01e-05	CD2-associated protein [Source:HGNC Symbol;Acc:14258]
MAMSTR	ENSSSCG00000003143	-2.55033	4.99e-07	1.11e-05	MEF2 activating motif and SAP domain containing transcriptional regulator [Source:HGNC Symbol;Acc:26689]
SH3PXD2B	ENSSSCG00000027378	1.13802	5.04e-07	1.12e-05	SH3 and PX domains 2B [Source:HGNC Symbol;Acc:29242]
PPP1R14C	ENSSSCG00000004094	-6.6201	5.48e-07	1.2e-05	protein phosphatase 1	regulatory (inhibitor) subunit 14C [Source:HGNC Symbol;Acc:14952]
SYNGR1	ENSSSCG00000020873	-1.43036	5.47e-07	1.2e-05	synaptogyrin 1 [Source:HGNC Symbol;Acc:11498]
ABHD17C	ENSSSCG00000001782	1.07073	5.57e-07	1.22e-05	abhydrolase domain containing 17C [Source:HGNC Symbol;Acc:26925]
POPDC2	ENSSSCG00000011894	-4.33176	5.69e-07	1.24e-05	popeye domain containing 2 [Source:HGNC Symbol;Acc:17648]
CACNA1S	ENSSSCG00000024784	-8.43304	5.78e-07	1.26e-05	calcium channel	voltage-dependent	L type	alpha 1S subunit [Source:HGNC Symbol;Acc:1397]
CD34	ENSSSCG00000015622	-1.47625	5.8e-07	1.26e-05	CD34 molecule [Source:HGNC Symbol;Acc:1662]
LYVE1	ENSSSCG00000029886	1.09826	5.86e-07	1.27e-05	lymphatic vessel endothelial hyaluronan receptor 1 [Source:HGNC Symbol;Acc:14687]
SRXN1	ENSSSCG00000023298	1.62103	6.06e-07	1.31e-05	sulfiredoxin 1 [Source:HGNC Symbol;Acc:16132]
OTUB2	ENSSSCG00000002469	1.55634	6.09e-07	1.31e-05	OTU domain	ubiquitin aldehyde binding 2 [Source:HGNC Symbol;Acc:20351]
DHRS7C	ENSSSCG00000017996	-6.27138	6.13e-07	1.31e-05	dehydrogenase/reductase (SDR family) member 7C [Source:HGNC Symbol;Acc:32423]
EVI5	ENSSSCG00000021177	1.03701	6.14e-07	1.31e-05	ecotropic viral integration site 5 [Source:HGNC Symbol;Acc:3501]
SLCO3A1	ENSSSCG00000002263	-2.28417	6.19e-07	1.32e-05	solute carrier organic anion transporter family	member 3A1 [Source:HGNC Symbol;Acc:10952]
CCNE2	ENSSSCG00000006095	-1.84438	6.23e-07	1.32e-05	cyclin E2 [Source:HGNC Symbol;Acc:1590]
KBTBD12	ENSSSCG00000011622	-5.37049	6.24e-07	1.33e-05	kelch repeat and BTB (POZ) domain containing 12 [Source:HGNC Symbol;Acc:25731]
CYGB	ENSSSCG00000017181	-1.22972	6.25e-07	1.33e-05	cytoglobin [Source:HGNC Symbol;Acc:16505]
ZNF423	ENSSSCG00000002838	-2.30787	6.27e-07	1.33e-05	zinc finger protein 423 [Source:HGNC Symbol;Acc:16762]
SIX1	ENSSSCG00000005087	-9.50819	6.3e-07	1.33e-05	SIX homeobox 1 [Source:HGNC Symbol;Acc:10887]
FRS3	ENSSSCG00000021152	-1.66754	6.32e-07	1.33e-05	fibroblast growth factor receptor substrate 3 [Source:HGNC Symbol;Acc:16970]
MAP2	ENSSSCG00000016151	-2.46802	6.36e-07	1.34e-05	microtubule-associated protein 2 [Source:HGNC Symbol;Acc:6839]
RRBP1	ENSSSCG00000024692	1.05352	6.42e-07	1.34e-05	ribosome binding protein 1 [Source:HGNC Symbol;Acc:10448]
CABLES1	ENSSSCG00000003705	1.1176	6.65e-07	1.39e-05	Cdk5 and Abl enzyme substrate 1 [Source:HGNC Symbol;Acc:25097]
CLCN6	ENSSSCG00000003429	-1.11078	6.7e-07	1.39e-05	chloride channel	voltage-sensitive 6 [Source:HGNC Symbol;Acc:2024]
PLRG1	ENSSSCG00000008996	1.47421	6.82e-07	1.41e-05	pleiotropic regulator 1 [Source:HGNC Symbol;Acc:9089]
ZNF641	ENSSSCG00000021654	-1.49398	6.85e-07	1.42e-05	zinc finger protein 641 [Source:HGNC Symbol;Acc:31834]
PHKA1	ENSSSCG00000021233	-1.85871	6.93e-07	1.43e-05	phosphorylase kinase	alpha 1 (muscle) [Source:HGNC Symbol;Acc:8925]
CEP170B	ENSSSCG00000002558	1.04805	7.01e-07	1.45e-05	centrosomal protein 170B [Source:HGNC Symbol;Acc:20362]
INHBA	ENSSSCG00000021865	1.56226	7.38e-07	1.51e-05	inhibin	beta A [Source:HGNC Symbol;Acc:6066]
MCL1	ENSSSCG00000006652	1.10067	7.46e-07	1.52e-05	myeloid cell leukemia sequence 1 (BCL2-related) [Source:HGNC Symbol;Acc:6943]
BAIAP2L1	ENSSSCG00000007602	1.48954	7.78e-07	1.58e-05	BAI1-associated protein 2-like 1 [Source:HGNC Symbol;Acc:21649]
STX3	ENSSSCG00000013119	1.95379	7.82e-07	1.59e-05	syntaxin 3 [Source:HGNC Symbol;Acc:11438]
YWHAH	ENSSSCG00000010035	1.14722	7.88e-07	1.6e-05	tyrosine 3-monooxygenase/tryptophan 5-monooxygenase activation protein	eta polypeptide [Source:HGNC Symbol;Acc:12853]
FAM13A	ENSSSCG00000026196	-1.83862	7.99e-07	1.62e-05	family with sequence similarity 13	member A [Source:HGNC Symbol;Acc:19367]
JMJD6	ENSSSCG00000022373	1.12774	8.03e-07	1.62e-05	jumonji domain containing 6 [Source:HGNC Symbol;Acc:19355]
NAGS	ENSSSCG00000024179	1.62562	8.02e-07	1.62e-05	N-acetylglutamate synthase [Source:HGNC Symbol;Acc:17996]
BAZ2B	ENSSSCG00000015882	-1.05286	8.37e-07	1.68e-05	bromodomain adjacent to zinc finger domain	2B [Source:HGNC Symbol;Acc:963]
PCDH17	ENSSSCG00000009446	-1.49896	8.59e-07	1.72e-05	protocadherin 17 [Source:HGNC Symbol;Acc:14267]
RMND1	ENSSSCG00000004089	-1.03466	8.76e-07	1.74e-05	required for meiotic nuclear division 1 homolog (S. cerevisiae) [Source:HGNC Symbol;Acc:21176]
ACTA1	ENSSSCG00000010190	-9.00341	8.91e-07	1.77e-05	actin	alpha 1	skeletal muscle [Source:HGNC Symbol;Acc:129]
LGALS1	ENSSSCG00000000125	-1.66174	8.93e-07	1.77e-05	lectin	galactoside-binding	soluble	1 [Source:HGNC Symbol;Acc:6561]
NTF4	ENSSSCG00000003160	-2.623	9.03e-07	1.78e-05	neurotrophin 4 [Source:HGNC Symbol;Acc:8024]
PHTF1	ENSSSCG00000006766	-1.19441	9.16e-07	1.8e-05	putative homeodomain transcription factor 1 [Source:HGNC Symbol;Acc:8939]
SMTNL2	ENSSSCG00000017885	-2.85953	9.23e-07	1.81e-05	smoothelin-like 2 [Source:HGNC Symbol;Acc:24764]
CCR1	ENSSSCG00000011322	1.16211	9.51e-07	1.85e-05	chemokine (C-C motif) receptor 1 [Source:HGNC Symbol;Acc:1602]
RET	ENSSSCG00000010199	-1.66421	1.04e-06	2.01e-05	ret proto-oncogene [Source:HGNC Symbol;Acc:9967]
KIAA0408	ENSSSCG00000004215	-2.70828	1.04e-06	2.01e-05	KIAA0408 [Source:HGNC Symbol;Acc:21636]
PDSS1	ENSSSCG00000011061	1.10574	1.06e-06	2.04e-05	prenyl (decaprenyl) diphosphate synthase	subunit 1 [Source:HGNC Symbol;Acc:17759]
P2RY1	ENSSSCG00000011721	-2.52501	1.07e-06	2.04e-05	purinergic receptor P2Y	G-protein coupled	1 [Source:HGNC Symbol;Acc:8539]
C1orf159	ENSSSCG00000024797	-1.31512	1.07e-06	2.05e-05	chromosome 1 open reading frame 159 [Source:HGNC Symbol;Acc:26062]
TCAIM	ENSSSCG00000025739	1.07899	1.08e-06	2.06e-05	T cell activation inhibitor	mitochondrial [Source:HGNC Symbol;Acc:25241]
HMCN1	ENSSSCG00000005699	-3.28095	1.08e-06	2.07e-05	hemicentin 1 [Source:HGNC Symbol;Acc:19194]
B3GALT4	ENSSSCG00000001503	-1.00164	1.11e-06	2.1e-05	UDP-Gal:betaGlcNAc beta 1	3-galactosyltransferase	polypeptide 4 [Source:HGNC Symbol;Acc:919]
SLC38A1	ENSSSCG00000000807	1.80909	1.13e-06	2.14e-05	solute carrier family 38	member 1 [Source:HGNC Symbol;Acc:13447]
LIPE	ENSSSCG00000003018	-1.83306	1.19e-06	2.24e-05	lipase	hormone-sensitive [Source:HGNC Symbol;Acc:6621]
GYG1	ENSSSCG00000011698	-1.75417	1.19e-06	2.25e-05	glycogenin 1 [Source:HGNC Symbol;Acc:4699]
PAQR9	ENSSSCG00000011685	1.32737	1.24e-06	2.33e-05	progestin and adipoQ receptor family member IX [Source:HGNC Symbol;Acc:30131]
CDNF	ENSSSCG00000011053	-5.21904	1.27e-06	2.37e-05	cerebral dopamine neurotrophic factor [Source:HGNC Symbol;Acc:24913]
FAM131B	ENSSSCG00000028274	-3.50263	1.29e-06	2.4e-05	family with sequence similarity 131	member B [Source:HGNC Symbol;Acc:22202]
ENAH	ENSSSCG00000010850	-1.98514	1.29e-06	2.4e-05	enabled homolog (Drosophila) [Source:HGNC Symbol;Acc:18271]
VAMP2	ENSSSCG00000017984	-1.04609	1.29e-06	2.4e-05	vesicle-associated membrane protein 2 (synaptobrevin 2) [Source:HGNC Symbol;Acc:12643]
LRRC59	ENSSSCG00000017570	1.25555	1.32e-06	2.44e-05	leucine rich repeat containing 59 [Source:HGNC Symbol;Acc:28817]
RASA3	ENSSSCG00000009567	-1.05204	1.38e-06	2.55e-05	RAS p21 protein activator 3 [Source:HGNC Symbol;Acc:20331]
SMIM11	ENSSSCG00000012046	-1.06342	1.39e-06	2.55e-05	small integral membrane protein 11 [Source:HGNC Symbol;Acc:1293]
SMIM11P1	ENSSSCG00000012046	-1.06342	1.39e-06	2.55e-05	small integral membrane protein 11 pseudogene 1 [Source:HGNC Symbol;Acc:21400]
UNC5B	ENSSSCG00000010276	1.24567	1.42e-06	2.61e-05	unc-5 homolog B (C. elegans) [Source:HGNC Symbol;Acc:12568]
FOXO4	ENSSSCG00000012399	-1.11019	1.45e-06	2.65e-05	forkhead box O4 [Source:HGNC Symbol;Acc:7139]
ATP1B4	ENSSSCG00000012606	-5.58365	1.51e-06	2.75e-05	ATPase	Na+/K+ transporting	beta 4 polypeptide [Source:HGNC Symbol;Acc:808]
BAIAP2L2	ENSSSCG00000000111	-1.98706	1.57e-06	2.83e-05	BAI1-associated protein 2-like 2 [Source:HGNC Symbol;Acc:26203]
FBXO32	ENSSSCG00000005981	-2.26581	1.58e-06	2.84e-05	F-box protein 32 [Source:HGNC Symbol;Acc:16731]
ARL6	ENSSSCG00000027278	-1.05598	1.61e-06	2.9e-05	ADP-ribosylation factor-like 6 [Source:HGNC Symbol;Acc:13210]
ZBTB21	ENSSSCG00000027786	-1.83245	1.62e-06	2.9e-05	zinc finger and BTB domain containing 21 [Source:HGNC Symbol;Acc:13083]
PKNOX2	ENSSSCG00000015211	-2.71338	1.67e-06	2.99e-05	PBX/knotted 1 homeobox 2 [Source:HGNC Symbol;Acc:16714]
OAF	ENSSSCG00000026647	1.54776	1.71e-06	3.05e-05	OAF homolog (Drosophila) [Source:HGNC Symbol;Acc:28752]
KSR1	ENSSSCG00000017753	-1.665	1.73e-06	3.08e-05	kinase suppressor of ras 1 [Source:HGNC Symbol;Acc:6465]
C15orf27	ENSSSCG00000001863	-3.73365	1.74e-06	3.09e-05	chromosome 15 open reading frame 27 [Source:HGNC Symbol;Acc:26763]
USP2	ENSSSCG00000015120	-2.1722	1.79e-06	3.16e-05	ubiquitin specific peptidase 2 [Source:HGNC Symbol;Acc:12618]
HHATL	ENSSSCG00000011287	-9.5067	1.79e-06	3.17e-05	hedgehog acyltransferase-like [Source:HGNC Symbol;Acc:13242]
VWF	ENSSSCG00000000712	-1.93828	1.84e-06	3.23e-05	von Willebrand factor [Source:HGNC Symbol;Acc:12726]
ASB11	ENSSSCG00000012133	-3.89242	1.84e-06	3.24e-05	ankyrin repeat and SOCS box containing 11 [Source:HGNC Symbol;Acc:17186]
NR1D2	ENSSSCG00000027017	-1.47345	1.9e-06	3.32e-05	nuclear receptor subfamily 1	group D	member 2 [Source:HGNC Symbol;Acc:7963]
TRIM63	ENSSSCG00000027684	-10.326	1.93e-06	3.35e-05	tripartite motif containing 63	E3 ubiquitin protein ligase [Source:HGNC Symbol;Acc:16007]
LMOD2	ENSSSCG00000016605	-8.55788	1.96e-06	3.39e-05	leiomodin 2 (cardiac) [Source:HGNC Symbol;Acc:6648]
TNFRSF10B	ENSSSCG00000009636	1.03418	1.97e-06	3.4e-05	tumor necrosis factor receptor superfamily	member 10b [Source:HGNC Symbol;Acc:11905]
TNFRSF10C	ENSSSCG00000009633	1.03419	1.97e-06	3.4e-05	tumor necrosis factor receptor superfamily	member 10c	decoy without an intracellular domain [Source:HGNC Symbol;Acc:11906]
TNFRSF10D	ENSSSCG00000009636	1.03418	1.97e-06	3.4e-05	tumor necrosis factor receptor superfamily	member 10d	decoy with truncated death domain [Source:HGNC Symbol;Acc:11907]
TNFRSF10A	ENSSSCG00000030644	1.03418	1.98e-06	3.41e-05	tumor necrosis factor receptor superfamily	member 10a [Source:HGNC Symbol;Acc:11904]
CHRNB1	ENSSSCG00000030263	-2.11956	2e-06	3.42e-05	cholinergic receptor	nicotinic	beta 1 (muscle) [Source:HGNC Symbol;Acc:1961]
EXD3	ENSSSCG00000005855	-1.20958	2.03e-06	3.47e-05	exonuclease 3'-5' domain containing 3 [Source:HGNC Symbol;Acc:26023]
CKAP2L	ENSSSCG00000008089	-1.67635	2.04e-06	3.5e-05	cytoskeleton associated protein 2-like [Source:HGNC Symbol;Acc:26877]
IFT122	ENSSSCG00000011589	-1.10229	2.08e-06	3.55e-05	intraflagellar transport 122 homolog (Chlamydomonas) [Source:HGNC Symbol;Acc:13556]
ZNF438	ENSSSCG00000011023	-1.18717	2.11e-06	3.57e-05	zinc finger protein 438 [Source:HGNC Symbol;Acc:21029]
VWA1	ENSSSCG00000003344	-1.40334	2.14e-06	3.61e-05	von Willebrand factor A domain containing 1 [Source:HGNC Symbol;Acc:30910]
ENHO	ENSSSCG00000027428	-1.30513	2.15e-06	3.62e-05	energy homeostasis associated [Source:HGNC Symbol;Acc:24838]
PSTPIP2	ENSSSCG00000004497	-1.10423	2.16e-06	3.64e-05	proline-serine-threonine phosphatase interacting protein 2 [Source:HGNC Symbol;Acc:9581]
SYTL2	ENSSSCG00000014909	-1.2918	2.2e-06	3.69e-05	synaptotagmin-like 2 [Source:HGNC Symbol;Acc:15585]
HCAR2	ENSSSCG00000021261	3.22367	2.21e-06	3.7e-05	hydroxycarboxylic acid receptor 2 [Source:HGNC Symbol;Acc:24827]
HCAR3	ENSSSCG00000021261	3.22367	2.2e-06	3.7e-05	hydroxycarboxylic acid receptor 3 [Source:HGNC Symbol;Acc:16824]
TLN2	ENSSSCG00000025668	-4.54416	2.22e-06	3.71e-05	talin 2 [Source:HGNC Symbol;Acc:15447]
ZDHHC2	ENSSSCG00000006982	-2.0715	2.22e-06	3.71e-05	zinc finger	DHHC-type containing 2 [Source:HGNC Symbol;Acc:18469]
EBF3	ENSSSCG00000010757	-2.50613	2.25e-06	3.76e-05	early B-cell factor 3 [Source:HGNC Symbol;Acc:19087]
OBSCN	ENSSSCG00000027864	-4.68136	2.31e-06	3.84e-05	obscurin	cytoskeletal calmodulin and titin-interacting RhoGEF [Source:HGNC Symbol;Acc:15719]
GALNT15	ENSSSCG00000011195	-3.12877	2.35e-06	3.91e-05	UDP-N-acetyl-alpha-D-galactosamine:polypeptide N-acetylgalactosaminyltransferase 15 [Source:HGNC Symbol;Acc:21531]
MRC2	ENSSSCG00000017300	-1.22794	2.38e-06	3.94e-05	mannose receptor	C type 2 [Source:HGNC Symbol;Acc:16875]
OBSL1	ENSSSCG00000028052	-1.03122	2.44e-06	4.04e-05	obscurin-like 1 [Source:HGNC Symbol;Acc:29092]
SLC35F1	ENSSSCG00000004250	-5.67486	2.53e-06	4.16e-05	solute carrier family 35	member F1 [Source:HGNC Symbol;Acc:21483]
DOK5	ENSSSCG00000007488	-7.91266	2.55e-06	4.19e-05	docking protein 5 [Source:HGNC Symbol;Acc:16173]
RGMB	ENSSSCG00000024349	-2.02407	2.55e-06	4.19e-05	RGM domain family	member B [Source:HGNC Symbol;Acc:26896]
DTNA	ENSSSCG00000029762	-3.97958	2.59e-06	4.23e-05	dystrobrevin	alpha [Source:HGNC Symbol;Acc:3057]
FABP5	ENSSSCG00000006153	-1.84539	2.61e-06	4.25e-05	fatty acid binding protein 5 (psoriasis-associated) [Source:HGNC Symbol;Acc:3560]
PLAT	ENSSSCG00000007032	1.75913	2.66e-06	4.33e-05	plasminogen activator	tissue [Source:HGNC Symbol;Acc:9051]
IRX3	ENSSSCG00000002831	-5.1782	2.77e-06	4.48e-05	iroquois homeobox 3 [Source:HGNC Symbol;Acc:14360]
WNT1	ENSSSCG00000000183	4.64975	2.78e-06	4.48e-05	wingless-type MMTV integration site family	member 1 [Source:HGNC Symbol;Acc:12774]
MYOZ1	ENSSSCG00000010304	-8.83454	2.81e-06	4.53e-05	myozenin 1 [Source:HGNC Symbol;Acc:13752]
CCDC120	ENSSSCG00000012288	1.35832	2.93e-06	4.7e-05	coiled-coil domain containing 120 [Source:HGNC Symbol;Acc:28910]
CDH13	ENSSSCG00000002684	-1.39362	2.94e-06	4.7e-05	cadherin 13	H-cadherin (heart) [Source:HGNC Symbol;Acc:1753]
AMPD1	ENSSSCG00000006754	-5.04794	2.94e-06	4.7e-05	adenosine monophosphate deaminase 1 [Source:HGNC Symbol;Acc:468]
ADAM33	ENSSSCG00000007145	-2.92481	3.02e-06	4.79e-05	ADAM metallopeptidase domain 33 [Source:HGNC Symbol;Acc:15478]
FBXL4	ENSSSCG00000004347	-1.11764	3.08e-06	4.87e-05	F-box and leucine-rich repeat protein 4 [Source:HGNC Symbol;Acc:13601]
HSPA2	ENSSSCG00000002274	1.90528	3.14e-06	4.96e-05	heat shock 70kDa protein 2 [Source:HGNC Symbol;Acc:5235]
RAB27B	ENSSSCG00000004533	2.20032	3.16e-06	4.98e-05	RAB27B	member RAS oncogene family [Source:HGNC Symbol;Acc:9767]
SYNJ2	ENSSSCG00000021649	1.27419	3.16e-06	4.98e-05	synaptojanin 2 [Source:HGNC Symbol;Acc:11504]
NUDT14	ENSSSCG00000002557	-1.18805	3.17e-06	4.99e-05	nudix (nucleoside diphosphate linked moiety X)-type motif 14 [Source:HGNC Symbol;Acc:20141]
ITGAM	ENSSSCG00000007755	-1.04344	3.19e-06	5.01e-05	integrin	alpha M (complement component 3 receptor 3 subunit) [Source:HGNC Symbol;Acc:6149]
KCNN3	ENSSSCG00000006542	-3.64058	3.21e-06	5.02e-05	potassium intermediate/small conductance calcium-activated channel	subfamily N	member 3 [Source:HGNC Symbol;Acc:6292]
XIRP1	ENSSSCG00000011265	-5.26871	3.21e-06	5.02e-05	xin actin-binding repeat containing 1 [Source:HGNC Symbol;Acc:14301]
ADRA2C	ENSSSCG00000008703	-3.4848	3.27e-06	5.08e-05	adrenoceptor alpha 2C [Source:HGNC Symbol;Acc:283]
API5	ENSSSCG00000013285	1.14962	3.26e-06	5.08e-05	apoptosis inhibitor 5 [Source:HGNC Symbol;Acc:594]
NPHP1	ENSSSCG00000008111	-1.63116	3.27e-06	5.09e-05	nephronophthisis 1 (juvenile) [Source:HGNC Symbol;Acc:7905]
SAMD14	ENSSSCG00000017585	-1.42595	3.37e-06	5.22e-05	sterile alpha motif domain containing 14 [Source:HGNC Symbol;Acc:27312]
MYPN	ENSSSCG00000029311	-9.79959	3.39e-06	5.24e-05	myopalladin [Source:HGNC Symbol;Acc:23246]
HR	ENSSSCG00000009616	-2.37585	3.44e-06	5.29e-05	hair growth associated [Source:HGNC Symbol;Acc:5172]
NRIP1	ENSSSCG00000021038	1.43763	3.49e-06	5.35e-05	nuclear receptor interacting protein 1 [Source:HGNC Symbol;Acc:8001]
TENM4	ENSSSCG00000014894	-2.98944	3.53e-06	5.41e-05	teneurin transmembrane protein 4 [Source:HGNC Symbol;Acc:29945]
PDK2	ENSSSCG00000027198	-1.3526	3.58e-06	5.47e-05	pyruvate dehydrogenase kinase	isozyme 2 [Source:HGNC Symbol;Acc:8810]
ZC3H6	ENSSSCG00000008096	-1.39419	3.69e-06	5.62e-05	zinc finger CCCH-type containing 6 [Source:HGNC Symbol;Acc:24762]
ART1	ENSSSCG00000014795	-9.11207	3.72e-06	5.66e-05	ADP-ribosyltransferase 1 [Source:HGNC Symbol;Acc:723]
KCNJ3	ENSSSCG00000015870	-3.29299	3.78e-06	5.75e-05	potassium inwardly-rectifying channel	subfamily J	member 3 [Source:HGNC Symbol;Acc:6264]
PRKAR1B	ENSSSCG00000007542	1.08389	3.83e-06	5.8e-05	protein kinase	cAMP-dependent	regulatory	type I	beta [Source:HGNC Symbol;Acc:9390]
FHL3	ENSSSCG00000003647	-2.87075	4.07e-06	6.13e-05	four and a half LIM domains 3 [Source:HGNC Symbol;Acc:3704]
RCAN2	ENSSSCG00000001716	-4.18398	4.07e-06	6.13e-05	regulator of calcineurin 2 [Source:HGNC Symbol;Acc:3041]
GPX2	ENSSSCG00000002279	-3.66267	4.1e-06	6.16e-05	glutathione peroxidase 2 (gastrointestinal) [Source:HGNC Symbol;Acc:4554]
CYP7A1	ENSSSCG00000006238	-2.7526	4.2e-06	6.28e-05	cytochrome P450	family 7	subfamily A	polypeptide 1 [Source:HGNC Symbol;Acc:2651]
EFS	ENSSSCG00000002026	-2.12096	4.24e-06	6.32e-05	embryonal Fyn-associated substrate [Source:HGNC Symbol;Acc:16898]
TMEM44	ENSSSCG00000011826	-1.66478	4.23e-06	6.32e-05	transmembrane protein 44 [Source:HGNC Symbol;Acc:25120]
ESR1	ENSSSCG00000025777	-1.73847	4.26e-06	6.36e-05	estrogen receptor 1 [Source:HGNC Symbol;Acc:3467]
ARID5A	ENSSSCG00000008123	-1.02116	4.31e-06	6.41e-05	AT rich interactive domain 5A (MRF1-like) [Source:HGNC Symbol;Acc:17361]
GHDC	ENSSSCG00000017531	-1.15919	4.33e-06	6.42e-05	GH3 domain containing [Source:HGNC Symbol;Acc:24438]
RILPL1	ENSSSCG00000009773	-1.55561	4.36e-06	6.45e-05	Rab interacting lysosomal protein-like 1 [Source:HGNC Symbol;Acc:26814]
GAREM	ENSSSCG00000003731	-1.08617	4.36e-06	6.45e-05	GRB2 associated	regulator of MAPK1 [Source:HGNC Symbol;Acc:26136]
SLC2A1	ENSSSCG00000026635	1.38591	4.39e-06	6.47e-05	solute carrier family 2 (facilitated glucose transporter)	member 1 [Source:HGNC Symbol;Acc:11005]
SGCG	ENSSSCG00000009281	-3.33549	4.42e-06	6.5e-05	sarcoglycan	gamma (35kDa dystrophin-associated glycoprotein) [Source:HGNC Symbol;Acc:10809]
FAM102A	ENSSSCG00000005631	1.16768	4.48e-06	6.58e-05	family with sequence similarity 102	member A [Source:HGNC Symbol;Acc:31419]
CELSR3	ENSSSCG00000011360	1.33945	4.88e-06	7.15e-05	cadherin	EGF LAG seven-pass G-type receptor 3 [Source:HGNC Symbol;Acc:3230]
ELF3	ENSSSCG00000010922	1.73064	4.89e-06	7.15e-05	E74-like factor 3 (ets domain transcription factor	epithelial-specific ) [Source:HGNC Symbol;Acc:3318]
TSC22D3	ENSSSCG00000030241	-2.16296	4.97e-06	7.25e-05	TSC22 domain family	member 3 [Source:HGNC Symbol;Acc:3051]
HHEX	ENSSSCG00000010472	1.0485	4.97e-06	7.25e-05	hematopoietically expressed homeobox [Source:HGNC Symbol;Acc:4901]
HSPA12B	ENSSSCG00000027834	-1.47926	5.11e-06	7.42e-05	heat shock 70kD protein 12B [Source:HGNC Symbol;Acc:16193]
CACNG6	ENSSSCG00000003257	-7.60829	5.18e-06	7.5e-05	calcium channel	voltage-dependent	gamma subunit 6 [Source:HGNC Symbol;Acc:13625]
EPHA2	ENSSSCG00000003471	1.18404	5.2e-06	7.52e-05	EPH receptor A2 [Source:HGNC Symbol;Acc:3386]
IDO1	ENSSSCG00000007007	2.56396	5.29e-06	7.6e-05	indoleamine 2	3-dioxygenase 1 [Source:HGNC Symbol;Acc:6059]
NT5M	ENSSSCG00000018052	-2.07861	5.28e-06	7.6e-05	5'	3'-nucleotidase	mitochondrial [Source:HGNC Symbol;Acc:15769]
HOMER3	ENSSSCG00000013919	-1.79669	5.4e-06	7.74e-05	homer homolog 3 (Drosophila) [Source:HGNC Symbol;Acc:17514]
ITPR3	ENSSSCG00000001518	1.05422	5.4e-06	7.74e-05	inositol 1	4	5-trisphosphate receptor	type 3 [Source:HGNC Symbol;Acc:6182]
CXorf36	ENSSSCG00000026984	-1.96285	5.49e-06	7.85e-05	chromosome X open reading frame 36 [Source:HGNC Symbol;Acc:25866]
KCNJ11	ENSSSCG00000013379	-7.12252	5.51e-06	7.87e-05	potassium inwardly-rectifying channel	subfamily J	member 11 [Source:HGNC Symbol;Acc:6257]
MTR	ENSSSCG00000010143	-1.10171	5.6e-06	7.97e-05	5-methyltetrahydrofolate-homocysteine methyltransferase [Source:HGNC Symbol;Acc:7468]
ARHGAP6	ENSSSCG00000012112	-1.31652	5.65e-06	8.03e-05	Rho GTPase activating protein 6 [Source:HGNC Symbol;Acc:676]
ARL6IP5	ENSSSCG00000011507	-1.05979	5.64e-06	8.03e-05	ADP-ribosylation-like factor 6 interacting protein 5 [Source:HGNC Symbol;Acc:16937]
DAPK1	ENSSSCG00000026279	1.35105	5.77e-06	8.15e-05	death-associated protein kinase 1 [Source:HGNC Symbol;Acc:2674]
ZNF503	ENSSSCG00000010322	-1.76349	5.81e-06	8.17e-05	zinc finger protein 503 [Source:HGNC Symbol;Acc:23589]
LRRC39	ENSSSCG00000006867	-7.62387	5.84e-06	8.2e-05	leucine rich repeat containing 39 [Source:HGNC Symbol;Acc:28228]
SBNO2	ENSSSCG00000030042	1.11464	5.85e-06	8.21e-05	strawberry notch homolog 2 (Drosophila) [Source:HGNC Symbol;Acc:29158]
NRCAM	ENSSSCG00000015445	-3.15015	5.9e-06	8.26e-05	neuronal cell adhesion molecule [Source:HGNC Symbol;Acc:7994]
ARX	ENSSSCG00000020801	-7.11201	5.94e-06	8.3e-05	aristaless related homeobox [Source:HGNC Symbol;Acc:18060]
CHODL	ENSSSCG00000012018	-2.32538	5.96e-06	8.31e-05	chondrolectin [Source:HGNC Symbol;Acc:17807]
ZNF532	ENSSSCG00000004915	-2.18379	5.98e-06	8.31e-05	zinc finger protein 532 [Source:HGNC Symbol;Acc:30940]
MYCN	ENSSSCG00000008618	-2.35646	6e-06	8.33e-05	v-myc myelocytomatosis viral related oncogene	neuroblastoma derived (avian) [Source:HGNC Symbol;Acc:7559]
DSCC1	ENSSSCG00000005999	-1.58285	6.11e-06	8.47e-05	defective in sister chromatid cohesion 1 homolog (S. cerevisiae) [Source:HGNC Symbol;Acc:24453]
RAB40A	ENSSSCG00000017129	-1.06905	6.16e-06	8.51e-05	RAB40A	member RAS oncogene family [Source:HGNC Symbol;Acc:18283]
RAB40AL	ENSSSCG00000017129	-1.06905	6.16e-06	8.51e-05	RAB40A	member RAS oncogene family-like [Source:HGNC Symbol;Acc:25410]
RAB40B	ENSSSCG00000017129	-1.06905	6.15e-06	8.51e-05	RAB40B	member RAS oncogene family [Source:HGNC Symbol;Acc:18284]
GPR15	ENSSSCG00000011979	1.62445	6.23e-06	8.59e-05	G protein-coupled receptor 15 [Source:HGNC Symbol;Acc:4469]
CILP	ENSSSCG00000004928	-3.5469	6.3e-06	8.68e-05	cartilage intermediate layer protein	nucleotide pyrophosphohydrolase [Source:HGNC Symbol;Acc:1980]
TRDN	ENSSSCG00000004231	-7.04654	6.36e-06	8.74e-05	triadin [Source:HGNC Symbol;Acc:12261]
MYOC	ENSSSCG00000015481	-6.90616	6.39e-06	8.77e-05	myocilin	trabecular meshwork inducible glucocorticoid response [Source:HGNC Symbol;Acc:7610]
PMM1	ENSSSCG00000000061	1.172	6.46e-06	8.84e-05	phosphomannomutase 1 [Source:HGNC Symbol;Acc:9114]
HMGA1	ENSSSCG00000001526	1.69577	6.48e-06	8.84e-05	high mobility group AT-hook 1 [Source:HGNC Symbol;Acc:5010]
NEIL1	ENSSSCG00000001882	-1.26857	6.47e-06	8.84e-05	nei endonuclease VIII-like 1 (E. coli) [Source:HGNC Symbol;Acc:18448]
LRRK2	ENSSSCG00000000784	-1.05495	6.63e-06	9.05e-05	leucine-rich repeat kinase 2 [Source:HGNC Symbol;Acc:18618]
BHLHB9	ENSSSCG00000012520	-1.12112	7.08e-06	9.63e-05	basic helix-loop-helix domain containing	class B	9 [Source:HGNC Symbol;Acc:29353]
HSPH1	ENSSSCG00000009334	1.89218	7.39e-06	0.0001	heat shock 105kDa/110kDa protein 1 [Source:HGNC Symbol;Acc:16969]
SMYD1	ENSSSCG00000008215	-5.55316	7.53e-06	0.000101561	SET and MYND domain containing 1 [Source:HGNC Symbol;Acc:20986]
SLFN11	ENSSSCG00000024115	-1.239	7.75e-06	0.000104398	schlafen family member 11 [Source:HGNC Symbol;Acc:26633]
SLFN13	ENSSSCG00000024115	-1.239	7.75e-06	0.000104398	schlafen family member 13 [Source:HGNC Symbol;Acc:26481]
ABRA	ENSSSCG00000006036	-8.15209	7.84e-06	0.000105421	actin-binding Rho activating protein [Source:HGNC Symbol;Acc:30655]
PPP1R3F	ENSSSCG00000022584	-2.3897	8.05e-06	0.0001079	protein phosphatase 1	regulatory subunit 3F [Source:HGNC Symbol;Acc:14944]
SCUBE1	ENSSSCG00000000029	-1.94977	8.18e-06	0.000109267	signal peptide	CUB domain	EGF-like 1 [Source:HGNC Symbol;Acc:13441]
SLC19A1	ENSSSCG00000030696	-1.06828	8.42e-06	0.000112023	solute carrier family 19 (folate transporter)	member 1 [Source:HGNC Symbol;Acc:10937]
C6orf132	ENSSSCG00000001634	1.79211	8.72e-06	0.000115917	chromosome 6 open reading frame 132 [Source:HGNC Symbol;Acc:21288]
KAT2B	ENSSSCG00000024621	-1.23324	8.97e-06	0.000118781	K(lysine) acetyltransferase 2B [Source:HGNC Symbol;Acc:8638]
CHST1	ENSSSCG00000013273	-1.71559	9.09e-06	0.000119647	carbohydrate (keratan sulfate Gal-6) sulfotransferase 1 [Source:HGNC Symbol;Acc:1969]
RASA4	ENSSSCG00000027890	-2.14248	9.09e-06	0.000119647	RAS p21 protein activator 4 [Source:HGNC Symbol;Acc:23181]
RASA4B	ENSSSCG00000027890	-2.14248	9.08e-06	0.000119647	RAS p21 protein activator 4B [Source:HGNC Symbol;Acc:35202]
SBK1	ENSSSCG00000027933	-1.8183	9.06e-06	0.000119647	SH3-binding domain kinase 1 [Source:HGNC Symbol;Acc:17699]
NTF3	ENSSSCG00000000714	-2.22992	9.11e-06	0.000119655	neurotrophin 3 [Source:HGNC Symbol;Acc:8023]
MYF5	ENSSSCG00000000937	-4.71945	9.22e-06	0.000120844	myogenic factor 5 [Source:HGNC Symbol;Acc:7565]
C1QTNF9	ENSSSCG00000009285	-3.55462	9.32e-06	0.000121878	C1q and tumor necrosis factor related protein 9 [Source:HGNC Symbol;Acc:28732]
C1QTNF9B	ENSSSCG00000009285	-3.55462	9.31e-06	0.000121878	C1q and tumor necrosis factor related protein 9B [Source:HGNC Symbol;Acc:34072]
CCDC92	ENSSSCG00000009764	-1.1416	9.37e-06	0.000122502	coiled-coil domain containing 92 [Source:HGNC Symbol;Acc:29563]
BCAS4	ENSSSCG00000007472	1.68313	9.46e-06	0.000123194	breast carcinoma amplified sequence 4 [Source:HGNC Symbol;Acc:14367]
DNM1	ENSSSCG00000005641	-1.80918	9.56e-06	0.000124277	dynamin 1 [Source:HGNC Symbol;Acc:2972]
C1orf168	ENSSSCG00000026682	1.20283	9.57e-06	0.000124281	chromosome 1 open reading frame 168 [Source:HGNC Symbol;Acc:27295]
SLC37A1	ENSSSCG00000012087	-1.02138	9.68e-06	0.000125448	solute carrier family 37 (glycerol-3-phosphate transporter)	member 1 [Source:HGNC Symbol;Acc:11024]
GAS6	ENSSSCG00000009565	-1.34772	9.77e-06	0.000126406	growth arrest-specific 6 [Source:HGNC Symbol;Acc:4168]
PLCL2	ENSSSCG00000029811	-1.01475	9.79e-06	0.000126479	phospholipase C-like 2 [Source:HGNC Symbol;Acc:9064]
NR4A3	ENSSSCG00000005385	-2.3198	1e-05	0.000128795	nuclear receptor subfamily 4	group A	member 3 [Source:HGNC Symbol;Acc:7982]
TNNI1	ENSSSCG00000024061	-9.18459	1.02e-05	0.000131542	troponin I type 1 (skeletal	slow) [Source:HGNC Symbol;Acc:11945]
CDKN2D	ENSSSCG00000013643	-1.1477	1.03e-05	0.00013188	cyclin-dependent kinase inhibitor 2D (p19	inhibits CDK4) [Source:HGNC Symbol;Acc:1790]
ARHGAP24	ENSSSCG00000009229	-1.03429	1.04e-05	0.000133305	Rho GTPase activating protein 24 [Source:HGNC Symbol;Acc:25361]
GK5	ENSSSCG00000011677	1.55136	1.05e-05	0.000133693	glycerol kinase 5 (putative) [Source:HGNC Symbol;Acc:28635]
HOXD9	ENSSSCG00000015982	-4.85414	1.07e-05	0.000135297	homeobox D9 [Source:HGNC Symbol;Acc:5140]
ABCB9	ENSSSCG00000009784	-2.11263	1.08e-05	0.000136997	ATP-binding cassette	sub-family B (MDR/TAP)	member 9 [Source:HGNC Symbol;Acc:50]
LRRC66	ENSSSCG00000008832	-1.0235	1.09e-05	0.000137134	leucine rich repeat containing 66 [Source:HGNC Symbol;Acc:34299]
PPFIA4	ENSSSCG00000029111	-4.21349	1.09e-05	0.000137503	protein tyrosine phosphatase	receptor type	f polypeptide (PTPRF)	interacting protein (liprin)	alpha 4 [Source:HGNC Symbol;Acc:9248]
STC2	ENSSSCG00000016983	-2.48547	1.1e-05	0.000138235	stanniocalcin 2 [Source:HGNC Symbol;Acc:11374]
ANGPT4	ENSSSCG00000007198	-1.38408	1.1e-05	0.000138748	angiopoietin 4 [Source:HGNC Symbol;Acc:487]
C15orf59	ENSSSCG00000001916	-5.54536	1.1e-05	0.000138748	chromosome 15 open reading frame 59 [Source:HGNC Symbol;Acc:33753]
VIPR1	ENSSSCG00000011280	-1.27927	1.11e-05	0.000138782	vasoactive intestinal peptide receptor 1 [Source:HGNC Symbol;Acc:12694]
HSPB3	ENSSSCG00000016896	-7.98905	1.13e-05	0.00014109	heat shock 27kDa protein 3 [Source:HGNC Symbol;Acc:5248]
NOL3	ENSSSCG00000022457	-1.78595	1.13e-05	0.000141555	nucleolar protein 3 (apoptosis repressor with CARD domain) [Source:HGNC Symbol;Acc:7869]
COL12A1	ENSSSCG00000030275	1.13158	1.14e-05	0.000141658	collagen	type XII	alpha 1 [Source:HGNC Symbol;Acc:2188]
GCNT4	ENSSSCG00000029710	1.47124	1.13e-05	0.000141658	glucosaminyl (N-acetyl) transferase 4	core 2 [Source:HGNC Symbol;Acc:17973]
ZNF784	ENSSSCG00000022319	-1.10696	1.18e-05	0.000145793	zinc finger protein 784 [Source:HGNC Symbol;Acc:33111]
TNFRSF11B	ENSSSCG00000020707	1.59539	1.19e-05	0.000147217	tumor necrosis factor receptor superfamily	member 11b [Source:HGNC Symbol;Acc:11909]
PTGFRN	ENSSSCG00000027067	-1.40364	1.2e-05	0.000147412	prostaglandin F2 receptor inhibitor [Source:HGNC Symbol;Acc:9601]
TGFB2	ENSSSCG00000010816	-2.0388	1.19e-05	0.000147412	transforming growth factor	beta 2 [Source:HGNC Symbol;Acc:11768]
AHCYL2	ENSSSCG00000016568	-1.75832	1.2e-05	0.000147548	adenosylhomocysteinase-like 2 [Source:HGNC Symbol;Acc:22204]
PITPNC1	ENSSSCG00000017274	1.39659	1.2e-05	0.00014794	phosphatidylinositol transfer protein	cytoplasmic 1 [Source:HGNC Symbol;Acc:21045]
PDE10A	ENSSSCG00000004027	1.22703	1.21e-05	0.00014883	phosphodiesterase 10A [Source:HGNC Symbol;Acc:8772]
MFSD6	ENSSSCG00000016052	1.05921	1.23e-05	0.000150985	major facilitator superfamily domain containing 6 [Source:HGNC Symbol;Acc:24711]
ZIC1	ENSSSCG00000011692	-2.54937	1.27e-05	0.000154616	Zic family member 1 [Source:HGNC Symbol;Acc:12872]
SLC8A3	ENSSSCG00000002315	-6.97857	1.27e-05	0.000154683	solute carrier family 8 (sodium/calcium exchanger)	member 3 [Source:HGNC Symbol;Acc:11070]
TUBA1C	ENSSSCG00000000194	1.2303	1.28e-05	0.00015514	tubulin	alpha 1c [Source:HGNC Symbol;Acc:20768]
FAM46B	ENSSSCG00000003568	-1.82344	1.29e-05	0.000155853	family with sequence similarity 46	member B [Source:HGNC Symbol;Acc:28273]
CSRP3	ENSSSCG00000013354	-10.4907	1.31e-05	0.000157641	cysteine and glycine-rich protein 3 (cardiac LIM protein) [Source:HGNC Symbol;Acc:2472]
PRSS53	ENSSSCG00000007765	1.66753	1.33e-05	0.000160269	protease	serine	53 [Source:HGNC Symbol;Acc:34407]
CEBPA	ENSSSCG00000002866	1.21108	1.36e-05	0.000163339	CCAAT/enhancer binding protein (C/EBP)	alpha [Source:HGNC Symbol;Acc:1833]
MYPOP	ENSSSCG00000003097	-1.43603	1.39e-05	0.000165765	Myb-related transcription factor	partner of profilin [Source:HGNC Symbol;Acc:20178]
ABCC3	ENSSSCG00000017561	1.15767	1.4e-05	0.000167194	ATP-binding cassette	sub-family C (CFTR/MRP)	member 3 [Source:HGNC Symbol;Acc:54]
ARPP21	ENSSSCG00000011238	-7.65693	1.41e-05	0.000167194	cAMP-regulated phosphoprotein	21kDa [Source:HGNC Symbol;Acc:16968]
SLC13A5	ENSSSCG00000017888	1.43813	1.44e-05	0.000170237	solute carrier family 13 (sodium-dependent citrate transporter)	member 5 [Source:HGNC Symbol;Acc:23089]
RIMKLA	ENSSSCG00000003968	1.33641	1.44e-05	0.000170717	ribosomal modification protein rimK-like family member A [Source:HGNC Symbol;Acc:28725]
BHLHE41	ENSSSCG00000028552	-1.6986	1.45e-05	0.000171501	basic helix-loop-helix family	member e41 [Source:HGNC Symbol;Acc:16617]
CD248	ENSSSCG00000029949	-1.74512	1.45e-05	0.000171671	CD248 molecule	endosialin [Source:HGNC Symbol;Acc:18219]
DNAJA4	ENSSSCG00000001759	-3.52962	1.46e-05	0.000172218	DnaJ (Hsp40) homolog	subfamily A	member 4 [Source:HGNC Symbol;Acc:14885]
HOXD8	ENSSSCG00000015983	-4.75187	1.47e-05	0.000172958	homeobox D8 [Source:HGNC Symbol;Acc:5139]
IGFN1	ENSSSCG00000030134	-7.74598	1.51e-05	0.000176618	immunoglobulin-like and fibronectin type III domain containing 1 [Source:HGNC Symbol;Acc:24607]
MME	ENSSSCG00000011723	-3.43637	1.52e-05	0.000178244	membrane metallo-endopeptidase [Source:HGNC Symbol;Acc:7154]
KCNC4	ENSSSCG00000021416	-6.45635	1.53e-05	0.000178766	potassium voltage-gated channel	Shaw-related subfamily	member 4 [Source:HGNC Symbol;Acc:6236]
MYOZ2	ENSSSCG00000009110	-10.5683	1.53e-05	0.000179323	myozenin 2 [Source:HGNC Symbol;Acc:1330]
C19orf21	ENSSSCG00000013425	1.87428	1.56e-05	0.000181539	chromosome 19 open reading frame 21 [Source:HGNC Symbol;Acc:27000]
CCDC136	ENSSSCG00000016579	-4.18002	1.56e-05	0.000181717	coiled-coil domain containing 136 [Source:HGNC Symbol;Acc:22225]
LTF	ENSSSCG00000029879	2.76261	1.62e-05	0.000187617	lactotransferrin [Source:HGNC Symbol;Acc:6720]
AVPR2	ENSSSCG00000012789	-2.51436	1.67e-05	0.000192819	arginine vasopressin receptor 2 [Source:HGNC Symbol;Acc:897]
C1QTNF6	ENSSSCG00000030325	-1.17646	1.69e-05	0.000195284	C1q and tumor necrosis factor related protein 6 [Source:HGNC Symbol;Acc:14343]
HS6ST2	ENSSSCG00000021375	-6.03248	1.71e-05	0.000196899	heparan sulfate 6-O-sulfotransferase 2 [Source:HGNC Symbol;Acc:19133]
MGAT4A	ENSSSCG00000008188	1.03163	1.79e-05	0.000204358	mannosyl (alpha-1	3-)-glycoprotein beta-1	4-N-acetylglucosaminyltransferase	isozyme A [Source:HGNC Symbol;Acc:7047]
SLC25A34	ENSSSCG00000003467	-1.68325	1.81e-05	0.000206613	solute carrier family 25	member 34 [Source:HGNC Symbol;Acc:27653]
SYN1	ENSSSCG00000012276	-2.49461	1.88e-05	0.000212746	synapsin I [Source:HGNC Symbol;Acc:11494]
CCDC85A	ENSSSCG00000008396	-3.70281	1.91e-05	0.000216014	coiled-coil domain containing 85A [Source:HGNC Symbol;Acc:29400]
MAGED4	ENSSSCG00000012319	-1.28299	1.92e-05	0.000216014	melanoma antigen family D	4 [Source:HGNC Symbol;Acc:23793]
MAGED4B	ENSSSCG00000012319	-1.28299	1.92e-05	0.000216014	melanoma antigen family D	4B [Source:HGNC Symbol;Acc:22880]
MKNK1	ENSSSCG00000003898	-1.18575	1.92e-05	0.000216338	MAP kinase interacting serine/threonine kinase 1 [Source:HGNC Symbol;Acc:7110]
MYLK2	ENSSSCG00000007231	-6.31014	1.96e-05	0.000219658	myosin light chain kinase 2 [Source:HGNC Symbol;Acc:16243]
GANC	ENSSSCG00000004729	-1.02464	1.98e-05	0.000221672	glucosidase	alpha; neutral C [Source:HGNC Symbol;Acc:4139]
COQ10A	ENSSSCG00000028235	-2.21614	2.01e-05	0.000224895	coenzyme Q10 homolog A (S. cerevisiae) [Source:HGNC Symbol;Acc:26515]
FHOD1	ENSSSCG00000022018	-1.7017	2.03e-05	0.000226504	formin homology 2 domain containing 1 [Source:HGNC Symbol;Acc:17905]
SIX2	ENSSSCG00000008446	-7.82154	2.03e-05	0.000226504	SIX homeobox 2 [Source:HGNC Symbol;Acc:10888]
CUL7	ENSSSCG00000001657	-1.08549	2.05e-05	0.00022789	cullin 7 [Source:HGNC Symbol;Acc:21024]
FITM1	ENSSSCG00000002007	-2.29267	2.07e-05	0.000229524	fat storage-inducing transmembrane protein 1 [Source:HGNC Symbol;Acc:33714]
SLC22A23	ENSSSCG00000001004	1.06888	2.1e-05	0.000233357	solute carrier family 22	member 23 [Source:HGNC Symbol;Acc:21106]
AMOTL1	ENSSSCG00000014960	-1.93806	2.11e-05	0.000233539	angiomotin like 1 [Source:HGNC Symbol;Acc:17811]
SIPA1L2	ENSSSCG00000010169	1.04412	2.12e-05	0.000234164	signal-induced proliferation-associated 1 like 2 [Source:HGNC Symbol;Acc:23800]
LRP3	ENSSSCG00000002863	-1.37408	2.14e-05	0.000236369	low density lipoprotein receptor-related protein 3 [Source:HGNC Symbol;Acc:6695]
SGMS2	ENSSSCG00000009152	1.32952	2.15e-05	0.000237362	sphingomyelin synthase 2 [Source:HGNC Symbol;Acc:28395]
MMAB	ENSSSCG00000009932	-1.23501	2.2e-05	0.000241804	methylmalonic aciduria (cobalamin deficiency) cblB type [Source:HGNC Symbol;Acc:19331]
FBLN2	ENSSSCG00000027634	-1.07539	2.21e-05	0.000242449	fibulin 2 [Source:HGNC Symbol;Acc:3601]
CNIH3	ENSSSCG00000028881	-1.44111	2.23e-05	0.000244734	cornichon homolog 3 (Drosophila) [Source:HGNC Symbol;Acc:26802]
PLEK2	ENSSSCG00000002290	1.07144	2.25e-05	0.00024623	pleckstrin 2 [Source:HGNC Symbol;Acc:19238]
SLC16A14	ENSSSCG00000016260	-3.27736	2.28e-05	0.000248906	solute carrier family 16	member 14 (monocarboxylic acid transporter 14) [Source:HGNC Symbol;Acc:26417]
BCAT1	ENSSSCG00000029163	1.38756	2.3e-05	0.00025056	branched chain amino-acid transaminase 1	cytosolic [Source:HGNC Symbol;Acc:976]
CXADR	ENSSSCG00000012012	1.19136	2.37e-05	0.000256752	coxsackie virus and adenovirus receptor [Source:HGNC Symbol;Acc:2559]
DUSP19	ENSSSCG00000016020	-1.2351	2.39e-05	0.000258983	dual specificity phosphatase 19 [Source:HGNC Symbol;Acc:18894]
TNNI3	ENSSSCG00000024505	-1.86005	2.42e-05	0.000261058	troponin I type 3 (cardiac) [Source:HGNC Symbol;Acc:11947]
CCDC141	ENSSSCG00000016002	-2.46046	2.45e-05	0.000263792	coiled-coil domain containing 141 [Source:HGNC Symbol;Acc:26821]
ULK3	ENSSSCG00000001898	1.02059	2.49e-05	0.00026773	unc-51-like kinase 3 (C. elegans) [Source:HGNC Symbol;Acc:19703]
STARD9	ENSSSCG00000004720	-1.22939	2.52e-05	0.000270344	StAR-related lipid transfer (START) domain containing 9 [Source:HGNC Symbol;Acc:19162]
ASNS	ENSSSCG00000015340	1.45952	2.53e-05	0.000270853	asparagine synthetase (glutamine-hydrolyzing) [Source:HGNC Symbol;Acc:753]
TSHZ2	ENSSSCG00000007482	-1.03919	2.56e-05	0.000273616	teashirt zinc finger homeobox 2 [Source:HGNC Symbol;Acc:13010]
TECRL	ENSSSCG00000024681	-6.32806	2.65e-05	0.000281835	trans-2	3-enoyl-CoA reductase-like [Source:HGNC Symbol;Acc:27365]
MYBL2	ENSSSCG00000007366	1.0283	2.74e-05	0.00029053	v-myb myeloblastosis viral oncogene homolog (avian)-like 2 [Source:HGNC Symbol;Acc:7548]
CEP68	ENSSSCG00000008360	-1.02474	2.74e-05	0.000290872	centrosomal protein 68kDa [Source:HGNC Symbol;Acc:29076]
PHKG1	ENSSSCG00000007744	-3.24294	2.76e-05	0.000292526	phosphorylase kinase	gamma 1 (muscle) [Source:HGNC Symbol;Acc:8930]
SFN	ENSSSCG00000003562	-3.60669	2.78e-05	0.000294137	stratifin [Source:HGNC Symbol;Acc:10773]
LGI3	ENSSSCG00000030363	2.22686	2.81e-05	0.000296381	leucine-rich repeat LGI family	member 3 [Source:HGNC Symbol;Acc:18711]
FAM169B	ENSSSCG00000027232	-1.59445	2.86e-05	0.000300139	family with sequence similarity 169	member B [Source:HGNC Symbol;Acc:26835]
FOLH1	ENSSSCG00000027093	-1.63733	2.87e-05	0.000301639	folate hydrolase (prostate-specific membrane antigen) 1 [Source:HGNC Symbol;Acc:3788]
MYH6	ENSSSCG00000030999	-9.24167	2.89e-05	0.000302557	myosin	heavy chain 6	cardiac muscle	alpha [Source:HGNC Symbol;Acc:7576]
MFAP2	ENSSSCG00000003479	-1.59384	2.91e-05	0.000304984	microfibrillar-associated protein 2 [Source:HGNC Symbol;Acc:7033]
FAM161B	ENSSSCG00000002353	-1.63002	2.93e-05	0.000306736	family with sequence similarity 161	member B [Source:HGNC Symbol;Acc:19854]
GPR156	ENSSSCG00000011888	-1.72403	2.94e-05	0.000307767	G protein-coupled receptor 156 [Source:HGNC Symbol;Acc:20844]
TMEM52	ENSSSCG00000028530	-3.21471	2.96e-05	0.000308273	transmembrane protein 52 [Source:HGNC Symbol;Acc:27916]
RTKN2	ENSSSCG00000024945	-5.60145	3e-05	0.000311661	rhotekin 2 [Source:HGNC Symbol;Acc:19364]
TMEM8B	ENSSSCG00000005325	-1.15785	3.06e-05	0.000316913	transmembrane protein 8B [Source:HGNC Symbol;Acc:21427]
ART5	ENSSSCG00000014798	-6.16404	3.13e-05	0.000322766	ADP-ribosyltransferase 5 [Source:HGNC Symbol;Acc:24049]
RASSF5	ENSSSCG00000015647	-1.20171	3.14e-05	0.000322893	Ras association (RalGDS/AF-6) domain family member 5 [Source:HGNC Symbol;Acc:17609]
PRKAG3	ENSSSCG00000016200	-2.03857	3.17e-05	0.000324241	protein kinase	AMP-activated	gamma 3 non-catalytic subunit [Source:HGNC Symbol;Acc:9387]
IQCB1	ENSSSCG00000011881	-1.07337	3.23e-05	0.000330107	IQ motif containing B1 [Source:HGNC Symbol;Acc:28949]
KIAA0513	ENSSSCG00000002666	-1.65075	3.27e-05	0.000333764	KIAA0513 [Source:HGNC Symbol;Acc:29058]
MMP15	ENSSSCG00000002806	-1.05147	3.27e-05	0.000333764	matrix metallopeptidase 15 (membrane-inserted) [Source:HGNC Symbol;Acc:7161]
AZI1	ENSSSCG00000017143	-1.04803	3.3e-05	0.000335886	5-azacytidine induced 1 [Source:HGNC Symbol;Acc:29511]
ADSS	ENSSSCG00000030220	1.08486	3.32e-05	0.000337727	adenylosuccinate synthase [Source:HGNC Symbol;Acc:292]
KCNB1	ENSSSCG00000007462	-4.70456	3.34e-05	0.000339193	potassium voltage-gated channel	Shab-related subfamily	member 1 [Source:HGNC Symbol;Acc:6231]
HVCN1	ENSSSCG00000009827	-1.11391	3.35e-05	0.000340062	hydrogen voltage-gated channel 1 [Source:HGNC Symbol;Acc:28240]
JAM2	ENSSSCG00000023028	-1.10211	3.35e-05	0.000340062	junctional adhesion molecule 2 [Source:HGNC Symbol;Acc:14686]
FABP3	ENSSSCG00000003546	-2.21169	3.36e-05	0.000340346	fatty acid binding protein 3	muscle and heart (mammary-derived growth inhibitor) [Source:HGNC Symbol;Acc:3557]
STAT3	ENSSSCG00000017403	1.06315	3.38e-05	0.000342299	signal transducer and activator of transcription 3 (acute-phase response factor) [Source:HGNC Symbol;Acc:11364]
DUSP27	ENSSSCG00000006314	-6.00496	3.46e-05	0.000349036	dual specificity phosphatase 27 (putative) [Source:HGNC Symbol;Acc:25034]
C1orf110	ENSSSCG00000006336	2.19651	3.49e-05	0.000351481	chromosome 1 open reading frame 110 [Source:HGNC Symbol;Acc:28736]
CTF1	ENSSSCG00000007774	-2.24085	3.52e-05	0.000354224	cardiotrophin 1 [Source:HGNC Symbol;Acc:2499]
TEX9	ENSSSCG00000004602	-1.44926	3.63e-05	0.000364792	testis expressed 9 [Source:HGNC Symbol;Acc:29585]
SLC1A1	ENSSSCG00000005222	1.18247	3.7e-05	0.000371052	solute carrier family 1 (neuronal/epithelial high affinity glutamate transporter	system Xag)	member 1 [Source:HGNC Symbol;Acc:10939]
CTSK	ENSSSCG00000006647	-1.18304	3.86e-05	0.000384	cathepsin K [Source:HGNC Symbol;Acc:2536]
UCN3	ENSSSCG00000011143	2.03359	3.89e-05	0.00038507	urocortin 3 [Source:HGNC Symbol;Acc:17781]
MET	ENSSSCG00000016633	1.27617	3.92e-05	0.000387847	met proto-oncogene (hepatocyte growth factor receptor) [Source:HGNC Symbol;Acc:7029]
ATP2A1	ENSSSCG00000007805	-7.27048	3.98e-05	0.000392422	ATPase	Ca++ transporting	cardiac muscle	fast twitch 1 [Source:HGNC Symbol;Acc:811]
NTN5	ENSSSCG00000003146	-1.49966	4e-05	0.000393709	netrin 5 [Source:HGNC Symbol;Acc:25208]
CHST10	ENSSSCG00000008175	-1.09595	4.03e-05	0.00039584	carbohydrate sulfotransferase 10 [Source:HGNC Symbol;Acc:19650]
PTPN14	ENSSSCG00000015582	-1.21395	4.07e-05	0.000399041	protein tyrosine phosphatase	non-receptor type 14 [Source:HGNC Symbol;Acc:9647]
MEDAG	ENSSSCG00000009331	-2.98947	4.07e-05	0.000399073	mesenteric estrogen-dependent adipogenesis [Source:HGNC Symbol;Acc:25926]
CCDC71L	ENSSSCG00000015436	1.29079	4.17e-05	0.000407978	coiled-coil domain containing 71-like [Source:HGNC Symbol;Acc:26685]
RHOQ	ENSSSCG00000008439	-1.77376	4.21e-05	0.000411408	ras homolog family member Q [Source:HGNC Symbol;Acc:17736]
TNNC2	ENSSSCG00000007424	-8.2073	4.26e-05	0.000415617	troponin C type 2 (fast) [Source:HGNC Symbol;Acc:11944]
KCNH2	ENSSSCG00000016448	-2.61275	4.31e-05	0.000418776	potassium voltage-gated channel	subfamily H (eag-related)	member 2 [Source:HGNC Symbol;Acc:6251]
HRASLS	ENSSSCG00000011820	-7.28043	4.34e-05	0.000422112	HRAS-like suppressor [Source:HGNC Symbol;Acc:14922]
RBM38	ENSSSCG00000007504	-1.55896	4.45e-05	0.000431004	RNA binding motif protein 38 [Source:HGNC Symbol;Acc:15818]
ARMCX2	ENSSSCG00000012510	-1.02927	4.49e-05	0.000434868	armadillo repeat containing	X-linked 2 [Source:HGNC Symbol;Acc:16869]
MAB21L3	ENSSSCG00000006742	1.15837	4.55e-05	0.000439174	mab-21-like 3 (C. elegans) [Source:HGNC Symbol;Acc:26787]
RBFOX1	ENSSSCG00000007917	-6.16851	4.62e-05	0.000444462	RNA binding protein	fox-1 homolog (C. elegans) 1 [Source:HGNC Symbol;Acc:18222]
MUSK	ENSSSCG00000005456	-5.83604	4.63e-05	0.000444905	muscle	skeletal	receptor tyrosine kinase [Source:HGNC Symbol;Acc:7525]
PITX2	ENSSSCG00000009131	-8.55035	4.76e-05	0.00045621	paired-like homeodomain 2 [Source:HGNC Symbol;Acc:9005]
LEF1	ENSSSCG00000009148	1.58507	4.79e-05	0.000458426	lymphoid enhancer-binding factor 1 [Source:HGNC Symbol;Acc:6551]
PTGER3	ENSSSCG00000003788	-2.99146	4.85e-05	0.000462982	prostaglandin E receptor 3 (subtype EP3) [Source:HGNC Symbol;Acc:9595]
MAT2A	ENSSSCG00000022300	1.07577	4.9e-05	0.00046662	methionine adenosyltransferase II	alpha [Source:HGNC Symbol;Acc:6904]
GAL3ST1	ENSSSCG00000028170	-1.43287	4.93e-05	0.000468548	galactose-3-O-sulfotransferase 1 [Source:HGNC Symbol;Acc:24240]
MYOG	ENSSSCG00000015475	-9.55518	4.92e-05	0.000468548	myogenin (myogenic factor 4) [Source:HGNC Symbol;Acc:7612]
MACROD1	ENSSSCG00000013043	-1.20363	4.95e-05	0.000469697	MACRO domain containing 1 [Source:HGNC Symbol;Acc:29598]
CACNB2	ENSSSCG00000011040	-1.23923	4.98e-05	0.000471712	calcium channel	voltage-dependent	beta 2 subunit [Source:HGNC Symbol;Acc:1402]
PPP1R3A	ENSSSCG00000016640	-6.68346	4.98e-05	0.000471712	protein phosphatase 1	regulatory subunit 3A [Source:HGNC Symbol;Acc:9291]
BEST3	ENSSSCG00000000499	-6.72675	5.04e-05	0.000476044	bestrophin 3 [Source:HGNC Symbol;Acc:17105]
EHD4	ENSSSCG00000004735	1.55054	5.07e-05	0.000478596	EH-domain containing 4 [Source:HGNC Symbol;Acc:3245]
TMEM107	ENSSSCG00000027528	-1.00593	5.17e-05	0.000486142	transmembrane protein 107 [Source:HGNC Symbol;Acc:28128]
KLHL8	ENSSSCG00000009226	-1.14133	5.18e-05	0.000486619	kelch-like family member 8 [Source:HGNC Symbol;Acc:18644]
MUM1L1	ENSSSCG00000012548	-1.48271	5.31e-05	0.000496952	melanoma associated antigen (mutated) 1-like 1 [Source:HGNC Symbol;Acc:26583]
PRRX1	ENSSSCG00000022304	-5.35245	5.32e-05	0.000497408	paired related homeobox 1 [Source:HGNC Symbol;Acc:9142]
PPAPDC3	ENSSSCG00000005713	-3.17565	5.36e-05	0.000501096	phosphatidic acid phosphatase type 2 domain containing 3 [Source:HGNC Symbol;Acc:28174]
OLFML2A	ENSSSCG00000005593	-1.00043	5.42e-05	0.000505392	olfactomedin-like 2A [Source:HGNC Symbol;Acc:27270]
USP13	ENSSSCG00000011765	-1.97296	5.6e-05	0.000522017	ubiquitin specific peptidase 13 (isopeptidase T-3) [Source:HGNC Symbol;Acc:12611]
PLCD4	ENSSSCG00000016192	-4.75811	5.7e-05	0.000529712	phospholipase C	delta 4 [Source:HGNC Symbol;Acc:9062]
TMEM25	ENSSSCG00000029395	-1.94048	5.77e-05	0.000535793	transmembrane protein 25 [Source:HGNC Symbol;Acc:25890]
RNF122	ENSSSCG00000015834	-1.18028	5.83e-05	0.000540247	ring finger protein 122 [Source:HGNC Symbol;Acc:21147]
FAM180A	ENSSSCG00000027601	-1.17456	5.89e-05	0.000544758	family with sequence similarity 180	member A [Source:HGNC Symbol;Acc:33773]
PEBP4	ENSSSCG00000009631	-1.91349	5.95e-05	0.000548916	phosphatidylethanolamine-binding protein 4 [Source:HGNC Symbol;Acc:28319]
MMD	ENSSSCG00000017605	1.01612	6.02e-05	0.00055479	monocyte to macrophage differentiation-associated [Source:HGNC Symbol;Acc:7153]
GRAMD3	ENSSSCG00000014243	1.13296	6.05e-05	0.00055586	GRAM domain containing 3 [Source:HGNC Symbol;Acc:24911]
THBS4	ENSSSCG00000014118	-6.93986	6.08e-05	0.000557417	thrombospondin 4 [Source:HGNC Symbol;Acc:11788]
LAMC2	ENSSSCG00000022541	1.89617	6.14e-05	0.000561729	laminin	gamma 2 [Source:HGNC Symbol;Acc:6493]
TGM6	ENSSSCG00000026043	2.79667	6.18e-05	0.000565388	transglutaminase 6 [Source:HGNC Symbol;Acc:16255]
PPP1R36	ENSSSCG00000002275	-2.26719	6.26e-05	0.000571666	protein phosphatase 1	regulatory subunit 36 [Source:HGNC Symbol;Acc:20097]
MPL	ENSSSCG00000030811	3.15522	6.29e-05	0.00057363	myeloproliferative leukemia virus oncogene [Source:HGNC Symbol;Acc:7217]
SOCS2	ENSSSCG00000000910	-1.91505	6.37e-05	0.000578843	suppressor of cytokine signaling 2 [Source:HGNC Symbol;Acc:19382]
PAQR4	ENSSSCG00000026248	-2.00637	6.4e-05	0.000579486	progestin and adipoQ receptor family member IV [Source:HGNC Symbol;Acc:26386]
PTH1R	ENSSSCG00000011326	-1.00943	6.39e-05	0.000579486	parathyroid hormone 1 receptor [Source:HGNC Symbol;Acc:9608]
NLRP1	ENSSSCG00000012566	1.02345	6.59e-05	0.000594678	NLR family	pyrin domain containing 1 [Source:HGNC Symbol;Acc:14374]
ZNF462	ENSSSCG00000026467	-2.68831	6.65e-05	0.000598397	zinc finger protein 462 [Source:HGNC Symbol;Acc:21684]
ANGPTL2	ENSSSCG00000005608	-1.2381	6.69e-05	0.000601151	angiopoietin-like 2 [Source:HGNC Symbol;Acc:490]
GLDN	ENSSSCG00000004632	-2.37492	6.79e-05	0.000605197	gliomedin [Source:HGNC Symbol;Acc:29514]
TAS1R3	ENSSSCG00000003341	-1.40622	6.79e-05	0.000605197	taste receptor	type 1	member 3 [Source:HGNC Symbol;Acc:15661]
TBX15	ENSSSCG00000006725	-6.33078	6.76e-05	0.000605197	T-box 15 [Source:HGNC Symbol;Acc:11594]
PPARD	ENSSSCG00000001539	-1.0165	6.91e-05	0.00061419	peroxisome proliferator-activated receptor delta [Source:HGNC Symbol;Acc:9235]
SYNGR3	ENSSSCG00000008036	1.78695	6.93e-05	0.000615772	synaptogyrin 3 [Source:HGNC Symbol;Acc:11501]
SERPINB8	ENSSSCG00000004888	1.09905	6.95e-05	0.000616841	serpin peptidase inhibitor	clade B (ovalbumin)	member 8 [Source:HGNC Symbol;Acc:8952]
MYL10	ENSSSCG00000007680	-5.64353	6.99e-05	0.00061948	myosin	light chain 10	regulatory [Source:HGNC Symbol;Acc:29825]
PHLDA1	ENSSSCG00000000521	1.64102	6.99e-05	0.00061948	pleckstrin homology-like domain	family A	member 1 [Source:HGNC Symbol;Acc:8933]
TP53INP1	ENSSSCG00000023609	-1.58859	7.01e-05	0.000620421	tumor protein p53 inducible nuclear protein 1 [Source:HGNC Symbol;Acc:18022]
ZNF575	ENSSSCG00000003054	-1.20295	7.03e-05	0.000620486	zinc finger protein 575 [Source:HGNC Symbol;Acc:27606]
RAVER2	ENSSSCG00000025672	-2.64229	7.07e-05	0.000624067	ribonucleoprotein	PTB-binding 2 [Source:HGNC Symbol;Acc:25577]
RADIL	ENSSSCG00000007575	-1.85536	7.23e-05	0.00063691	Ras association and DIL domains [Source:HGNC Symbol;Acc:22226]
DUSP3	ENSSSCG00000020744	-1.04995	7.25e-05	0.000638252	dual specificity phosphatase 3 [Source:HGNC Symbol;Acc:3069]
SLC9A2	ENSSSCG00000008153	-3.11727	7.31e-05	0.000641675	solute carrier family 9	subfamily A (NHE2	cation proton antiporter 2)	member 2 [Source:HGNC Symbol;Acc:11072]
NOTO	ENSSSCG00000008306	-3.22705	7.36e-05	0.000643841	notochord homeobox [Source:HGNC Symbol;Acc:31839]
DYTN	ENSSSCG00000028439	-4.02134	7.37e-05	0.000643914	dystrotelin [Source:HGNC Symbol;Acc:23279]
NMRK2	ENSSSCG00000025409	-9.41508	7.37e-05	0.000643914	nicotinamide riboside kinase 2 [Source:HGNC Symbol;Acc:17871]
COL13A1	ENSSSCG00000010256	-1.4365	7.45e-05	0.000650186	collagen	type XIII	alpha 1 [Source:HGNC Symbol;Acc:2190]
PLCB4	ENSSSCG00000007058	-1.29699	7.53e-05	0.000654149	phospholipase C	beta 4 [Source:HGNC Symbol;Acc:9059]
MYOT	ENSSSCG00000014324	-8.92425	7.56e-05	0.000655714	myotilin [Source:HGNC Symbol;Acc:12399]
IL34	ENSSSCG00000002727	-2.38454	7.65e-05	0.000663619	interleukin 34 [Source:HGNC Symbol;Acc:28529]
TMC7	ENSSSCG00000007866	-2.40556	7.76e-05	0.000672263	transmembrane channel-like 7 [Source:HGNC Symbol;Acc:23000]
KBTBD8	ENSSSCG00000011500	-1.17174	7.79e-05	0.000674651	kelch repeat and BTB (POZ) domain containing 8 [Source:HGNC Symbol;Acc:30691]
NNMT	ENSSSCG00000015055	2.14553	7.92e-05	0.000682434	nicotinamide N-methyltransferase [Source:HGNC Symbol;Acc:7861]
BANK1	ENSSSCG00000022898	-1.174	7.93e-05	0.000683425	B-cell scaffold protein with ankyrin repeats 1 [Source:HGNC Symbol;Acc:18233]
SMAD9	ENSSSCG00000009357	-1.55168	7.96e-05	0.000684328	SMAD family member 9 [Source:HGNC Symbol;Acc:6774]
ARG1	ENSSSCG00000023773	1.47715	8.02e-05	0.000689116	arginase	liver [Source:HGNC Symbol;Acc:663]
WDR76	ENSSSCG00000004695	-1.04752	8.02e-05	0.000689116	WD repeat domain 76 [Source:HGNC Symbol;Acc:25773]
CEP152	ENSSSCG00000004657	-1.0351	8.1e-05	0.000694975	centrosomal protein 152kDa [Source:HGNC Symbol;Acc:29298]
SMIM5	ENSSSCG00000021627	-1.69647	8.12e-05	0.000696564	small integral membrane protein 5 [Source:HGNC Symbol;Acc:40030]
PIK3R1	ENSSSCG00000021964	1.83607	8.16e-05	0.000699602	phosphoinositide-3-kinase	regulatory subunit 1 (alpha) [Source:HGNC Symbol;Acc:8979]
BMPR1B	ENSSSCG00000030348	-3.21435	8.26e-05	0.00070706	bone morphogenetic protein receptor	type IB [Source:HGNC Symbol;Acc:1077]
RBM20	ENSSSCG00000010626	-6.54367	8.31e-05	0.000710929	RNA binding motif protein 20 [Source:HGNC Symbol;Acc:27424]
SIX4	ENSSSCG00000005089	-5.41472	8.34e-05	0.00071293	SIX homeobox 4 [Source:HGNC Symbol;Acc:10890]
MYL3	ENSSSCG00000011325	-9.44812	8.36e-05	0.000713767	myosin	light chain 3	alkali; ventricular	skeletal	slow [Source:HGNC Symbol;Acc:7584]
SLC25A25	ENSSSCG00000005636	-1.50697	8.44e-05	0.000718525	solute carrier family 25 (mitochondrial carrier; phosphate carrier)	member 25 [Source:HGNC Symbol;Acc:20663]
DUSP13	ENSSSCG00000010318	-7.77573	8.55e-05	0.000725341	dual specificity phosphatase 13 [Source:HGNC Symbol;Acc:19681]
PPP1R1A	ENSSSCG00000000298	-1.0666	8.55e-05	0.000725362	protein phosphatase 1	regulatory (inhibitor) subunit 1A [Source:HGNC Symbol;Acc:9286]
SLC20A2	ENSSSCG00000007027	-1.02051	8.59e-05	0.000727949	solute carrier family 20 (phosphate transporter)	member 2 [Source:HGNC Symbol;Acc:10947]
RMI2	ENSSSCG00000022149	-1.33252	8.63e-05	0.000730159	RMI2	RecQ mediated genome instability 2	homolog (S. cerevisiae) [Source:HGNC Symbol;Acc:28349]
RBM47	ENSSSCG00000008796	1.29901	8.8e-05	0.000742786	RNA binding motif protein 47 [Source:HGNC Symbol;Acc:30358]
INPP4B	ENSSSCG00000009050	-1.70529	8.82e-05	0.000743637	inositol polyphosphate-4-phosphatase	type II	105kDa [Source:HGNC Symbol;Acc:6075]
P4HA3	ENSSSCG00000014840	-3.31675	9e-05	0.000758019	prolyl 4-hydroxylase	alpha polypeptide III [Source:HGNC Symbol;Acc:30135]
TMEM171	ENSSSCG00000014066	1.29506	9.03e-05	0.000759804	transmembrane protein 171 [Source:HGNC Symbol;Acc:27031]
MAP3K7CL	ENSSSCG00000012028	-3.22211	9.13e-05	0.000766989	MAP3K7 C-terminal like [Source:HGNC Symbol;Acc:16457]
SLC25A14	ENSSSCG00000012660	-1.02047	9.14e-05	0.00076737	solute carrier family 25 (mitochondrial carrier	brain)	member 14 [Source:HGNC Symbol;Acc:10984]
DCPS	ENSSSCG00000015231	-1.13409	9.15e-05	0.000768009	decapping enzyme	scavenger [Source:HGNC Symbol;Acc:29812]
GLT8D2	ENSSSCG00000000848	-1.24069	9.2e-05	0.000769411	glycosyltransferase 8 domain containing 2 [Source:HGNC Symbol;Acc:24890]
ITIH4	ENSSSCG00000011453	1.56654	9.2e-05	0.000769411	inter-alpha-trypsin inhibitor heavy chain family	member 4 [Source:HGNC Symbol;Acc:6169]
SYT9	ENSSSCG00000014599	-2.15166	9.2e-05	0.000769411	synaptotagmin IX [Source:HGNC Symbol;Acc:19265]
TTPAL	ENSSSCG00000028245	1.69446	9.35e-05	0.000780262	tocopherol (alpha) transfer protein-like [Source:HGNC Symbol;Acc:16114]
ANXA8	ENSSSCG00000010370	-3.39261	9.4e-05	0.000782942	annexin A8 [Source:HGNC Symbol;Acc:546]
ANXA8L1	ENSSSCG00000010370	-3.39261	9.4e-05	0.000782942	annexin A8-like 1 [Source:HGNC Symbol;Acc:23334]
ANXA8L2	ENSSSCG00000010370	-3.39261	9.4e-05	0.000782942	annexin A8-like 2 [Source:HGNC Symbol;Acc:23335]
CCDC109B	ENSSSCG00000009141	1.02323	9.64e-05	0.000800403	coiled-coil domain containing 109B [Source:HGNC Symbol;Acc:26076]
F2RL2	ENSSSCG00000014089	-2.36984	9.69e-05	0.000802737	coagulation factor II (thrombin) receptor-like 2 [Source:HGNC Symbol;Acc:3539]
TMEM45B	ENSSSCG00000015241	2.13748	9.7e-05	0.000802737	transmembrane protein 45B [Source:HGNC Symbol;Acc:25194]
ZNF521	ENSSSCG00000021683	-1.81362	9.8e-05	0.000808518	zinc finger protein 521 [Source:HGNC Symbol;Acc:24605]
ANGPT1	ENSSSCG00000006035	-1.5784	9.96e-05	0.000819265	angiopoietin 1 [Source:HGNC Symbol;Acc:484]
LRRC38	ENSSSCG00000003449	-5.29756	0.000100087	0.000821166	leucine rich repeat containing 38 [Source:HGNC Symbol;Acc:27005]
DUSP4	ENSSSCG00000015850	-1.25728	0.000100656	0.000825248	dual specificity phosphatase 4 [Source:HGNC Symbol;Acc:3070]
NKAIN1	ENSSSCG00000003593	-3.29067	0.00010169	0.000831957	Na+/K+ transporting ATPase interacting 1 [Source:HGNC Symbol;Acc:25743]
NOTCH3	ENSSSCG00000023899	-1.47119	0.000105178	0.000855646	notch 3 [Source:HGNC Symbol;Acc:7883]
FGF11	ENSSSCG00000024862	-1.62091	0.00010659	0.000865306	fibroblast growth factor 11 [Source:HGNC Symbol;Acc:3667]
MAP3K9	ENSSSCG00000002329	1.10392	0.000109569	0.000885137	mitogen-activated protein kinase kinase kinase 9 [Source:HGNC Symbol;Acc:6861]
PLEKHG6	ENSSSCG00000000709	1.38477	0.00010954	0.000885137	pleckstrin homology domain containing	family G (with RhoGef domain) member 6 [Source:HGNC Symbol;Acc:25562]
KALRN	ENSSSCG00000021656	-1.09598	0.000109886	0.000885895	kalirin	RhoGEF kinase [Source:HGNC Symbol;Acc:4814]
GYLTL1B	ENSSSCG00000013266	1.30324	0.00011294	0.000905399	glycosyltransferase-like 1B [Source:HGNC Symbol;Acc:16522]
GPR1	ENSSSCG00000016129	-2.71372	0.000115167	0.000920697	G protein-coupled receptor 1 [Source:HGNC Symbol;Acc:4463]
ERCC6L	ENSSSCG00000021834	-1.84451	0.000115578	0.00092271	excision repair cross-complementing rodent repair deficiency	complementation group 6-like [Source:HGNC Symbol;Acc:20794]
PALM2	ENSSSCG00000005450	1.76664	0.000116205	0.000927071	paralemmin 2 [Source:HGNC Symbol;Acc:15845]
ADC	ENSSSCG00000003619	-2.22817	0.000120214	0.000955752	arginine decarboxylase [Source:HGNC Symbol;Acc:29957]
PPAT	ENSSSCG00000008902	1.36191	0.000125763	0.000995411	phosphoribosyl pyrophosphate amidotransferase [Source:HGNC Symbol;Acc:9238]
KCNK5	ENSSSCG00000025423	-1.20092	0.000126823	0.00100278	potassium channel	subfamily K	member 5 [Source:HGNC Symbol;Acc:6280]
PMEPA1	ENSSSCG00000007509	-1.10106	0.000129828	0.00102444	prostate transmembrane protein	androgen induced 1 [Source:HGNC Symbol;Acc:14107]
SHOX2	ENSSSCG00000025238	-4.44112	0.000133283	0.00104669	short stature homeobox 2 [Source:HGNC Symbol;Acc:10854]
DNAJA1	ENSSSCG00000011000	1.11297	0.000136255	0.00106858	DnaJ (Hsp40) homolog	subfamily A	member 1 [Source:HGNC Symbol;Acc:5229]
TRUB1	ENSSSCG00000010653	-1.57973	0.000137861	0.00107898	TruB pseudouridine (psi) synthase homolog 1 (E. coli) [Source:HGNC Symbol;Acc:16060]
MBOAT2	ENSSSCG00000023539	-1.43489	0.000138406	0.00108032	membrane bound O-acyltransferase domain containing 2 [Source:HGNC Symbol;Acc:25193]
ANK2	ENSSSCG00000009125	-1.75137	0.000138731	0.0010817	ankyrin 2	neuronal [Source:HGNC Symbol;Acc:493]
MICALL2	ENSSSCG00000007557	1.1814	0.00013941	0.00108522	MICAL-like 2 [Source:HGNC Symbol;Acc:29672]
TIAM2	ENSSSCG00000004065	-2.15609	0.000142824	0.00110731	T-cell lymphoma invasion and metastasis 2 [Source:HGNC Symbol;Acc:11806]
SNCAIP	ENSSSCG00000014235	-1.33829	0.000144787	0.00112039	synuclein	alpha interacting protein [Source:HGNC Symbol;Acc:11139]
CGB	ENSSSCG00000003151	-2.58883	0.000148508	0.00113915	chorionic gonadotropin	beta polypeptide [Source:HGNC Symbol;Acc:1886]
CGB1	ENSSSCG00000003151	-2.58883	0.000148416	0.00113915	chorionic gonadotropin	beta polypeptide 1 [Source:HGNC Symbol;Acc:16721]
CGB2	ENSSSCG00000003151	-2.58884	0.000148214	0.00113915	chorionic gonadotropin	beta polypeptide 2 [Source:HGNC Symbol;Acc:16722]
CGB5	ENSSSCG00000003151	-2.58883	0.00014825	0.00113915	chorionic gonadotropin	beta polypeptide 5 [Source:HGNC Symbol;Acc:16452]
CGB7	ENSSSCG00000003151	-2.58883	0.000148418	0.00113915	chorionic gonadotropin	beta polypeptide 7 [Source:HGNC Symbol;Acc:16451]
CGB8	ENSSSCG00000003151	-2.58883	0.000148422	0.00113915	chorionic gonadotropin	beta polypeptide 8 [Source:HGNC Symbol;Acc:16453]
LHB	ENSSSCG00000003151	-2.58883	0.000148349	0.00113915	luteinizing hormone beta polypeptide [Source:HGNC Symbol;Acc:6584]
ALOX12	ENSSSCG00000017930	1.87396	0.000148781	0.00114049	arachidonate 12-lipoxygenase [Source:HGNC Symbol;Acc:429]
RGS5	ENSSSCG00000006334	-1.4135	0.000151007	0.00115602	regulator of G-protein signaling 5 [Source:HGNC Symbol;Acc:10001]
LRIG3	ENSSSCG00000000455	-1.23645	0.000153254	0.00117182	leucine-rich repeats and immunoglobulin-like domains 3 [Source:HGNC Symbol;Acc:30991]
KLHL40	ENSSSCG00000011286	-10.6581	0.000153689	0.00117421	kelch-like family member 40 [Source:HGNC Symbol;Acc:30372]
FBXO40	ENSSSCG00000011885	-5.05228	0.000155178	0.00118325	F-box protein 40 [Source:HGNC Symbol;Acc:29816]
ITGB3	ENSSSCG00000017306	1.05648	0.000155674	0.00118365	integrin	beta 3 (platelet glycoprotein IIIa	antigen CD61) [Source:HGNC Symbol;Acc:6156]
SUSD1	ENSSSCG00000005465	-1.14614	0.000155482	0.00118365	sushi domain containing 1 [Source:HGNC Symbol;Acc:25413]
TMEM139	ENSSSCG00000016465	-1.23541	0.000155367	0.00118365	transmembrane protein 139 [Source:HGNC Symbol;Acc:22058]
SEMA4F	ENSSSCG00000008262	-1.19298	0.000156441	0.00118563	sema domain	immunoglobulin domain (Ig)	transmembrane domain (TM) and short cytoplasmic domain	(semaphorin) 4F [Source:HGNC Symbol;Acc:10734]
NQO1	ENSSSCG00000002754	1.55086	0.000157063	0.00118899	NAD(P)H dehydrogenase	quinone 1 [Source:HGNC Symbol;Acc:2874]
LGI2	ENSSSCG00000028927	-1.67306	0.000161518	0.00122031	leucine-rich repeat LGI family	member 2 [Source:HGNC Symbol;Acc:18710]
CADM2	ENSSSCG00000011999	-2.31551	0.000163688	0.00123348	cell adhesion molecule 2 [Source:HGNC Symbol;Acc:29849]
MYL2	ENSSSCG00000009830	-9.91691	0.000165308	0.00124163	myosin	light chain 2	regulatory	cardiac	slow [Source:HGNC Symbol;Acc:7583]
ISG20	ENSSSCG00000024867	1.14756	0.000166101	0.00124597	interferon stimulated exonuclease gene 20kDa [Source:HGNC Symbol;Acc:6130]
SLCO5A1	ENSSSCG00000006196	-4.84009	0.000169995	0.00126942	solute carrier organic anion transporter family	member 5A1 [Source:HGNC Symbol;Acc:19046]
TBC1D19	ENSSSCG00000008761	-1.28404	0.00017088	0.00127273	TBC1 domain family	member 19 [Source:HGNC Symbol;Acc:25624]
MYLPF	ENSSSCG00000007799	-8.55949	0.000173265	0.00128674	myosin light chain	phosphorylatable	fast skeletal muscle [Source:HGNC Symbol;Acc:29824]
BTBD1	ENSSSCG00000001801	-1.09167	0.000177642	0.00131631	BTB (POZ) domain containing 1 [Source:HGNC Symbol;Acc:1120]
OLFML1	ENSSSCG00000030012	-1.28497	0.000180461	0.00133548	olfactomedin-like 1 [Source:HGNC Symbol;Acc:24473]
ITGB6	ENSSSCG00000015886	-4.52075	0.000180728	0.0013357	integrin	beta 6 [Source:HGNC Symbol;Acc:6161]
KCTD14	ENSSSCG00000023436	1.32737	0.000183562	0.00135241	potassium channel tetramerisation domain containing 14 [Source:HGNC Symbol;Acc:23295]
PLK3	ENSSSCG00000003928	1.10792	0.000183568	0.00135241	polo-like kinase 3 [Source:HGNC Symbol;Acc:2154]
MXD1	ENSSSCG00000008334	1.33317	0.000185072	0.00136089	MAX dimerization protein 1 [Source:HGNC Symbol;Acc:6761]
BATF	ENSSSCG00000030582	1.46731	0.000185726	0.00136483	basic leucine zipper transcription factor	ATF-like [Source:HGNC Symbol;Acc:958]
BTNL9	ENSSSCG00000028567	-1.74649	0.00018664	0.0013698	butyrophilin-like 9 [Source:HGNC Symbol;Acc:24176]
FAM171B	ENSSSCG00000025134	1.06762	0.000187472	0.00137503	family with sequence similarity 171	member B [Source:HGNC Symbol;Acc:29412]
HSPB1	ENSSSCG00000028568	-3.56502	0.000191283	0.00139695	heat shock 27kDa protein 1 [Source:HGNC Symbol;Acc:5246]
NPTX2	ENSSSCG00000007603	-3.24844	0.000191961	0.00140084	neuronal pentraxin II [Source:HGNC Symbol;Acc:7953]
TOR3A	ENSSSCG00000015525	1.12479	0.000200044	0.00144976	torsin family 3	member A [Source:HGNC Symbol;Acc:11997]
SLC12A2	ENSSSCG00000014255	-1.9764	0.000200562	0.0014526	solute carrier family 12 (sodium/potassium/chloride transporters)	member 2 [Source:HGNC Symbol;Acc:10911]
FAM13C	ENSSSCG00000010209	-1.43545	0.000201422	0.00145609	family with sequence similarity 13	member C [Source:HGNC Symbol;Acc:19371]
SLC19A3	ENSSSCG00000021968	2.91959	0.000201645	0.00145679	solute carrier family 19	member 3 [Source:HGNC Symbol;Acc:16266]
MYH10	ENSSSCG00000027341	-1.19879	0.000204017	0.00147116	myosin	heavy chain 10	non-muscle [Source:HGNC Symbol;Acc:7568]
BMP4	ENSSSCG00000005045	-1.1182	0.000204373	0.00147281	bone morphogenetic protein 4 [Source:HGNC Symbol;Acc:1071]
BBS7	ENSSSCG00000009093	-1.02242	0.000204803	0.00147499	Bardet-Biedl syndrome 7 [Source:HGNC Symbol;Acc:18758]
PRSS22	ENSSSCG00000008062	1.50747	0.000205388	0.00147644	protease	serine	22 [Source:HGNC Symbol;Acc:14368]
MYO9A	ENSSSCG00000004979	-1.25224	0.000205652	0.0014765	myosin IXA [Source:HGNC Symbol;Acc:7608]
ARHGAP23	ENSSSCG00000018058	-1.45292	0.000206027	0.00147828	Rho GTPase activating protein 23 [Source:HGNC Symbol;Acc:29293]
DDO	ENSSSCG00000004401	-1.05748	0.000209959	0.00150137	D-aspartate oxidase [Source:HGNC Symbol;Acc:2727]
FZD9	ENSSSCG00000023004	-2.39237	0.000210025	0.00150137	frizzled family receptor 9 [Source:HGNC Symbol;Acc:4047]
DYRK3	ENSSSCG00000015649	-1.59984	0.000211151	0.00150849	dual-specificity tyrosine-(Y)-phosphorylation regulated kinase 3 [Source:HGNC Symbol;Acc:3094]
LPIN1	ENSSSCG00000008624	-1.6804	0.00021594	0.00154079	lipin 1 [Source:HGNC Symbol;Acc:13345]
ZFYVE28	ENSSSCG00000008689	-2.53703	0.000216227	0.00154189	zinc finger	FYVE domain containing 28 [Source:HGNC Symbol;Acc:29334]
ZNF385D	ENSSSCG00000011208	-5.73897	0.000217442	0.00154864	zinc finger protein 385D [Source:HGNC Symbol;Acc:26191]
C1QTNF2	ENSSSCG00000017035	-1.03303	0.000218478	0.0015541	C1q and tumor necrosis factor related protein 2 [Source:HGNC Symbol;Acc:14325]
G0S2	ENSSSCG00000015617	1.59889	0.000222451	0.00157654	G0/G1switch 2 [Source:HGNC Symbol;Acc:30229]
MYO7A	ENSSSCG00000014876	-1.23327	0.000223325	0.00158079	myosin VIIA [Source:HGNC Symbol;Acc:7606]
MSI1	ENSSSCG00000029365	1.57985	0.000226219	0.00160029	musashi RNA-binding protein 1 [Source:HGNC Symbol;Acc:7330]
FOXA3	ENSSSCG00000003092	1.23686	0.00022731	0.00160506	forkhead box A3 [Source:HGNC Symbol;Acc:5023]
TBC1D16	ENSSSCG00000017159	-1.07733	0.000227837	0.00160717	TBC1 domain family	member 16 [Source:HGNC Symbol;Acc:28356]
ATP2B4	ENSSSCG00000028069	-2.04075	0.000232851	0.0016352	ATPase	Ca++ transporting	plasma membrane 4 [Source:HGNC Symbol;Acc:817]
CHI3L1	ENSSSCG00000015476	-1.9	0.000237247	0.00166202	chitinase 3-like 1 (cartilage glycoprotein-39) [Source:HGNC Symbol;Acc:1932]
RAD9B	ENSSSCG00000009824	-1.33073	0.000237522	0.00166294	RAD9 homolog B (S. pombe) [Source:HGNC Symbol;Acc:21700]
PANK1	ENSSSCG00000010456	-1.33782	0.00023964	0.00166666	pantothenate kinase 1 [Source:HGNC Symbol;Acc:8598]
MID1IP1	ENSSSCG00000025447	-1.59084	0.000240788	0.00167364	MID1 interacting protein 1 [Source:HGNC Symbol;Acc:20715]
TEP1	ENSSSCG00000002141	-2.15762	0.000245603	0.00170505	telomerase-associated protein 1 [Source:HGNC Symbol;Acc:11726]
C2orf16	ENSSSCG00000008544	3.00888	0.000249165	0.00172874	chromosome 2 open reading frame 16 [Source:HGNC Symbol;Acc:25275]
PROB1	ENSSSCG00000014347	-1.8002	0.000249842	0.0017324	proline-rich basic protein 1 [Source:HGNC Symbol;Acc:41906]
ULK1	ENSSSCG00000009742	-1.21043	0.000253044	0.00175144	unc-51-like kinase 1 (C. elegans) [Source:HGNC Symbol;Acc:12558]
FAM198A	ENSSSCG00000011294	-1.69947	0.000255094	0.00176141	family with sequence similarity 198	member A [Source:HGNC Symbol;Acc:24485]
ANKRD34B	ENSSSCG00000014124	1.64687	0.000256915	0.0017705	ankyrin repeat domain 34B [Source:HGNC Symbol;Acc:33736]
ALDH1A3	ENSSSCG00000004822	-1.34987	0.000257842	0.00177508	aldehyde dehydrogenase 1 family	member A3 [Source:HGNC Symbol;Acc:409]
LGI4	ENSSSCG00000025126	-1.58335	0.000258442	0.00177815	leucine-rich repeat LGI family	member 4 [Source:HGNC Symbol;Acc:18712]
PHTF2	ENSSSCG00000015410	-1.12617	0.000259246	0.00178156	putative homeodomain transcription factor 2 [Source:HGNC Symbol;Acc:13411]
SCARA5	ENSSSCG00000009672	-1.32634	0.000260388	0.00178729	scavenger receptor class A	member 5 (putative) [Source:HGNC Symbol;Acc:28701]
BDKRB2	ENSSSCG00000027030	2.0484	0.000265437	0.00181439	bradykinin receptor B2 [Source:HGNC Symbol;Acc:1030]
AQP4	ENSSSCG00000024342	-5.60985	0.00026817	0.00183183	aquaporin 4 [Source:HGNC Symbol;Acc:637]
VSNL1	ENSSSCG00000008615	-2.14439	0.000269939	0.00183864	visinin-like 1 [Source:HGNC Symbol;Acc:12722]
FAIM2	ENSSSCG00000000206	-2.06385	0.000272814	0.00185494	Fas apoptotic inhibitory molecule 2 [Source:HGNC Symbol;Acc:17067]
CPA1	ENSSSCG00000025919	-1.86134	0.000276069	0.00187487	carboxypeptidase A1 (pancreatic) [Source:HGNC Symbol;Acc:2296]
DUPD1	ENSSSCG00000010317	-6.83289	0.000276977	0.00187993	dual specificity phosphatase and pro isomerase domain containing 1 [Source:HGNC Symbol;Acc:23481]
PRSS56	ENSSSCG00000016286	-5.6827	0.000277982	0.00188564	protease	serine	56 [Source:HGNC Symbol;Acc:39433]
PLIN1	ENSSSCG00000028360	-1.47887	0.000284415	0.00192476	perilipin 1 [Source:HGNC Symbol;Acc:9076]
COBL	ENSSSCG00000025867	-1.58932	0.000285954	0.00193404	cordon-bleu WH2 repeat protein [Source:HGNC Symbol;Acc:22199]
KIF3C	ENSSSCG00000008574	-1.63683	0.00029066	0.00196013	kinesin family member 3C [Source:HGNC Symbol;Acc:6321]
PARM1	ENSSSCG00000008966	1.16816	0.00029225	0.00196855	prostate androgen-regulated mucin-like protein 1 [Source:HGNC Symbol;Acc:24536]
CACNA2D1	ENSSSCG00000015402	-1.3234	0.000292985	0.00197236	calcium channel	voltage-dependent	alpha 2/delta subunit 1 [Source:HGNC Symbol;Acc:1399]
RIPPLY1	ENSSSCG00000012553	-2.15037	0.00029343	0.0019742	ripply1 homolog (zebrafish) [Source:HGNC Symbol;Acc:25117]
FAM188B	ENSSSCG00000016674	-1.2321	0.000294714	0.00197889	family with sequence similarity 188	member B [Source:HGNC Symbol;Acc:21916]
METTL24	ENSSSCG00000004402	-1.56356	0.000299052	0.00200037	methyltransferase like 24 [Source:HGNC Symbol;Acc:21566]
PACSIN3	ENSSSCG00000013244	-1.08452	0.000299421	0.00200169	protein kinase C and casein kinase substrate in neurons 3 [Source:HGNC Symbol;Acc:8572]
MYH7	ENSSSCG00000002029	-8.99432	0.000301984	0.00201545	myosin	heavy chain 7	cardiac muscle	beta [Source:HGNC Symbol;Acc:7577]
FKBP1B	ENSSSCG00000008588	1.15867	0.000304425	0.00202692	FK506 binding protein 1B	12.6 kDa [Source:HGNC Symbol;Acc:3712]
SLC22A16	ENSSSCG00000004399	-4.65631	0.00030431	0.00202692	solute carrier family 22 (organic cation/carnitine transporter)	member 16 [Source:HGNC Symbol;Acc:20302]
KCNQ5	ENSSSCG00000004281	-1.19218	0.000306422	0.00203905	potassium voltage-gated channel	KQT-like subfamily	member 5 [Source:HGNC Symbol;Acc:6299]
IL13RA2	ENSSSCG00000012594	-1.14133	0.000308823	0.00205033	interleukin 13 receptor	alpha 2 [Source:HGNC Symbol;Acc:5975]
PAK1	ENSSSCG00000014878	-1.22249	0.000309304	0.00205114	p21 protein (Cdc42/Rac)-activated kinase 1 [Source:HGNC Symbol;Acc:8590]
MEGF10	ENSSSCG00000014251	-2.36494	0.000314728	0.00208499	multiple EGF-like-domains 10 [Source:HGNC Symbol;Acc:29634]
FAM109A	ENSSSCG00000009832	1.26154	0.000316103	0.00209262	family with sequence similarity 109	member A [Source:HGNC Symbol;Acc:26509]
YOD1	ENSSSCG00000015659	1.67881	0.00031968	0.00211146	YOD1 OTU deubiquinating enzyme 1 homolog (S. cerevisiae) [Source:HGNC Symbol;Acc:25035]
SPINT1	ENSSSCG00000004759	1.19638	0.000321232	0.00211808	serine peptidase inhibitor	Kunitz type 1 [Source:HGNC Symbol;Acc:11246]
EPHB2	ENSSSCG00000003527	-2.0766	0.000324111	0.00213341	EPH receptor B2 [Source:HGNC Symbol;Acc:3393]
CHRND	ENSSSCG00000016287	-8.59823	0.000327021	0.00215133	cholinergic receptor	nicotinic	delta (muscle) [Source:HGNC Symbol;Acc:1965]
GALNT18	ENSSSCG00000013403	-1.61151	0.00033356	0.00218317	UDP-N-acetyl-alpha-D-galactosamine:polypeptide N-acetylgalactosaminyltransferase 18 [Source:HGNC Symbol;Acc:30488]
OMD	ENSSSCG00000008073	-1.32617	0.000346878	0.00225882	osteomodulin [Source:HGNC Symbol;Acc:8134]
MMP1	ENSSSCG00000014985	2.20385	0.000348487	0.0022646	matrix metallopeptidase 1 (interstitial collagenase) [Source:HGNC Symbol;Acc:7155]
STEAP4	ENSSSCG00000015299	1.44624	0.000348243	0.0022646	STEAP family member 4 [Source:HGNC Symbol;Acc:21923]
PROM1	ENSSSCG00000008745	-1.82823	0.000350108	0.00227217	prominin 1 [Source:HGNC Symbol;Acc:9454]
CLCN1	ENSSSCG00000016462	-4.20494	0.000360982	0.00233486	chloride channel	voltage-sensitive 1 [Source:HGNC Symbol;Acc:2019]
NHS	ENSSSCG00000012151	-1.08237	0.000361959	0.00233856	Nance-Horan syndrome (congenital cataracts and dental anomalies) [Source:HGNC Symbol;Acc:7820]
C19orf26	ENSSSCG00000013430	1.80678	0.000362354	0.00233981	chromosome 19 open reading frame 26 [Source:HGNC Symbol;Acc:28617]
2013-09-03	ENSSSCG00000000040	-2.19572	0.000367037	0.00236476	septin 3 [Source:HGNC Symbol;Acc:10750]
SEMA3D	ENSSSCG00000015396	-1.04151	0.000368403	0.00237223	sema domain	immunoglobulin domain (Ig)	short basic domain	secreted	(semaphorin) 3D [Source:HGNC Symbol;Acc:10726]
MEOX2	ENSSSCG00000015357	-1.76858	0.000370797	0.00238366	mesenchyme homeobox 2 [Source:HGNC Symbol;Acc:7014]
MAP1A	ENSSSCG00000004705	-1.63179	0.000371232	0.00238381	microtubule-associated protein 1A [Source:HGNC Symbol;Acc:6835]
PDZD2	ENSSSCG00000016810	-1.24579	0.00037449	0.00240072	PDZ domain containing 2 [Source:HGNC Symbol;Acc:18486]
CRIM1	ENSSSCG00000008504	-1.11986	0.000375704	0.00240584	cysteine rich transmembrane BMP regulator 1 (chordin-like) [Source:HGNC Symbol;Acc:2359]
YIPF7	ENSSSCG00000008806	-5.68984	0.000382986	0.00244569	Yip1 domain family	member 7 [Source:HGNC Symbol;Acc:26825]
PFKFB1	ENSSSCG00000012345	-1.12468	0.000385925	0.00246309	6-phosphofructo-2-kinase/fructose-2	6-biphosphatase 1 [Source:HGNC Symbol;Acc:8872]
CBLC	ENSSSCG00000003083	1.23163	0.000386408	0.00246482	Cbl proto-oncogene	E3 ubiquitin protein ligase C [Source:HGNC Symbol;Acc:15961]
RUNDC3B	ENSSSCG00000024485	-1.08377	0.000388296	0.00247549	RUN domain containing 3B [Source:HGNC Symbol;Acc:30286]
MXRA5	ENSSSCG00000012832	-1.1036	0.000391034	0.0024902	matrix-remodelling associated 5 [Source:HGNC Symbol;Acc:7539]
ANKRD33B	ENSSSCG00000017124	-3.94375	0.000400721	0.00254348	ankyrin repeat domain 33B [Source:HGNC Symbol;Acc:35240]
SPATA31D1	ENSSSCG00000005292	-1.99638	0.00040129	0.00254432	SPATA31 subfamily D	member 1 [Source:HGNC Symbol;Acc:37283]
C10orf71	ENSSSCG00000010389	-7.40049	0.000402679	0.0025503	chromosome 10 open reading frame 71 [Source:HGNC Symbol;Acc:26973]
PHOSPHO1	ENSSSCG00000026701	-3.8551	0.000405714	0.0025667	phosphatase	orphan 1 [Source:HGNC Symbol;Acc:16815]
CROCC	ENSSSCG00000003478	-1.06229	0.00040709	0.00257119	ciliary rootlet coiled-coil	rootletin [Source:HGNC Symbol;Acc:21299]
P2RX6	ENSSSCG00000010101	-3.05711	0.000414693	0.00261064	purinergic receptor P2X	ligand-gated ion channel	6 [Source:HGNC Symbol;Acc:8538]
ARHGEF37	ENSSSCG00000014436	-1.13001	0.000417034	0.00262395	Rho guanine nucleotide exchange factor (GEF) 37 [Source:HGNC Symbol;Acc:34430]
CCL8	ENSSSCG00000017721	-1.66811	0.000418452	0.00263144	chemokine (C-C motif) ligand 8 [Source:HGNC Symbol;Acc:10635]
PBX1	ENSSSCG00000029321	-1.19182	0.00042446	0.00265909	pre-B-cell leukemia homeobox 1 [Source:HGNC Symbol;Acc:8632]
KLB	ENSSSCG00000026297	-1.12773	0.000427792	0.00267416	klotho beta [Source:HGNC Symbol;Acc:15527]
TANC2	ENSSSCG00000017298	-2.02561	0.000428356	0.00267624	tetratricopeptide repeat	ankyrin repeat and coiled-coil containing 2 [Source:HGNC Symbol;Acc:30212]
RFTN2	ENSSSCG00000024271	-1.35952	0.000435028	0.00271352	raftlin family member 2 [Source:HGNC Symbol;Acc:26402]
TLR2	ENSSSCG00000009002	1.05207	0.000450113	0.00279404	toll-like receptor 2 [Source:HGNC Symbol;Acc:11848]
KCNC1	ENSSSCG00000013374	-5.08485	0.000452274	0.00280444	potassium voltage-gated channel	Shaw-related subfamily	member 1 [Source:HGNC Symbol;Acc:6233]
MNS1	ENSSSCG00000004601	-1.76198	0.000453528	0.0028092	meiosis-specific nuclear structural 1 [Source:HGNC Symbol;Acc:29636]
FAM81A	ENSSSCG00000004586	-1.29519	0.000457946	0.00283201	family with sequence similarity 81	member A [Source:HGNC Symbol;Acc:28379]
FADS3	ENSSSCG00000013073	-1.39454	0.000470658	0.00289051	fatty acid desaturase 3 [Source:HGNC Symbol;Acc:3576]
PDE4C	ENSSSCG00000013898	-1.88505	0.000472737	0.00290019	phosphodiesterase 4C	cAMP-specific [Source:HGNC Symbol;Acc:8782]
TM4SF4	ENSSSCG00000011703	1.36114	0.000479379	0.00293938	transmembrane 4 L six family member 4 [Source:HGNC Symbol;Acc:11856]
PKM	ENSSSCG00000001930	-1.19355	0.000480119	0.00294235	pyruvate kinase	muscle [Source:HGNC Symbol;Acc:9021]
KAZALD1	ENSSSCG00000022429	-1.06777	0.000488444	0.0029902	Kazal-type serine peptidase inhibitor domain 1 [Source:HGNC Symbol;Acc:25460]
AKAP6	ENSSSCG00000001965	-2.13241	0.000491462	0.00300549	A kinase (PRKA) anchor protein 6 [Source:HGNC Symbol;Acc:376]
TNFSF18	ENSSSCG00000015487	1.69759	0.000503013	0.00306963	tumor necrosis factor (ligand) superfamily	member 18 [Source:HGNC Symbol;Acc:11932]
SLC16A10	ENSSSCG00000004417	1.04872	0.000505909	0.00308405	solute carrier family 16	member 10 (aromatic amino acid transporter) [Source:HGNC Symbol;Acc:17027]
MN1	ENSSSCG00000009966	-1.99641	0.000507793	0.0030939	meningioma (disrupted in balanced translocation) 1 [Source:HGNC Symbol;Acc:7180]
DBP	ENSSSCG00000003148	-1.57097	0.000508988	0.00309954	D site of albumin promoter (albumin D-box) binding protein [Source:HGNC Symbol;Acc:2697]
GPR39	ENSSSCG00000015707	1.10793	0.000510319	0.00310601	G protein-coupled receptor 39 [Source:HGNC Symbol;Acc:4496]
PPP1R3G	ENSSSCG00000000997	-1.29133	0.00051286	0.00311819	protein phosphatase 1	regulatory subunit 3G [Source:HGNC Symbol;Acc:14945]
ABHD15	ENSSSCG00000017789	-1.13433	0.000516308	0.00313585	abhydrolase domain containing 15 [Source:HGNC Symbol;Acc:26971]
KHDC1	ENSSSCG00000004282	1.88817	0.000530861	0.00321445	KH homology domain containing 1 [Source:HGNC Symbol;Acc:21366]
KHDC1L	ENSSSCG00000004282	1.88818	0.000530652	0.00321445	KH homology domain containing 1-like [Source:HGNC Symbol;Acc:37274]
CHRNA1	ENSSSCG00000022320	-7.71933	0.000544361	0.00327865	cholinergic receptor	nicotinic	alpha 1 (muscle) [Source:HGNC Symbol;Acc:1955]
DCT	ENSSSCG00000009490	-1.3535	0.000549854	0.00330657	dopachrome tautomerase [Source:HGNC Symbol;Acc:2709]
CACHD1	ENSSSCG00000004829	-1.68058	0.000550431	0.00330831	cache domain containing 1 [Source:HGNC Symbol;Acc:29314]
GMFB	ENSSSCG00000026294	1.07873	0.000555418	0.003336	glia maturation factor	beta [Source:HGNC Symbol;Acc:4373]
GAS2	ENSSSCG00000022254	-1.11532	0.000556553	0.00333816	growth arrest-specific 2 [Source:HGNC Symbol;Acc:4167]
EPHA7	ENSSSCG00000004336	-1.7531	0.000557991	0.00334332	EPH receptor A7 [Source:HGNC Symbol;Acc:3390]
COMP	ENSSSCG00000013916	1.21672	0.000580867	0.00345707	cartilage oligomeric matrix protein [Source:HGNC Symbol;Acc:2227]
MYH2	ENSSSCG00000018003	-8.02959	0.000582229	0.00346161	myosin	heavy chain 2	skeletal muscle	adult [Source:HGNC Symbol;Acc:7572]
PRSS35	ENSSSCG00000004452	-1.99191	0.000583668	0.0034666	protease	serine	35 [Source:HGNC Symbol;Acc:21387]
IFRD1	ENSSSCG00000016646	-1.18617	0.000584537	0.00346998	interferon-related developmental regulator 1 [Source:HGNC Symbol;Acc:5456]
GPR98	ENSSSCG00000023192	-1.61026	0.000587575	0.00348443	G protein-coupled receptor 98 [Source:HGNC Symbol;Acc:17416]
KLF9	ENSSSCG00000021646	-1.28737	0.000595077	0.00351988	Kruppel-like factor 9 [Source:HGNC Symbol;Acc:1123]
CXorf48	ENSSSCG00000012693	-1.2667	0.000606705	0.00356856	chromosome X open reading frame 48 [Source:HGNC Symbol;Acc:26047]
SEMA3A	ENSSSCG00000015398	1.77314	0.000613087	0.00359863	sema domain	immunoglobulin domain (Ig)	short basic domain	secreted	(semaphorin) 3A [Source:HGNC Symbol;Acc:10723]
GFRA2	ENSSSCG00000009605	-1.84372	0.000637694	0.00371677	GDNF family receptor alpha 2 [Source:HGNC Symbol;Acc:4244]
PER2	ENSSSCG00000016338	-1.45888	0.000637438	0.00371677	period circadian clock 2 [Source:HGNC Symbol;Acc:8846]
THNSL1	ENSSSCG00000011071	-1.22674	0.00063741	0.00371677	threonine synthase-like 1 (S. cerevisiae) [Source:HGNC Symbol;Acc:26160]
SLC5A3	ENSSSCG00000023780	2.27814	0.000642744	0.00374243	solute carrier family 5 (sodium/myo-inositol cotransporter)	member 3 [Source:HGNC Symbol;Acc:11038]
PLEKHB1	ENSSSCG00000014827	-1.65568	0.000654159	0.00380123	pleckstrin homology domain containing	family B (evectins) member 1 [Source:HGNC Symbol;Acc:19079]
SLC44A4	ENSSSCG00000001419	1.32638	0.000654923	0.00380295	solute carrier family 44	member 4 [Source:HGNC Symbol;Acc:13941]
CRHR2	ENSSSCG00000016675	-1.18376	0.000658164	0.00381478	corticotropin releasing hormone receptor 2 [Source:HGNC Symbol;Acc:2358]
FBP2	ENSSSCG00000010947	-1.74767	0.000661673	0.00382756	fructose-1	6-bisphosphatase 2 [Source:HGNC Symbol;Acc:3607]
AMOT	ENSSSCG00000012591	-1.32946	0.000665719	0.00384711	angiomotin [Source:HGNC Symbol;Acc:17810]
GPR68	ENSSSCG00000002439	-2.76723	0.000671867	0.00386434	G protein-coupled receptor 68 [Source:HGNC Symbol;Acc:4519]
MGAT3	ENSSSCG00000000086	-2.51556	0.000674457	0.00387435	mannosyl (beta-1	4-)-glycoprotein beta-1	4-N-acetylglucosaminyltransferase [Source:HGNC Symbol;Acc:7046]
CDHR1	ENSSSCG00000010348	-2.07452	0.000679174	0.00389757	cadherin-related family member 1 [Source:HGNC Symbol;Acc:14550]
ZMAT1	ENSSSCG00000012512	-1.642	0.000689467	0.00395075	zinc finger	matrin-type 1 [Source:HGNC Symbol;Acc:29377]
GRHL3	ENSSSCG00000003539	-1.37117	0.00069479	0.00397731	grainyhead-like 3 (Drosophila) [Source:HGNC Symbol;Acc:25839]
PITX3	ENSSSCG00000010578	-5.01467	0.000697663	0.00399093	paired-like homeodomain 3 [Source:HGNC Symbol;Acc:9006]
THY1	ENSSSCG00000015122	-1.09801	0.000704923	0.00402534	Thy-1 cell surface antigen [Source:HGNC Symbol;Acc:11801]
KLHL31	ENSSSCG00000001487	-6.67442	0.000711428	0.00405826	kelch-like family member 31 [Source:HGNC Symbol;Acc:21353]
BIN1	ENSSSCG00000015720	-1.4271	0.000716108	0.00407712	bridging integrator 1 [Source:HGNC Symbol;Acc:1052]
FGF9	ENSSSCG00000009278	-2.42971	0.00072252	0.00410553	fibroblast growth factor 9 (glia-activating factor) [Source:HGNC Symbol;Acc:3687]
NPC1L1	ENSSSCG00000016746	1.43448	0.000731423	0.00414186	NPC1-like 1 [Source:HGNC Symbol;Acc:7898]
EXD1	ENSSSCG00000024063	-1.12704	0.000736183	0.0041611	exonuclease 3'-5' domain containing 1 [Source:HGNC Symbol;Acc:28507]
TLDC1	ENSSSCG00000002672	-1.01071	0.000751337	0.00423387	TBC/LysM-associated domain containing 1 [Source:HGNC Symbol;Acc:29325]
BCAS1	ENSSSCG00000007485	-1.30045	0.000752729	0.00423965	breast carcinoma amplified sequence 1 [Source:HGNC Symbol;Acc:974]
ARHGEF10	ENSSSCG00000023419	-1.3704	0.000756383	0.00425816	Rho guanine nucleotide exchange factor (GEF) 10 [Source:HGNC Symbol;Acc:14103]
IL17RD	ENSSSCG00000011463	-1.25975	0.000762373	0.00427937	interleukin 17 receptor D [Source:HGNC Symbol;Acc:17616]
STAMBPL1	ENSSSCG00000010446	-1.16479	0.000767911	0.00430627	STAM binding protein-like 1 [Source:HGNC Symbol;Acc:24105]
SCN2A	ENSSSCG00000015905	-3.16366	0.000778176	0.00435537	sodium channel	voltage-gated	type II	alpha subunit [Source:HGNC Symbol;Acc:10588]
EFCAB11	ENSSSCG00000002430	-1.10869	0.000779431	0.00436028	EF-hand calcium binding domain 11 [Source:HGNC Symbol;Acc:20357]
SPATA4	ENSSSCG00000015767	-1.13821	0.000780302	0.00436305	spermatogenesis associated 4 [Source:HGNC Symbol;Acc:17333]
PDE4B	ENSSSCG00000003805	-1.29414	0.000782552	0.00436928	phosphodiesterase 4B	cAMP-specific [Source:HGNC Symbol;Acc:8781]
SAMD4A	ENSSSCG00000023408	-1.17	0.000787902	0.00438855	sterile alpha motif domain containing 4A [Source:HGNC Symbol;Acc:23023]
TMEM125	ENSSSCG00000024697	1.23791	0.00079374	0.00441468	transmembrane protein 125 [Source:HGNC Symbol;Acc:28275]
BDKRB1	ENSSSCG00000002501	1.85962	0.000795492	0.0044169	bradykinin receptor B1 [Source:HGNC Symbol;Acc:1029]
FZD7	ENSSSCG00000016111	-1.21631	0.000807235	0.00447036	frizzled family receptor 7 [Source:HGNC Symbol;Acc:4045]
SCN2B	ENSSSCG00000021651	-1.52371	0.000821167	0.00453664	sodium channel	voltage-gated	type II	beta subunit [Source:HGNC Symbol;Acc:10589]
FSCN2	ENSSSCG00000026155	-1.28797	0.00083483	0.00459944	fascin homolog 2	actin-bundling protein	retinal (Strongylocentrotus purpuratus) [Source:HGNC Symbol;Acc:3960]
SETD7	ENSSSCG00000030396	-1.02549	0.000835473	0.00460028	SET domain containing (lysine methyltransferase) 7 [Source:HGNC Symbol;Acc:30412]
KANK4	ENSSSCG00000003821	-1.89233	0.000851839	0.00466593	KN motif and ankyrin repeat domains 4 [Source:HGNC Symbol;Acc:27263]
C1orf51	ENSSSCG00000006655	-1.2405	0.000855096	0.00467933	chromosome 1 open reading frame 51 [Source:HGNC Symbol;Acc:25200]
LRP8	ENSSSCG00000003848	-1.51419	0.000856798	0.00468642	low density lipoprotein receptor-related protein 8	apolipoprotein e receptor [Source:HGNC Symbol;Acc:6700]
TRNP1	ENSSSCG00000027325	-1.42694	0.000869234	0.00473874	TMF1-regulated nuclear protein 1 [Source:HGNC Symbol;Acc:34348]
CIRBP	ENSSSCG00000013427	-1.02533	0.000872104	0.0047499	cold inducible RNA binding protein [Source:HGNC Symbol;Acc:1982]
NT5C1A	ENSSSCG00000003662	-4.83605	0.000876183	0.00476884	5'-nucleotidase	cytosolic IA [Source:HGNC Symbol;Acc:17819]
HSPA4L	ENSSSCG00000009077	1.84105	0.000892459	0.0048425	heat shock 70kDa protein 4-like [Source:HGNC Symbol;Acc:17041]
EID1	ENSSSCG00000004656	-1.07971	0.000893455	0.00484563	EP300 interacting inhibitor of differentiation 1 [Source:HGNC Symbol;Acc:1191]
KIAA1456	ENSSSCG00000006969	-1.16441	0.000893975	0.00484618	KIAA1456 [Source:HGNC Symbol;Acc:26725]
PVR	ENSSSCG00000003079	-1.60973	0.000904353	0.00488867	poliovirus receptor [Source:HGNC Symbol;Acc:9705]
WDR86	ENSSSCG00000016437	-1.19691	0.000908929	0.00491111	WD repeat domain 86 [Source:HGNC Symbol;Acc:28020]
DUSP2	ENSSSCG00000008128	1.50025	0.000918119	0.00494841	dual specificity phosphatase 2 [Source:HGNC Symbol;Acc:3068]
EDA	ENSSSCG00000021647	-1.2151	0.000918578	0.00494841	ectodysplasin A [Source:HGNC Symbol;Acc:3157]
TMEM206	ENSSSCG00000015598	-1.29486	0.00091838	0.00494841	transmembrane protein 206 [Source:HGNC Symbol;Acc:25593]
ZNF621	ENSSSCG00000026550	-1.01933	0.000917931	0.00494841	zinc finger protein 621 [Source:HGNC Symbol;Acc:24787]
PYGO1	ENSSSCG00000004607	-1.62009	0.000921088	0.00495594	pygopus homolog 1 (Drosophila) [Source:HGNC Symbol;Acc:30256]
CEACAM16	ENSSSCG00000003081	-3.05845	0.000923984	0.00496921	carcinoembryonic antigen-related cell adhesion molecule 16 [Source:HGNC Symbol;Acc:31948]
CHRNA10	ENSSSCG00000014796	-5.60088	0.00092522	0.00497354	cholinergic receptor	nicotinic	alpha 10 (neuronal) [Source:HGNC Symbol;Acc:13800]
SPICE1	ENSSSCG00000024663	-1.12571	0.000931962	0.0050028	spindle and centriole associated protein 1 [Source:HGNC Symbol;Acc:25083]
C3orf14	ENSSSCG00000026397	-2.24195	0.000934539	0.00501198	chromosome 3 open reading frame 14 [Source:HGNC Symbol;Acc:25024]
TTC12	ENSSSCG00000015047	-1.36227	0.000934237	0.00501198	tetratricopeptide repeat domain 12 [Source:HGNC Symbol;Acc:23700]
IQCJ-SCHIP1	ENSSSCG00000011729	-1.02186	0.000942376	0.00504538	IQCJ-SCHIP1 readthrough [Source:HGNC Symbol;Acc:38842]
MICU3	ENSSSCG00000006981	-1.13041	0.000957391	0.00510844	mitochondrial calcium uptake family	member 3 [Source:HGNC Symbol;Acc:27820]
NR1D1	ENSSSCG00000017481	-1.45784	0.000958703	0.00511308	nuclear receptor subfamily 1	group D	member 1 [Source:HGNC Symbol;Acc:7962]
PDZD4	ENSSSCG00000012785	-1.06632	0.000960266	0.00511906	PDZ domain containing 4 [Source:HGNC Symbol;Acc:21167]
CBX7	ENSSSCG00000000090	-1.25504	0.000964089	0.00513706	chromobox homolog 7 [Source:HGNC Symbol;Acc:1557]
CA4	ENSSSCG00000023186	-1.46867	0.000965521	0.00514232	carbonic anhydrase IV [Source:HGNC Symbol;Acc:1375]
SH2D6	ENSSSCG00000008240	-1.35697	0.000969096	0.00515186	SH2 domain containing 6 [Source:HGNC Symbol;Acc:30439]
YBX3	ENSSSCG00000000633	-1.37002	0.000969801	0.00515324	Y box binding protein 3 [Source:HGNC Symbol;Acc:2428]
MMP10	ENSSSCG00000014986	2.72983	0.000981027	0.00519678	matrix metallopeptidase 10 (stromelysin 2) [Source:HGNC Symbol;Acc:7156]
MMP3	ENSSSCG00000014986	2.72983	0.000981143	0.00519678	matrix metallopeptidase 3 (stromelysin 1	progelatinase) [Source:HGNC Symbol;Acc:7173]
CEP55	ENSSSCG00000010477	-1.02796	0.000989827	0.00523557	centrosomal protein 55kDa [Source:HGNC Symbol;Acc:1161]
TRIM25	ENSSSCG00000017614	1.11123	0.00100208	0.00528346	tripartite motif containing 25 [Source:HGNC Symbol;Acc:12932]
ZFP37	ENSSSCG00000005475	-1.56515	0.00101211	0.00532905	ZFP37 zinc finger protein [Source:HGNC Symbol;Acc:12863]
SOX11	ENSSSCG00000008649	-3.88036	0.00102212	0.00536949	SRY (sex determining region Y)-box 11 [Source:HGNC Symbol;Acc:11191]
FREM2	ENSSSCG00000009364	-1.18534	0.00102363	0.00537265	FRAS1 related extracellular matrix protein 2 [Source:HGNC Symbol;Acc:25396]
CASP4	ENSSSCG00000014997	1.07851	0.0010533	0.00550576	caspase 4	apoptosis-related cysteine peptidase [Source:HGNC Symbol;Acc:1505]
CASP5	ENSSSCG00000014997	1.07851	0.00105322	0.00550576	caspase 5	apoptosis-related cysteine peptidase [Source:HGNC Symbol;Acc:1506]
SPINK5	ENSSSCG00000025103	-2.37029	0.00106013	0.00552897	serine peptidase inhibitor	Kazal type 5 [Source:HGNC Symbol;Acc:15464]
SCML1	ENSSSCG00000012152	-1.21233	0.00107537	0.00560087	sex comb on midleg-like 1 (Drosophila) [Source:HGNC Symbol;Acc:10580]
DCX	ENSSSCG00000012585	-1.0324	0.00109156	0.00567491	doublecortin [Source:HGNC Symbol;Acc:2714]
TNNC1	ENSSSCG00000011441	-9.44506	0.00109308	0.00567774	troponin C type 1 (slow) [Source:HGNC Symbol;Acc:11943]
ESRRG	ENSSSCG00000010814	-3.58833	0.00109902	0.00570089	estrogen-related receptor gamma [Source:HGNC Symbol;Acc:3474]
HAL	ENSSSCG00000000892	1.29219	0.00110508	0.00571819	histidine ammonia-lyase [Source:HGNC Symbol;Acc:4806]
HNF4A	ENSSSCG00000007371	1.23524	0.00112524	0.00580561	hepatocyte nuclear factor 4	alpha [Source:HGNC Symbol;Acc:5024]
NKX3-1	ENSSSCG00000028216	1.43777	0.00114513	0.0058846	NK3 homeobox 1 [Source:HGNC Symbol;Acc:7838]
CAMKV	ENSSSCG00000025416	-1.11731	0.001164	0.00596827	CaM kinase-like vesicle-associated [Source:HGNC Symbol;Acc:28788]
FGF12	ENSSSCG00000029252	-2.34568	0.00116376	0.00596827	fibroblast growth factor 12 [Source:HGNC Symbol;Acc:3668]
ARMC2	ENSSSCG00000004388	-1.11866	0.00118045	0.00604188	armadillo repeat containing 2 [Source:HGNC Symbol;Acc:23045]
PKP2	ENSSSCG00000000528	1.09407	0.00119476	0.0061043	plakophilin 2 [Source:HGNC Symbol;Acc:9024]
SDK1	ENSSSCG00000007574	-1.69667	0.00119845	0.0061167	sidekick cell adhesion molecule 1 [Source:HGNC Symbol;Acc:19307]
FNDC5	ENSSSCG00000025834	-1.3166	0.00120465	0.00613858	fibronectin type III domain containing 5 [Source:HGNC Symbol;Acc:20240]
JAK1	ENSSSCG00000003809	1.02366	0.00120669	0.00614623	Janus kinase 1 [Source:HGNC Symbol;Acc:6190]
AHR	ENSSSCG00000030484	1.3234	0.00122297	0.00622093	aryl hydrocarbon receptor [Source:HGNC Symbol;Acc:348]
RND1	ENSSSCG00000000181	1.37048	0.00123058	0.00624315	Rho family GTPase 1 [Source:HGNC Symbol;Acc:18314]
MYH1	ENSSSCG00000018005	-7.34655	0.0012377	0.00627378	myosin	heavy chain 1	skeletal muscle	adult [Source:HGNC Symbol;Acc:7567]
FAM43B	ENSSSCG00000030706	-5.49978	0.00129161	0.00651464	family with sequence similarity 43	member B [Source:HGNC Symbol;Acc:31791]
TBX18	ENSSSCG00000004290	-1.35525	0.00131007	0.00658569	T-box 18 [Source:HGNC Symbol;Acc:11595]
HJURP	ENSSSCG00000016313	-1.48643	0.00132642	0.00666115	Holliday junction recognition protein [Source:HGNC Symbol;Acc:25444]
ZNF184	ENSSSCG00000001164	-1.80708	0.00133379	0.00668457	zinc finger protein 184 [Source:HGNC Symbol;Acc:12975]
SESN2	ENSSSCG00000029438	-1.22082	0.00136411	0.00681585	sestrin 2 [Source:HGNC Symbol;Acc:20746]
SLC6A8	ENSSSCG00000012771	1.18367	0.00138131	0.00689281	solute carrier family 6 (neurotransmitter transporter	creatine)	member 8 [Source:HGNC Symbol;Acc:11055]
SLC47A2	ENSSSCG00000018042	-2.03021	0.00138734	0.00691991	solute carrier family 47	member 2 [Source:HGNC Symbol;Acc:26439]
UBE2QL1	ENSSSCG00000017105	-1.43019	0.00138883	0.00692438	ubiquitin-conjugating enzyme E2Q family-like 1 [Source:HGNC Symbol;Acc:37269]
TUSC3	ENSSSCG00000021988	-1.21742	0.00141296	0.00702348	tumor suppressor candidate 3 [Source:HGNC Symbol;Acc:30242]
CPNE9	ENSSSCG00000011547	1.55176	0.00141935	0.0070423	copine family member IX [Source:HGNC Symbol;Acc:24336]
ANKH	ENSSSCG00000016784	-1.04638	0.001433	0.00710167	ankylosis	progressive homolog (mouse) [Source:HGNC Symbol;Acc:15492]
SEMA6D	ENSSSCG00000004663	-1.15987	0.00143633	0.00711207	sema domain	transmembrane domain (TM)	and cytoplasmic domain	(semaphorin) 6D [Source:HGNC Symbol;Acc:16770]
GUCY2C	ENSSSCG00000026724	-1.15261	0.00143937	0.0071241	guanylate cyclase 2C (heat stable enterotoxin receptor) [Source:HGNC Symbol;Acc:4688]
SYP	ENSSSCG00000012292	-1.61562	0.00144629	0.00714848	synaptophysin [Source:HGNC Symbol;Acc:11506]
PTGR1	ENSSSCG00000021386	1.33575	0.00145515	0.00718062	prostaglandin reductase 1 [Source:HGNC Symbol;Acc:18429]
ACE2	ENSSSCG00000012138	-1.00351	0.00146357	0.0072168	angiotensin I converting enzyme (peptidyl-dipeptidase A) 2 [Source:HGNC Symbol;Acc:13557]
APOA4	ENSSSCG00000015068	1.75518	0.00146435	0.0072168	apolipoprotein A-IV [Source:HGNC Symbol;Acc:602]
GUCA2A	ENSSSCG00000003969	3.22159	0.00146405	0.0072168	guanylate cyclase activator 2A (guanylin) [Source:HGNC Symbol;Acc:4682]
CCDC110	ENSSSCG00000015795	-2.93725	0.00146655	0.00722147	coiled-coil domain containing 110 [Source:HGNC Symbol;Acc:28504]
RASGRF2	ENSSSCG00000014127	-1.95497	0.00146823	0.00722666	Ras protein-specific guanine nucleotide-releasing factor 2 [Source:HGNC Symbol;Acc:9876]
VPREB3	ENSSSCG00000010075	2.01589	0.00147656	0.00726457	pre-B lymphocyte 3 [Source:HGNC Symbol;Acc:12710]
SCN3B	ENSSSCG00000024299	-2.16099	0.00147827	0.0072699	sodium channel	voltage-gated	type III	beta subunit [Source:HGNC Symbol;Acc:20665]
TSPAN18	ENSSSCG00000013278	-1.48119	0.00147968	0.00727373	tetraspanin 18 [Source:HGNC Symbol;Acc:20660]
HLF	ENSSSCG00000017604	-1.24965	0.00149117	0.00731774	hepatic leukemia factor [Source:HGNC Symbol;Acc:4977]
MICAL2	ENSSSCG00000020731	-1.25771	0.00150802	0.00738163	microtubule associated monooxygenase	calponin and LIM domain containing 2 [Source:HGNC Symbol;Acc:24693]
RNF32	ENSSSCG00000016414	-1.61575	0.00152805	0.00747017	ring finger protein 32 [Source:HGNC Symbol;Acc:17118]
KCNIP3	ENSSSCG00000008119	1.07479	0.00153217	0.00748454	Kv channel interacting protein 3	calsenilin [Source:HGNC Symbol;Acc:15523]
TTBK2	ENSSSCG00000004718	-1.01493	0.00158957	0.00772193	tau tubulin kinase 2 [Source:HGNC Symbol;Acc:19141]
MDGA1	ENSSSCG00000001582	-1.04643	0.0015946	0.00774307	MAM domain containing glycosylphosphatidylinositol anchor 1 [Source:HGNC Symbol;Acc:19267]
SLPI	ENSSSCG00000022258	1.60252	0.00160022	0.00776061	secretory leukocyte peptidase inhibitor [Source:HGNC Symbol;Acc:11092]
NOS2	ENSSSCG00000017755	-1.33429	0.0016142	0.00781854	nitric oxide synthase 2	inducible [Source:HGNC Symbol;Acc:7873]
EPCAM	ENSSSCG00000008429	1.0465	0.00161582	0.00782314	epithelial cell adhesion molecule [Source:HGNC Symbol;Acc:11529]
HIF3A	ENSSSCG00000003101	-1.61742	0.00162197	0.00783973	hypoxia inducible factor 3	alpha subunit [Source:HGNC Symbol;Acc:15825]
C11orf93	ENSSSCG00000015019	-1.13404	0.00162712	0.00785807	chromosome 11 open reading frame 93 [Source:HGNC Symbol;Acc:26978]
SLC44A5	ENSSSCG00000003777	1.74335	0.00163152	0.00787275	solute carrier family 44	member 5 [Source:HGNC Symbol;Acc:28524]
FDFT1	ENSSSCG00000026044	-1.18135	0.00164558	0.00792402	farnesyl-diphosphate farnesyltransferase 1 [Source:HGNC Symbol;Acc:3629]
CCDC89	ENSSSCG00000014908	-1.82159	0.00168966	0.00810927	coiled-coil domain containing 89 [Source:HGNC Symbol;Acc:26762]
AQP11	ENSSSCG00000014880	-1.01193	0.00169076	0.00810963	aquaporin 11 [Source:HGNC Symbol;Acc:19940]
ZNF583	ENSSSCG00000024113	-1.01432	0.00169115	0.00810963	zinc finger protein 583 [Source:HGNC Symbol;Acc:26427]
SYNGAP1	ENSSSCG00000001513	-1.24461	0.0016952	0.00812538	synaptic Ras GTPase activating protein 1 [Source:HGNC Symbol;Acc:11497]
TGM1	ENSSSCG00000001993	1.5158	0.00170075	0.00814553	transglutaminase 1 (K polypeptide epidermal type I	protein-glutamine-gamma-glutamyltransferase) [Source:HGNC Symbol;Acc:11777]
KLHL23	ENSSSCG00000015937	-1.23124	0.00173379	0.00828662	kelch-like family member 23 [Source:HGNC Symbol;Acc:27506]
TSLP	ENSSSCG00000014198	-1.73196	0.0017539	0.00836602	thymic stromal lymphopoietin [Source:HGNC Symbol;Acc:30743]
LIPG	ENSSSCG00000004509	-1.32145	0.00175658	0.00837132	lipase	endothelial [Source:HGNC Symbol;Acc:6623]
DSG2	ENSSSCG00000022739	1.0339	0.00176956	0.00841316	desmoglein 2 [Source:HGNC Symbol;Acc:3049]
SULT1C3	ENSSSCG00000028691	-1.4616	0.00176903	0.00841316	sulfotransferase family	cytosolic	1C	member 3 [Source:HGNC Symbol;Acc:33543]
CPA4	ENSSSCG00000016555	-2.26061	0.00177332	0.00842672	carboxypeptidase A4 [Source:HGNC Symbol;Acc:15740]
CEP97	ENSSSCG00000026971	-1.75552	0.00181978	0.00862977	centrosomal protein 97kDa [Source:HGNC Symbol;Acc:26244]
C19orf68	ENSSSCG00000003129	-1.34033	0.00182246	0.00863818	chromosome 19 open reading frame 68 [Source:HGNC Symbol;Acc:34495]
DEFB1	ENSSSCG00000029990	1.05566	0.00182475	0.00863818	defensin	beta 1 [Source:HGNC Symbol;Acc:2766]
DIRAS3	ENSSSCG00000003797	1.52606	0.00186376	0.008795	DIRAS family	GTP-binding RAS-like 3 [Source:HGNC Symbol;Acc:687]
COL28A1	ENSSSCG00000015342	-1.9811	0.00189288	0.00890694	collagen	type XXVIII	alpha 1 [Source:HGNC Symbol;Acc:22442]
DKK3	ENSSSCG00000013401	1.02374	0.00190036	0.00893487	dickkopf 3 homolog (Xenopus laevis) [Source:HGNC Symbol;Acc:2893]
GRB7	ENSSSCG00000017495	-1.30363	0.0019085	0.00895856	growth factor receptor-bound protein 7 [Source:HGNC Symbol;Acc:4567]
CDH15	ENSSSCG00000002642	-5.09057	0.00193446	0.00906567	cadherin 15	type 1	M-cadherin (myotubule) [Source:HGNC Symbol;Acc:1754]
COL1A2	ENSSSCG00000022000	-1.00753	0.00193584	0.00906845	collagen	type I	alpha 2 [Source:HGNC Symbol;Acc:2198]
RLN1	ENSSSCG00000005216	2.80534	0.0019505	0.009121	relaxin 1 [Source:HGNC Symbol;Acc:10026]
RLN2	ENSSSCG00000005216	2.80535	0.001951	0.009121	relaxin 2 [Source:HGNC Symbol;Acc:10027]
DRP2	ENSSSCG00000012492	-1.30594	0.00195608	0.00914086	dystrophin related protein 2 [Source:HGNC Symbol;Acc:3032]
ARHGEF26	ENSSSCG00000024205	-1.09722	0.00196918	0.00918039	Rho guanine nucleotide exchange factor (GEF) 26 [Source:HGNC Symbol;Acc:24490]
ASB15	ENSSSCG00000016606	-2.98366	0.00197121	0.00918204	ankyrin repeat and SOCS box containing 15 [Source:HGNC Symbol;Acc:19767]
ZFPM2	ENSSSCG00000006038	-1.24523	0.00199024	0.00923856	zinc finger protein	FOG family member 2 [Source:HGNC Symbol;Acc:16700]
KCNA5	ENSSSCG00000021596	-1.78128	0.00199479	0.00925085	potassium voltage-gated channel	shaker-related subfamily	member 5 [Source:HGNC Symbol;Acc:6224]
TRIM9	ENSSSCG00000005025	1.56328	0.00202215	0.00936266	tripartite motif containing 9 [Source:HGNC Symbol;Acc:16288]
ZFAND2A	ENSSSCG00000007554	1.21628	0.00202391	0.00936587	zinc finger	AN1-type domain 2A [Source:HGNC Symbol;Acc:28073]
HSBP1L1	ENSSSCG00000005778	1.56262	0.00211577	0.00972598	heat shock factor binding protein 1-like 1 [Source:HGNC Symbol;Acc:37243]
SHROOM4	ENSSSCG00000022088	-1.76499	0.00211458	0.00972598	shroom family member 4 [Source:HGNC Symbol;Acc:29215]
BRCA1	ENSSSCG00000022101	-1.0846	0.00215274	0.00986063	breast cancer 1	early onset [Source:HGNC Symbol;Acc:1100]
TNFRSF9	ENSSSCG00000003386	1.34515	0.00215127	0.00986063	tumor necrosis factor receptor superfamily	member 9 [Source:HGNC Symbol;Acc:11924]
DNAH9	ENSSSCG00000018015	-1.10325	0.0021631	0.00990414	dynein	axonemal	heavy chain 9 [Source:HGNC Symbol;Acc:2953]
GLCCI1	ENSSSCG00000015345	-1.23602	0.00217385	0.00993365	glucocorticoid induced transcript 1 [Source:HGNC Symbol;Acc:18713]
C5orf30	ENSSSCG00000024089	1.18531	0.00218991	0.0099952	chromosome 5 open reading frame 30 [Source:HGNC Symbol;Acc:25052]
CST6	ENSSSCG00000012960	-1.43401	0.00220875	0.0100732	cystatin E/M [Source:HGNC Symbol;Acc:2478]
CBR3	ENSSSCG00000012053	1.08527	0.00221616	0.0101013	carbonyl reductase 3 [Source:HGNC Symbol;Acc:1549]
DBNDD1	ENSSSCG00000002637	-1.52008	0.00222459	0.0101295	dysbindin (dystrobrevin binding protein 1) domain containing 1 [Source:HGNC Symbol;Acc:28455]
DUSP5	ENSSSCG00000010624	1.65445	0.00223395	0.0101601	dual specificity phosphatase 5 [Source:HGNC Symbol;Acc:3071]
BSN	ENSSSCG00000011384	-1.77062	0.00227577	0.0103137	bassoon presynaptic cytomatrix protein [Source:HGNC Symbol;Acc:1117]
FGA	ENSSSCG00000028901	1.32078	0.00228206	0.010326	fibrinogen alpha chain [Source:HGNC Symbol;Acc:3661]
PPP1R1B	ENSSSCG00000017498	-1.64469	0.00228392	0.0103304	protein phosphatase 1	regulatory (inhibitor) subunit 1B [Source:HGNC Symbol;Acc:9287]
OLFML2B	ENSSSCG00000006345	-1.25157	0.00231332	0.0104511	olfactomedin-like 2B [Source:HGNC Symbol;Acc:24558]
LCN2	ENSSSCG00000005638	1.34342	0.00233404	0.0105365	lipocalin 2 [Source:HGNC Symbol;Acc:6526]
ANGPTL7	ENSSSCG00000003414	-2.27291	0.00233791	0.0105498	angiopoietin-like 7 [Source:HGNC Symbol;Acc:24078]
MSANTD3-TMEFF1	ENSSSCG00000005391	-1.37379	0.00243748	0.0109223	MSANTD3-TMEFF1 readthrough [Source:HGNC Symbol;Acc:38838]
TMEFF1	ENSSSCG00000005391	-1.37379	0.00243743	0.0109223	transmembrane protein with EGF-like and two follistatin-like domains 1 [Source:HGNC Symbol;Acc:11866]
DNAH2	ENSSSCG00000017963	-1.2428	0.00244021	0.0109303	dynein	axonemal	heavy chain 2 [Source:HGNC Symbol;Acc:2948]
PAPPA2	ENSSSCG00000015512	-1.40442	0.00245571	0.0109912	pappalysin 2 [Source:HGNC Symbol;Acc:14615]
C16orf96	ENSSSCG00000007937	-1.59971	0.00247283	0.0110422	chromosome 16 open reading frame 96 [Source:HGNC Symbol;Acc:40031]
AMER1	ENSSSCG00000012361	-1.35907	0.00247798	0.0110609	APC membrane recruitment protein 1 [Source:HGNC Symbol;Acc:26837]
KIAA1324L	ENSSSCG00000015394	-2.21184	0.00248334	0.0110805	KIAA1324-like [Source:HGNC Symbol;Acc:21945]
DIP2C	ENSSSCG00000011165	-1.33253	0.00248527	0.0110846	DIP2 disco-interacting protein 2 homolog C (Drosophila) [Source:HGNC Symbol;Acc:29150]
MIR122	ENSSSCG00000019572	1.12591	0.0025049	0.0111595	microRNA 122 [Source:HGNC Symbol;Acc:31501]
CCDC157	ENSSSCG00000010003	-1.09097	0.0025699	0.0114007	coiled-coil domain containing 157 [Source:HGNC Symbol;Acc:33854]
LARP6	ENSSSCG00000004974	-1.00746	0.00260009	0.0115063	La ribonucleoprotein domain family	member 6 [Source:HGNC Symbol;Acc:24012]
GALNT12	ENSSSCG00000005379	-1.63133	0.0026073	0.0115268	UDP-N-acetyl-alpha-D-galactosamine:polypeptide N-acetylgalactosaminyltransferase 12 (GalNAc-T12) [Source:HGNC Symbol;Acc:19877]
SLC2A4	ENSSSCG00000023915	-1.49287	0.00261693	0.0115649	solute carrier family 2 (facilitated glucose transporter)	member 4 [Source:HGNC Symbol;Acc:11009]
SUSD4	ENSSSCG00000010886	-1.11032	0.00262147	0.0115762	sushi domain containing 4 [Source:HGNC Symbol;Acc:25470]
AKNAD1	ENSSSCG00000006842	-2.28203	0.00277507	0.0121523	AKNA domain containing 1 [Source:HGNC Symbol;Acc:28398]
SYPL2	ENSSSCG00000006829	-4.39701	0.00279048	0.0122105	synaptophysin-like 2 [Source:HGNC Symbol;Acc:27638]
OSR2	ENSSSCG00000006073	-4.18509	0.00283635	0.0123877	odd-skipped related 2 (Drosophila) [Source:HGNC Symbol;Acc:15830]
AGXT	ENSSSCG00000016402	1.04139	0.00286026	0.0124649	alanine-glyoxylate aminotransferase [Source:HGNC Symbol;Acc:341]
KCNMA1	ENSSSCG00000020834	-1.14916	0.00292393	0.0126837	potassium large conductance calcium-activated channel	subfamily M	alpha member 1 [Source:HGNC Symbol;Acc:6284]
C1QTNF3	ENSSSCG00000016823	-2.21065	0.0030016	0.0129721	C1q and tumor necrosis factor related protein 3 [Source:HGNC Symbol;Acc:14326]
CDC42EP2	ENSSSCG00000012996	-1.25265	0.00310643	0.0133403	CDC42 effector protein (Rho GTPase binding) 2 [Source:HGNC Symbol;Acc:16263]
TRPM4	ENSSSCG00000022672	-1.284	0.00313542	0.0134498	transient receptor potential cation channel	subfamily M	member 4 [Source:HGNC Symbol;Acc:17993]
CEP85L	ENSSSCG00000004249	-1.27416	0.00313876	0.0134592	centrosomal protein 85kDa-like [Source:HGNC Symbol;Acc:21638]
FAM179A	ENSSSCG00000008534	-2.22571	0.00318242	0.0136246	family with sequence similarity 179	member A [Source:HGNC Symbol;Acc:33715]
NOVA2	ENSSSCG00000003095	-1.1659	0.00321276	0.0137306	neuro-oncological ventral antigen 2 [Source:HGNC Symbol;Acc:7887]
MYH3	ENSSSCG00000018007	-1.36872	0.00323289	0.013786	myosin	heavy chain 3	skeletal muscle	embryonic [Source:HGNC Symbol;Acc:7573]
CAMK2A	ENSSSCG00000014443	-7.6231	0.00328738	0.0139926	calcium/calmodulin-dependent protein kinase II alpha [Source:HGNC Symbol;Acc:1460]
2013-03-01	ENSSSCG00000010829	-1.11121	0.00335041	0.0141825	mitochondrial amidoxime reducing component 1 [Source:HGNC Symbol;Acc:26189]
CPA5	ENSSSCG00000016558	-2.08004	0.0033546	0.014195	carboxypeptidase A5 [Source:HGNC Symbol;Acc:15722]
C7orf61	ENSSSCG00000024967	1.08036	0.00335942	0.0142102	chromosome 7 open reading frame 61 [Source:HGNC Symbol;Acc:22135]
PCDHGA6	ENSSSCG00000024920	-1.19815	0.0033871	0.0143115	protocadherin gamma subfamily A	6 [Source:HGNC Symbol;Acc:8704]
FGF1	ENSSSCG00000024954	-1.58287	0.00340993	0.0143712	fibroblast growth factor 1 (acidic) [Source:HGNC Symbol;Acc:3665]
TAT	ENSSSCG00000002736	-1.55074	0.00345264	0.0144878	tyrosine aminotransferase [Source:HGNC Symbol;Acc:11573]
SLC25A48	ENSSSCG00000014311	-1.04006	0.00353691	0.0147877	solute carrier family 25	member 48 [Source:HGNC Symbol;Acc:30451]
MFAP3L	ENSSSCG00000009709	-1.11638	0.00357993	0.0149399	microfibrillar-associated protein 3-like [Source:HGNC Symbol;Acc:29083]
XYLT1	ENSSSCG00000022093	-1.73401	0.00360341	0.015006	xylosyltransferase I [Source:HGNC Symbol;Acc:15516]
PIH1D3	ENSSSCG00000012558	-1.95748	0.00361321	0.0150359	PIH1 domain containing 3 [Source:HGNC Symbol;Acc:28570]
MYH13	ENSSSCG00000024416	-6.82656	0.003654	0.0151893	myosin	heavy chain 13	skeletal muscle [Source:HGNC Symbol;Acc:7571]
NR4A2	ENSSSCG00000015871	-1.31265	0.00365791	0.0151946	nuclear receptor subfamily 4	group A	member 2 [Source:HGNC Symbol;Acc:7981]
TMEM117	ENSSSCG00000000801	-1.51027	0.00368077	0.0152676	transmembrane protein 117 [Source:HGNC Symbol;Acc:25308]
DNAH8	ENSSSCG00000001588	-1.59996	0.0038292	0.0158151	dynein	axonemal	heavy chain 8 [Source:HGNC Symbol;Acc:2952]
C14orf37	ENSSSCG00000005071	-1.40391	0.00383214	0.0158216	chromosome 14 open reading frame 37 [Source:HGNC Symbol;Acc:19846]
GCK	ENSSSCG00000016751	1.66019	0.00385915	0.0159218	glucokinase (hexokinase 4) [Source:HGNC Symbol;Acc:4195]
ITGBL1	ENSSSCG00000009526	-1.86005	0.00389131	0.0159955	integrin	beta-like 1 (with EGF-like repeat domains) [Source:HGNC Symbol;Acc:6164]
LCN12	ENSSSCG00000005831	-1.68873	0.00388613	0.0159955	lipocalin 12 [Source:HGNC Symbol;Acc:28733]
STK39	ENSSSCG00000028432	-1.47062	0.0038854	0.0159955	serine threonine kinase 39 [Source:HGNC Symbol;Acc:17717]
PCSK4	ENSSSCG00000024379	-1.48664	0.0039289	0.0160945	proprotein convertase subtilisin/kexin type 4 [Source:HGNC Symbol;Acc:8746]
PPAPDC1A	ENSSSCG00000010691	-1.04193	0.00397499	0.0162661	phosphatidic acid phosphatase type 2 domain containing 1A [Source:HGNC Symbol;Acc:23531]
UGDH	ENSSSCG00000030150	1.08007	0.00407983	0.016601	UDP-glucose 6-dehydrogenase [Source:HGNC Symbol;Acc:12525]
DEPDC4	ENSSSCG00000000878	-1.8161	0.00412257	0.0167513	DEP domain containing 4 [Source:HGNC Symbol;Acc:22952]
TMPRSS2	ENSSSCG00000024336	1.01483	0.00416473	0.0169107	transmembrane protease	serine 2 [Source:HGNC Symbol;Acc:11876]
FGF14	ENSSSCG00000009527	-2.07937	0.00418681	0.0169944	fibroblast growth factor 14 [Source:HGNC Symbol;Acc:3671]
CD200R1	ENSSSCG00000011925	-1.10814	0.00422611	0.0171238	CD200 receptor 1 [Source:HGNC Symbol;Acc:24235]
CD200R1L	ENSSSCG00000011925	-1.10814	0.00422494	0.0171238	CD200 receptor 1-like [Source:HGNC Symbol;Acc:24665]
NRG2	ENSSSCG00000021082	-1.97355	0.00424638	0.0171819	neuregulin 2 [Source:HGNC Symbol;Acc:7998]
FZD10	ENSSSCG00000009751	-1.3798	0.00430172	0.0173208	frizzled family receptor 10 [Source:HGNC Symbol;Acc:4039]
LAGE3	ENSSSCG00000025528	-1.05138	0.00430008	0.0173208	L antigen family	member 3 [Source:HGNC Symbol;Acc:26058]
DZIP1L	ENSSSCG00000027467	-1.47251	0.00432955	0.0174147	DAZ interacting protein 1-like [Source:HGNC Symbol;Acc:26551]
ACCSL	ENSSSCG00000013283	-1.2095	0.00438479	0.0175917	1-aminocyclopropane-1-carboxylate synthase homolog (Arabidopsis)(non-functional)-like [Source:HGNC Symbol;Acc:34391]
C6orf222	ENSSSCG00000001560	1.60352	0.00438575	0.0175917	chromosome 6 open reading frame 222 [Source:HGNC Symbol;Acc:33769]
C11orf49	ENSSSCG00000013246	-1.53599	0.00442258	0.0176927	chromosome 11 open reading frame 49 [Source:HGNC Symbol;Acc:28720]
TPPP3	ENSSSCG00000002780	-1.04347	0.0044545	0.0177872	tubulin polymerization-promoting protein family member 3 [Source:HGNC Symbol;Acc:24162]
NR6A1	ENSSSCG00000005589	1.19964	0.00451304	0.0179635	nuclear receptor subfamily 6	group A	member 1 [Source:HGNC Symbol;Acc:7985]
AGPAT9	ENSSSCG00000009233	1.02877	0.00453709	0.0180174	1-acylglycerol-3-phosphate O-acyltransferase 9 [Source:HGNC Symbol;Acc:28157]
RHBDL3	ENSSSCG00000022850	-1.92441	0.00457243	0.018139	rhomboid	veinlet-like 3 (Drosophila) [Source:HGNC Symbol;Acc:16502]
ATP8A1	ENSSSCG00000008803	-1.04274	0.00459836	0.0182293	ATPase	aminophospholipid transporter (APLT)	class I	type 8A	member 1 [Source:HGNC Symbol;Acc:13531]
CABYR	ENSSSCG00000003711	-1.09506	0.00461574	0.0182747	calcium binding tyrosine-(Y)-phosphorylation regulated [Source:HGNC Symbol;Acc:15569]
C19orf57	ENSSSCG00000013760	-1.09464	0.00463526	0.0183441	chromosome 19 open reading frame 57 [Source:HGNC Symbol;Acc:28153]
MYL1	ENSSSCG00000016157	-8.52269	0.0046589	0.018402	myosin	light chain 1	alkali; skeletal	fast [Source:HGNC Symbol;Acc:7582]
PER1	ENSSSCG00000017983	-1.21405	0.00466092	0.018402	period circadian clock 1 [Source:HGNC Symbol;Acc:8845]
PLEKHD1	ENSSSCG00000002309	-1.82656	0.00467407	0.0184472	pleckstrin homology domain containing	family D (with coiled-coil domains) member 1 [Source:HGNC Symbol;Acc:20148]
OPHN1	ENSSSCG00000022676	-1.27343	0.00471202	0.0185526	oligophrenin 1 [Source:HGNC Symbol;Acc:8148]
IL21R	ENSSSCG00000007816	1.08395	0.00471669	0.0185646	interleukin 21 receptor [Source:HGNC Symbol;Acc:6006]
INSIG1	ENSSSCG00000016420	-1.19787	0.00472437	0.0185885	insulin induced gene 1 [Source:HGNC Symbol;Acc:6083]
METTL4	ENSSSCG00000026949	-1.21481	0.00472906	0.0186006	methyltransferase like 4 [Source:HGNC Symbol;Acc:24726]
SCN4A	ENSSSCG00000017282	-3.57003	0.00478162	0.0187882	sodium channel	voltage-gated	type IV	alpha subunit [Source:HGNC Symbol;Acc:10591]
ZNF827	ENSSSCG00000009037	-1.70808	0.00478388	0.0187907	zinc finger protein 827 [Source:HGNC Symbol;Acc:27193]
LAMP3	ENSSSCG00000026097	1.2896	0.00478958	0.0188003	lysosomal-associated membrane protein 3 [Source:HGNC Symbol;Acc:14582]
CRYAB	ENSSSCG00000015025	-1.72015	0.00479781	0.0188132	crystallin	alpha B [Source:HGNC Symbol;Acc:2389]
CCDC152	ENSSSCG00000016867	-1.12439	0.00484336	0.0189534	coiled-coil domain containing 152 [Source:HGNC Symbol;Acc:34438]
ADRA1B	ENSSSCG00000017041	-1.09019	0.00489788	0.0191279	adrenoceptor alpha 1B [Source:HGNC Symbol;Acc:278]
TCF15	ENSSSCG00000007202	-2.28755	0.00491024	0.0191567	transcription factor 15 (basic helix-loop-helix) [Source:HGNC Symbol;Acc:11627]
C1orf56	ENSSSCG00000006639	1.37503	0.00493748	0.0192435	chromosome 1 open reading frame 56 [Source:HGNC Symbol;Acc:26045]
WNK2	ENSSSCG00000028103	-3.51721	0.00507461	0.0196982	WNK lysine deficient protein kinase 2 [Source:HGNC Symbol;Acc:14542]
C15orf52	ENSSSCG00000023975	-1.05349	0.00508869	0.0197396	chromosome 15 open reading frame 52 [Source:HGNC Symbol;Acc:33488]
C1orf21	ENSSSCG00000015565	-1.12474	0.00522661	0.0201599	chromosome 1 open reading frame 21 [Source:HGNC Symbol;Acc:15494]
EDARADD	ENSSSCG00000025986	1.91345	0.0052512	0.0202273	EDAR-associated death domain [Source:HGNC Symbol;Acc:14341]
SNORA33	ENSSSCG00000018972	1.03295	0.00533274	0.020497	small nucleolar RNA	H/ACA box 33 [Source:HGNC Symbol;Acc:32623]
ANKS6	ENSSSCG00000005378	-1.59981	0.00542545	0.0207946	ankyrin repeat and sterile alpha motif domain containing 6 [Source:HGNC Symbol;Acc:26724]
GPR153	ENSSSCG00000003371	-1.0481	0.00546778	0.0209008	G protein-coupled receptor 153 [Source:HGNC Symbol;Acc:23618]
IGSF23	ENSSSCG00000003080	-2.34757	0.00549043	0.0209671	immunoglobulin superfamily	member 23 [Source:HGNC Symbol;Acc:40040]
BHMT2	ENSSSCG00000014111	-1.15688	0.00550681	0.0210227	betaine--homocysteine S-methyltransferase 2 [Source:HGNC Symbol;Acc:1048]
UGT1A10	ENSSSCG00000016303	2.30174	0.00552213	0.0210475	UDP glucuronosyltransferase 1 family	polypeptide A10 [Source:HGNC Symbol;Acc:12531]
UGT1A7	ENSSSCG00000016308	2.30174	0.00551732	0.0210475	UDP glucuronosyltransferase 1 family	polypeptide A7 [Source:HGNC Symbol;Acc:12539]
UGT1A8	ENSSSCG00000016308	2.30174	0.00552086	0.0210475	UDP glucuronosyltransferase 1 family	polypeptide A8 [Source:HGNC Symbol;Acc:12540]
UGT1A9	ENSSSCG00000016303	2.30174	0.00551676	0.0210475	UDP glucuronosyltransferase 1 family	polypeptide A9 [Source:HGNC Symbol;Acc:12541]
NUGGC	ENSSSCG00000009673	-1.13624	0.00553454	0.0210659	nuclear GTPase	germinal center associated [Source:HGNC Symbol;Acc:33550]
C9orf152	ENSSSCG00000005452	-1.5289	0.00560677	0.0212917	chromosome 9 open reading frame 152 [Source:HGNC Symbol;Acc:31455]
OLFM3	ENSSSCG00000006858	-1.26707	0.00562087	0.021325	olfactomedin 3 [Source:HGNC Symbol;Acc:17990]
BARD1	ENSSSCG00000016170	-1.55742	0.00572743	0.0216574	BRCA1 associated RING domain 1 [Source:HGNC Symbol;Acc:952]
ASIC4	ENSSSCG00000029968	-1.56917	0.00574928	0.0217187	acid-sensing (proton-gated) ion channel family member 4 [Source:HGNC Symbol;Acc:21263]
LARP1B	ENSSSCG00000020999	-1.19284	0.00574817	0.0217187	La ribonucleoprotein domain family	member 1B [Source:HGNC Symbol;Acc:24704]
CCDC114	ENSSSCG00000026689	-1.21803	0.00575952	0.021736	coiled-coil domain containing 114 [Source:HGNC Symbol;Acc:26560]
SIK1	ENSSSCG00000028137	-1.18089	0.00580377	0.0218744	salt-inducible kinase 1 [Source:HGNC Symbol;Acc:11142]
TRPM3	ENSSSCG00000005257	-1.29211	0.00587711	0.0221004	transient receptor potential cation channel	subfamily M	member 3 [Source:HGNC Symbol;Acc:17992]
SUCNR1	ENSSSCG00000022105	-1.31538	0.00594335	0.0222842	succinate receptor 1 [Source:HGNC Symbol;Acc:4542]
LRRC3B	ENSSSCG00000011216	-1.46347	0.00594967	0.0222904	leucine rich repeat containing 3B [Source:HGNC Symbol;Acc:28105]
TNFRSF4	ENSSSCG00000003331	1.32855	0.00594769	0.0222904	tumor necrosis factor receptor superfamily	member 4 [Source:HGNC Symbol;Acc:11918]
BPIFC	ENSSSCG00000000157	-1.51785	0.00598404	0.0223764	BPI fold containing family C [Source:HGNC Symbol;Acc:16503]
CCDC13	ENSSSCG00000011291	-1.79948	0.00607331	0.0226238	coiled-coil domain containing 13 [Source:HGNC Symbol;Acc:26358]
FA2H	ENSSSCG00000002718	1.87719	0.00607146	0.0226238	fatty acid 2-hydroxylase [Source:HGNC Symbol;Acc:21197]
ADCYAP1	ENSSSCG00000003698	-1.40308	0.00615817	0.0228627	adenylate cyclase activating polypeptide 1 (pituitary) [Source:HGNC Symbol;Acc:241]
KIAA1239	ENSSSCG00000008770	-1.42511	0.00618353	0.0229243	KIAA1239 [Source:HGNC Symbol;Acc:29229]
EFHD1	ENSSSCG00000016290	-1.63566	0.00621622	0.023016	EF-hand domain family	member D1 [Source:HGNC Symbol;Acc:29556]
SYT5	ENSSSCG00000021843	-1.14898	0.00625581	0.0231403	synaptotagmin V [Source:HGNC Symbol;Acc:11513]
EFCC1	ENSSSCG00000024000	-1.26448	0.00627296	0.0231963	EF-hand and coiled-coil domain containing 1 [Source:HGNC Symbol;Acc:25692]
STC1	ENSSSCG00000009642	1.37148	0.00628259	0.0232096	stanniocalcin 1 [Source:HGNC Symbol;Acc:11373]
VGLL2	ENSSSCG00000004255	-6.95388	0.00630385	0.0232584	vestigial like 2 (Drosophila) [Source:HGNC Symbol;Acc:20232]
MFAP5	ENSSSCG00000000666	-2.04341	0.00633629	0.0233483	microfibrillar associated protein 5 [Source:HGNC Symbol;Acc:29673]
TP53I3	ENSSSCG00000008586	1.38711	0.00642507	0.0235784	tumor protein p53 inducible protein 3 [Source:HGNC Symbol;Acc:19373]
RN7SKP70	ENSSSCG00000020363	-1.29401	0.00643062	0.0235905	RNA	7SK small nuclear pseudogene 70 [Source:HGNC Symbol;Acc:45794]
SPP1	ENSSSCG00000009216	1.18396	0.00645248	0.0236557	secreted phosphoprotein 1 [Source:HGNC Symbol;Acc:11255]
E2F1	ENSSSCG00000007268	-1.02058	0.00654428	0.0239662	E2F transcription factor 1 [Source:HGNC Symbol;Acc:3113]
SLC24A1	ENSSSCG00000004937	-1.44182	0.00654548	0.0239662	solute carrier family 24 (sodium/potassium/calcium exchanger)	member 1 [Source:HGNC Symbol;Acc:10975]
FGF21	ENSSSCG00000003140	1.55904	0.00655484	0.0239929	fibroblast growth factor 21 [Source:HGNC Symbol;Acc:3678]
NAP1L3	ENSSSCG00000012504	-1.01872	0.00655749	0.023995	nucleosome assembly protein 1-like 3 [Source:HGNC Symbol;Acc:7639]
ZC3H12C	ENSSSCG00000015014	1.23604	0.00663894	0.0242594	zinc finger CCCH-type containing 12C [Source:HGNC Symbol;Acc:29362]
STX1B	ENSSSCG00000007772	-1.42718	0.00676051	0.0246293	syntaxin 1B [Source:HGNC Symbol;Acc:18539]
KIF2C	ENSSSCG00000003931	-1.03434	0.00676649	0.0246426	kinesin family member 2C [Source:HGNC Symbol;Acc:6393]
PHF7	ENSSSCG00000011439	-1.38558	0.00686302	0.0249627	PHD finger protein 7 [Source:HGNC Symbol;Acc:18458]
ADAD1	ENSSSCG00000009089	-2.24281	0.00688926	0.0250424	adenosine deaminase domain containing 1 (testis-specific) [Source:HGNC Symbol;Acc:30713]
R3HDML	ENSSSCG00000007370	-1.46358	0.00689918	0.0250706	R3H domain containing-like [Source:HGNC Symbol;Acc:16249]
KLF5	ENSSSCG00000028760	-1.8525	0.00696405	0.0252428	Kruppel-like factor 5 (intestinal) [Source:HGNC Symbol;Acc:6349]
HTRA3	ENSSSCG00000008723	1.32792	0.00709399	0.0256013	HtrA serine peptidase 3 [Source:HGNC Symbol;Acc:30406]
CORO2B	ENSSSCG00000004962	-1.36501	0.00709641	0.025602	coronin	actin binding protein	2B [Source:HGNC Symbol;Acc:2256]
RGS8	ENSSSCG00000015551	-3.80105	0.00714432	0.0257267	regulator of G-protein signaling 8 [Source:HGNC Symbol;Acc:16810]
FERMT1	ENSSSCG00000007052	-1.2264	0.00725366	0.0260635	fermitin family member 1 [Source:HGNC Symbol;Acc:15889]
PANX1	ENSSSCG00000014951	1.16469	0.00727222	0.026114	pannexin 1 [Source:HGNC Symbol;Acc:8599]
KLHL29	ENSSSCG00000008593	-1.30342	0.00730462	0.026214	kelch-like family member 29 [Source:HGNC Symbol;Acc:29404]
HOXA4	ENSSSCG00000016704	-1.83725	0.00749194	0.0267533	homeobox A4 [Source:HGNC Symbol;Acc:5105]
CYP1A1	ENSSSCG00000001906	-2.14611	0.00758151	0.027023	cytochrome P450	family 1	subfamily A	polypeptide 1 [Source:HGNC Symbol;Acc:2595]
MCU	ENSSSCG00000010290	-1.06281	0.00758921	0.0270338	mitochondrial calcium uniporter [Source:HGNC Symbol;Acc:23526]
CRIP3	ENSSSCG00000001672	1.28533	0.00759652	0.0270426	cysteine-rich protein 3 [Source:HGNC Symbol;Acc:17751]
PGM2L1	ENSSSCG00000014838	-1.01099	0.00761295	0.0270731	phosphoglucomutase 2-like 1 [Source:HGNC Symbol;Acc:20898]
FAM166B	ENSSSCG00000005309	-1.21678	0.00787478	0.0277854	family with sequence similarity 166	member B [Source:HGNC Symbol;Acc:34242]
CCL27	ENSSSCG00000010967	2.4139	0.00789031	0.027805	chemokine (C-C motif) ligand 27 [Source:HGNC Symbol;Acc:10626]
SBSN	ENSSSCG00000002889	-2.35586	0.00789237	0.027805	suprabasin [Source:HGNC Symbol;Acc:24950]
KRT84	ENSSSCG00000000241	1.66666	0.0080113	0.028087	keratin 84 [Source:HGNC Symbol;Acc:6461]
SEL1L3	ENSSSCG00000022446	-1.31255	0.00801981	0.0281083	sel-1 suppressor of lin-12-like 3 (C. elegans) [Source:HGNC Symbol;Acc:29108]
PI16	ENSSSCG00000001570	-1.08445	0.00804596	0.0281914	peptidase inhibitor 16 [Source:HGNC Symbol;Acc:21245]
CADM3	ENSSSCG00000006415	-1.41889	0.00807845	0.0282452	cell adhesion molecule 3 [Source:HGNC Symbol;Acc:17601]
NHSL2	ENSSSCG00000012408	-1.61413	0.00814856	0.0284446	NHS-like 2 [Source:HGNC Symbol;Acc:33737]
MLKL	ENSSSCG00000002716	1.12256	0.00820962	0.0286172	mixed lineage kinase domain-like [Source:HGNC Symbol;Acc:26617]
CCDC160	ENSSSCG00000031011	-2.14444	0.00830758	0.0289102	coiled-coil domain containing 160 [Source:HGNC Symbol;Acc:37286]
OSM	ENSSSCG00000009997	1.74614	0.00833825	0.0290044	oncostatin M [Source:HGNC Symbol;Acc:8506]
ALK	ENSSSCG00000008533	-5.79575	0.00838656	0.0291475	anaplastic lymphoma receptor tyrosine kinase [Source:HGNC Symbol;Acc:427]
TAS1R1	ENSSSCG00000003382	-1.10646	0.00840893	0.029215	taste receptor	type 1	member 1 [Source:HGNC Symbol;Acc:14448]
TTLL7	ENSSSCG00000003760	-1.06089	0.00866907	0.0299477	tubulin tyrosine ligase-like family	member 7 [Source:HGNC Symbol;Acc:26242]
FAM228B	ENSSSCG00000008584	-1.29377	0.00871387	0.0300486	family with sequence similarity 228	member B [Source:HGNC Symbol;Acc:24736]
ADCY10	ENSSSCG00000006305	-1.15239	0.00882337	0.0303536	adenylate cyclase 10 (soluble) [Source:HGNC Symbol;Acc:21285]
SFXN2	ENSSSCG00000022348	-1.54786	0.00889364	0.0305499	sideroflexin 2 [Source:HGNC Symbol;Acc:16086]
PRKD1	ENSSSCG00000001975	-1.19533	0.00891369	0.0306006	protein kinase D1 [Source:HGNC Symbol;Acc:9407]
ARHGEF19	ENSSSCG00000003472	-1.09012	0.00897055	0.0307501	Rho guanine nucleotide exchange factor (GEF) 19 [Source:HGNC Symbol;Acc:26604]
B3GALNT1	ENSSSCG00000021774	-1.05447	0.0090002	0.0308334	beta-1	3-N-acetylgalactosaminyltransferase 1 (globoside blood group) [Source:HGNC Symbol;Acc:918]
CCDC170	ENSSSCG00000004087	-1.01035	0.00912031	0.031171	coiled-coil domain containing 170 [Source:HGNC Symbol;Acc:21177]
PLIN2	ENSSSCG00000026749	1.16695	0.00931314	0.031708	perilipin 2 [Source:HGNC Symbol;Acc:248]
DTWD2	ENSSSCG00000026434	-1.03638	0.00933386	0.0317599	DTW domain containing 2 [Source:HGNC Symbol;Acc:19334]
FRMD1	ENSSSCG00000004017	-1.1423	0.0094173	0.0319967	FERM domain containing 1 [Source:HGNC Symbol;Acc:21240]
PLA2G2D	ENSSSCG00000003497	1.38961	0.00948493	0.032132	phospholipase A2	group IID [Source:HGNC Symbol;Acc:9033]
S100A9	ENSSSCG00000006588	1.55619	0.00962901	0.0324582	S100 calcium binding protein A9 [Source:HGNC Symbol;Acc:10499]
HKR1	ENSSSCG00000008084	-1.23165	0.0098232	0.0329973	HKR1	GLI-Kruppel zinc finger family member [Source:HGNC Symbol;Acc:4928]
ABCB11	ENSSSCG00000015926	-1.12695	0.0099374	0.0333034	ATP-binding cassette	sub-family B (MDR/TAP)	member 11 [Source:HGNC Symbol;Acc:42]
PCDHB15	ENSSSCG00000014379	-1.11134	0.00994385	0.0333113	protocadherin beta 15 [Source:HGNC Symbol;Acc:8686]
RRH	ENSSSCG00000009136	1.75646	0.00995016	0.0333172	retinal pigment epithelium-derived rhodopsin homolog [Source:HGNC Symbol;Acc:10450]
SSTR2	ENSSSCG00000017249	1.6271	0.0100281	0.0335102	somatostatin receptor 2 [Source:HGNC Symbol;Acc:11331]
KCNIP1	ENSSSCG00000017003	-1.58038	0.0100859	0.0336739	Kv channel interacting protein 1 [Source:HGNC Symbol;Acc:15521]
RSG1	ENSSSCG00000003473	-1.49664	0.0101251	0.0337854	REM2 and RAB-like small GTPase 1 [Source:HGNC Symbol;Acc:28127]
DLG2	ENSSSCG00000014904	-1.28762	0.0103619	0.0344859	discs	large homolog 2 (Drosophila) [Source:HGNC Symbol;Acc:2901]
DIO1	ENSSSCG00000028896	-1.02546	0.0104645	0.0347475	deiodinase	iodothyronine	type I [Source:HGNC Symbol;Acc:2883]
DENND2C	ENSSSCG00000006755	-1.11344	0.0105351	0.0349362	DENN/MADD domain containing 2C [Source:HGNC Symbol;Acc:24748]
CASZ1	ENSSSCG00000003407	-1.40032	0.0106613	0.0352689	castor zinc finger 1 [Source:HGNC Symbol;Acc:26002]
DCDC2	ENSSSCG00000001085	1.08915	0.0106944	0.0353581	doublecortin domain containing 2 [Source:HGNC Symbol;Acc:18141]
FMO5	ENSSSCG00000006702	-1.19419	0.0108398	0.0357625	flavin containing monooxygenase 5 [Source:HGNC Symbol;Acc:3773]
BUB1B	ENSSSCG00000029381	-1.19906	0.010856	0.03579	BUB1 mitotic checkpoint serine/threonine kinase B [Source:HGNC Symbol;Acc:1149]
TLE3	ENSSSCG00000004971	1.08539	0.0110495	0.0362911	transducin-like enhancer of split 3 (E(sp1) homolog	Drosophila) [Source:HGNC Symbol;Acc:11839]
CHI3L2	ENSSSCG00000006796	1.36572	0.0110908	0.0363475	chitinase 3-like 2 [Source:HGNC Symbol;Acc:1933]
KIAA1549L	ENSSSCG00000013311	-1.00579	0.0111379	0.0364905	KIAA1549-like [Source:HGNC Symbol;Acc:24836]
PCDHB11	ENSSSCG00000027852	-1.24201	0.0113064	0.0368856	protocadherin beta 11 [Source:HGNC Symbol;Acc:8682]
PCDHB12	ENSSSCG00000027852	-1.24201	0.0113059	0.0368856	protocadherin beta 12 [Source:HGNC Symbol;Acc:8683]
C8orf46	ENSSSCG00000023848	-1.4708	0.0113107	0.0368892	chromosome 8 open reading frame 46 [Source:HGNC Symbol;Acc:28498]
PRDM8	ENSSSCG00000009255	-1.55457	0.0113451	0.03697	PR domain containing 8 [Source:HGNC Symbol;Acc:13993]
PQLC1	ENSSSCG00000023171	1.62452	0.0113804	0.0370745	PQ loop repeat containing 1 [Source:HGNC Symbol;Acc:26188]
SNORA41	ENSSSCG00000019687	1.17713	0.011536	0.0375181	small nucleolar RNA	H/ACA box 41 [Source:HGNC Symbol;Acc:32634]
ICA1	ENSSSCG00000015347	-1.01469	0.0116783	0.0378787	islet cell autoantigen 1	69kDa [Source:HGNC Symbol;Acc:5343]
PTPRN	ENSSSCG00000016218	1.597	0.0117009	0.0379262	protein tyrosine phosphatase	receptor type	N [Source:HGNC Symbol;Acc:9676]
KIAA1958	ENSSSCG00000005469	-1.01544	0.011791	0.0381859	KIAA1958 [Source:HGNC Symbol;Acc:23427]
RAPGEFL1	ENSSSCG00000017478	-1.05756	0.0118002	0.0382052	Rap guanine nucleotide exchange factor (GEF)-like 1 [Source:HGNC Symbol;Acc:17428]
PDK4	ENSSSCG00000015334	-1.16498	0.0118336	0.0382918	pyruvate dehydrogenase kinase	isozyme 4 [Source:HGNC Symbol;Acc:8812]
TMEM177	ENSSSCG00000015742	-1.16452	0.0121606	0.0391526	transmembrane protein 177 [Source:HGNC Symbol;Acc:28143]
CCDC37	ENSSSCG00000001826	1.16819	0.0122553	0.0394061	coiled-coil domain containing 37 [Source:HGNC Symbol;Acc:26842]
RETN	ENSSSCG00000013575	1.77692	0.0122598	0.0394061	resistin [Source:HGNC Symbol;Acc:20389]
FLYWCH2	ENSSSCG00000022630	-1.06147	0.0122741	0.039434	FLYWCH family member 2 [Source:HGNC Symbol;Acc:25178]
KCNH4	ENSSSCG00000017411	-3.1935	0.0122913	0.0394632	potassium voltage-gated channel	subfamily H (eag-related)	member 4 [Source:HGNC Symbol;Acc:6253]
RASL10A	ENSSSCG00000009977	-1.25746	0.0122963	0.0394683	RAS-like	family 10	member A [Source:HGNC Symbol;Acc:16954]
WDR60	ENSSSCG00000016407	-1.13633	0.0123481	0.0395689	WD repeat domain 60 [Source:HGNC Symbol;Acc:21862]
TNFRSF12A	ENSSSCG00000027130	1.08763	0.0123608	0.0395983	tumor necrosis factor receptor superfamily	member 12A [Source:HGNC Symbol;Acc:18152]
CLDN11	ENSSSCG00000011747	-1.82315	0.0124449	0.0398371	claudin 11 [Source:HGNC Symbol;Acc:8514]
OAZ3	ENSSSCG00000027091	-1.80553	0.0124482	0.0398371	ornithine decarboxylase antizyme 3 [Source:HGNC Symbol;Acc:8097]
TP53INP2	ENSSSCG00000022099	1.09929	0.0124594	0.0398371	tumor protein p53 inducible nuclear protein 2 [Source:HGNC Symbol;Acc:16104]
DPYSL3	ENSSSCG00000021111	-2.0815	0.0124866	0.0398908	dihydropyrimidinase-like 3 [Source:HGNC Symbol;Acc:3015]
C19orf44	ENSSSCG00000013859	-1.00446	0.0125746	0.0400723	chromosome 19 open reading frame 44 [Source:HGNC Symbol;Acc:26141]
CD1E	ENSSSCG00000006450	1.52194	0.0125846	0.040093	CD1e molecule [Source:HGNC Symbol;Acc:1638]
ALDH1A2	ENSSSCG00000023356	1.09046	0.0130217	0.0412015	aldehyde dehydrogenase 1 family	member A2 [Source:HGNC Symbol;Acc:15472]
DPF3	ENSSSCG00000002333	-1.18929	0.0132222	0.0417674	D4	zinc and double PHD fingers	family 3 [Source:HGNC Symbol;Acc:17427]
PFN2	ENSSSCG00000030260	-1.19669	0.0136104	0.0427249	profilin 2 [Source:HGNC Symbol;Acc:8882]
HAS2	ENSSSCG00000029060	-1.84227	0.0136192	0.0427409	hyaluronan synthase 2 [Source:HGNC Symbol;Acc:4819]
DUOXA2	ENSSSCG00000004676	-1.59496	0.0136829	0.0428941	dual oxidase maturation factor 2 [Source:HGNC Symbol;Acc:32698]
TUBA3C	ENSSSCG00000010099	-1.39587	0.0137252	0.0430032	tubulin	alpha 3c [Source:HGNC Symbol;Acc:12408]
TUBA3D	ENSSSCG00000010103	-1.39587	0.0137247	0.0430032	tubulin	alpha 3d [Source:HGNC Symbol;Acc:24071]
DARC	ENSSSCG00000006416	-1.56403	0.0137372	0.0430176	Duffy blood group	chemokine receptor [Source:HGNC Symbol;Acc:4035]
EFR3B	ENSSSCG00000022933	-1.31087	0.0137355	0.0430176	EFR3 homolog B (S. cerevisiae) [Source:HGNC Symbol;Acc:29155]
HBEGF	ENSSSCG00000014362	-1.02059	0.0143083	0.0444925	heparin-binding EGF-like growth factor [Source:HGNC Symbol;Acc:3059]
ALAS2	ENSSSCG00000012347	-1.01632	0.0145009	0.0449824	aminolevulinate	delta-	synthase 2 [Source:HGNC Symbol;Acc:397]
TBCK	ENSSSCG00000021784	-1.14659	0.0146638	0.0453977	TBC1 domain containing kinase [Source:HGNC Symbol;Acc:28261]
TECTB	ENSSSCG00000010632	-2.09005	0.0149317	0.0459854	tectorin beta [Source:HGNC Symbol;Acc:11721]
SLC1A2	ENSSSCG00000013296	1.20841	0.0150137	0.0462132	solute carrier family 1 (glial high affinity glutamate transporter)	member 2 [Source:HGNC Symbol;Acc:10940]
CERS2	ENSSSCG00000006644	1.08509	0.0151619	0.0465629	ceramide synthase 2 [Source:HGNC Symbol;Acc:14076]
PRDM2	ENSSSCG00000020710	-1.34995	0.0151636	0.0465629	PR domain containing 2	with ZNF domain [Source:HGNC Symbol;Acc:9347]
NIPAL1	ENSSSCG00000008817	1.49983	0.0152554	0.0467331	NIPA-like domain containing 1 [Source:HGNC Symbol;Acc:27194]
AMPD3	ENSSSCG00000022492	-1.03059	0.0152963	0.0468335	adenosine monophosphate deaminase 3 [Source:HGNC Symbol;Acc:470]
SLC35G3	ENSSSCG00000021258	-1.10832	0.0153529	0.0469349	solute carrier family 35	member G3 [Source:HGNC Symbol;Acc:26848]
SLC35G5	ENSSSCG00000021258	-1.10832	0.0153525	0.0469349	solute carrier family 35	member G5 [Source:HGNC Symbol;Acc:15546]
SLC35G6	ENSSSCG00000021258	-1.10832	0.0153538	0.0469349	solute carrier family 35	member G6 [Source:HGNC Symbol;Acc:31351]
ADH4	ENSSSCG00000009184	-1.5833	0.0153823	0.0469849	alcohol dehydrogenase 4 (class II)	pi polypeptide [Source:HGNC Symbol;Acc:252]
CHADL	ENSSSCG00000000067	-1.09105	0.0156034	0.0474842	chondroadherin-like [Source:HGNC Symbol;Acc:25165]
NLGN2	ENSSSCG00000024740	-1.44287	0.0156284	0.0475227	neuroligin 2 [Source:HGNC Symbol;Acc:14290]
SPACA1	ENSSSCG00000004308	-1.42996	0.0159003	0.0481467	sperm acrosome associated 1 [Source:HGNC Symbol;Acc:14967]
GEN1	ENSSSCG00000008613	-1.09405	0.0161101	0.0487182	Gen endonuclease homolog 1 (Drosophila) [Source:HGNC Symbol;Acc:26881]
TMEM8C	ENSSSCG00000022891	-1.02479	0.0161409	0.0487859	transmembrane protein 8C [Source:HGNC Symbol;Acc:33778]

## Sheet: FR8vBaseline
hgnc_symbol	pig_ensembl_gene_id	logFC	PValue	FDR	description
DES	ENSSSCG00000020785	-7.00373	7.55e-23	8.72e-19	desmin [Source:HGNC Symbol;Acc:2770]
PDLIM3	ENSSSCG00000015796	-7.69746	4e-22	2.31e-18	PDZ and LIM domain 3 [Source:HGNC Symbol;Acc:20767]
ASB5	ENSSSCG00000030395	-8.37533	2.98e-20	1.15e-16	ankyrin repeat and SOCS box containing 5 [Source:HGNC Symbol;Acc:17180]
STAC3	ENSSSCG00000029471	-8.08882	9.19e-19	2.65e-15	SH3 and cysteine rich domain 3 [Source:HGNC Symbol;Acc:28423]
FLNC	ENSSSCG00000016578	-9.33184	2.02e-18	4.66e-15	filamin C	gamma [Source:HGNC Symbol;Acc:3756]
MYD88	ENSSSCG00000011251	1.39283	2.76e-18	5.32e-15	myeloid differentiation primary response 88 [Source:HGNC Symbol;Acc:7562]
ACTC1	ENSSSCG00000004803	-10.8706	6.33e-18	8.13e-15	actin	alpha	cardiac muscle 1 [Source:HGNC Symbol;Acc:143]
ENO3	ENSSSCG00000017904	-7.65357	5.98e-18	8.13e-15	enolase 3 (beta	muscle) [Source:HGNC Symbol;Acc:3354]
PKIA	ENSSSCG00000006163	-4.58787	5.99e-18	8.13e-15	protein kinase (cAMP-dependent	catalytic) inhibitor alpha [Source:HGNC Symbol;Acc:9017]
AK1	ENSSSCG00000005627	-5.48137	8.17e-18	9.44e-15	adenylate kinase 1 [Source:HGNC Symbol;Acc:361]
ANKRD1	ENSSSCG00000010461	-8.16139	9.62e-18	1.01e-14	ankyrin repeat domain 1 (cardiac muscle) [Source:HGNC Symbol;Acc:15819]
ACTN2	ENSSSCG00000010144	-8.67707	1.79e-17	1.72e-14	actinin	alpha 2 [Source:HGNC Symbol;Acc:164]
PYGM	ENSSSCG00000013022	-7.43492	2.15e-17	1.91e-14	phosphorylase	glycogen	muscle [Source:HGNC Symbol;Acc:9726]
TPM2	ENSSSCG00000005316	-4.45037	3.36e-17	2.77e-14	tropomyosin 2 (beta) [Source:HGNC Symbol;Acc:12011]
FHL1	ENSSSCG00000012699	-5.33807	4.23e-17	3.08e-14	four and a half LIM domains 1 [Source:HGNC Symbol;Acc:3702]
MYBPC1	ENSSSCG00000000866	-7.54407	4.26e-17	3.08e-14	myosin binding protein C	slow type [Source:HGNC Symbol;Acc:7549]
FRAS1	ENSSSCG00000008991	-4.41299	8.51e-17	5.78e-14	Fraser syndrome 1 [Source:HGNC Symbol;Acc:19185]
NEXN	ENSSSCG00000003768	-5.43999	2.99e-16	1.92e-13	nexilin (F actin binding protein) [Source:HGNC Symbol;Acc:29557]
SYNM	ENSSSCG00000029613	-4.5915	8.62e-16	5.24e-13	synemin	intermediate filament protein [Source:HGNC Symbol;Acc:24466]
FAM134B	ENSSSCG00000016792	-3.81963	1.13e-15	6.53e-13	family with sequence similarity 134	member B [Source:HGNC Symbol;Acc:25964]
OXCT1	ENSSSCG00000016863	-3.57066	1.67e-15	9.19e-13	3-oxoacid CoA transferase 1 [Source:HGNC Symbol;Acc:8527]
BVES	ENSSSCG00000004366	-4.17483	2.17e-15	1.14e-12	blood vessel epicardial substance [Source:HGNC Symbol;Acc:1152]
SYNPO2	ENSSSCG00000009111	-4.69823	2.55e-15	1.28e-12	synaptopodin 2 [Source:HGNC Symbol;Acc:17732]
CMYA5	ENSSSCG00000028800	-4.71357	2.88e-15	1.33e-12	cardiomyopathy associated 5 [Source:HGNC Symbol;Acc:14305]
TACC2	ENSSSCG00000028063	-4.41345	2.82e-15	1.33e-12	transforming	acidic coiled-coil containing protein 2 [Source:HGNC Symbol;Acc:11523]
MYBPC2	ENSSSCG00000003218	-8.3787	3.81e-15	1.69e-12	myosin binding protein C	fast type [Source:HGNC Symbol;Acc:7550]
CKMT2	ENSSSCG00000014128	-6.68486	5.03e-15	2.15e-12	creatine kinase	mitochondrial 2 (sarcomeric) [Source:HGNC Symbol;Acc:1996]
HK2	ENSSSCG00000008261	-8.46655	5.29e-15	2.18e-12	hexokinase 2 [Source:HGNC Symbol;Acc:4923]
TPM1	ENSSSCG00000004570	-3.5855	7.94e-15	3.16e-12	tropomyosin 1 (alpha) [Source:HGNC Symbol;Acc:12010]
DENND2D	ENSSSCG00000006797	2.12208	1.05e-14	4.06e-12	DENN/MADD domain containing 2D [Source:HGNC Symbol;Acc:26192]
RARB	ENSSSCG00000011212	1.50283	1.14e-14	4.23e-12	retinoic acid receptor	beta [Source:HGNC Symbol;Acc:9865]
HID1	ENSSSCG00000017219	1.59804	1.29e-14	4.66e-12	HID1 domain containing [Source:HGNC Symbol;Acc:15736]
NEB	ENSSSCG00000016397	-8.43934	1.69e-14	5.93e-12	nebulin [Source:HGNC Symbol;Acc:7720]
CAPN3	ENSSSCG00000004728	-5.11425	3.8e-14	1.29e-11	calpain 3	(p94) [Source:HGNC Symbol;Acc:1480]
KLHL30	ENSSSCG00000026600	-9.97168	4.8e-14	1.59e-11	kelch-like family member 30 [Source:HGNC Symbol;Acc:24770]
SH3BGR	ENSSSCG00000029219	-2.94742	5.35e-14	1.72e-11	SH3 domain binding glutamic acid-rich protein [Source:HGNC Symbol;Acc:10822]
FBXO30	ENSSSCG00000004121	-2.96671	6.72e-14	2.1e-11	F-box protein 30 [Source:HGNC Symbol;Acc:15600]
FAM189A2	ENSSSCG00000005249	-3.99321	8.11e-14	2.39e-11	family with sequence similarity 189	member A2 [Source:HGNC Symbol;Acc:24820]
LPCAT3	ENSSSCG00000027205	1.53493	8.19e-14	2.39e-11	lysophosphatidylcholine acyltransferase 3 [Source:HGNC Symbol;Acc:30244]
RAB34	ENSSSCG00000017769	1.36704	8.29e-14	2.39e-11	RAB34	member RAS oncogene family [Source:HGNC Symbol;Acc:16519]
TNNT1	ENSSSCG00000025353	-9.2789	8.91e-14	2.51e-11	troponin T type 1 (skeletal	slow) [Source:HGNC Symbol;Acc:11948]
POLR2H	ENSSSCG00000022507	1.40586	1.28e-13	3.44e-11	polymerase (RNA) II (DNA directed) polypeptide H [Source:HGNC Symbol;Acc:9195]
SPTB	ENSSSCG00000002277	-7.73696	1.26e-13	3.44e-11	spectrin	beta	erythrocytic [Source:HGNC Symbol;Acc:11274]
LMOD3	ENSSSCG00000011508	-8.28826	1.54e-13	4.04e-11	leiomodin 3 (fetal) [Source:HGNC Symbol;Acc:6649]
ABHD17C	ENSSSCG00000001782	1.5906	1.89e-13	4.86e-11	abhydrolase domain containing 17C [Source:HGNC Symbol;Acc:26925]
LMCD1	ENSSSCG00000011538	-3.48783	2.23e-13	5.6e-11	LIM and cysteine-rich domains 1 [Source:HGNC Symbol;Acc:6633]
CD36	ENSSSCG00000027203	-4.4487	2.48e-13	6.1e-11	CD36 molecule (thrombospondin receptor) [Source:HGNC Symbol;Acc:1663]
PRKCQ	ENSSSCG00000011131	-4.55835	3.19e-13	7.67e-11	protein kinase C	theta [Source:HGNC Symbol;Acc:9410]
CAP2	ENSSSCG00000001068	-6.10217	3.29e-13	7.76e-11	CAP	adenylate cyclase-associated protein	2 (yeast) [Source:HGNC Symbol;Acc:20039]
REEP1	ENSSSCG00000023710	-4.46849	3.46e-13	8e-11	receptor accessory protein 1 [Source:HGNC Symbol;Acc:25786]
MAPK14	ENSSSCG00000001556	1.23865	3.73e-13	8.37e-11	mitogen-activated protein kinase 14 [Source:HGNC Symbol;Acc:6876]
STC2	ENSSSCG00000016983	-4.32996	3.77e-13	8.37e-11	stanniocalcin 2 [Source:HGNC Symbol;Acc:11374]
RUNX1	ENSSSCG00000022755	-4.35448	4.33e-13	9.43e-11	runt-related transcription factor 1 [Source:HGNC Symbol;Acc:10471]
MYO18B	ENSSSCG00000009957	-8.53236	5.7e-13	1.22e-10	myosin XVIIIB [Source:HGNC Symbol;Acc:18150]
ANK1	ENSSSCG00000007022	-5.02299	7.53e-13	1.58e-10	ankyrin 1	erythrocytic [Source:HGNC Symbol;Acc:492]
SSPN	ENSSSCG00000025531	-2.5367	8.47e-13	1.75e-10	sarcospan [Source:HGNC Symbol;Acc:11322]
OSMR	ENSSSCG00000016851	1.63353	1.03e-12	2.08e-10	oncostatin M receptor [Source:HGNC Symbol;Acc:8507]
ABHD5	ENSSSCG00000011297	1.60067	1.34e-12	2.67e-10	abhydrolase domain containing 5 [Source:HGNC Symbol;Acc:21396]
PDE4D	ENSSSCG00000016929	-2.48854	1.36e-12	2.67e-10	phosphodiesterase 4D	cAMP-specific [Source:HGNC Symbol;Acc:8783]
HRC	ENSSSCG00000003156	-4.25688	1.44e-12	2.73e-10	histidine rich calcium binding protein [Source:HGNC Symbol;Acc:5178]
TCAP	ENSSSCG00000017500	-8.87722	1.43e-12	2.73e-10	titin-cap [Source:HGNC Symbol;Acc:11610]
DYRK1B	ENSSSCG00000027197	-1.39269	1.87e-12	3.48e-10	dual-specificity tyrosine-(Y)-phosphorylation regulated kinase 1B [Source:HGNC Symbol;Acc:3092]
B4GALT1	ENSSSCG00000010998	1.31816	2.1e-12	3.85e-10	UDP-Gal:betaGlcNAc beta 1	4- galactosyltransferase	polypeptide 1 [Source:HGNC Symbol;Acc:924]
ARMC6	ENSSSCG00000013927	1.21145	2.44e-12	4.4e-10	armadillo repeat containing 6 [Source:HGNC Symbol;Acc:25049]
FKBP1B	ENSSSCG00000008588	2.29516	2.79e-12	4.96e-10	FK506 binding protein 1B	12.6 kDa [Source:HGNC Symbol;Acc:3712]
ANKRD2	ENSSSCG00000010522	-9.66408	3.15e-12	5.51e-10	ankyrin repeat domain 2 (stretch responsive muscle) [Source:HGNC Symbol;Acc:495]
VPS37B	ENSSSCG00000028889	-2.9116	4.83e-12	8.32e-10	vacuolar protein sorting 37 homolog B (S. cerevisiae) [Source:HGNC Symbol;Acc:25754]
CLIC5	ENSSSCG00000001711	-4.14861	4.97e-12	8.45e-10	chloride intracellular channel 5 [Source:HGNC Symbol;Acc:13517]
ANKRD23	ENSSSCG00000008200	-5.48561	5.29e-12	8.86e-10	ankyrin repeat domain 23 [Source:HGNC Symbol;Acc:24470]
ART3	ENSSSCG00000008976	-7.42674	5.55e-12	9.16e-10	ADP-ribosyltransferase 3 [Source:HGNC Symbol;Acc:725]
MLLT11	ENSSSCG00000030278	-4.57155	6.34e-12	1.03e-09	myeloid/lymphoid or mixed-lineage leukemia (trithorax homolog	Drosophila); translocated to	11 [Source:HGNC Symbol;Acc:16997]
RAMP1	ENSSSCG00000016331	-2.66429	7.39e-12	1.19e-09	receptor (G protein-coupled) activity modifying protein 1 [Source:HGNC Symbol;Acc:9843]
AGPAT2	ENSSSCG00000005829	1.14149	7.87e-12	1.25e-09	1-acylglycerol-3-phosphate O-acyltransferase 2 [Source:HGNC Symbol;Acc:325]
DDIT4L	ENSSSCG00000025240	-4.01294	1.4e-11	2.18e-09	DNA-damage-inducible transcript 4-like [Source:HGNC Symbol;Acc:30555]
EPM2A	ENSSSCG00000004122	-1.72806	1.52e-11	2.29e-09	epilepsy	progressive myoclonus type 2A	Lafora disease (laforin) [Source:HGNC Symbol;Acc:3413]
HR	ENSSSCG00000009616	-3.63902	1.55e-11	2.29e-09	hair growth associated [Source:HGNC Symbol;Acc:5172]
IGDCC4	ENSSSCG00000004931	-3.90275	1.57e-11	2.29e-09	immunoglobulin superfamily	DCC subclass	member 4 [Source:HGNC Symbol;Acc:13770]
POPDC3	ENSSSCG00000004367	-7.71064	1.49e-11	2.29e-09	popeye domain containing 3 [Source:HGNC Symbol;Acc:17649]
SHISA2	ENSSSCG00000030113	-7.28766	1.56e-11	2.29e-09	shisa homolog 2 (Xenopus laevis) [Source:HGNC Symbol;Acc:20366]
TMOD4	ENSSSCG00000006631	-8.97444	1.58e-11	2.29e-09	tropomodulin 4 (muscle) [Source:HGNC Symbol;Acc:11874]
SLC41A1	ENSSSCG00000020783	-3.41382	1.7e-11	2.42e-09	solute carrier family 41	member 1 [Source:HGNC Symbol;Acc:19429]
ACPL2	ENSSSCG00000011670	1.38738	1.76e-11	2.48e-09	acid phosphatase-like 2 [Source:HGNC Symbol;Acc:26303]
NR4A3	ENSSSCG00000005385	-3.76059	1.8e-11	2.5e-09	nuclear receptor subfamily 4	group A	member 3 [Source:HGNC Symbol;Acc:7982]
ABLIM2	ENSSSCG00000008721	-3.63162	1.85e-11	2.52e-09	actin binding LIM protein family	member 2 [Source:HGNC Symbol;Acc:19195]
SPEG	ENSSSCG00000013994	-5.5686	1.86e-11	2.52e-09	SPEG complex locus [Source:HGNC Symbol;Acc:16901]
GALNT2	ENSSSCG00000010185	1.34506	2.01e-11	2.7e-09	UDP-N-acetyl-alpha-D-galactosamine:polypeptide N-acetylgalactosaminyltransferase 2 (GalNAc-T2) [Source:HGNC Symbol;Acc:4124]
PGM3	ENSSSCG00000004456	1.29897	2.07e-11	2.75e-09	phosphoglucomutase 3 [Source:HGNC Symbol;Acc:8907]
UBAP2	ENSSSCG00000010987	-1.12206	2.13e-11	2.79e-09	ubiquitin associated protein 2 [Source:HGNC Symbol;Acc:14185]
MEF2C	ENSSSCG00000014149	-2.7698	2.28e-11	2.95e-09	myocyte enhancer factor 2C [Source:HGNC Symbol;Acc:6996]
PPP1R12B	ENSSSCG00000010925	-3.5923	2.43e-11	3.11e-09	protein phosphatase 1	regulatory subunit 12B [Source:HGNC Symbol;Acc:7619]
ITGA2	ENSSSCG00000016887	2.14816	2.58e-11	3.2e-09	integrin	alpha 2 (CD49B	alpha 2 subunit of VLA-2 receptor) [Source:HGNC Symbol;Acc:6137]
PRKG1	ENSSSCG00000010429	-3.34468	2.56e-11	3.2e-09	protein kinase	cGMP-dependent	type I [Source:HGNC Symbol;Acc:9414]
TCIRG1	ENSSSCG00000012890	1.04749	2.57e-11	3.2e-09	T-cell	immune regulator 1	ATPase	H+ transporting	lysosomal V0 subunit A3 [Source:HGNC Symbol;Acc:11647]
CACNB1	ENSSSCG00000017510	-3.68692	2.62e-11	3.21e-09	calcium channel	voltage-dependent	beta 1 subunit [Source:HGNC Symbol;Acc:1401]
RGMA	ENSSSCG00000002267	-3.81887	2.64e-11	3.21e-09	RGM domain family	member A [Source:HGNC Symbol;Acc:30308]
RYR1	ENSSSCG00000002961	-8.92735	2.66e-11	3.21e-09	ryanodine receptor 1 (skeletal) [Source:HGNC Symbol;Acc:10483]
SLC39A14	ENSSSCG00000009623	1.56261	3.2e-11	3.81e-09	solute carrier family 39 (zinc transporter)	member 14 [Source:HGNC Symbol;Acc:20858]
ACACB	ENSSSCG00000009937	-4.10094	3.75e-11	4.42e-09	acetyl-CoA carboxylase beta [Source:HGNC Symbol;Acc:85]
PDPN	ENSSSCG00000003451	-5.90343	4.9e-11	5.71e-09	podoplanin [Source:HGNC Symbol;Acc:29602]
GPC1	ENSSSCG00000016364	-2.75967	5.58e-11	6.44e-09	glypican 1 [Source:HGNC Symbol;Acc:4449]
MSRB3	ENSSSCG00000026004	-2.28601	6.33e-11	7.17e-09	methionine sulfoxide reductase B3 [Source:HGNC Symbol;Acc:27375]
ANO5	ENSSSCG00000013344	-6.23422	7.69e-11	8.63e-09	anoctamin 5 [Source:HGNC Symbol;Acc:27337]
COX6A2	ENSSSCG00000025688	-2.22544	8.96e-11	9.95e-09	cytochrome c oxidase subunit VIa polypeptide 2 [Source:HGNC Symbol;Acc:2279]
RRBP1	ENSSSCG00000024692	1.3806	9.34e-11	1.02e-08	ribosome binding protein 1 [Source:HGNC Symbol;Acc:10448]
TMEM8A	ENSSSCG00000007985	1.15721	9.4e-11	1.02e-08	transmembrane protein 8A [Source:HGNC Symbol;Acc:17205]
CD99L2	ENSSSCG00000012744	-1.73968	9.6e-11	1.03e-08	CD99 molecule-like 2 [Source:HGNC Symbol;Acc:18237]
XK	ENSSSCG00000023642	-3.34969	9.54e-11	1.03e-08	X-linked Kx blood group (McLeod syndrome) [Source:HGNC Symbol;Acc:12811]
GALE	ENSSSCG00000027827	1.25054	1.07e-10	1.13e-08	UDP-galactose-4-epimerase [Source:HGNC Symbol;Acc:4116]
NCAM1	ENSSSCG00000015045	-6.5169	1.29e-10	1.35e-08	neural cell adhesion molecule 1 [Source:HGNC Symbol;Acc:7656]
SYNPO2L	ENSSSCG00000010303	-8.42599	1.64e-10	1.71e-08	synaptopodin 2-like [Source:HGNC Symbol;Acc:23532]
MFAP2	ENSSSCG00000003479	-2.52984	1.73e-10	1.77e-08	microfibrillar-associated protein 2 [Source:HGNC Symbol;Acc:7033]
UCP3	ENSSSCG00000014834	-4.42931	1.77e-10	1.79e-08	uncoupling protein 3 (mitochondrial	proton carrier) [Source:HGNC Symbol;Acc:12519]
SMARCD3	ENSSSCG00000016435	-2.40576	1.97e-10	1.95e-08	SWI/SNF related	matrix associated	actin dependent regulator of chromatin	subfamily d	member 3 [Source:HGNC Symbol;Acc:11108]
GYG1	ENSSSCG00000011698	-2.32466	2.03e-10	1.99e-08	glycogenin 1 [Source:HGNC Symbol;Acc:4699]
DNAJC25	ENSSSCG00000005460	1.07641	2.15e-10	2.08e-08	DnaJ (Hsp40) homolog	subfamily C	member 25 [Source:HGNC Symbol;Acc:34187]
PRKAG2	ENSSSCG00000016432	-1.21731	2.22e-10	2.13e-08	protein kinase	AMP-activated	gamma 2 non-catalytic subunit [Source:HGNC Symbol;Acc:9386]
NNT	ENSSSCG00000030304	-1.09139	2.33e-10	2.21e-08	nicotinamide nucleotide transhydrogenase [Source:HGNC Symbol;Acc:7863]
P2RX5	ENSSSCG00000017868	-2.76871	2.47e-10	2.32e-08	purinergic receptor P2X	ligand-gated ion channel	5 [Source:HGNC Symbol;Acc:8536]
ADCY2	ENSSSCG00000017101	-6.93041	2.6e-10	2.42e-08	adenylate cyclase 2 (brain) [Source:HGNC Symbol;Acc:233]
S1PR5	ENSSSCG00000028460	1.44448	2.66e-10	2.46e-08	sphingosine-1-phosphate receptor 5 [Source:HGNC Symbol;Acc:14299]
FGF23	ENSSSCG00000029028	3.67443	3.04e-10	2.77e-08	fibroblast growth factor 23 [Source:HGNC Symbol;Acc:3680]
SLC5A6	ENSSSCG00000008550	1.06955	3.03e-10	2.77e-08	solute carrier family 5 (sodium-dependent vitamin transporter)	member 6 [Source:HGNC Symbol;Acc:11041]
FABP3	ENSSSCG00000011419	-3.53532	3.34e-10	3.01e-08	fatty acid binding protein 3	muscle and heart (mammary-derived growth inhibitor) [Source:HGNC Symbol;Acc:3557]
GALNT16	ENSSSCG00000002306	-2.94636	3.49e-10	3.06e-08	UDP-N-acetyl-alpha-D-galactosamine:polypeptide N-acetylgalactosaminyltransferase 16 [Source:HGNC Symbol;Acc:23233]
VMO1	ENSSSCG00000017915	-1.64381	3.48e-10	3.06e-08	vitelline membrane outer layer 1 homolog (chicken) [Source:HGNC Symbol;Acc:30387]
MLF1	ENSSSCG00000020919	-2.5782	3.76e-10	3.26e-08	myeloid leukemia factor 1 [Source:HGNC Symbol;Acc:7125]
RAB3IP	ENSSSCG00000000500	1.11888	4.15e-10	3.55e-08	RAB3A interacting protein [Source:HGNC Symbol;Acc:16508]
SLC39A13	ENSSSCG00000013238	1.11188	4.13e-10	3.55e-08	solute carrier family 39 (zinc transporter)	member 13 [Source:HGNC Symbol;Acc:20859]
TTC9	ENSSSCG00000020701	-4.4977	4.33e-10	3.65e-08	tetratricopeptide repeat domain 9 [Source:HGNC Symbol;Acc:20267]
RBM24	ENSSSCG00000001066	-9.66202	4.5e-10	3.76e-08	RNA binding motif protein 24 [Source:HGNC Symbol;Acc:21539]
CFL2	ENSSSCG00000001959	-1.67079	4.75e-10	3.94e-08	cofilin 2 (muscle) [Source:HGNC Symbol;Acc:1875]
CLDN4	ENSSSCG00000007718	2.40424	4.78e-10	3.94e-08	claudin 4 [Source:HGNC Symbol;Acc:2046]
UNC45B	ENSSSCG00000017717	-4.95027	4.87e-10	3.99e-08	unc-45 homolog B (C. elegans) [Source:HGNC Symbol;Acc:14304]
SLC25A22	ENSSSCG00000012844	1.08991	5.09e-10	4.14e-08	solute carrier family 25 (mitochondrial carrier: glutamate)	member 22 [Source:HGNC Symbol;Acc:19954]
LDB3	ENSSSCG00000010359	-8.41168	5.74e-10	4.64e-08	LIM domain binding 3 [Source:HGNC Symbol;Acc:15710]
ITIH4	ENSSSCG00000011453	2.5589	6.02e-10	4.79e-08	inter-alpha-trypsin inhibitor heavy chain family	member 4 [Source:HGNC Symbol;Acc:6169]
COX7A1	ENSSSCG00000025533	-1.48188	6.43e-10	5.05e-08	cytochrome c oxidase subunit VIIa polypeptide 1 (muscle) [Source:HGNC Symbol;Acc:2287]
CA3	ENSSSCG00000006141	-4.55326	6.94e-10	5.42e-08	carbonic anhydrase III	muscle specific [Source:HGNC Symbol;Acc:1374]
CARD10	ENSSSCG00000025260	1.58061	7.24e-10	5.58e-08	caspase recruitment domain family	member 10 [Source:HGNC Symbol;Acc:16422]
LRRC2	ENSSSCG00000026945	-3.66753	7.25e-10	5.58e-08	leucine rich repeat containing 2 [Source:HGNC Symbol;Acc:14676]
PRUNE2	ENSSSCG00000005278	-5.3689	7.35e-10	5.62e-08	prune homolog 2 (Drosophila) [Source:HGNC Symbol;Acc:25209]
ATP1A2	ENSSSCG00000006391	-7.21193	7.43e-10	5.65e-08	ATPase	Na+/K+ transporting	alpha 2 polypeptide [Source:HGNC Symbol;Acc:800]
CLCN2	ENSSSCG00000021581	1.2727	7.92e-10	5.98e-08	chloride channel	voltage-sensitive 2 [Source:HGNC Symbol;Acc:2020]
BCAT2	ENSSSCG00000003139	-1.57136	8.38e-10	6.28e-08	branched chain amino-acid transaminase 2	mitochondrial [Source:HGNC Symbol;Acc:977]
P2RY1	ENSSSCG00000011721	-3.23882	1.03e-09	7.69e-08	purinergic receptor P2Y	G-protein coupled	1 [Source:HGNC Symbol;Acc:8539]
EPO	ENSSSCG00000007673	4.67345	1.14e-09	8.32e-08	erythropoietin [Source:HGNC Symbol;Acc:3415]
LITAF	ENSSSCG00000024982	1.44276	1.13e-09	8.32e-08	lipopolysaccharide-induced TNF factor [Source:HGNC Symbol;Acc:16841]
JPH1	ENSSSCG00000006174	-8.04926	1.15e-09	8.39e-08	junctophilin 1 [Source:HGNC Symbol;Acc:14201]
GAS2L1	ENSSSCG00000025564	1.18806	1.2e-09	8.7e-08	growth arrest-specific 2 like 1 [Source:HGNC Symbol;Acc:16955]
NR1D2	ENSSSCG00000027017	-1.91141	1.24e-09	8.87e-08	nuclear receptor subfamily 1	group D	member 2 [Source:HGNC Symbol;Acc:7963]
ZFAND5	ENSSSCG00000005264	-1.84455	1.24e-09	8.87e-08	zinc finger	AN1-type domain 5 [Source:HGNC Symbol;Acc:13008]
FHOD3	ENSSSCG00000027935	-2.73357	1.3e-09	9.19e-08	formin homology 2 domain containing 3 [Source:HGNC Symbol;Acc:26178]
FAM180A	ENSSSCG00000027601	-1.78338	1.32e-09	9.31e-08	family with sequence similarity 180	member A [Source:HGNC Symbol;Acc:33773]
EPDR1	ENSSSCG00000020963	-4.17168	1.36e-09	9.51e-08	ependymin related protein 1 (zebrafish) [Source:HGNC Symbol;Acc:17572]
RAB27B	ENSSSCG00000004533	2.94562	1.43e-09	9.96e-08	RAB27B	member RAS oncogene family [Source:HGNC Symbol;Acc:9767]
FAM213B	ENSSSCG00000026554	-2.38116	1.46e-09	1.01e-07	family with sequence similarity 213	member B [Source:HGNC Symbol;Acc:28390]
JPH2	ENSSSCG00000007369	-3.38978	1.51e-09	1.04e-07	junctophilin 2 [Source:HGNC Symbol;Acc:14202]
PGAM2	ENSSSCG00000016720	-8.94467	1.59e-09	1.09e-07	phosphoglycerate mutase 2 (muscle) [Source:HGNC Symbol;Acc:8889]
AKAP6	ENSSSCG00000001965	-4.08115	1.72e-09	1.16e-07	A kinase (PRKA) anchor protein 6 [Source:HGNC Symbol;Acc:376]
DUSP26	ENSSSCG00000015835	-8.60951	1.97e-09	1.31e-07	dual specificity phosphatase 26 (putative) [Source:HGNC Symbol;Acc:28161]
APBB2	ENSSSCG00000022168	-1.08213	1.98e-09	1.32e-07	amyloid beta (A4) precursor protein-binding	family B	member 2 [Source:HGNC Symbol;Acc:582]
FBXO32	ENSSSCG00000005981	-2.88908	2.05e-09	1.35e-07	F-box protein 32 [Source:HGNC Symbol;Acc:16731]
VASN	ENSSSCG00000025561	1.28636	2.21e-09	1.45e-07	vasorin [Source:HGNC Symbol;Acc:18517]
MACROD1	ENSSSCG00000013043	-1.80127	2.26e-09	1.46e-07	MACRO domain containing 1 [Source:HGNC Symbol;Acc:29598]
RET	ENSSSCG00000010199	-2.08003	2.24e-09	1.46e-07	ret proto-oncogene [Source:HGNC Symbol;Acc:9967]
SPI1	ENSSSCG00000026821	1.09605	2.25e-09	1.46e-07	spleen focus forming virus (SFFV) proviral integration oncogene spi1 [Source:HGNC Symbol;Acc:11241]
USP13	ENSSSCG00000011765	-3.01526	2.5e-09	1.6e-07	ubiquitin specific peptidase 13 (isopeptidase T-3) [Source:HGNC Symbol;Acc:12611]
ARID5A	ENSSSCG00000008123	-1.32572	2.57e-09	1.63e-07	AT rich interactive domain 5A (MRF1-like) [Source:HGNC Symbol;Acc:17361]
FHL3	ENSSSCG00000003644	-3.90465	2.78e-09	1.75e-07	four and a half LIM domains 3 [Source:HGNC Symbol;Acc:3704]
GMPPB	ENSSSCG00000011389	1.49486	2.98e-09	1.87e-07	GDP-mannose pyrophosphorylase B [Source:HGNC Symbol;Acc:22932]
TNFAIP3	ENSSSCG00000004154	-1.27018	3e-09	1.87e-07	tumor necrosis factor	alpha-induced protein 3 [Source:HGNC Symbol;Acc:11896]
ZBTB47	ENSSSCG00000030065	-1.73821	3.14e-09	1.95e-07	zinc finger and BTB domain containing 47 [Source:HGNC Symbol;Acc:26955]
POPDC2	ENSSSCG00000011894	-5.14357	3.17e-09	1.96e-07	popeye domain containing 2 [Source:HGNC Symbol;Acc:17648]
MARCKS	ENSSSCG00000023610	1.074	3.44e-09	2.1e-07	myristoylated alanine-rich protein kinase C substrate [Source:HGNC Symbol;Acc:6759]
NUCB2	ENSSSCG00000013380	1.97951	3.56e-09	2.16e-07	nucleobindin 2 [Source:HGNC Symbol;Acc:8044]
DNAJC3	ENSSSCG00000026082	1.43162	3.62e-09	2.19e-07	DnaJ (Hsp40) homolog	subfamily C	member 3 [Source:HGNC Symbol;Acc:9439]
MLLT3	ENSSSCG00000005166	-2.87188	3.65e-09	2.2e-07	myeloid/lymphoid or mixed-lineage leukemia (trithorax homolog	Drosophila); translocated to	3 [Source:HGNC Symbol;Acc:7136]
ZNF106	ENSSSCG00000004725	-2.47061	4.07e-09	2.44e-07	zinc finger protein 106 [Source:HGNC Symbol;Acc:12886]
MEDAG	ENSSSCG00000009331	-4.27908	4.2e-09	2.5e-07	mesenteric estrogen-dependent adipogenesis [Source:HGNC Symbol;Acc:25926]
SGCA	ENSSSCG00000017583	-7.40101	4.51e-09	2.64e-07	sarcoglycan	alpha (50kDa dystrophin-associated glycoprotein) [Source:HGNC Symbol;Acc:10805]
RNF157	ENSSSCG00000017186	-2.80736	4.68e-09	2.73e-07	ring finger protein 157 [Source:HGNC Symbol;Acc:29402]
CASQ2	ENSSSCG00000006745	-5.00312	4.89e-09	2.81e-07	calsequestrin 2 (cardiac muscle) [Source:HGNC Symbol;Acc:1513]
HIVEP2	ENSSSCG00000004138	-1.48229	4.87e-09	2.81e-07	human immunodeficiency virus type I enhancer binding protein 2 [Source:HGNC Symbol;Acc:4921]
MYOM2	ENSSSCG00000015747	-7.30038	5e-09	2.86e-07	myomesin 2 [Source:HGNC Symbol;Acc:7614]
SLC2A8	ENSSSCG00000005610	1.82267	5.04e-09	2.86e-07	solute carrier family 2 (facilitated glucose transporter)	member 8 [Source:HGNC Symbol;Acc:13812]
TPPP3	ENSSSCG00000002780	-2.26443	5.05e-09	2.86e-07	tubulin polymerization-promoting protein family member 3 [Source:HGNC Symbol;Acc:24162]
KRT18	ENSSSCG00000000253	2.44828	5.15e-09	2.9e-07	keratin 18 [Source:HGNC Symbol;Acc:6430]
GYLTL1B	ENSSSCG00000013266	1.98879	5.28e-09	2.96e-07	glycosyltransferase-like 1B [Source:HGNC Symbol;Acc:16522]
ABHD6	ENSSSCG00000011470	1.39566	5.33e-09	2.97e-07	abhydrolase domain containing 6 [Source:HGNC Symbol;Acc:21398]
CYGB	ENSSSCG00000017181	-1.4369	5.35e-09	2.97e-07	cytoglobin [Source:HGNC Symbol;Acc:16505]
KRT8	ENSSSCG00000000252	2.32629	5.86e-09	3.21e-07	keratin 8 [Source:HGNC Symbol;Acc:6446]
SLC35B1	ENSSSCG00000021372	1.09454	5.92e-09	3.22e-07	solute carrier family 35	member B1 [Source:HGNC Symbol;Acc:20798]
ASB2	ENSSSCG00000002467	-3.62326	6.04e-09	3.23e-07	ankyrin repeat and SOCS box containing 2 [Source:HGNC Symbol;Acc:16012]
CCNE2	ENSSSCG00000006095	-2.18244	5.98e-09	3.23e-07	cyclin E2 [Source:HGNC Symbol;Acc:1590]
TMEM171	ENSSSCG00000014066	1.95005	6.01e-09	3.23e-07	transmembrane protein 171 [Source:HGNC Symbol;Acc:27031]
TMEM38A	ENSSSCG00000013864	-1.47305	6.02e-09	3.23e-07	transmembrane protein 38A [Source:HGNC Symbol;Acc:28462]
PFKM	ENSSSCG00000021129	-2.42979	6.32e-09	3.36e-07	phosphofructokinase	muscle [Source:HGNC Symbol;Acc:8877]
NREP	ENSSSCG00000025831	-1.54508	6.5e-09	3.44e-07	neuronal regeneration related protein [Source:HGNC Symbol;Acc:16834]
SLC16A13	ENSSSCG00000026289	1.48681	7.32e-09	3.86e-07	solute carrier family 16	member 13 (monocarboxylic acid transporter 13) [Source:HGNC Symbol;Acc:31037]
ORMDL1	ENSSSCG00000016044	1.15739	7.48e-09	3.91e-07	ORM1-like 1 (S. cerevisiae) [Source:HGNC Symbol;Acc:16036]
RADIL	ENSSSCG00000007575	-2.85721	7.44e-09	3.91e-07	Ras association and DIL domains [Source:HGNC Symbol;Acc:22226]
PPIF	ENSSSCG00000026162	1.41184	7.56e-09	3.93e-07	peptidylprolyl isomerase F [Source:HGNC Symbol;Acc:9259]
ADCK3	ENSSSCG00000010861	-1.35962	7.6e-09	3.94e-07	aarF domain containing kinase 3 [Source:HGNC Symbol;Acc:16812]
PNPLA2	ENSSSCG00000012841	-1.28755	7.67e-09	3.96e-07	patatin-like phospholipase domain containing 2 [Source:HGNC Symbol;Acc:30802]
APOD	ENSSSCG00000011831	-4.27147	7.71e-09	3.96e-07	apolipoprotein D [Source:HGNC Symbol;Acc:612]
ENHO	ENSSSCG00000027428	-1.60581	7.8e-09	3.99e-07	energy homeostasis associated [Source:HGNC Symbol;Acc:24838]
DGKD	ENSSSCG00000016302	-2.56533	7.86e-09	4e-07	diacylglycerol kinase	delta 130kDa [Source:HGNC Symbol;Acc:2851]
C19orf21	ENSSSCG00000013425	2.55063	8.36e-09	4.24e-07	chromosome 19 open reading frame 21 [Source:HGNC Symbol;Acc:27000]
CASQ1	ENSSSCG00000006390	-8.15016	8.7e-09	4.39e-07	calsequestrin 1 (fast-twitch	skeletal muscle) [Source:HGNC Symbol;Acc:1512]
ABTB2	ENSSSCG00000013303	-1.60759	9.07e-09	4.53e-07	ankyrin repeat and BTB (POZ) domain containing 2 [Source:HGNC Symbol;Acc:23842]
SRPRB	ENSSSCG00000011639	1.16064	9.33e-09	4.65e-07	signal recognition particle receptor	B subunit [Source:HGNC Symbol;Acc:24085]
GPD2	ENSSSCG00000015872	-2.30738	9.97e-09	4.92e-07	glycerol-3-phosphate dehydrogenase 2 (mitochondrial) [Source:HGNC Symbol;Acc:4456]
CA12	ENSSSCG00000004565	3.60439	1.01e-08	4.95e-07	carbonic anhydrase XII [Source:HGNC Symbol;Acc:1371]
DUSP4	ENSSSCG00000015850	-1.89018	1.05e-08	5.14e-07	dual specificity phosphatase 4 [Source:HGNC Symbol;Acc:3070]
SFRP2	ENSSSCG00000009004	-6.74835	1.09e-08	5.31e-07	secreted frizzled-related protein 2 [Source:HGNC Symbol;Acc:10777]
THPO	ENSSSCG00000023909	1.04585	1.14e-08	5.52e-07	thrombopoietin [Source:HGNC Symbol;Acc:11795]
OSBPL10	ENSSSCG00000011230	1.33592	1.19e-08	5.74e-07	oxysterol binding protein-like 10 [Source:HGNC Symbol;Acc:16395]
MLEC	ENSSSCG00000009914	1.41684	1.22e-08	5.87e-07	malectin [Source:HGNC Symbol;Acc:28973]
CUEDC1	ENSSSCG00000017624	-2.28844	1.31e-08	6.18e-07	CUE domain containing 1 [Source:HGNC Symbol;Acc:31350]
HSPD1	ENSSSCG00000016077	1.11192	1.32e-08	6.2e-07	heat shock 60kDa protein 1 (chaperonin) [Source:HGNC Symbol;Acc:5261]
TMEM52	ENSSSCG00000028530	-4.25	1.33e-08	6.22e-07	transmembrane protein 52 [Source:HGNC Symbol;Acc:27916]
SLC25A4	ENSSSCG00000015790	-1.35507	1.34e-08	6.24e-07	solute carrier family 25 (mitochondrial carrier; adenine nucleotide translocator)	member 4 [Source:HGNC Symbol;Acc:10990]
CAND2	ENSSSCG00000030179	-2.4538	1.36e-08	6.31e-07	cullin-associated and neddylation-dissociated 2 (putative) [Source:HGNC Symbol;Acc:30689]
SRPK3	ENSSSCG00000024676	-4.77383	1.37e-08	6.32e-07	SRSF protein kinase 3 [Source:HGNC Symbol;Acc:11402]
TNXB	ENSSSCG00000023611	-1.38947	1.4e-08	6.44e-07	tenascin XB [Source:HGNC Symbol;Acc:11976]
MYOD1	ENSSSCG00000013375	-6.58614	1.45e-08	6.64e-07	myogenic differentiation 1 [Source:HGNC Symbol;Acc:7611]
TGFB2	ENSSSCG00000010816	-2.68653	1.46e-08	6.67e-07	transforming growth factor	beta 2 [Source:HGNC Symbol;Acc:11768]
IFT140	ENSSSCG00000008020	-1.32846	1.47e-08	6.7e-07	intraflagellar transport 140 homolog (Chlamydomonas) [Source:HGNC Symbol;Acc:29077]
SH3BP2	ENSSSCG00000022004	1.18226	1.48e-08	6.7e-07	SH3-domain binding protein 2 [Source:HGNC Symbol;Acc:10825]
ARID3A	ENSSSCG00000013414	1.18042	1.52e-08	6.82e-07	AT rich interactive domain 3A (BRIGHT-like) [Source:HGNC Symbol;Acc:3031]
LONP2	ENSSSCG00000023391	1.32264	1.55e-08	6.88e-07	lon peptidase 2	peroxisomal [Source:HGNC Symbol;Acc:20598]
ACE	ENSSSCG00000017296	-1.37742	1.61e-08	7.08e-07	angiotensin I converting enzyme (peptidyl-dipeptidase A) 1 [Source:HGNC Symbol;Acc:2707]
F2RL2	ENSSSCG00000014089	-3.43762	1.63e-08	7.17e-07	coagulation factor II (thrombin) receptor-like 2 [Source:HGNC Symbol;Acc:3539]
NEURL2	ENSSSCG00000007430	-2.09349	1.64e-08	7.17e-07	neuralized homolog 2 (Drosophila) [Source:HGNC Symbol;Acc:16156]
SRM	ENSSSCG00000027689	1.07058	1.77e-08	7.72e-07	spermidine synthase [Source:HGNC Symbol;Acc:11296]
DOLPP1	ENSSSCG00000005670	1.29427	1.86e-08	8.04e-07	dolichyl pyrophosphate phosphatase 1 [Source:HGNC Symbol;Acc:29565]
ST7	ENSSSCG00000024142	1.29519	1.94e-08	8.29e-07	suppression of tumorigenicity 7 [Source:HGNC Symbol;Acc:11351]
NANS	ENSSSCG00000005373	1.32313	2.01e-08	8.57e-07	N-acetylneuraminic acid synthase [Source:HGNC Symbol;Acc:19237]
RGS3	ENSSSCG00000005481	-1.79145	2.06e-08	8.74e-07	regulator of G-protein signaling 3 [Source:HGNC Symbol;Acc:9999]
RBM38	ENSSSCG00000007504	-2.14637	2.1e-08	8.89e-07	RNA binding motif protein 38 [Source:HGNC Symbol;Acc:15818]
SBK1	ENSSSCG00000027933	-2.38082	2.2e-08	9.25e-07	SH3-binding domain kinase 1 [Source:HGNC Symbol;Acc:17699]
CACNA1S	ENSSSCG00000024784	-9.51411	2.22e-08	9.26e-07	calcium channel	voltage-dependent	L type	alpha 1S subunit [Source:HGNC Symbol;Acc:1397]
OBSCN	ENSSSCG00000027864	-6.05258	2.23e-08	9.26e-07	obscurin	cytoskeletal calmodulin and titin-interacting RhoGEF [Source:HGNC Symbol;Acc:15719]
KCNQ5	ENSSSCG00000004281	-1.88117	2.38e-08	9.82e-07	potassium voltage-gated channel	KQT-like subfamily	member 5 [Source:HGNC Symbol;Acc:6299]
NUDT4	ENSSSCG00000020903	-1.2764	2.38e-08	9.82e-07	nudix (nucleoside diphosphate linked moiety X)-type motif 4 [Source:HGNC Symbol;Acc:8051]
GPCPD1	ENSSSCG00000007043	-1.89917	2.43e-08	9.98e-07	glycerophosphocholine phosphodiesterase GDE1 homolog (S. cerevisiae) [Source:HGNC Symbol;Acc:26957]
HHATL	ENSSSCG00000011287	-10.747	2.49e-08	1.02e-06	hedgehog acyltransferase-like [Source:HGNC Symbol;Acc:13242]
ALPK2	ENSSSCG00000004918	-5.45471	2.72e-08	1.11e-06	alpha-kinase 2 [Source:HGNC Symbol;Acc:20565]
NOD1	ENSSSCG00000016678	1.60987	2.86e-08	1.16e-06	nucleotide-binding oligomerization domain containing 1 [Source:HGNC Symbol;Acc:16390]
PPP1R3G	ENSSSCG00000000997	-2.1359	2.86e-08	1.16e-06	protein phosphatase 1	regulatory subunit 3G [Source:HGNC Symbol;Acc:14945]
PVR	ENSSSCG00000003079	-2.78883	2.86e-08	1.16e-06	poliovirus receptor [Source:HGNC Symbol;Acc:9705]
TSHZ2	ENSSSCG00000007482	-1.38121	2.91e-08	1.17e-06	teashirt zinc finger homeobox 2 [Source:HGNC Symbol;Acc:13010]
RPS6KA2	ENSSSCG00000004022	-1.09922	2.92e-08	1.17e-06	ribosomal protein S6 kinase	90kDa	polypeptide 2 [Source:HGNC Symbol;Acc:10431]
ATP2B3	ENSSSCG00000012769	-2.58477	2.96e-08	1.18e-06	ATPase	Ca++ transporting	plasma membrane 3 [Source:HGNC Symbol;Acc:816]
TSC22D1	ENSSSCG00000009422	-3.05984	2.95e-08	1.18e-06	TSC22 domain family	member 1 [Source:HGNC Symbol;Acc:16826]
FPGS	ENSSSCG00000005626	1.01687	2.97e-08	1.18e-06	folylpolyglutamate synthase [Source:HGNC Symbol;Acc:3824]
C16orf80	ENSSSCG00000002805	-1.67387	3.05e-08	1.2e-06	chromosome 16 open reading frame 80 [Source:HGNC Symbol;Acc:29523]
SLC16A11	ENSSSCG00000024646	1.87802	3.07e-08	1.21e-06	solute carrier family 16	member 11 (monocarboxylic acid transporter 11) [Source:HGNC Symbol;Acc:23093]
OGN	ENSSSCG00000030143	-1.42911	3.14e-08	1.22e-06	osteoglycin [Source:HGNC Symbol;Acc:8126]
CDH13	ENSSSCG00000002684	-1.66355	3.38e-08	1.31e-06	cadherin 13	H-cadherin (heart) [Source:HGNC Symbol;Acc:1753]
SLFN11	ENSSSCG00000024115	-1.53361	3.71e-08	1.43e-06	schlafen family member 11 [Source:HGNC Symbol;Acc:26633]
SLFN13	ENSSSCG00000024115	-1.53361	3.72e-08	1.43e-06	schlafen family member 13 [Source:HGNC Symbol;Acc:26481]
GULP1	ENSSSCG00000021253	-1.78541	3.92e-08	1.5e-06	GULP	engulfment adaptor PTB domain containing 1 [Source:HGNC Symbol;Acc:18649]
ARHGAP6	ENSSSCG00000012112	-1.60433	4.03e-08	1.53e-06	Rho GTPase activating protein 6 [Source:HGNC Symbol;Acc:676]
KCNIP3	ENSSSCG00000008119	1.88417	4.1e-08	1.56e-06	Kv channel interacting protein 3	calsenilin [Source:HGNC Symbol;Acc:15523]
ANK2	ENSSSCG00000009125	-2.55799	4.36e-08	1.64e-06	ankyrin 2	neuronal [Source:HGNC Symbol;Acc:493]
ADORA1	ENSSSCG00000021059	-6.06221	4.44e-08	1.66e-06	adenosine A1 receptor [Source:HGNC Symbol;Acc:262]
WIPI1	ENSSSCG00000017260	-1.08388	4.51e-08	1.68e-06	WD repeat domain	phosphoinositide interacting 1 [Source:HGNC Symbol;Acc:25471]
LUM	ENSSSCG00000000916	-3.05005	4.53e-08	1.68e-06	lumican [Source:HGNC Symbol;Acc:6724]
HSBP1L1	ENSSSCG00000005778	2.84052	4.7e-08	1.74e-06	heat shock factor binding protein 1-like 1 [Source:HGNC Symbol;Acc:37243]
PHKA1	ENSSSCG00000012411	-2.04413	4.69e-08	1.74e-06	phosphorylase kinase	alpha 1 (muscle) [Source:HGNC Symbol;Acc:8925]
ACSF2	ENSSSCG00000017566	-1.1353	4.82e-08	1.77e-06	acyl-CoA synthetase family member 2 [Source:HGNC Symbol;Acc:26101]
BCAS4	ENSSSCG00000007472	2.08106	4.82e-08	1.77e-06	breast carcinoma amplified sequence 4 [Source:HGNC Symbol;Acc:14367]
HSP90B1	ENSSSCG00000000849	1.61368	4.98e-08	1.82e-06	heat shock protein 90kDa beta (Grp94)	member 1 [Source:HGNC Symbol;Acc:12028]
CDC42EP1	ENSSSCG00000026108	1.20473	5.43e-08	1.96e-06	CDC42 effector protein (Rho GTPase binding) 1 [Source:HGNC Symbol;Acc:17014]
CLIP4	ENSSSCG00000008535	-6.18443	5.89e-08	2.11e-06	CAP-GLY domain containing linker protein family	member 4 [Source:HGNC Symbol;Acc:26108]
CEBPA	ENSSSCG00000002866	1.52133	6.07e-08	2.17e-06	CCAAT/enhancer binding protein (C/EBP)	alpha [Source:HGNC Symbol;Acc:1833]
DEFB1	ENSSSCG00000029990	1.87154	6.26e-08	2.23e-06	defensin	beta 1 [Source:HGNC Symbol;Acc:2766]
HMCN1	ENSSSCG00000005699	-3.58024	6.35e-08	2.26e-06	hemicentin 1 [Source:HGNC Symbol;Acc:19194]
SLC27A4	ENSSSCG00000005648	1.20681	6.37e-08	2.26e-06	solute carrier family 27 (fatty acid transporter)	member 4 [Source:HGNC Symbol;Acc:10998]
DNAJB11	ENSSSCG00000011798	1.71414	6.49e-08	2.29e-06	DnaJ (Hsp40) homolog	subfamily B	member 11 [Source:HGNC Symbol;Acc:14889]
PDLIM2	ENSSSCG00000009625	1.07345	6.56e-08	2.31e-06	PDZ and LIM domain 2 (mystique) [Source:HGNC Symbol;Acc:13992]
UNC119B	ENSSSCG00000020716	1.02158	6.66e-08	2.34e-06	unc-119 homolog B (C. elegans) [Source:HGNC Symbol;Acc:16488]
MANF	ENSSSCG00000011421	1.57243	6.68e-08	2.34e-06	mesencephalic astrocyte-derived neurotrophic factor [Source:HGNC Symbol;Acc:15461]
DTNA	ENSSSCG00000029762	-4.55513	6.91e-08	2.41e-06	dystrobrevin	alpha [Source:HGNC Symbol;Acc:3057]
TXLNB	ENSSSCG00000004143	-7.68028	6.95e-08	2.42e-06	taxilin beta [Source:HGNC Symbol;Acc:21617]
DOCK5	ENSSSCG00000009650	1.05067	7.08e-08	2.45e-06	dedicator of cytokinesis 5 [Source:HGNC Symbol;Acc:23476]
CALR	ENSSSCG00000013746	1.19598	7.13e-08	2.45e-06	calreticulin [Source:HGNC Symbol;Acc:1455]
CUX2	ENSSSCG00000009831	1.07544	7.13e-08	2.45e-06	cut-like homeobox 2 [Source:HGNC Symbol;Acc:19347]
ANKRD34B	ENSSSCG00000014124	2.42593	7.2e-08	2.47e-06	ankyrin repeat domain 34B [Source:HGNC Symbol;Acc:33736]
VAMP2	ENSSSCG00000017984	-1.15887	7.4e-08	2.53e-06	vesicle-associated membrane protein 2 (synaptobrevin 2) [Source:HGNC Symbol;Acc:12643]
CERS4	ENSSSCG00000013595	1.41065	7.78e-08	2.64e-06	ceramide synthase 4 [Source:HGNC Symbol;Acc:23747]
COQ10A	ENSSSCG00000025190	-2.79736	7.82e-08	2.65e-06	coenzyme Q10 homolog A (S. cerevisiae) [Source:HGNC Symbol;Acc:26515]
PPP1R3A	ENSSSCG00000016640	-8.34723	8.01e-08	2.7e-06	protein phosphatase 1	regulatory subunit 3A [Source:HGNC Symbol;Acc:9291]
SGCB	ENSSSCG00000008833	-2.68733	8.17e-08	2.74e-06	sarcoglycan	beta (43kDa dystrophin-associated glycoprotein) [Source:HGNC Symbol;Acc:10806]
TTC7B	ENSSSCG00000002436	-1.10591	8.44e-08	2.82e-06	tetratricopeptide repeat domain 7B [Source:HGNC Symbol;Acc:19858]
ATP1B4	ENSSSCG00000012606	-6.20591	8.76e-08	2.91e-06	ATPase	Na+/K+ transporting	beta 4 polypeptide [Source:HGNC Symbol;Acc:808]
SYVN1	ENSSSCG00000027057	1.0294	9.05e-08	2.99e-06	synovial apoptosis inhibitor 1	synoviolin [Source:HGNC Symbol;Acc:20738]
ONECUT2	ENSSSCG00000004540	2.35989	9.18e-08	3.03e-06	one cut homeobox 2 [Source:HGNC Symbol;Acc:8139]
FAM174B	ENSSSCG00000002265	1.26325	9.37e-08	3.08e-06	family with sequence similarity 174	member B [Source:HGNC Symbol;Acc:34339]
ACTA1	ENSSSCG00000010190	-9.64495	9.41e-08	3.09e-06	actin	alpha 1	skeletal muscle [Source:HGNC Symbol;Acc:129]
MYBPH	ENSSSCG00000030681	-6.41617	9.43e-08	3.09e-06	myosin binding protein H [Source:HGNC Symbol;Acc:7552]
MYF6	ENSSSCG00000026533	-10.1851	9.77e-08	3.18e-06	myogenic factor 6 (herculin) [Source:HGNC Symbol;Acc:7566]
ZNF438	ENSSSCG00000011023	-1.33744	9.8e-08	3.18e-06	zinc finger protein 438 [Source:HGNC Symbol;Acc:21029]
DNAJA4	ENSSSCG00000001759	-4.92847	1.01e-07	3.23e-06	DnaJ (Hsp40) homolog	subfamily A	member 4 [Source:HGNC Symbol;Acc:14885]
HIGD1A	ENSSSCG00000011290	1.23435	1.03e-07	3.29e-06	HIG1 hypoxia inducible domain family	member 1A [Source:HGNC Symbol;Acc:29527]
MEF2D	ENSSSCG00000006482	-1.10538	1.05e-07	3.34e-06	myocyte enhancer factor 2D [Source:HGNC Symbol;Acc:6997]
KCNN3	ENSSSCG00000006542	-4.20896	1.12e-07	3.56e-06	potassium intermediate/small conductance calcium-activated channel	subfamily N	member 3 [Source:HGNC Symbol;Acc:6292]
TRIM72	ENSSSCG00000007757	-9.35183	1.16e-07	3.68e-06	tripartite motif containing 72 [Source:HGNC Symbol;Acc:32671]
RRAGD	ENSSSCG00000004318	-4.10851	1.2e-07	3.76e-06	Ras-related GTP binding D [Source:HGNC Symbol;Acc:19903]
LRP3	ENSSSCG00000002863	-1.71324	1.21e-07	3.81e-06	low density lipoprotein receptor-related protein 3 [Source:HGNC Symbol;Acc:6695]
XIRP1	ENSSSCG00000011265	-5.82515	1.26e-07	3.93e-06	xin actin-binding repeat containing 1 [Source:HGNC Symbol;Acc:14301]
CDK2AP2	ENSSSCG00000012902	1.24018	1.28e-07	4e-06	cyclin-dependent kinase 2 associated protein 2 [Source:HGNC Symbol;Acc:30833]
C15orf59	ENSSSCG00000001916	-6.78505	1.29e-07	4e-06	chromosome 15 open reading frame 59 [Source:HGNC Symbol;Acc:33753]
RAB30	ENSSSCG00000014900	2.28777	1.32e-07	4.09e-06	RAB30	member RAS oncogene family [Source:HGNC Symbol;Acc:9770]
CLCA2	ENSSSCG00000006935	-2.77357	1.35e-07	4.15e-06	chloride channel accessory 2 [Source:HGNC Symbol;Acc:2016]
FILIP1	ENSSSCG00000004479	-2.42805	1.37e-07	4.19e-06	filamin A interacting protein 1 [Source:HGNC Symbol;Acc:21015]
FOXO1	ENSSSCG00000009370	-1.12638	1.37e-07	4.19e-06	forkhead box O1 [Source:HGNC Symbol;Acc:3819]
SLC2A4	ENSSSCG00000017933	-2.7308	1.37e-07	4.19e-06	solute carrier family 2 (facilitated glucose transporter)	member 4 [Source:HGNC Symbol;Acc:11009]
SLC8A3	ENSSSCG00000002315	-8.28722	1.39e-07	4.22e-06	solute carrier family 8 (sodium/calcium exchanger)	member 3 [Source:HGNC Symbol;Acc:11070]
ASB11	ENSSSCG00000012133	-4.38564	1.4e-07	4.24e-06	ankyrin repeat and SOCS box containing 11 [Source:HGNC Symbol;Acc:17186]
ARPP21	ENSSSCG00000011238	-9.10537	1.46e-07	4.38e-06	cAMP-regulated phosphoprotein	21kDa [Source:HGNC Symbol;Acc:16968]
ARHGEF9	ENSSSCG00000012362	-1.73535	1.5e-07	4.48e-06	Cdc42 guanine nucleotide exchange factor (GEF) 9 [Source:HGNC Symbol;Acc:14561]
CACNG1	ENSSSCG00000017271	-7.38675	1.57e-07	4.66e-06	calcium channel	voltage-dependent	gamma subunit 1 [Source:HGNC Symbol;Acc:1405]
PDIA3	ENSSSCG00000004700	1.06354	1.6e-07	4.7e-06	protein disulfide isomerase family A	member 3 [Source:HGNC Symbol;Acc:4606]
UGDH	ENSSSCG00000030150	2.00761	1.59e-07	4.7e-06	UDP-glucose 6-dehydrogenase [Source:HGNC Symbol;Acc:12525]
SULF2	ENSSSCG00000007456	1.43162	1.61e-07	4.73e-06	sulfatase 2 [Source:HGNC Symbol;Acc:20392]
ISG20	ENSSSCG00000024867	1.60156	1.62e-07	4.75e-06	interferon stimulated exonuclease gene 20kDa [Source:HGNC Symbol;Acc:6130]
DYTN	ENSSSCG00000028439	-5.34142	1.65e-07	4.82e-06	dystrotelin [Source:HGNC Symbol;Acc:23279]
WIPF3	ENSSSCG00000016685	-6.15985	1.7e-07	4.96e-06	WAS/WASL interacting protein family	member 3 [Source:HGNC Symbol;Acc:22004]
PARD6B	ENSSSCG00000027206	1.67082	1.8e-07	5.2e-06	par-6 partitioning defective 6 homolog beta (C. elegans) [Source:HGNC Symbol;Acc:16245]
NOS1	ENSSSCG00000009856	-2.13941	1.81e-07	5.21e-06	nitric oxide synthase 1 (neuronal) [Source:HGNC Symbol;Acc:7872]
ARRDC2	ENSSSCG00000013893	-1.42686	1.82e-07	5.22e-06	arrestin domain containing 2 [Source:HGNC Symbol;Acc:25225]
PADI2	ENSSSCG00000026478	-2.61533	1.86e-07	5.33e-06	peptidyl arginine deiminase	type II [Source:HGNC Symbol;Acc:18341]
HOXD9	ENSSSCG00000015982	-6.03015	1.88e-07	5.37e-06	homeobox D9 [Source:HGNC Symbol;Acc:5140]
FRY	ENSSSCG00000009338	-1.46707	1.9e-07	5.39e-06	furry homolog (Drosophila) [Source:HGNC Symbol;Acc:20367]
DIO3	ENSSSCG00000002543	2.04702	2e-07	5.66e-06	deiodinase	iodothyronine	type III [Source:HGNC Symbol;Acc:2885]
ANGPTL2	ENSSSCG00000005608	-1.63127	2.03e-07	5.72e-06	angiopoietin-like 2 [Source:HGNC Symbol;Acc:490]
CHODL	ENSSSCG00000012018	-2.64326	2.04e-07	5.73e-06	chondrolectin [Source:HGNC Symbol;Acc:17807]
NR2F6	ENSSSCG00000013873	1.05475	2.04e-07	5.73e-06	nuclear receptor subfamily 2	group F	member 6 [Source:HGNC Symbol;Acc:7977]
BCAR1	ENSSSCG00000028878	1.03987	2.08e-07	5.82e-06	breast cancer anti-estrogen resistance 1 [Source:HGNC Symbol;Acc:971]
NEURL	ENSSSCG00000010603	-2.32115	2.09e-07	5.83e-06	neuralized homolog (Drosophila) [Source:HGNC Symbol;Acc:7761]
CAPN6	ENSSSCG00000012584	-5.95799	2.17e-07	6.02e-06	calpain 6 [Source:HGNC Symbol;Acc:1483]
PHKG1	ENSSSCG00000007744	-4.00921	2.17e-07	6.02e-06	phosphorylase kinase	gamma 1 (muscle) [Source:HGNC Symbol;Acc:8930]
UCN3	ENSSSCG00000028822	2.56827	2.19e-07	6.06e-06	urocortin 3 [Source:HGNC Symbol;Acc:17781]
KCNJ11	ENSSSCG00000013379	-7.8703	2.2e-07	6.08e-06	potassium inwardly-rectifying channel	subfamily J	member 11 [Source:HGNC Symbol;Acc:6257]
DHRS7C	ENSSSCG00000017996	-6.68218	2.27e-07	6.23e-06	dehydrogenase/reductase (SDR family) member 7C [Source:HGNC Symbol;Acc:32423]
GAS6	ENSSSCG00000009565	-1.57647	2.27e-07	6.23e-06	growth arrest-specific 6 [Source:HGNC Symbol;Acc:4168]
TMEM51	ENSSSCG00000021026	1.06713	2.27e-07	6.23e-06	transmembrane protein 51 [Source:HGNC Symbol;Acc:25488]
CHRM1	ENSSSCG00000024545	3.02514	2.3e-07	6.26e-06	cholinergic receptor	muscarinic 1 [Source:HGNC Symbol;Acc:1950]
SLC9A2	ENSSSCG00000008153	-4.14908	2.3e-07	6.26e-06	solute carrier family 9	subfamily A (NHE2	cation proton antiporter 2)	member 2 [Source:HGNC Symbol;Acc:11072]
CNKSR1	ENSSSCG00000028387	-3.0087	2.32e-07	6.31e-06	connector enhancer of kinase suppressor of Ras 1 [Source:HGNC Symbol;Acc:19700]
AMPD1	ENSSSCG00000006754	-6.06216	2.34e-07	6.33e-06	adenosine monophosphate deaminase 1 [Source:HGNC Symbol;Acc:468]
PINK1	ENSSSCG00000003506	-1.12068	2.41e-07	6.52e-06	PTEN induced putative kinase 1 [Source:HGNC Symbol;Acc:14581]
TRIM63	ENSSSCG00000027684	-11.4421	2.42e-07	6.52e-06	tripartite motif containing 63	E3 ubiquitin protein ligase [Source:HGNC Symbol;Acc:16007]
CCDC85A	ENSSSCG00000008396	-4.62544	2.51e-07	6.72e-06	coiled-coil domain containing 85A [Source:HGNC Symbol;Acc:29400]
ASB4	ENSSSCG00000015333	-2.08998	2.53e-07	6.77e-06	ankyrin repeat and SOCS box containing 4 [Source:HGNC Symbol;Acc:16009]
HOMER2	ENSSSCG00000001804	-1.32755	2.56e-07	6.83e-06	homer homolog 2 (Drosophila) [Source:HGNC Symbol;Acc:17513]
PGA3	ENSSSCG00000013092	2.84058	2.65e-07	7e-06	pepsinogen 3	group I (pepsinogen A) [Source:HGNC Symbol;Acc:8885]
PGA4	ENSSSCG00000013092	2.84058	2.65e-07	7e-06	pepsinogen 4	group I (pepsinogen A) [Source:HGNC Symbol;Acc:8886]
PGA5	ENSSSCG00000013092	2.84058	2.65e-07	7e-06	pepsinogen 5	group I (pepsinogen A) [Source:HGNC Symbol;Acc:8887]
SHROOM1	ENSSSCG00000014287	1.27635	2.64e-07	7e-06	shroom family member 1 [Source:HGNC Symbol;Acc:24084]
DNAH11	ENSSSCG00000015379	-2.00606	2.71e-07	7.16e-06	dynein	axonemal	heavy chain 11 [Source:HGNC Symbol;Acc:2942]
FAM46B	ENSSSCG00000003568	-2.1797	2.75e-07	7.22e-06	family with sequence similarity 46	member B [Source:HGNC Symbol;Acc:28273]
SESN1	ENSSSCG00000004390	-1.02684	2.75e-07	7.22e-06	sestrin 1 [Source:HGNC Symbol;Acc:21595]
BIN1	ENSSSCG00000015720	-2.18295	2.82e-07	7.37e-06	bridging integrator 1 [Source:HGNC Symbol;Acc:1052]
PDK4	ENSSSCG00000015334	-2.44572	2.84e-07	7.4e-06	pyruvate dehydrogenase kinase	isozyme 4 [Source:HGNC Symbol;Acc:8812]
SPRY2	ENSSSCG00000009482	-1.4038	2.93e-07	7.62e-06	sprouty homolog 2 (Drosophila) [Source:HGNC Symbol;Acc:11270]
EFHD2	ENSSSCG00000003458	1.32484	3.06e-07	7.95e-06	EF-hand domain family	member D2 [Source:HGNC Symbol;Acc:28670]
C3orf58	ENSSSCG00000011687	-2.06061	3.12e-07	8.09e-06	chromosome 3 open reading frame 58 [Source:HGNC Symbol;Acc:28490]
DCN	ENSSSCG00000000915	-1.18905	3.22e-07	8.31e-06	decorin [Source:HGNC Symbol;Acc:2705]
CSRP3	ENSSSCG00000013354	-11.8993	3.35e-07	8.63e-06	cysteine and glycine-rich protein 3 (cardiac LIM protein) [Source:HGNC Symbol;Acc:2472]
ADRBK2	ENSSSCG00000009956	-1.15645	3.38e-07	8.7e-06	adrenergic	beta	receptor kinase 2 [Source:HGNC Symbol;Acc:290]
HTATIP2	ENSSSCG00000013349	1.09411	3.54e-07	9.07e-06	HIV-1 Tat interactive protein 2	30kDa [Source:HGNC Symbol;Acc:16637]
HARBI1	ENSSSCG00000013258	1.37462	3.6e-07	9.21e-06	harbinger transposase derived 1 [Source:HGNC Symbol;Acc:26522]
LGALS1	ENSSSCG00000000125	-1.73042	3.75e-07	9.51e-06	lectin	galactoside-binding	soluble	1 [Source:HGNC Symbol;Acc:6561]
MAPRE3	ENSSSCG00000029185	-1.20684	3.82e-07	9.66e-06	microtubule-associated protein	RP/EB family	member 3 [Source:HGNC Symbol;Acc:6892]
LDHD	ENSSSCG00000002712	-1.06786	3.86e-07	9.72e-06	lactate dehydrogenase D [Source:HGNC Symbol;Acc:19708]
SLCO3A1	ENSSSCG00000002263	-2.33286	3.9e-07	9.8e-06	solute carrier organic anion transporter family	member 3A1 [Source:HGNC Symbol;Acc:10952]
MYF5	ENSSSCG00000000937	-5.22342	3.94e-07	9.87e-06	myogenic factor 5 [Source:HGNC Symbol;Acc:7565]
EBF3	ENSSSCG00000010757	-2.70969	4.02e-07	1.01e-05	early B-cell factor 3 [Source:HGNC Symbol;Acc:19087]
USP28	ENSSSCG00000015052	-1.73926	4.1e-07	1.02e-05	ubiquitin specific peptidase 28 [Source:HGNC Symbol;Acc:12625]
FBLN2	ENSSSCG00000011609	-1.28669	4.15e-07	1.03e-05	fibulin 2 [Source:HGNC Symbol;Acc:3601]
ZFP37	ENSSSCG00000005475	-2.5827	4.16e-07	1.03e-05	ZFP37 zinc finger protein [Source:HGNC Symbol;Acc:12863]
SAMD4A	ENSSSCG00000023408	-1.8022	4.28e-07	1.05e-05	sterile alpha motif domain containing 4A [Source:HGNC Symbol;Acc:23023]
TLR2	ENSSSCG00000009002	1.52972	4.34e-07	1.07e-05	toll-like receptor 2 [Source:HGNC Symbol;Acc:11848]
ZDHHC2	ENSSSCG00000006982	-2.2168	4.51e-07	1.1e-05	zinc finger	DHHC-type containing 2 [Source:HGNC Symbol;Acc:18469]
FOLH1	ENSSSCG00000027093	-1.97231	4.56e-07	1.11e-05	folate hydrolase (prostate-specific membrane antigen) 1 [Source:HGNC Symbol;Acc:3788]
MYOM1	ENSSSCG00000003693	-1.99529	4.63e-07	1.12e-05	myomesin 1 [Source:HGNC Symbol;Acc:7613]
ART1	ENSSSCG00000014795	-9.56495	4.66e-07	1.13e-05	ADP-ribosyltransferase 1 [Source:HGNC Symbol;Acc:723]
CRIM1	ENSSSCG00000008504	-1.5992	4.85e-07	1.16e-05	cysteine rich transmembrane BMP regulator 1 (chordin-like) [Source:HGNC Symbol;Acc:2359]
MURC	ENSSSCG00000005392	-7.63535	4.84e-07	1.16e-05	muscle-related coiled-coil protein [Source:HGNC Symbol;Acc:33742]
GSS	ENSSSCG00000007287	1.09118	4.99e-07	1.19e-05	glutathione synthetase [Source:HGNC Symbol;Acc:4624]
GATM	ENSSSCG00000004672	-2.1032	5.05e-07	1.21e-05	glycine amidinotransferase (L-arginine:glycine amidinotransferase) [Source:HGNC Symbol;Acc:4175]
TMEM125	ENSSSCG00000024697	1.86742	5.1e-07	1.21e-05	transmembrane protein 125 [Source:HGNC Symbol;Acc:28275]
LYVE1	ENSSSCG00000029886	1.10488	5.27e-07	1.25e-05	lymphatic vessel endothelial hyaluronan receptor 1 [Source:HGNC Symbol;Acc:14687]
CIRBP	ENSSSCG00000013427	-1.58807	5.34e-07	1.26e-05	cold inducible RNA binding protein [Source:HGNC Symbol;Acc:1982]
CKAP4	ENSSSCG00000000171	1.50762	5.33e-07	1.26e-05	cytoskeleton-associated protein 4 [Source:HGNC Symbol;Acc:16991]
LMOD2	ENSSSCG00000016605	-9.03548	5.42e-07	1.27e-05	leiomodin 2 (cardiac) [Source:HGNC Symbol;Acc:6648]
PLN	ENSSSCG00000004248	-1.88923	5.42e-07	1.27e-05	phospholamban [Source:HGNC Symbol;Acc:9080]
PPAP2C	ENSSSCG00000014004	1.30436	5.43e-07	1.27e-05	phosphatidic acid phosphatase type 2C [Source:HGNC Symbol;Acc:9230]
TBC1D4	ENSSSCG00000009464	-2.10212	5.45e-07	1.28e-05	TBC1 domain family	member 4 [Source:HGNC Symbol;Acc:19165]
ECM2	ENSSSCG00000028244	-1.08445	5.47e-07	1.28e-05	extracellular matrix protein 2	female organ and adipocyte specific [Source:HGNC Symbol;Acc:3154]
GANC	ENSSSCG00000004729	-1.2109	5.52e-07	1.29e-05	glucosidase	alpha; neutral C [Source:HGNC Symbol;Acc:4139]
CYTH4	ENSSSCG00000000130	1.44321	5.58e-07	1.3e-05	cytohesin 4 [Source:HGNC Symbol;Acc:9505]
RCAN2	ENSSSCG00000001716	-4.49681	5.96e-07	1.37e-05	regulator of calcineurin 2 [Source:HGNC Symbol;Acc:3041]
LPIN1	ENSSSCG00000022763	-2.36523	6.02e-07	1.38e-05	lipin 1 [Source:HGNC Symbol;Acc:13345]
NT5C3A	ENSSSCG00000022912	-1.08491	6.13e-07	1.4e-05	5'-nucleotidase	cytosolic IIIA [Source:HGNC Symbol;Acc:17820]
BTBD1	ENSSSCG00000001801	-1.45989	6.15e-07	1.4e-05	BTB (POZ) domain containing 1 [Source:HGNC Symbol;Acc:1120]
TES	ENSSSCG00000016636	1.44672	6.39e-07	1.45e-05	testis derived transcript (3 LIM domains) [Source:HGNC Symbol;Acc:14620]
PPP3CC	ENSSSCG00000024274	-1.21193	6.47e-07	1.46e-05	protein phosphatase 3	catalytic subunit	gamma isozyme [Source:HGNC Symbol;Acc:9316]
PDZRN3	ENSSSCG00000011521	-2.43493	6.76e-07	1.53e-05	PDZ domain containing ring finger 3 [Source:HGNC Symbol;Acc:17704]
DDO	ENSSSCG00000004401	-1.43387	6.78e-07	1.53e-05	D-aspartate oxidase [Source:HGNC Symbol;Acc:2727]
KLF9	ENSSSCG00000021646	-1.91272	6.79e-07	1.53e-05	Kruppel-like factor 9 [Source:HGNC Symbol;Acc:1123]
HSPB8	ENSSSCG00000009844	-2.07462	6.81e-07	1.53e-05	heat shock 22kDa protein 8 [Source:HGNC Symbol;Acc:30171]
AMIGO3	ENSSSCG00000011388	1.36355	7e-07	1.56e-05	adhesion molecule with Ig-like domain 3 [Source:HGNC Symbol;Acc:24075]
SMAD9	ENSSSCG00000009357	-1.96741	7.1e-07	1.58e-05	SMAD family member 9 [Source:HGNC Symbol;Acc:6774]
FAM214A	ENSSSCG00000004617	-1.68656	7.33e-07	1.63e-05	family with sequence similarity 214	member A [Source:HGNC Symbol;Acc:25609]
C1orf51	ENSSSCG00000006655	-1.87777	7.42e-07	1.65e-05	chromosome 1 open reading frame 51 [Source:HGNC Symbol;Acc:25200]
PARP16	ENSSSCG00000004929	1.04405	7.46e-07	1.65e-05	poly (ADP-ribose) polymerase family	member 16 [Source:HGNC Symbol;Acc:26040]
TCTN2	ENSSSCG00000009768	-1.04109	7.71e-07	1.7e-05	tectonic family member 2 [Source:HGNC Symbol;Acc:25774]
MYH7B	ENSSSCG00000007288	-1.19598	7.83e-07	1.72e-05	myosin	heavy chain 7B	cardiac muscle	beta [Source:HGNC Symbol;Acc:15906]
IGFBP6	ENSSSCG00000000261	-1.49836	8.23e-07	1.8e-05	insulin-like growth factor binding protein 6 [Source:HGNC Symbol;Acc:5475]
RHOQ	ENSSSCG00000008439	-2.1393	8.25e-07	1.8e-05	ras homolog family member Q [Source:HGNC Symbol;Acc:17736]
PSMD5	ENSSSCG00000005507	1.06241	8.5e-07	1.84e-05	proteasome (prosome	macropain) 26S subunit	non-ATPase	5 [Source:HGNC Symbol;Acc:9563]
YDJC	ENSSSCG00000010087	1.35351	8.57e-07	1.85e-05	YdjC homolog (bacterial) [Source:HGNC Symbol;Acc:27158]
PPL	ENSSSCG00000007927	1.59493	8.7e-07	1.88e-05	periplakin [Source:HGNC Symbol;Acc:9273]
SLC19A2	ENSSSCG00000006290	-1.23903	8.72e-07	1.88e-05	solute carrier family 19 (thiamine transporter)	member 2 [Source:HGNC Symbol;Acc:10938]
SIX1	ENSSSCG00000005087	-9.30374	8.93e-07	1.92e-05	SIX homeobox 1 [Source:HGNC Symbol;Acc:10887]
SLC37A2	ENSSSCG00000022536	1.55816	8.95e-07	1.92e-05	solute carrier family 37 (glycerol-3-phosphate transporter)	member 2 [Source:HGNC Symbol;Acc:20644]
DUSP10	ENSSSCG00000010831	-1.3666	9.3e-07	1.98e-05	dual specificity phosphatase 10 [Source:HGNC Symbol;Acc:3065]
POLH	ENSSSCG00000001683	-1.19374	9.29e-07	1.98e-05	polymerase (DNA directed)	eta [Source:HGNC Symbol;Acc:9181]
FAM107A	ENSSSCG00000011478	-1.90729	9.36e-07	1.99e-05	family with sequence similarity 107	member A [Source:HGNC Symbol;Acc:30827]
FAM13A	ENSSSCG00000026196	-1.83667	9.37e-07	1.99e-05	family with sequence similarity 13	member A [Source:HGNC Symbol;Acc:19367]
C3orf14	ENSSSCG00000026397	-3.39941	9.44e-07	2e-05	chromosome 3 open reading frame 14 [Source:HGNC Symbol;Acc:25024]
LIPE	ENSSSCG00000003018	-1.82844	9.46e-07	2e-05	lipase	hormone-sensitive [Source:HGNC Symbol;Acc:6621]
TJP3	ENSSSCG00000013491	1.78845	9.71e-07	2.04e-05	tight junction protein 3 [Source:HGNC Symbol;Acc:11829]
ARL6IP5	ENSSSCG00000011507	-1.14503	9.74e-07	2.05e-05	ADP-ribosylation-like factor 6 interacting protein 5 [Source:HGNC Symbol;Acc:16937]
CD83	ENSSSCG00000021576	-1.68378	1.02e-06	2.14e-05	CD83 molecule [Source:HGNC Symbol;Acc:1703]
DNM1	ENSSSCG00000005641	-2.01433	1.03e-06	2.14e-05	dynamin 1 [Source:HGNC Symbol;Acc:2972]
VWA1	ENSSSCG00000003344	-1.43181	1.05e-06	2.19e-05	von Willebrand factor A domain containing 1 [Source:HGNC Symbol;Acc:30910]
CHST10	ENSSSCG00000008175	-1.30568	1.08e-06	2.25e-05	carbohydrate sulfotransferase 10 [Source:HGNC Symbol;Acc:19650]
MAFF	ENSSSCG00000030165	-2.10818	1.1e-06	2.29e-05	v-maf musculoaponeurotic fibrosarcoma oncogene homolog F (avian) [Source:HGNC Symbol;Acc:6780]
PMEPA1	ENSSSCG00000007509	-1.41421	1.12e-06	2.32e-05	prostate transmembrane protein	androgen induced 1 [Source:HGNC Symbol;Acc:14107]
FHOD1	ENSSSCG00000022018	-1.96818	1.16e-06	2.38e-05	formin homology 2 domain containing 1 [Source:HGNC Symbol;Acc:17905]
LARP6	ENSSSCG00000004974	-1.66246	1.16e-06	2.38e-05	La ribonucleoprotein domain family	member 6 [Source:HGNC Symbol;Acc:24012]
FOXO3	ENSSSCG00000004387	-1.71013	1.18e-06	2.42e-05	forkhead box O3 [Source:HGNC Symbol;Acc:3821]
RUSC2	ENSSSCG00000005308	-1.19218	1.21e-06	2.47e-05	RUN and SH3 domain containing 2 [Source:HGNC Symbol;Acc:23625]
CYP2B6	ENSSSCG00000003006	1.95805	1.22e-06	2.48e-05	cytochrome P450	family 2	subfamily B	polypeptide 6 [Source:HGNC Symbol;Acc:2615]
MMP11	ENSSSCG00000010071	-1.59406	1.23e-06	2.5e-05	matrix metallopeptidase 11 (stromelysin 3) [Source:HGNC Symbol;Acc:7157]
KCNA7	ENSSSCG00000003159	-5.22672	1.31e-06	2.64e-05	potassium voltage-gated channel	shaker-related subfamily	member 7 [Source:HGNC Symbol;Acc:6226]
OLFM1	ENSSSCG00000029715	-2.70166	1.34e-06	2.69e-05	olfactomedin 1 [Source:HGNC Symbol;Acc:17187]
FBXO40	ENSSSCG00000011885	-6.45963	1.36e-06	2.72e-05	F-box protein 40 [Source:HGNC Symbol;Acc:29816]
NFATC4	ENSSSCG00000001986	-1.22123	1.42e-06	2.81e-05	nuclear factor of activated T-cells	cytoplasmic	calcineurin-dependent 4 [Source:HGNC Symbol;Acc:7778]
STAT5A	ENSSSCG00000025249	-1.17049	1.42e-06	2.82e-05	signal transducer and activator of transcription 5A [Source:HGNC Symbol;Acc:11366]
EVA1C	ENSSSCG00000021598	-1.59252	1.47e-06	2.9e-05	eva-1 homolog C (C. elegans) [Source:HGNC Symbol;Acc:13239]
MICAL3	ENSSSCG00000000770	-1.5269	1.47e-06	2.9e-05	microtubule associated monooxygenase	calponin and LIM domain containing 3 [Source:HGNC Symbol;Acc:24694]
HSPA5	ENSSSCG00000005601	1.71077	1.52e-06	2.97e-05	heat shock 70kDa protein 5 (glucose-regulated protein	78kDa) [Source:HGNC Symbol;Acc:5238]
GLT8D2	ENSSSCG00000000848	-1.5379	1.55e-06	3.02e-05	glycosyltransferase 8 domain containing 2 [Source:HGNC Symbol;Acc:24890]
BMPR1B	ENSSSCG00000030348	-3.99194	1.56e-06	3.03e-05	bone morphogenetic protein receptor	type IB [Source:HGNC Symbol;Acc:1077]
RAPH1	ENSSSCG00000016119	-1.22636	1.57e-06	3.06e-05	Ras association (RalGDS/AF-6) and pleckstrin homology domains 1 [Source:HGNC Symbol;Acc:14436]
CUL7	ENSSSCG00000001657	-1.22456	1.6e-06	3.1e-05	cullin 7 [Source:HGNC Symbol;Acc:21024]
FLYWCH2	ENSSSCG00000022630	-2.13708	1.64e-06	3.18e-05	FLYWCH family member 2 [Source:HGNC Symbol;Acc:25178]
MLXIP	ENSSSCG00000009794	-1.36339	1.67e-06	3.23e-05	MLX interacting protein [Source:HGNC Symbol;Acc:17055]
ZIC1	ENSSSCG00000011692	-2.79142	1.69e-06	3.25e-05	Zic family member 1 [Source:HGNC Symbol;Acc:12872]
CTSK	ENSSSCG00000006647	-1.38311	1.7e-06	3.27e-05	cathepsin K [Source:HGNC Symbol;Acc:2536]
ALDOC	ENSSSCG00000017759	-1.53713	1.72e-06	3.3e-05	aldolase C	fructose-bisphosphate [Source:HGNC Symbol;Acc:418]
FADS3	ENSSSCG00000013073	-1.95961	1.72e-06	3.3e-05	fatty acid desaturase 3 [Source:HGNC Symbol;Acc:3576]
RASGEF1A	ENSSSCG00000010201	-3.64504	1.73e-06	3.3e-05	RasGEF domain family	member 1A [Source:HGNC Symbol;Acc:24246]
VCL	ENSSSCG00000010313	-1.03752	1.73e-06	3.3e-05	vinculin [Source:HGNC Symbol;Acc:12665]
BHLHE40	ENSSSCG00000011534	-1.51847	1.76e-06	3.33e-05	basic helix-loop-helix family	member e40 [Source:HGNC Symbol;Acc:1046]
SLC12A2	ENSSSCG00000014255	-2.59952	1.78e-06	3.36e-05	solute carrier family 12 (sodium/potassium/chloride transporters)	member 2 [Source:HGNC Symbol;Acc:10911]
MYH6	ENSSSCG00000030999	-10.1008	1.79e-06	3.37e-05	myosin	heavy chain 6	cardiac muscle	alpha [Source:HGNC Symbol;Acc:7576]
NHS	ENSSSCG00000012151	-1.45104	1.94e-06	3.62e-05	Nance-Horan syndrome (congenital cataracts and dental anomalies) [Source:HGNC Symbol;Acc:7820]
MPZ	ENSSSCG00000006352	-6.21672	1.94e-06	3.63e-05	myelin protein zero [Source:HGNC Symbol;Acc:7225]
FOXA1	ENSSSCG00000001940	1.4794	1.98e-06	3.68e-05	forkhead box A1 [Source:HGNC Symbol;Acc:5021]
LEAP2	ENSSSCG00000014290	1.78669	2.01e-06	3.73e-05	liver expressed antimicrobial peptide 2 [Source:HGNC Symbol;Acc:29571]
KLHL29	ENSSSCG00000008593	-2.33124	2.05e-06	3.8e-05	kelch-like family member 29 [Source:HGNC Symbol;Acc:29404]
MRC2	ENSSSCG00000017300	-1.23304	2.07e-06	3.83e-05	mannose receptor	C type 2 [Source:HGNC Symbol;Acc:16875]
IRX3	ENSSSCG00000002831	-5.32343	2.09e-06	3.86e-05	iroquois homeobox 3 [Source:HGNC Symbol;Acc:14360]
SCUBE1	ENSSSCG00000000029	-2.07579	2.09e-06	3.86e-05	signal peptide	CUB domain	EGF-like 1 [Source:HGNC Symbol;Acc:13441]
LRRC59	ENSSSCG00000017570	1.22286	2.1e-06	3.86e-05	leucine rich repeat containing 59 [Source:HGNC Symbol;Acc:28817]
ANKRD33	ENSSSCG00000000231	1.65249	2.12e-06	3.89e-05	ankyrin repeat domain 33 [Source:HGNC Symbol;Acc:13788]
DYSF	ENSSSCG00000008312	-1.42252	2.17e-06	3.98e-05	dysferlin	limb girdle muscular dystrophy 2B (autosomal recessive) [Source:HGNC Symbol;Acc:3097]
SCN4A	ENSSSCG00000017282	-5.64189	2.19e-06	3.99e-05	sodium channel	voltage-gated	type IV	alpha subunit [Source:HGNC Symbol;Acc:10591]
HOMER3	ENSSSCG00000013919	-1.883	2.2e-06	4e-05	homer homolog 3 (Drosophila) [Source:HGNC Symbol;Acc:17514]
PARK2	ENSSSCG00000026205	-1.7345	2.21e-06	4e-05	parkinson protein 2	E3 ubiquitin protein ligase (parkin) [Source:HGNC Symbol;Acc:8607]
PCDH17	ENSSSCG00000009446	-1.44525	2.19e-06	4e-05	protocadherin 17 [Source:HGNC Symbol;Acc:14267]
RNF39	ENSSSCG00000001244	1.35795	2.19e-06	4e-05	ring finger protein 39 [Source:HGNC Symbol;Acc:18064]
TRPM3	ENSSSCG00000005257	-2.30805	2.21e-06	4e-05	transient receptor potential cation channel	subfamily M	member 3 [Source:HGNC Symbol;Acc:17992]
C1QTNF9	ENSSSCG00000009285	-3.79828	2.23e-06	4.01e-05	C1q and tumor necrosis factor related protein 9 [Source:HGNC Symbol;Acc:28732]
C1QTNF9B	ENSSSCG00000009285	-3.79828	2.22e-06	4.01e-05	C1q and tumor necrosis factor related protein 9B [Source:HGNC Symbol;Acc:34072]
VWF	ENSSSCG00000000712	-1.91776	2.28e-06	4.09e-05	von Willebrand factor [Source:HGNC Symbol;Acc:12726]
PLEKHG6	ENSSSCG00000000709	1.71076	2.29e-06	4.1e-05	pleckstrin homology domain containing	family G (with RhoGef domain) member 6 [Source:HGNC Symbol;Acc:25562]
LMO7	ENSSSCG00000025127	-2.06174	2.29e-06	4.1e-05	LIM domain 7 [Source:HGNC Symbol;Acc:6646]
MLIP	ENSSSCG00000023453	-1.56356	2.33e-06	4.16e-05	muscular LMNA-interacting protein [Source:HGNC Symbol;Acc:21355]
PKM	ENSSSCG00000001930	-1.62443	2.33e-06	4.17e-05	pyruvate kinase	muscle [Source:HGNC Symbol;Acc:9021]
BCAT1	ENSSSCG00000029163	1.54906	2.37e-06	4.22e-05	branched chain amino-acid transaminase 1	cytosolic [Source:HGNC Symbol;Acc:976]
PER2	ENSSSCG00000023854	-2.0643	2.41e-06	4.3e-05	period circadian clock 2 [Source:HGNC Symbol;Acc:8846]
GNG7	ENSSSCG00000020786	-1.16922	2.48e-06	4.4e-05	guanine nucleotide binding protein (G protein)	gamma 7 [Source:HGNC Symbol;Acc:4410]
2013-03-01	ENSSSCG00000010829	-1.8227	2.48e-06	4.4e-05	mitochondrial amidoxime reducing component 1 [Source:HGNC Symbol;Acc:26189]
RASA3	ENSSSCG00000009567	-1.02363	2.51e-06	4.44e-05	RAS p21 protein activator 3 [Source:HGNC Symbol;Acc:20331]
ZBTB21	ENSSSCG00000027786	-1.79013	2.54e-06	4.48e-05	zinc finger and BTB domain containing 21 [Source:HGNC Symbol;Acc:13083]
ASNSD1	ENSSSCG00000016041	1.0084	2.65e-06	4.65e-05	asparagine synthetase domain containing 1 [Source:HGNC Symbol;Acc:24910]
RASA4	ENSSSCG00000027890	-2.26361	2.65e-06	4.65e-05	RAS p21 protein activator 4 [Source:HGNC Symbol;Acc:23181]
RASA4B	ENSSSCG00000027890	-2.26361	2.65e-06	4.65e-05	RAS p21 protein activator 4B [Source:HGNC Symbol;Acc:35202]
PHOSPHO1	ENSSSCG00000026701	-5.45942	2.73e-06	4.77e-05	phosphatase	orphan 1 [Source:HGNC Symbol;Acc:16815]
SLC27A3	ENSSSCG00000006569	-1.22923	2.77e-06	4.84e-05	solute carrier family 27 (fatty acid transporter)	member 3 [Source:HGNC Symbol;Acc:10997]
NNMT	ENSSSCG00000015054	2.57716	2.78e-06	4.85e-05	nicotinamide N-methyltransferase [Source:HGNC Symbol;Acc:7861]
GLDN	ENSSSCG00000004632	-2.76091	2.8e-06	4.86e-05	gliomedin [Source:HGNC Symbol;Acc:29514]
MYEF2	ENSSSCG00000004661	-1.26997	2.79e-06	4.86e-05	myelin expression factor 2 [Source:HGNC Symbol;Acc:17940]
EGR2	ENSSSCG00000010224	-2.12514	2.83e-06	4.9e-05	early growth response 2 [Source:HGNC Symbol;Acc:3239]
GALNT15	ENSSSCG00000011195	-3.03617	2.83e-06	4.9e-05	UDP-N-acetyl-alpha-D-galactosamine:polypeptide N-acetylgalactosaminyltransferase 15 [Source:HGNC Symbol;Acc:21531]
OMD	ENSSSCG00000008073	-1.75515	2.84e-06	4.9e-05	osteomodulin [Source:HGNC Symbol;Acc:8134]
CCNE1	ENSSSCG00000002855	-1.09784	2.9e-06	4.99e-05	cyclin E1 [Source:HGNC Symbol;Acc:1589]
ANKRD33B	ENSSSCG00000017124	-5.19739	2.91e-06	5e-05	ankyrin repeat domain 33B [Source:HGNC Symbol;Acc:35240]
ZNF496	ENSSSCG00000013939	-1.13629	2.93e-06	5.02e-05	zinc finger protein 496 [Source:HGNC Symbol;Acc:23713]
MAP2	ENSSSCG00000016151	-2.24423	3.07e-06	5.23e-05	microtubule-associated protein 2 [Source:HGNC Symbol;Acc:6839]
RBFOX1	ENSSSCG00000007917	-6.64999	3.08e-06	5.24e-05	RNA binding protein	fox-1 homolog (C. elegans) 1 [Source:HGNC Symbol;Acc:18222]
PTGER3	ENSSSCG00000003788	-3.4902	3.23e-06	5.48e-05	prostaglandin E receptor 3 (subtype EP3) [Source:HGNC Symbol;Acc:9595]
MYOZ2	ENSSSCG00000009110	-10.6136	3.28e-06	5.55e-05	myozenin 2 [Source:HGNC Symbol;Acc:1330]
ACVR1C	ENSSSCG00000015873	2.14277	3.29e-06	5.56e-05	activin A receptor	type IC [Source:HGNC Symbol;Acc:18123]
HBEGF	ENSSSCG00000014362	-2.0033	3.41e-06	5.71e-05	heparin-binding EGF-like growth factor [Source:HGNC Symbol;Acc:3059]
SYNGR1	ENSSSCG00000020873	-1.32342	3.52e-06	5.87e-05	synaptogyrin 1 [Source:HGNC Symbol;Acc:11498]
MUSK	ENSSSCG00000005456	-6.34729	3.62e-06	6.01e-05	muscle	skeletal	receptor tyrosine kinase [Source:HGNC Symbol;Acc:7525]
ULK1	ENSSSCG00000009742	-1.56592	3.74e-06	6.2e-05	unc-51-like kinase 1 (C. elegans) [Source:HGNC Symbol;Acc:12558]
PCDH1	ENSSSCG00000022289	1.07758	3.79e-06	6.26e-05	protocadherin 1 [Source:HGNC Symbol;Acc:8655]
COBL	ENSSSCG00000015632	-2.06767	3.84e-06	6.33e-05	cordon-bleu WH2 repeat protein [Source:HGNC Symbol;Acc:22199]
CHRNB1	ENSSSCG00000030263	-2.05748	3.85e-06	6.34e-05	cholinergic receptor	nicotinic	beta 1 (muscle) [Source:HGNC Symbol;Acc:1961]
CPXM1	ENSSSCG00000007170	-1.46775	3.93e-06	6.45e-05	carboxypeptidase X (M14 family)	member 1 [Source:HGNC Symbol;Acc:15771]
DHRS11	ENSSSCG00000017690	1.054	3.97e-06	6.51e-05	dehydrogenase/reductase (SDR family) member 11 [Source:HGNC Symbol;Acc:28639]
POP1	ENSSSCG00000006078	1.14226	3.98e-06	6.51e-05	processing of precursor 1	ribonuclease P/MRP subunit (S. cerevisiae) [Source:HGNC Symbol;Acc:30129]
FGGY	ENSSSCG00000003828	-1.33161	4.03e-06	6.58e-05	FGGY carbohydrate kinase domain containing [Source:HGNC Symbol;Acc:25610]
CLCN6	ENSSSCG00000003429	-1.02503	4.03e-06	6.58e-05	chloride channel	voltage-sensitive 6 [Source:HGNC Symbol;Acc:2024]
ALG8	ENSSSCG00000023023	1.22742	4.05e-06	6.58e-05	ALG8	alpha-1	3-glucosyltransferase [Source:HGNC Symbol;Acc:23161]
SAMD14	ENSSSCG00000017585	-1.37029	4.05e-06	6.58e-05	sterile alpha motif domain containing 14 [Source:HGNC Symbol;Acc:27312]
CACNG6	ENSSSCG00000003257	-7.61426	4.08e-06	6.59e-05	calcium channel	voltage-dependent	gamma subunit 6 [Source:HGNC Symbol;Acc:13625]
MYOZ1	ENSSSCG00000010304	-9.30587	4.07e-06	6.59e-05	myozenin 1 [Source:HGNC Symbol;Acc:13752]
PPP1R15A	ENSSSCG00000003155	-1.90528	4.07e-06	6.59e-05	protein phosphatase 1	regulatory subunit 15A [Source:HGNC Symbol;Acc:14375]
PROB1	ENSSSCG00000014347	-2.26755	4.07e-06	6.59e-05	proline-rich basic protein 1 [Source:HGNC Symbol;Acc:41906]
ARX	ENSSSCG00000020801	-7.09383	4.29e-06	6.91e-05	aristaless related homeobox [Source:HGNC Symbol;Acc:18060]
PPFIA4	ENSSSCG00000015474	-4.34792	4.29e-06	6.91e-05	protein tyrosine phosphatase	receptor type	f polypeptide (PTPRF)	interacting protein (liprin)	alpha 4 [Source:HGNC Symbol;Acc:9248]
PEBP4	ENSSSCG00000009631	-2.18926	4.37e-06	7.01e-05	phosphatidylethanolamine-binding protein 4 [Source:HGNC Symbol;Acc:28319]
TRIM15	ENSSSCG00000001235	1.5678	4.47e-06	7.12e-05	tripartite motif containing 15 [Source:HGNC Symbol;Acc:16284]
KIF24	ENSSSCG00000010984	-1.58083	4.48e-06	7.13e-05	kinesin family member 24 [Source:HGNC Symbol;Acc:19916]
FABP5	ENSSSCG00000006153	-1.82116	4.54e-06	7.19e-05	fatty acid binding protein 5 (psoriasis-associated) [Source:HGNC Symbol;Acc:3560]
KBTBD12	ENSSSCG00000011622	-4.87218	4.54e-06	7.19e-05	kelch repeat and BTB (POZ) domain containing 12 [Source:HGNC Symbol;Acc:25731]
TRDN	ENSSSCG00000004231	-7.03147	4.57e-06	7.23e-05	triadin [Source:HGNC Symbol;Acc:12261]
NMRK2	ENSSSCG00000025409	-10.2709	4.68e-06	7.39e-05	nicotinamide riboside kinase 2 [Source:HGNC Symbol;Acc:17871]
CAMK2N1	ENSSSCG00000024009	1.03048	4.76e-06	7.5e-05	calcium/calmodulin-dependent protein kinase II inhibitor 1 [Source:HGNC Symbol;Acc:24190]
NR4A2	ENSSSCG00000015871	-2.13154	4.77e-06	7.5e-05	nuclear receptor subfamily 4	group A	member 2 [Source:HGNC Symbol;Acc:7981]
PLCB4	ENSSSCG00000007058	-1.52025	4.78e-06	7.51e-05	phospholipase C	beta 4 [Source:HGNC Symbol;Acc:9059]
SMYD1	ENSSSCG00000008215	-5.53788	4.82e-06	7.54e-05	SET and MYND domain containing 1 [Source:HGNC Symbol;Acc:20986]
DRP2	ENSSSCG00000012492	-1.96771	5e-06	7.8e-05	dystrophin related protein 2 [Source:HGNC Symbol;Acc:3032]
RHOF	ENSSSCG00000009807	1.17573	5.02e-06	7.82e-05	ras homolog family member F (in filopodia) [Source:HGNC Symbol;Acc:15703]
ACACA	ENSSSCG00000017694	-1.42987	5.05e-06	7.84e-05	acetyl-CoA carboxylase alpha [Source:HGNC Symbol;Acc:84]
ZNF503	ENSSSCG00000010322	-1.786	5.1e-06	7.91e-05	zinc finger protein 503 [Source:HGNC Symbol;Acc:23589]
CACNA2D1	ENSSSCG00000015402	-1.6748	5.14e-06	7.95e-05	calcium channel	voltage-dependent	alpha 2/delta subunit 1 [Source:HGNC Symbol;Acc:1399]
CRY2	ENSSSCG00000013270	-1.47535	5.16e-06	7.96e-05	cryptochrome 2 (photolyase-like) [Source:HGNC Symbol;Acc:2385]
TMEM8B	ENSSSCG00000005325	-1.26411	5.19e-06	8.01e-05	transmembrane protein 8B [Source:HGNC Symbol;Acc:21427]
CAV1	ENSSSCG00000016634	-1.1319	5.2e-06	8.01e-05	caveolin 1	caveolae protein	22kDa [Source:HGNC Symbol;Acc:1527]
TNNI1	ENSSSCG00000024061	-9.64566	5.23e-06	8.04e-05	troponin I type 1 (skeletal	slow) [Source:HGNC Symbol;Acc:11945]
CREB3L3	ENSSSCG00000013501	1.77764	5.26e-06	8.07e-05	cAMP responsive element binding protein 3-like 3 [Source:HGNC Symbol;Acc:18855]
IGF2BP2	ENSSSCG00000011795	-1.2189	5.27e-06	8.08e-05	insulin-like growth factor 2 mRNA binding protein 2 [Source:HGNC Symbol;Acc:28867]
CADM2	ENSSSCG00000011999	-2.84548	5.29e-06	8.09e-05	cell adhesion molecule 2 [Source:HGNC Symbol;Acc:29849]
STRIP2	ENSSSCG00000016567	-1.14586	5.43e-06	8.3e-05	striatin interacting protein 2 [Source:HGNC Symbol;Acc:22209]
AGL	ENSSSCG00000006872	-1.24741	5.61e-06	8.53e-05	amylo-alpha-1	6-glucosidase	4-alpha-glucanotransferase [Source:HGNC Symbol;Acc:321]
TBX3	ENSSSCG00000009865	1.12691	5.61e-06	8.53e-05	T-box 3 [Source:HGNC Symbol;Acc:11602]
STARD9	ENSSSCG00000004720	-1.33134	5.66e-06	8.59e-05	StAR-related lipid transfer (START) domain containing 9 [Source:HGNC Symbol;Acc:19162]
TRIM55	ENSSSCG00000006216	-8.6354	5.73e-06	8.66e-05	tripartite motif containing 55 [Source:HGNC Symbol;Acc:14215]
MMP15	ENSSSCG00000002806	-1.15418	5.75e-06	8.69e-05	matrix metallopeptidase 15 (membrane-inserted) [Source:HGNC Symbol;Acc:7161]
MYPN	ENSSSCG00000029311	-9.44018	5.86e-06	8.84e-05	myopalladin [Source:HGNC Symbol;Acc:23246]
USP2	ENSSSCG00000015120	-2.06025	5.93e-06	8.93e-05	ubiquitin specific peptidase 2 [Source:HGNC Symbol;Acc:12618]
DUSP13	ENSSSCG00000010318	-8.31223	5.96e-06	8.95e-05	dual specificity phosphatase 13 [Source:HGNC Symbol;Acc:19681]
CDKN2D	ENSSSCG00000013643	-1.17062	5.99e-06	8.99e-05	cyclin-dependent kinase inhibitor 2D (p19	inhibits CDK4) [Source:HGNC Symbol;Acc:1790]
MYLK2	ENSSSCG00000007231	-6.77479	6.11e-06	9.15e-05	myosin light chain kinase 2 [Source:HGNC Symbol;Acc:16243]
ARHGAP23	ENSSSCG00000018058	-1.77423	6.17e-06	9.22e-05	Rho GTPase activating protein 23 [Source:HGNC Symbol;Acc:29293]
YIPF7	ENSSSCG00000008806	-6.9514	6.16e-06	9.22e-05	Yip1 domain family	member 7 [Source:HGNC Symbol;Acc:26825]
RTN4R	ENSSSCG00000010140	-1.76421	6.35e-06	9.42e-05	reticulon 4 receptor [Source:HGNC Symbol;Acc:18601]
GIPC2	ENSSSCG00000027873	-1.01639	6.4e-06	9.48e-05	GIPC PDZ domain containing family	member 2 [Source:HGNC Symbol;Acc:18177]
TUBA1C	ENSSSCG00000000194	1.27915	6.41e-06	9.48e-05	tubulin	alpha 1c [Source:HGNC Symbol;Acc:20768]
KLHL40	ENSSSCG00000011286	-11.4842	6.48e-06	9.55e-05	kelch-like family member 40 [Source:HGNC Symbol;Acc:30372]
IQCJ-SCHIP1	ENSSSCG00000011729	-1.40997	6.58e-06	9.68e-05	IQCJ-SCHIP1 readthrough [Source:HGNC Symbol;Acc:38842]
SEC61A1	ENSSSCG00000011621	1.00063	6.68e-06	9.78e-05	Sec61 alpha 1 subunit (S. cerevisiae) [Source:HGNC Symbol;Acc:18276]
S1PR3	ENSSSCG00000009580	1.69538	6.89e-06	0.000100372	sphingosine-1-phosphate receptor 3 [Source:HGNC Symbol;Acc:3167]
NOS2	ENSSSCG00000017755	-1.93865	6.93e-06	0.00010063	nitric oxide synthase 2	inducible [Source:HGNC Symbol;Acc:7873]
CXorf36	ENSSSCG00000026984	-1.96926	6.94e-06	0.000100699	chromosome X open reading frame 36 [Source:HGNC Symbol;Acc:25866]
ANO1	ENSSSCG00000024158	-1.60893	7.14e-06	0.000103292	anoctamin 1	calcium activated chloride channel [Source:HGNC Symbol;Acc:21625]
SIRT1	ENSSSCG00000010235	-1.05216	7.14e-06	0.000103292	sirtuin 1 [Source:HGNC Symbol;Acc:14929]
PTX3	ENSSSCG00000011727	-2.2771	7.17e-06	0.000103485	pentraxin 3	long [Source:HGNC Symbol;Acc:9692]
PTPLA	ENSSSCG00000011035	-1.92306	7.27e-06	0.000104798	protein tyrosine phosphatase-like (proline instead of catalytic arginine)	member A [Source:HGNC Symbol;Acc:9639]
KLHL24	ENSSSCG00000011775	-1.0049	7.36e-06	0.000106079	kelch-like family member 24 [Source:HGNC Symbol;Acc:25947]
NAMPT	ENSSSCG00000015435	-1.3826	7.38e-06	0.000106085	nicotinamide phosphoribosyltransferase [Source:HGNC Symbol;Acc:30092]
NAMPTL	ENSSSCG00000015435	-1.3826	7.38e-06	0.000106085	nicotinamide phosphoribosyltransferase-like [Source:HGNC Symbol;Acc:17633]
KCNC4	ENSSSCG00000006810	-6.75748	7.48e-06	0.000107279	potassium voltage-gated channel	Shaw-related subfamily	member 4 [Source:HGNC Symbol;Acc:6236]
SLC7A1	ENSSSCG00000009324	-1.88985	7.86e-06	0.000112428	solute carrier family 7 (cationic amino acid transporter	y+ system)	member 1 [Source:HGNC Symbol;Acc:11057]
TIAM2	ENSSSCG00000004065	-2.61794	7.93e-06	0.000113031	T-cell lymphoma invasion and metastasis 2 [Source:HGNC Symbol;Acc:11806]
CCDC180	ENSSSCG00000025655	1.95245	8e-06	0.00011372	coiled-coil domain containing 180 [Source:HGNC Symbol;Acc:29303]
FGFR3	ENSSSCG00000030827	1.36636	8.1e-06	0.000114686	fibroblast growth factor receptor 3 [Source:HGNC Symbol;Acc:3690]
PCSK5	ENSSSCG00000023520	1.50923	8.19e-06	0.000115677	proprotein convertase subtilisin/kexin type 5 [Source:HGNC Symbol;Acc:8747]
PLRG1	ENSSSCG00000023216	1.31594	8.23e-06	0.000116053	pleiotropic regulator 1 [Source:HGNC Symbol;Acc:9089]
CRELD2	ENSSSCG00000000981	2.1267	8.38e-06	0.000117835	cysteine-rich with EGF-like domains 2 [Source:HGNC Symbol;Acc:28150]
MGST3	ENSSSCG00000006325	-1.02971	8.63e-06	0.000121019	microsomal glutathione S-transferase 3 [Source:HGNC Symbol;Acc:7064]
SRL	ENSSSCG00000007949	-7.07897	8.65e-06	0.000121184	sarcalumenin [Source:HGNC Symbol;Acc:11295]
HLX	ENSSSCG00000010830	-1.02575	8.67e-06	0.000121268	H2.0-like homeobox [Source:HGNC Symbol;Acc:4978]
RGCC	ENSSSCG00000009434	-1.76218	8.85e-06	0.000123504	regulator of cell cycle [Source:HGNC Symbol;Acc:20369]
RTKN2	ENSSSCG00000010220	-6.10601	8.94e-06	0.000124309	rhotekin 2 [Source:HGNC Symbol;Acc:19364]
XRCC2	ENSSSCG00000016427	1.37728	8.93e-06	0.000124309	X-ray repair complementing defective repair in Chinese hamster cells 2 [Source:HGNC Symbol;Acc:12829]
ARID5B	ENSSSCG00000010219	-1.08599	8.97e-06	0.000124484	AT rich interactive domain 5B (MRF1-like) [Source:HGNC Symbol;Acc:17362]
TCF15	ENSSSCG00000007202	-3.86416	8.98e-06	0.000124569	transcription factor 15 (basic helix-loop-helix) [Source:HGNC Symbol;Acc:11627]
FGF9	ENSSSCG00000009278	-3.37738	9e-06	0.000124595	fibroblast growth factor 9 (glia-activating factor) [Source:HGNC Symbol;Acc:3687]
C2orf44	ENSSSCG00000008589	1.02022	9.21e-06	0.000127204	chromosome 2 open reading frame 44 [Source:HGNC Symbol;Acc:26157]
TNNC2	ENSSSCG00000007424	-8.70319	9.26e-06	0.000127689	troponin C type 2 (fast) [Source:HGNC Symbol;Acc:11944]
INPP4B	ENSSSCG00000009050	-1.93241	9.44e-06	0.000128874	inositol polyphosphate-4-phosphatase	type II	105kDa [Source:HGNC Symbol;Acc:6075]
PPAPDC3	ENSSSCG00000005713	-3.46242	9.4e-06	0.000128874	phosphatidic acid phosphatase type 2 domain containing 3 [Source:HGNC Symbol;Acc:28174]
RAVER2	ENSSSCG00000025672	-2.98865	9.43e-06	0.000128874	ribonucleoprotein	PTB-binding 2 [Source:HGNC Symbol;Acc:25577]
ST3GAL3	ENSSSCG00000023597	-1.12092	9.41e-06	0.000128874	ST3 beta-galactoside alpha-2	3-sialyltransferase 3 [Source:HGNC Symbol;Acc:10866]
GGT5	ENSSSCG00000010055	-1.24647	9.58e-06	0.000130472	gamma-glutamyltransferase 5 [Source:HGNC Symbol;Acc:4260]
ENTPD7	ENSSSCG00000010540	1.49536	9.69e-06	0.00013135	ectonucleoside triphosphate diphosphohydrolase 7 [Source:HGNC Symbol;Acc:19745]
TMEM182	ENSSSCG00000008150	-4.9089	9.72e-06	0.000131682	transmembrane protein 182 [Source:HGNC Symbol;Acc:26391]
PKDREJ	ENSSSCG00000000004	1.87098	9.75e-06	0.000131915	polycystic kidney disease (polycystin) and REJ homolog (sperm receptor for egg jelly homolog	sea urchin) [Source:HGNC Symbol;Acc:9015]
KSR1	ENSSSCG00000017753	-1.54772	9.89e-06	0.000133599	kinase suppressor of ras 1 [Source:HGNC Symbol;Acc:6465]
LRRC39	ENSSSCG00000006867	-7.34073	9.9e-06	0.000133599	leucine rich repeat containing 39 [Source:HGNC Symbol;Acc:28228]
CHI3L1	ENSSSCG00000015476	-2.30141	9.93e-06	0.000133794	chitinase 3-like 1 (cartilage glycoprotein-39) [Source:HGNC Symbol;Acc:1932]
PRKAG3	ENSSSCG00000023802	-2.15201	1.04e-05	0.000139462	protein kinase	AMP-activated	gamma 3 non-catalytic subunit [Source:HGNC Symbol;Acc:9387]
BHLHE41	ENSSSCG00000028552	-1.7212	1.07e-05	0.000141341	basic helix-loop-helix family	member e41 [Source:HGNC Symbol;Acc:16617]
HSPB1	ENSSSCG00000028568	-4.86361	1.07e-05	0.000141341	heat shock 27kDa protein 1 [Source:HGNC Symbol;Acc:5246]
ATP2A1	ENSSSCG00000007805	-7.92597	1.08e-05	0.000142427	ATPase	Ca++ transporting	cardiac muscle	fast twitch 1 [Source:HGNC Symbol;Acc:811]
PDK2	ENSSSCG00000027198	-1.28356	1.08e-05	0.000142427	pyruvate dehydrogenase kinase	isozyme 2 [Source:HGNC Symbol;Acc:8810]
YBX3	ENSSSCG00000000633	-1.83344	1.08e-05	0.000142427	Y box binding protein 3 [Source:HGNC Symbol;Acc:2428]
MYH10	ENSSSCG00000017987	-1.4184	1.12e-05	0.000146927	myosin	heavy chain 10	non-muscle [Source:HGNC Symbol;Acc:7568]
MID1IP1	ENSSSCG00000025447	-1.92924	1.13e-05	0.000147792	MID1 interacting protein 1 [Source:HGNC Symbol;Acc:20715]
ZFHX4	ENSSSCG00000006169	-1.08833	1.13e-05	0.000148439	zinc finger homeobox 4 [Source:HGNC Symbol;Acc:30939]
NOX4	ENSSSCG00000014927	-2.98685	1.15e-05	0.000150161	NADPH oxidase 4 [Source:HGNC Symbol;Acc:7891]
SMTNL2	ENSSSCG00000017885	-2.55753	1.15e-05	0.000150709	smoothelin-like 2 [Source:HGNC Symbol;Acc:24764]
IGFN1	ENSSSCG00000030134	-7.72652	1.16e-05	0.000150971	immunoglobulin-like and fibronectin type III domain containing 1 [Source:HGNC Symbol;Acc:24607]
ALDH1A3	ENSSSCG00000004822	-1.61777	1.16e-05	0.000151549	aldehyde dehydrogenase 1 family	member A3 [Source:HGNC Symbol;Acc:409]
CYP4V2	ENSSSCG00000015803	-1.81342	1.17e-05	0.000152603	cytochrome P450	family 4	subfamily V	polypeptide 2 [Source:HGNC Symbol;Acc:23198]
P4HA2	ENSSSCG00000020915	1.15394	1.18e-05	0.000152603	prolyl 4-hydroxylase	alpha polypeptide II [Source:HGNC Symbol;Acc:8547]
RHBDL3	ENSSSCG00000022850	-3.10206	1.18e-05	0.000152603	rhomboid	veinlet-like 3 (Drosophila) [Source:HGNC Symbol;Acc:16502]
FXYD1	ENSSSCG00000021374	-1.05774	1.21e-05	0.000156822	FXYD domain containing ion transport regulator 1 [Source:HGNC Symbol;Acc:4025]
MYL3	ENSSSCG00000011325	-9.84102	1.22e-05	0.000157256	myosin	light chain 3	alkali; ventricular	skeletal	slow [Source:HGNC Symbol;Acc:7584]
MPDZ	ENSSSCG00000005191	-1.5826	1.23e-05	0.000158178	multiple PDZ domain protein [Source:HGNC Symbol;Acc:7208]
NMNAT2	ENSSSCG00000015557	-1.41493	1.28e-05	0.000163426	nicotinamide nucleotide adenylyltransferase 2 [Source:HGNC Symbol;Acc:16789]
SYN1	ENSSSCG00000012276	-2.50913	1.29e-05	0.00016494	synapsin I [Source:HGNC Symbol;Acc:11494]
TMEM107	ENSSSCG00000027528	-1.07995	1.3e-05	0.000165643	transmembrane protein 107 [Source:HGNC Symbol;Acc:28128]
C1orf21	ENSSSCG00000015565	-1.76944	1.34e-05	0.000169405	chromosome 1 open reading frame 21 [Source:HGNC Symbol;Acc:15494]
TP53INP1	ENSSSCG00000023609	-1.77735	1.36e-05	0.000171497	tumor protein p53 inducible nuclear protein 1 [Source:HGNC Symbol;Acc:18022]
MYLPF	ENSSSCG00000007799	-9.5545	1.36e-05	0.00017231	myosin light chain	phosphorylatable	fast skeletal muscle [Source:HGNC Symbol;Acc:29824]
RDH11	ENSSSCG00000002296	1.19712	1.37e-05	0.00017265	retinol dehydrogenase 11 (all-trans/9-cis/11-cis) [Source:HGNC Symbol;Acc:17964]
NUDT14	ENSSSCG00000002557	-1.10147	1.37e-05	0.000172782	nudix (nucleoside diphosphate linked moiety X)-type motif 14 [Source:HGNC Symbol;Acc:20141]
JAM2	ENSSSCG00000023028	-1.1398	1.41e-05	0.000176632	junctional adhesion molecule 2 [Source:HGNC Symbol;Acc:14686]
PIK3IP1	ENSSSCG00000010026	-1.04377	1.42e-05	0.000177888	phosphoinositide-3-kinase interacting protein 1 [Source:HGNC Symbol;Acc:24942]
CHST13	ENSSSCG00000011625	1.2352	1.43e-05	0.000178852	carbohydrate (chondroitin 4) sulfotransferase 13 [Source:HGNC Symbol;Acc:21755]
SYPL2	ENSSSCG00000006829	-6.25172	1.43e-05	0.000179449	synaptophysin-like 2 [Source:HGNC Symbol;Acc:27638]
DHRS3	ENSSSCG00000003439	-1.40455	1.46e-05	0.000182092	dehydrogenase/reductase (SDR family) member 3 [Source:HGNC Symbol;Acc:17693]
SLC19A1	ENSSSCG00000030696	-1.03917	1.48e-05	0.00018408	solute carrier family 19 (folate transporter)	member 1 [Source:HGNC Symbol;Acc:10937]
RGS10	ENSSSCG00000010684	-1.31498	1.48e-05	0.000184444	regulator of G-protein signaling 10 [Source:HGNC Symbol;Acc:9992]
NES	ENSSSCG00000006474	-2.69363	1.49e-05	0.000184978	nestin [Source:HGNC Symbol;Acc:7756]
PER1	ENSSSCG00000017983	-1.9176	1.5e-05	0.000185877	period circadian clock 1 [Source:HGNC Symbol;Acc:8845]
NFKBIE	ENSSSCG00000001703	-1.11624	1.55e-05	0.000191537	nuclear factor of kappa light polypeptide gene enhancer in B-cells inhibitor	epsilon [Source:HGNC Symbol;Acc:7799]
SIX2	ENSSSCG00000008446	-7.80963	1.57e-05	0.00019354	SIX homeobox 2 [Source:HGNC Symbol;Acc:10888]
RGMB	ENSSSCG00000024349	-1.83064	1.58e-05	0.000193764	RGM domain family	member B [Source:HGNC Symbol;Acc:26896]
SFN	ENSSSCG00000003562	-3.65663	1.59e-05	0.000194542	stratifin [Source:HGNC Symbol;Acc:10773]
CCDC141	ENSSSCG00000016002	-2.46668	1.62e-05	0.000198229	coiled-coil domain containing 141 [Source:HGNC Symbol;Acc:26821]
MME	ENSSSCG00000011723	-3.39613	1.63e-05	0.000198249	membrane metallo-endopeptidase [Source:HGNC Symbol;Acc:7154]
CCDC136	ENSSSCG00000016579	-4.21898	1.64e-05	0.00019978	coiled-coil domain containing 136 [Source:HGNC Symbol;Acc:22225]
SESN2	ENSSSCG00000029438	-1.67272	1.65e-05	0.000200105	sestrin 2 [Source:HGNC Symbol;Acc:20746]
ADRA2C	ENSSSCG00000008703	-3.24428	1.66e-05	0.00020169	adrenoceptor alpha 2C [Source:HGNC Symbol;Acc:283]
GADD45G	ENSSSCG00000009585	-1.54138	1.67e-05	0.000202722	growth arrest and DNA-damage-inducible	gamma [Source:HGNC Symbol;Acc:4097]
OSBPL6	ENSSSCG00000023133	-2.00783	1.73e-05	0.000208787	oxysterol binding protein-like 6 [Source:HGNC Symbol;Acc:16388]
CDC14A	ENSSSCG00000006864	-1.23005	1.75e-05	0.000211353	cell division cycle 14A [Source:HGNC Symbol;Acc:1718]
PLEK2	ENSSSCG00000002290	1.08508	1.77e-05	0.000213053	pleckstrin 2 [Source:HGNC Symbol;Acc:19238]
LRCH2	ENSSSCG00000012595	-2.47907	1.77e-05	0.000213108	leucine-rich repeats and calponin homology (CH) domain containing 2 [Source:HGNC Symbol;Acc:29292]
LPIN3	ENSSSCG00000007359	-1.28646	1.78e-05	0.000213837	lipin 3 [Source:HGNC Symbol;Acc:14451]
HSPB3	ENSSSCG00000016896	-7.72632	1.8e-05	0.000215151	heat shock 27kDa protein 3 [Source:HGNC Symbol;Acc:5248]
TXNIP	ENSSSCG00000006681	-1.05319	1.8e-05	0.000215151	thioredoxin interacting protein [Source:HGNC Symbol;Acc:16952]
GALNT18	ENSSSCG00000013403	-1.931	1.81e-05	0.000216257	UDP-N-acetyl-alpha-D-galactosamine:polypeptide N-acetylgalactosaminyltransferase 18 [Source:HGNC Symbol;Acc:30488]
ITGBL1	ENSSSCG00000009526	-3.14539	1.89e-05	0.000225069	integrin	beta-like 1 (with EGF-like repeat domains) [Source:HGNC Symbol;Acc:6164]
C15orf27	ENSSSCG00000001863	-3.13827	1.89e-05	0.000225237	chromosome 15 open reading frame 27 [Source:HGNC Symbol;Acc:26763]
INPP5F	ENSSSCG00000010687	-1.15579	1.89e-05	0.000225237	inositol polyphosphate-5-phosphatase F [Source:HGNC Symbol;Acc:17054]
CGB	ENSSSCG00000003151	-2.97192	1.91e-05	0.000225562	chorionic gonadotropin	beta polypeptide [Source:HGNC Symbol;Acc:1886]
CGB1	ENSSSCG00000003151	-2.97193	1.91e-05	0.000225562	chorionic gonadotropin	beta polypeptide 1 [Source:HGNC Symbol;Acc:16721]
CGB2	ENSSSCG00000003151	-2.97195	1.91e-05	0.000225562	chorionic gonadotropin	beta polypeptide 2 [Source:HGNC Symbol;Acc:16722]
CGB5	ENSSSCG00000003151	-2.97195	1.91e-05	0.000225562	chorionic gonadotropin	beta polypeptide 5 [Source:HGNC Symbol;Acc:16452]
CGB7	ENSSSCG00000003151	-2.97193	1.91e-05	0.000225562	chorionic gonadotropin	beta polypeptide 7 [Source:HGNC Symbol;Acc:16451]
CGB8	ENSSSCG00000003151	-2.97193	1.91e-05	0.000225562	chorionic gonadotropin	beta polypeptide 8 [Source:HGNC Symbol;Acc:16453]
LHB	ENSSSCG00000003151	-2.97194	1.91e-05	0.000225562	luteinizing hormone beta polypeptide [Source:HGNC Symbol;Acc:6584]
SIX4	ENSSSCG00000005089	-5.92402	1.92e-05	0.000226469	SIX homeobox 4 [Source:HGNC Symbol;Acc:10890]
PEX11A	ENSSSCG00000027052	1.1347	1.94e-05	0.00022802	peroxisomal biogenesis factor 11 alpha [Source:HGNC Symbol;Acc:8852]
TBX15	ENSSSCG00000006725	-6.73388	1.94e-05	0.00022812	T-box 15 [Source:HGNC Symbol;Acc:11594]
CRHR2	ENSSSCG00000016675	-1.49226	1.96e-05	0.000230682	corticotropin releasing hormone receptor 2 [Source:HGNC Symbol;Acc:2358]
NPHP1	ENSSSCG00000008111	-1.47404	2.01e-05	0.000235812	nephronophthisis 1 (juvenile) [Source:HGNC Symbol;Acc:7905]
PPP1R14C	ENSSSCG00000004094	-5.76505	2.04e-05	0.000238258	protein phosphatase 1	regulatory (inhibitor) subunit 14C [Source:HGNC Symbol;Acc:14952]
DCDC2	ENSSSCG00000001085	1.82206	2.06e-05	0.000240695	doublecortin domain containing 2 [Source:HGNC Symbol;Acc:18141]
ASPN	ENSSSCG00000008072	-1.06078	2.12e-05	0.000246147	asporin [Source:HGNC Symbol;Acc:14872]
SYNC	ENSSSCG00000021232	-3.21585	2.2e-05	0.000255152	syncoilin	intermediate filament protein [Source:HGNC Symbol;Acc:28897]
OAF	ENSSSCG00000026647	1.36479	2.22e-05	0.000256862	OAF homolog (Drosophila) [Source:HGNC Symbol;Acc:28752]
PPP1R3F	ENSSSCG00000022584	-2.22863	2.3e-05	0.000264602	protein phosphatase 1	regulatory subunit 3F [Source:HGNC Symbol;Acc:14944]
STAMBPL1	ENSSSCG00000010446	-1.46566	2.3e-05	0.000264677	STAM binding protein-like 1 [Source:HGNC Symbol;Acc:24105]
IL13RA2	ENSSSCG00000012594	-1.34467	2.31e-05	0.000265141	interleukin 13 receptor	alpha 2 [Source:HGNC Symbol;Acc:5975]
MMD	ENSSSCG00000017605	1.07369	2.31e-05	0.000265721	monocyte to macrophage differentiation-associated [Source:HGNC Symbol;Acc:7153]
TNFSF14	ENSSSCG00000026695	1.97402	2.33e-05	0.000267777	tumor necrosis factor (ligand) superfamily	member 14 [Source:HGNC Symbol;Acc:11930]
C19orf47	ENSSSCG00000027016	-1.52715	2.39e-05	0.000272944	chromosome 19 open reading frame 47 [Source:HGNC Symbol;Acc:26723]
MICU3	ENSSSCG00000006981	-1.44165	2.46e-05	0.000279824	mitochondrial calcium uptake family	member 3 [Source:HGNC Symbol;Acc:27820]
DUSP27	ENSSSCG00000006314	-5.99072	2.49e-05	0.000282527	dual specificity phosphatase 27 (putative) [Source:HGNC Symbol;Acc:25034]
RAB20	ENSSSCG00000022719	1.09478	2.49e-05	0.000282803	RAB20	member RAS oncogene family [Source:HGNC Symbol;Acc:18260]
ABRA	ENSSSCG00000006036	-8.12669	2.51e-05	0.000284419	actin-binding Rho activating protein [Source:HGNC Symbol;Acc:30655]
TOB1	ENSSSCG00000017558	-1.04396	2.58e-05	0.000291934	transducer of ERBB2	1 [Source:HGNC Symbol;Acc:11979]
MYOT	ENSSSCG00000014324	-8.69527	2.65e-05	0.000299167	myotilin [Source:HGNC Symbol;Acc:12399]
PYROXD2	ENSSSCG00000029912	-1.31603	2.66e-05	0.000299326	pyridine nucleotide-disulphide oxidoreductase domain 2 [Source:HGNC Symbol;Acc:23517]
CHRD	ENSSSCG00000025270	1.11503	2.68e-05	0.000300945	chordin [Source:HGNC Symbol;Acc:1949]
DOK5	ENSSSCG00000007488	-7.15443	2.7e-05	0.000302378	docking protein 5 [Source:HGNC Symbol;Acc:16173]
SLCO5A1	ENSSSCG00000006196	-5.32692	2.76e-05	0.00030693	solute carrier organic anion transporter family	member 5A1 [Source:HGNC Symbol;Acc:19046]
NR1D1	ENSSSCG00000017481	-1.87996	2.79e-05	0.000309066	nuclear receptor subfamily 1	group D	member 1 [Source:HGNC Symbol;Acc:7962]
CA4	ENSSSCG00000023186	-1.86419	2.93e-05	0.000322897	carbonic anhydrase IV [Source:HGNC Symbol;Acc:1375]
NFE2L1	ENSSSCG00000017525	-1.05224	3.03e-05	0.000331935	nuclear factor (erythroid-derived 2)-like 1 [Source:HGNC Symbol;Acc:7781]
GRB10	ENSSSCG00000015631	-1.34872	3.04e-05	0.000332795	growth factor receptor-bound protein 10 [Source:HGNC Symbol;Acc:4564]
GPER	ENSSSCG00000026422	-1.64391	3.06e-05	0.000333697	G protein-coupled estrogen receptor 1 [Source:HGNC Symbol;Acc:4485]
PANX2	ENSSSCG00000000975	1.46763	3.06e-05	0.000333697	pannexin 2 [Source:HGNC Symbol;Acc:8600]
FAM83D	ENSSSCG00000007351	-2.45446	3.13e-05	0.000339712	family with sequence similarity 83	member D [Source:HGNC Symbol;Acc:16122]
PELI2	ENSSSCG00000021134	-1.02083	3.14e-05	0.000340254	pellino E3 ubiquitin protein ligase family member 2 [Source:HGNC Symbol;Acc:8828]
PGP	ENSSSCG00000008046	-1.15236	3.19e-05	0.000345061	phosphoglycolate phosphatase [Source:HGNC Symbol;Acc:8909]
DOK4	ENSSSCG00000029165	1.26152	3.22e-05	0.000348285	docking protein 4 [Source:HGNC Symbol;Acc:19868]
ROBO4	ENSSSCG00000015203	-1.14095	3.36e-05	0.000361324	roundabout	axon guidance receptor	homolog 4 (Drosophila) [Source:HGNC Symbol;Acc:17985]
GPT	ENSSSCG00000005900	-1.11866	3.39e-05	0.000364088	glutamic-pyruvate transaminase (alanine aminotransferase) [Source:HGNC Symbol;Acc:4552]
SOX11	ENSSSCG00000008649	-4.99527	3.42e-05	0.000366173	SRY (sex determining region Y)-box 11 [Source:HGNC Symbol;Acc:11191]
PLXDC1	ENSSSCG00000017511	-1.78594	3.51e-05	0.00037361	plexin domain containing 1 [Source:HGNC Symbol;Acc:20945]
KIAA0408	ENSSSCG00000004215	-2.19975	3.51e-05	0.000373625	KIAA0408 [Source:HGNC Symbol;Acc:21636]
CDNF	ENSSSCG00000011053	-4.34242	3.61e-05	0.000382844	cerebral dopamine neurotrophic factor [Source:HGNC Symbol;Acc:24913]
GABPB2	ENSSSCG00000006636	1.02962	3.72e-05	0.000392829	GA binding protein transcription factor	beta subunit 2 [Source:HGNC Symbol;Acc:28441]
EBF1	ENSSSCG00000025433	-2.46993	3.74e-05	0.000394608	early B-cell factor 1 [Source:HGNC Symbol;Acc:3126]
PDE4B	ENSSSCG00000028401	-1.59129	3.87e-05	0.00040377	phosphodiesterase 4B	cAMP-specific [Source:HGNC Symbol;Acc:8781]
CD34	ENSSSCG00000015622	-1.20829	3.88e-05	0.000404583	CD34 molecule [Source:HGNC Symbol;Acc:1662]
PKNOX2	ENSSSCG00000015211	-2.33307	3.89e-05	0.000405317	PBX/knotted 1 homeobox 2 [Source:HGNC Symbol;Acc:16714]
DUSP3	ENSSSCG00000020744	-1.08687	3.89e-05	0.000405701	dual specificity phosphatase 3 [Source:HGNC Symbol;Acc:3069]
BTNL9	ENSSSCG00000028567	-1.91635	3.92e-05	0.000407683	butyrophilin-like 9 [Source:HGNC Symbol;Acc:24176]
RAPSN	ENSSSCG00000013240	-3.89097	3.98e-05	0.000412328	receptor-associated protein of the synapse [Source:HGNC Symbol;Acc:9863]
ATF4	ENSSSCG00000000084	-1.15644	4e-05	0.000414532	activating transcription factor 4 (tax-responsive enhancer element B67) [Source:HGNC Symbol;Acc:786]
DUPD1	ENSSSCG00000010317	-7.29265	4.04e-05	0.000417392	dual specificity phosphatase and pro isomerase domain containing 1 [Source:HGNC Symbol;Acc:23481]
MYOG	ENSSSCG00000015475	-9.54657	4.11e-05	0.000423898	myogenin (myogenic factor 4) [Source:HGNC Symbol;Acc:7612]
KCNC1	ENSSSCG00000013374	-5.59622	4.16e-05	0.000428317	potassium voltage-gated channel	Shaw-related subfamily	member 1 [Source:HGNC Symbol;Acc:6233]
CYP1A1	ENSSSCG00000001906	-3.47543	4.24e-05	0.000434314	cytochrome P450	family 1	subfamily A	polypeptide 1 [Source:HGNC Symbol;Acc:2595]
KCNJ3	ENSSSCG00000015870	-2.7896	4.24e-05	0.000434314	potassium inwardly-rectifying channel	subfamily J	member 3 [Source:HGNC Symbol;Acc:6264]
SLC38A1	ENSSSCG00000000807	1.52637	4.31e-05	0.000440207	solute carrier family 38	member 1 [Source:HGNC Symbol;Acc:13447]
AHCYL2	ENSSSCG00000016568	-1.61556	4.35e-05	0.000443562	adenosylhomocysteinase-like 2 [Source:HGNC Symbol;Acc:22204]
ATP2B1	ENSSSCG00000027898	-1.14281	4.35e-05	0.000443562	ATPase	Ca++ transporting	plasma membrane 1 [Source:HGNC Symbol;Acc:814]
KCNA5	ENSSSCG00000021596	-2.41689	4.39e-05	0.000446456	potassium voltage-gated channel	shaker-related subfamily	member 5 [Source:HGNC Symbol;Acc:6224]
SLC1A1	ENSSSCG00000005222	1.16144	4.39e-05	0.000446456	solute carrier family 1 (neuronal/epithelial high affinity glutamate transporter	system Xag)	member 1 [Source:HGNC Symbol;Acc:10939]
TMC7	ENSSSCG00000007866	-2.37895	4.39e-05	0.000446456	transmembrane channel-like 7 [Source:HGNC Symbol;Acc:23000]
RGS5	ENSSSCG00000006334	-1.51737	4.4e-05	0.000447123	regulator of G-protein signaling 5 [Source:HGNC Symbol;Acc:10001]
MYO5A	ENSSSCG00000004620	-1.37138	4.47e-05	0.000453643	myosin VA (heavy chain 12	myoxin) [Source:HGNC Symbol;Acc:7602]
PMAIP1	ENSSSCG00000026454	-1.27415	4.48e-05	0.000453849	phorbol-12-myristate-13-acetate-induced protein 1 [Source:HGNC Symbol;Acc:9108]
SOX9	ENSSSCG00000017251	-1.06553	4.58e-05	0.000462408	SRY (sex determining region Y)-box 9 [Source:HGNC Symbol;Acc:11204]
CSPG4	ENSSSCG00000028259	-1.14091	4.66e-05	0.000469804	chondroitin sulfate proteoglycan 4 [Source:HGNC Symbol;Acc:2466]
ART5	ENSSSCG00000014798	-5.8677	4.68e-05	0.000470965	ADP-ribosyltransferase 5 [Source:HGNC Symbol;Acc:24049]
SCUBE2	ENSSSCG00000014575	-1.54792	4.76e-05	0.000477957	signal peptide	CUB domain	EGF-like 2 [Source:HGNC Symbol;Acc:30425]
DOK7	ENSSSCG00000008702	1.35283	4.89e-05	0.000487235	docking protein 7 [Source:HGNC Symbol;Acc:26594]
MYOC	ENSSSCG00000015481	-6.3107	4.94e-05	0.000491531	myocilin	trabecular meshwork inducible glucocorticoid response [Source:HGNC Symbol;Acc:7610]
CCDC160	ENSSSCG00000031011	-3.36178	4.97e-05	0.000494129	coiled-coil domain containing 160 [Source:HGNC Symbol;Acc:37286]
MYL10	ENSSSCG00000007680	-5.6299	5.07e-05	0.000503139	myosin	light chain 10	regulatory [Source:HGNC Symbol;Acc:29825]
NRCAM	ENSSSCG00000015445	-2.70846	5.16e-05	0.000510664	neuronal cell adhesion molecule [Source:HGNC Symbol;Acc:7994]
ABCA9	ENSSSCG00000029335	-1.30496	5.29e-05	0.00052241	ATP-binding cassette	sub-family A (ABC1)	member 9 [Source:HGNC Symbol;Acc:39]
TNK1	ENSSSCG00000026142	1.58111	5.29e-05	0.00052241	tyrosine kinase	non-receptor	1 [Source:HGNC Symbol;Acc:11940]
P4HTM	ENSSSCG00000011368	-1.11984	5.31e-05	0.000524152	prolyl 4-hydroxylase	transmembrane (endoplasmic reticulum) [Source:HGNC Symbol;Acc:28858]
KLHL31	ENSSSCG00000001487	-7.38578	5.34e-05	0.000525845	kelch-like family member 31 [Source:HGNC Symbol;Acc:21353]
KLF10	ENSSSCG00000027819	-1.22045	5.36e-05	0.000527552	Kruppel-like factor 10 [Source:HGNC Symbol;Acc:11810]
BEST3	ENSSSCG00000000499	-6.62495	5.42e-05	0.000532558	bestrophin 3 [Source:HGNC Symbol;Acc:17105]
ADAM33	ENSSSCG00000007145	-2.45843	5.45e-05	0.000533647	ADAM metallopeptidase domain 33 [Source:HGNC Symbol;Acc:15478]
ZHX2	ENSSSCG00000021586	-1.02779	5.61e-05	0.000547973	zinc fingers and homeoboxes 2 [Source:HGNC Symbol;Acc:18513]
PLCD4	ENSSSCG00000026862	-4.32591	5.64e-05	0.000550213	phospholipase C	delta 4 [Source:HGNC Symbol;Acc:9062]
CEACAM16	ENSSSCG00000003081	-3.70929	5.65e-05	0.000550587	carcinoembryonic antigen-related cell adhesion molecule 16 [Source:HGNC Symbol;Acc:31948]
ECE2	ENSSSCG00000025067	1.3604	5.75e-05	0.000557421	endothelin converting enzyme 2 [Source:HGNC Symbol;Acc:13275]
SQLE	ENSSSCG00000005970	-1.67418	5.84e-05	0.000564379	squalene epoxidase [Source:HGNC Symbol;Acc:11279]
2013-03-03	ENSSSCG00000014249	-1.63973	5.86e-05	0.00056533	membrane-associated ring finger (C3HC4) 3	E3 ubiquitin protein ligase [Source:HGNC Symbol;Acc:28728]
TSC22D3	ENSSSCG00000030241	-1.9158	5.89e-05	0.000567021	TSC22 domain family	member 3 [Source:HGNC Symbol;Acc:3051]
FGA	ENSSSCG00000008998	1.75603	5.92e-05	0.000570139	fibrinogen alpha chain [Source:HGNC Symbol;Acc:3661]
COMP	ENSSSCG00000013916	1.4138	6.04e-05	0.000576726	cartilage oligomeric matrix protein [Source:HGNC Symbol;Acc:2227]
FOS	ENSSSCG00000002383	-1.90171	6.09e-05	0.000580431	FBJ murine osteosarcoma viral oncogene homolog [Source:HGNC Symbol;Acc:3796]
IL17RD	ENSSSCG00000011463	-1.50933	6.16e-05	0.000586385	interleukin 17 receptor D [Source:HGNC Symbol;Acc:17616]
AMOTL1	ENSSSCG00000014960	-1.81684	6.17e-05	0.000586625	angiomotin like 1 [Source:HGNC Symbol;Acc:17811]
ERN1	ENSSSCG00000017279	-1.00952	6.18e-05	0.000586625	endoplasmic reticulum to nucleus signaling 1 [Source:HGNC Symbol;Acc:3449]
FN3K	ENSSSCG00000017131	-1.02135	6.18e-05	0.000586625	fructosamine 3 kinase [Source:HGNC Symbol;Acc:24822]
KIAA0513	ENSSSCG00000002666	-1.5733	6.24e-05	0.000591655	KIAA0513 [Source:HGNC Symbol;Acc:29058]
ABCC3	ENSSSCG00000017561	1.0685	6.26e-05	0.000592353	ATP-binding cassette	sub-family C (CFTR/MRP)	member 3 [Source:HGNC Symbol;Acc:54]
SELP	ENSSSCG00000006288	-1.14988	6.27e-05	0.000592901	selectin P (granule membrane protein 140kDa	antigen CD62) [Source:HGNC Symbol;Acc:10721]
FKBP3	ENSSSCG00000021217	-1.0242	6.39e-05	0.000604081	FK506 binding protein 3	25kDa [Source:HGNC Symbol;Acc:3719]
GPR98	ENSSSCG00000023192	-1.89363	6.47e-05	0.000610423	G protein-coupled receptor 98 [Source:HGNC Symbol;Acc:17416]
INHBE	ENSSSCG00000000442	2.35851	6.5e-05	0.000612172	inhibin	beta E [Source:HGNC Symbol;Acc:24029]
WDR86	ENSSSCG00000016437	-1.45669	6.51e-05	0.000612492	WD repeat domain 86 [Source:HGNC Symbol;Acc:28020]
KBTBD8	ENSSSCG00000024690	-1.18205	6.58e-05	0.000617914	kelch repeat and BTB (POZ) domain containing 8 [Source:HGNC Symbol;Acc:30691]
TEAD1	ENSSSCG00000013399	-1.35675	6.66e-05	0.000623429	TEA domain family member 1 (SV40 transcriptional enhancer factor) [Source:HGNC Symbol;Acc:11714]
SLC16A9	ENSSSCG00000010210	-1.84139	6.67e-05	0.000623625	solute carrier family 16	member 9 (monocarboxylic acid transporter 9) [Source:HGNC Symbol;Acc:23520]
TP53I3	ENSSSCG00000008586	2.05367	6.77e-05	0.000632541	tumor protein p53 inducible protein 3 [Source:HGNC Symbol;Acc:19373]
C6orf222	ENSSSCG00000001560	2.25303	6.79e-05	0.000633174	chromosome 6 open reading frame 222 [Source:HGNC Symbol;Acc:33769]
HSP90AA1	ENSSSCG00000002535	1.08584	6.8e-05	0.000633645	heat shock protein 90kDa alpha (cytosolic)	class A member 1 [Source:HGNC Symbol;Acc:5253]
SUOX	ENSSSCG00000027672	-1.04782	7.11e-05	0.000658965	sulfite oxidase [Source:HGNC Symbol;Acc:11460]
CCDC111	ENSSSCG00000015786	1.52671	7.19e-05	0.000665257	coiled-coil domain containing 111 [Source:HGNC Symbol;Acc:26575]
LRRC38	ENSSSCG00000003449	-5.28402	7.2e-05	0.000665466	leucine rich repeat containing 38 [Source:HGNC Symbol;Acc:27005]
MYH7	ENSSSCG00000002029	-9.54461	7.37e-05	0.000679712	myosin	heavy chain 7	cardiac muscle	beta [Source:HGNC Symbol;Acc:7577]
IFRD1	ENSSSCG00000016646	-1.37181	7.38e-05	0.000679974	interferon-related developmental regulator 1 [Source:HGNC Symbol;Acc:5456]
ENAH	ENSSSCG00000010850	-1.5985	7.43e-05	0.000684231	enabled homolog (Drosophila) [Source:HGNC Symbol;Acc:18271]
MXRA5	ENSSSCG00000012832	-1.24051	7.46e-05	0.000686051	matrix-remodelling associated 5 [Source:HGNC Symbol;Acc:7539]
FBLIM1	ENSSSCG00000003465	-1.00586	7.53e-05	0.000691686	filamin binding LIM protein 1 [Source:HGNC Symbol;Acc:24686]
AMER1	ENSSSCG00000012361	-1.78026	7.85e-05	0.000718372	APC membrane recruitment protein 1 [Source:HGNC Symbol;Acc:26837]
CDH15	ENSSSCG00000002642	-6.15126	7.89e-05	0.000721538	cadherin 15	type 1	M-cadherin (myotubule) [Source:HGNC Symbol;Acc:1754]
ZBTB7B	ENSSSCG00000028606	1.13495	7.91e-05	0.000721573	zinc finger and BTB domain containing 7B [Source:HGNC Symbol;Acc:18668]
NRM	ENSSSCG00000023639	-1.06107	8.01e-05	0.000728741	nurim (nuclear envelope membrane protein) [Source:HGNC Symbol;Acc:8003]
NTF4	ENSSSCG00000003160	-2.03316	8.08e-05	0.000733555	neurotrophin 4 [Source:HGNC Symbol;Acc:8024]
CHST1	ENSSSCG00000013273	-1.50163	8.1e-05	0.000734349	carbohydrate (keratan sulfate Gal-6) sulfotransferase 1 [Source:HGNC Symbol;Acc:1969]
SYNGR3	ENSSSCG00000008036	1.77236	8.13e-05	0.000736281	synaptogyrin 3 [Source:HGNC Symbol;Acc:11501]
CEP85L	ENSSSCG00000004249	-1.72187	8.15e-05	0.000737524	centrosomal protein 85kDa-like [Source:HGNC Symbol;Acc:21638]
MBOAT2	ENSSSCG00000023539	-1.4665	8.3e-05	0.000747591	membrane bound O-acyltransferase domain containing 2 [Source:HGNC Symbol;Acc:25193]
RNF122	ENSSSCG00000015834	-1.15601	8.62e-05	0.000774715	ring finger protein 122 [Source:HGNC Symbol;Acc:21147]
ADRA1D	ENSSSCG00000007139	-1.35334	8.68e-05	0.000779223	adrenoceptor alpha 1D [Source:HGNC Symbol;Acc:280]
IVNS1ABP	ENSSSCG00000015570	-1.4623	8.93e-05	0.000799865	influenza virus NS1A binding protein [Source:HGNC Symbol;Acc:16951]
MAFB	ENSSSCG00000030898	-1.25098	9.08e-05	0.000810289	v-maf musculoaponeurotic fibrosarcoma oncogene homolog B (avian) [Source:HGNC Symbol;Acc:6408]
PPM1J	ENSSSCG00000006774	-1.06885	9.08e-05	0.000810289	protein phosphatase	Mg2+/Mn2+ dependent	1J [Source:HGNC Symbol;Acc:20785]
ABCB9	ENSSSCG00000009784	-1.82892	9.11e-05	0.00081172	ATP-binding cassette	sub-family B (MDR/TAP)	member 9 [Source:HGNC Symbol;Acc:50]
SCN4B	ENSSSCG00000029199	-2.42078	9.15e-05	0.000813914	sodium channel	voltage-gated	type IV	beta subunit [Source:HGNC Symbol;Acc:10592]
CDHR1	ENSSSCG00000010348	-2.38719	9.21e-05	0.000818445	cadherin-related family member 1 [Source:HGNC Symbol;Acc:14550]
ELMSAN1	ENSSSCG00000002350	-1.32894	9.21e-05	0.000818445	ELM2 and Myb/SANT-like domain containing 1 [Source:HGNC Symbol;Acc:19853]
FAM212B	ENSSSCG00000006784	-1.1332	9.23e-05	0.000819789	family with sequence similarity 212	member B [Source:HGNC Symbol;Acc:28045]
SOCS2	ENSSSCG00000000910	-1.89808	9.5e-05	0.000837801	suppressor of cytokine signaling 2 [Source:HGNC Symbol;Acc:19382]
ARMC3	ENSSSCG00000011078	-3.00701	9.51e-05	0.000837859	armadillo repeat containing 3 [Source:HGNC Symbol;Acc:30964]
CDH23	ENSSSCG00000010278	-1.82249	9.56e-05	0.00084148	cadherin-related 23 [Source:HGNC Symbol;Acc:13733]
OSR2	ENSSSCG00000006073	-5.33144	9.74e-05	0.000855162	odd-skipped related 2 (Drosophila) [Source:HGNC Symbol;Acc:15830]
ATP2B4	ENSSSCG00000015273	-2.20743	9.8e-05	0.000859652	ATPase	Ca++ transporting	plasma membrane 4 [Source:HGNC Symbol;Acc:817]
BIRC3	ENSSSCG00000023589	-1.47321	9.81e-05	0.000859652	baculoviral IAP repeat containing 3 [Source:HGNC Symbol;Acc:591]
FZD9	ENSSSCG00000023004	-2.50307	0.000100219	0.000875738	frizzled family receptor 9 [Source:HGNC Symbol;Acc:4047]
MUM1L1	ENSSSCG00000012548	-1.41653	0.00010075	0.000879715	melanoma associated antigen (mutated) 1-like 1 [Source:HGNC Symbol;Acc:26583]
ALS2CL	ENSSSCG00000021997	-1.2546	0.000101496	0.000885562	ALS2 C-terminal like [Source:HGNC Symbol;Acc:20605]
MAMSTR	ENSSSCG00000003143	-1.89858	0.000102652	0.000894647	MEF2 activating motif and SAP domain containing transcriptional regulator [Source:HGNC Symbol;Acc:26689]
XYLT1	ENSSSCG00000007872	-2.35772	0.000102928	0.000895348	xylosyltransferase I [Source:HGNC Symbol;Acc:15516]
SGCD	ENSSSCG00000017063	-1.87613	0.00010339	0.000898695	sarcoglycan	delta (35kDa dystrophin-associated glycoprotein) [Source:HGNC Symbol;Acc:10807]
DIP2C	ENSSSCG00000011165	-1.69064	0.00010462	0.000907038	DIP2 disco-interacting protein 2 homolog C (Drosophila) [Source:HGNC Symbol;Acc:29150]
KCNB1	ENSSSCG00000007462	-4.31052	0.000107728	0.000929408	potassium voltage-gated channel	Shab-related subfamily	member 1 [Source:HGNC Symbol;Acc:6231]
ITM2A	ENSSSCG00000012448	-1.00465	0.000108552	0.000934422	integral membrane protein 2A [Source:HGNC Symbol;Acc:6173]
ARHGAP10	ENSSSCG00000009029	-1.47307	0.000109066	0.000938143	Rho GTPase activating protein 10 [Source:HGNC Symbol;Acc:26099]
LBP	ENSSSCG00000028758	1.5743	0.000109237	0.00093892	lipopolysaccharide binding protein [Source:HGNC Symbol;Acc:6517]
PDE9A	ENSSSCG00000030016	-1.16256	0.000109867	0.000943628	phosphodiesterase 9A [Source:HGNC Symbol;Acc:8795]
NRG4	ENSSSCG00000001860	-2.00337	0.000110614	0.000949343	neuregulin 4 [Source:HGNC Symbol;Acc:29862]
PRSS56	ENSSSCG00000016286	-6.80251	0.000111497	0.000956207	protease	serine	56 [Source:HGNC Symbol;Acc:39433]
SORCS1	ENSSSCG00000030026	-1.81157	0.000112027	0.000960044	sortilin-related VPS10 domain containing receptor 1 [Source:HGNC Symbol;Acc:16697]
BCL3	ENSSSCG00000027426	1.06421	0.000112152	0.000960404	B-cell CLL/lymphoma 3 [Source:HGNC Symbol;Acc:998]
THBS4	ENSSSCG00000014118	-7.23062	0.00011416	0.000976146	thrombospondin 4 [Source:HGNC Symbol;Acc:11788]
CRIP3	ENSSSCG00000001672	1.82689	0.000115111	0.000982826	cysteine-rich protein 3 [Source:HGNC Symbol;Acc:17751]
TRNP1	ENSSSCG00000027325	-1.65837	0.000115271	0.000983466	TMF1-regulated nuclear protein 1 [Source:HGNC Symbol;Acc:34348]
PNPLA8	ENSSSCG00000015446	-1.29372	0.000115712	0.000986499	patatin-like phospholipase domain containing 8 [Source:HGNC Symbol;Acc:28900]
HYOU1	ENSSSCG00000015106	1.67155	0.000117043	0.000997112	hypoxia up-regulated 1 [Source:HGNC Symbol;Acc:16931]
TUBB6	ENSSSCG00000026022	-1.04634	0.000118055	0.00100425	tubulin	beta 6 class V [Source:HGNC Symbol;Acc:20776]
GADD45B	ENSSSCG00000022689	-1.89126	0.000119169	0.00101298	growth arrest and DNA-damage-inducible	beta [Source:HGNC Symbol;Acc:4096]
ABCG1	ENSSSCG00000027745	-1.40606	0.000121626	0.00103004	ATP-binding cassette	sub-family G (WHITE)	member 1 [Source:HGNC Symbol;Acc:73]
NPSR1	ENSSSCG00000016664	-1.9755	0.000121918	0.00103104	neuropeptide S receptor 1 [Source:HGNC Symbol;Acc:23631]
ERCC6L	ENSSSCG00000021834	-1.79264	0.000124242	0.00104915	excision repair cross-complementing rodent repair deficiency	complementation group 6-like [Source:HGNC Symbol;Acc:20794]
ADAMTS8	ENSSSCG00000015249	-2.63248	0.000124525	0.00105078	ADAM metallopeptidase with thrombospondin type 1 motif	8 [Source:HGNC Symbol;Acc:224]
EGLN3	ENSSSCG00000001963	1.07735	0.000125219	0.00105586	egl nine homolog 3 (C. elegans) [Source:HGNC Symbol;Acc:14661]
C1QTNF6	ENSSSCG00000030325	-1.04119	0.000126376	0.00106484	C1q and tumor necrosis factor related protein 6 [Source:HGNC Symbol;Acc:14343]
ZACN	ENSSSCG00000017188	1.17968	0.000127426	0.00107291	zinc activated ligand-gated ion channel [Source:HGNC Symbol;Acc:29504]
KCNMA1	ENSSSCG00000010325	-1.49448	0.000129779	0.00109034	potassium large conductance calcium-activated channel	subfamily M	alpha member 1 [Source:HGNC Symbol;Acc:6284]
ROS1	ENSSSCG00000026978	-1.93303	0.000130353	0.00109356	c-ros oncogene 1	receptor tyrosine kinase [Source:HGNC Symbol;Acc:10261]
GLUL	ENSSSCG00000015545	-1.53229	0.000133637	0.00111544	glutamate-ammonia ligase [Source:HGNC Symbol;Acc:4341]
JAG2	ENSSSCG00000002555	-1.28252	0.000133933	0.00111575	jagged 2 [Source:HGNC Symbol;Acc:6189]
SLC25A36	ENSSSCG00000011669	-1.10557	0.000133963	0.00111575	solute carrier family 25 (pyrimidine nucleotide carrier )	member 36 [Source:HGNC Symbol;Acc:25554]
SLC35F1	ENSSSCG00000004250	-4.7486	0.000133779	0.00111575	solute carrier family 35	member F1 [Source:HGNC Symbol;Acc:21483]
SLC35F2	ENSSSCG00000015001	-1.52441	0.00013761	0.00113955	solute carrier family 35	member F2 [Source:HGNC Symbol;Acc:23615]
TECRL	ENSSSCG00000024681	-5.85011	0.000137851	0.00113987	trans-2	3-enoyl-CoA reductase-like [Source:HGNC Symbol;Acc:27365]
SOX7	ENSSSCG00000027044	-1.13774	0.000139426	0.00114637	SRY (sex determining region Y)-box 7 [Source:HGNC Symbol;Acc:18196]
PDPR	ENSSSCG00000025121	-1.56858	0.000142886	0.00116817	pyruvate dehydrogenase phosphatase regulatory subunit [Source:HGNC Symbol;Acc:30264]
SEMA3G	ENSSSCG00000011440	-1.09583	0.000146457	0.00119436	sema domain	immunoglobulin domain (Ig)	short basic domain	secreted	(semaphorin) 3G [Source:HGNC Symbol;Acc:30400]
ZNF618	ENSSSCG00000005484	1.02943	0.000147729	0.00120265	zinc finger protein 618 [Source:HGNC Symbol;Acc:29416]
ABCC4	ENSSSCG00000009498	1.09224	0.000148075	0.00120462	ATP-binding cassette	sub-family C (CFTR/MRP)	member 4 [Source:HGNC Symbol;Acc:55]
ATP10A	ENSSSCG00000004830	-1.49602	0.000150341	0.00121876	ATPase	class V	type 10A [Source:HGNC Symbol;Acc:13542]
TNNC1	ENSSSCG00000011441	-10.1411	0.000151651	0.0012268	troponin C type 1 (slow) [Source:HGNC Symbol;Acc:11943]
FITM1	ENSSSCG00000002007	-2.03067	0.000153808	0.00124338	fat storage-inducing transmembrane protein 1 [Source:HGNC Symbol;Acc:33714]
SIK1	ENSSSCG00000028137	-1.64166	0.000154657	0.00124849	salt-inducible kinase 1 [Source:HGNC Symbol;Acc:11142]
RBM20	ENSSSCG00000010626	-6.15798	0.000155277	0.00125175	RNA binding motif protein 20 [Source:HGNC Symbol;Acc:27424]
PHTF2	ENSSSCG00000015410	-1.16231	0.000161558	0.00129605	putative homeodomain transcription factor 2 [Source:HGNC Symbol;Acc:13411]
MYL2	ENSSSCG00000009830	-10.132	0.000162207	0.00130036	myosin	light chain 2	regulatory	cardiac	slow [Source:HGNC Symbol;Acc:7583]
CILP	ENSSSCG00000004928	-2.95983	0.000166156	0.00132741	cartilage intermediate layer protein	nucleotide pyrophosphohydrolase [Source:HGNC Symbol;Acc:1980]
FNDC5	ENSSSCG00000025834	-1.5571	0.000166877	0.00133035	fibronectin type III domain containing 5 [Source:HGNC Symbol;Acc:20240]
SDF2L1	ENSSSCG00000010085	1.52501	0.000166985	0.00133035	stromal cell-derived factor 2-like 1 [Source:HGNC Symbol;Acc:10676]
FZD7	ENSSSCG00000016111	-1.36842	0.000170055	0.00134923	frizzled family receptor 7 [Source:HGNC Symbol;Acc:4045]
CAMK2A	ENSSSCG00000027896	-8.57757	0.000170653	0.00135305	calcium/calmodulin-dependent protein kinase II alpha [Source:HGNC Symbol;Acc:1460]
HOXD8	ENSSSCG00000015983	-3.92033	0.0001755	0.00138199	homeobox D8 [Source:HGNC Symbol;Acc:5139]
LRP8	ENSSSCG00000003848	-1.71664	0.000180787	0.00142168	low density lipoprotein receptor-related protein 8	apolipoprotein e receptor [Source:HGNC Symbol;Acc:6700]
TMEM9	ENSSSCG00000027928	-1.0287	0.0001815	0.00142535	transmembrane protein 9 [Source:HGNC Symbol;Acc:18823]
SLC22A16	ENSSSCG00000004399	-5.01603	0.000182392	0.00143041	solute carrier family 22 (organic cation/carnitine transporter)	member 16 [Source:HGNC Symbol;Acc:20302]
RHOBTB1	ENSSSCG00000010215	-1.20267	0.000186064	0.00145427	Rho-related BTB domain containing 1 [Source:HGNC Symbol;Acc:18738]
NT5C1A	ENSSSCG00000003662	-5.25149	0.000187345	0.0014633	5'-nucleotidase	cytosolic IA [Source:HGNC Symbol;Acc:17819]
FGF12	ENSSSCG00000029252	-2.7726	0.000187857	0.0014663	fibroblast growth factor 12 [Source:HGNC Symbol;Acc:3668]
PAK1	ENSSSCG00000014878	-1.26063	0.000190878	0.00148687	p21 protein (Cdc42/Rac)-activated kinase 1 [Source:HGNC Symbol;Acc:8590]
PFKFB1	ENSSSCG00000012345	-1.18584	0.000191501	0.00149071	6-phosphofructo-2-kinase/fructose-2	6-biphosphatase 1 [Source:HGNC Symbol;Acc:8872]
FBXO24	ENSSSCG00000025096	1.22157	0.000192141	0.00149409	F-box protein 24 [Source:HGNC Symbol;Acc:13595]
MAST3	ENSSSCG00000013895	1.17897	0.000192219	0.00149409	microtubule associated serine/threonine kinase 3 [Source:HGNC Symbol;Acc:19036]
RRM2	ENSSSCG00000021742	1.34735	0.000192323	0.00149409	ribonucleotide reductase M2 [Source:HGNC Symbol;Acc:10452]
AMIGO2	ENSSSCG00000000810	-1.26558	0.000193849	0.00150393	adhesion molecule with Ig-like domain 2 [Source:HGNC Symbol;Acc:24073]
RABL3	ENSSSCG00000027148	1.02314	0.000194987	0.00151073	RAB	member of RAS oncogene family-like 3 [Source:HGNC Symbol;Acc:18072]
KIF2C	ENSSSCG00000003931	-1.42523	0.000196519	0.00151954	kinesin family member 2C [Source:HGNC Symbol;Acc:6393]
HCAR2	ENSSSCG00000021261	2.48945	0.000201921	0.00155092	hydroxycarboxylic acid receptor 2 [Source:HGNC Symbol;Acc:24827]
HCAR3	ENSSSCG00000021261	2.48945	0.000201842	0.00155092	hydroxycarboxylic acid receptor 3 [Source:HGNC Symbol;Acc:16824]
HNF1A	ENSSSCG00000009919	1.09344	0.000202569	0.00155383	HNF1 homeobox A [Source:HGNC Symbol;Acc:11621]
TUBB1	ENSSSCG00000007523	1.09868	0.000204965	0.00156909	tubulin	beta 1 class VI [Source:HGNC Symbol;Acc:16257]
SEL1L3	ENSSSCG00000022446	-1.86982	0.000205748	0.00157404	sel-1 suppressor of lin-12-like 3 (C. elegans) [Source:HGNC Symbol;Acc:29108]
HRASLS	ENSSSCG00000011820	-6.80712	0.000206375	0.00157675	HRAS-like suppressor [Source:HGNC Symbol;Acc:14922]
GTF2IRD1	ENSSSCG00000007720	-2.04041	0.000206616	0.00157755	GTF2I repeat domain containing 1 [Source:HGNC Symbol;Acc:4661]
CREBRF	ENSSSCG00000016986	-1.13102	0.000211141	0.00160785	CREB3 regulatory factor [Source:HGNC Symbol;Acc:24050]
LRIG3	ENSSSCG00000000455	-1.1951	0.000211684	0.00161092	leucine-rich repeats and immunoglobulin-like domains 3 [Source:HGNC Symbol;Acc:30991]
CLMP	ENSSSCG00000022961	-1.12072	0.000213079	0.00161834	CXADR-like membrane protein [Source:HGNC Symbol;Acc:24039]
EPS8L1	ENSSSCG00000026417	-1.3687	0.00021295	0.00161834	EPS8-like 1 [Source:HGNC Symbol;Acc:21295]
THNSL2	ENSSSCG00000008211	-1.01746	0.000214395	0.00162406	threonine synthase-like 2 (S. cerevisiae) [Source:HGNC Symbol;Acc:25602]
MAP3K7CL	ENSSSCG00000012028	-3.02206	0.000215886	0.0016337	MAP3K7 C-terminal like [Source:HGNC Symbol;Acc:16457]
KCNN2	ENSSSCG00000014213	-1.30793	0.00021765	0.00164119	potassium intermediate/small conductance calcium-activated channel	subfamily N	member 2 [Source:HGNC Symbol;Acc:6291]
PEA15	ENSSSCG00000006389	-1.2643	0.000218635	0.00164753	phosphoprotein enriched in astrocytes 15 [Source:HGNC Symbol;Acc:8822]
SMIM5	ENSSSCG00000021627	-1.56833	0.000222884	0.00167627	small integral membrane protein 5 [Source:HGNC Symbol;Acc:40030]
COL6A5	ENSSSCG00000011186	-1.35058	0.000228552	0.00171332	collagen	type VI	alpha 5 [Source:HGNC Symbol;Acc:26674]
CCL22	ENSSSCG00000002821	-2.29137	0.000231126	0.00172926	chemokine (C-C motif) ligand 22 [Source:HGNC Symbol;Acc:10621]
HS6ST2	ENSSSCG00000021375	-5.2636	0.000231399	0.00173018	heparan sulfate 6-O-sulfotransferase 2 [Source:HGNC Symbol;Acc:19133]
B3GNT4	ENSSSCG00000009798	-2.05464	0.000232251	0.00173492	UDP-GlcNAc:betaGal beta-1	3-N-acetylglucosaminyltransferase 4 [Source:HGNC Symbol;Acc:15683]
MYH1	ENSSSCG00000018005	-8.36432	0.000232613	0.00173588	myosin	heavy chain 1	skeletal muscle	adult [Source:HGNC Symbol;Acc:7567]
FZD10	ENSSSCG00000009751	-1.79045	0.000233104	0.00173842	frizzled family receptor 10 [Source:HGNC Symbol;Acc:4039]
EDARADD	ENSSSCG00000025986	2.47861	0.000235955	0.00175742	EDAR-associated death domain [Source:HGNC Symbol;Acc:14341]
CRYBG3	ENSSSCG00000021732	-1.4049	0.000239242	0.00177961	beta-gamma crystallin domain containing 3 [Source:HGNC Symbol;Acc:34427]
FAM184A	ENSSSCG00000004245	2.35206	0.000246561	0.00182816	family with sequence similarity 184	member A [Source:HGNC Symbol;Acc:20991]
SULT1C4	ENSSSCG00000025836	-1.11542	0.000246519	0.00182816	sulfotransferase family	cytosolic	1C	member 4 [Source:HGNC Symbol;Acc:11457]
C2orf72	ENSSSCG00000016270	1.13192	0.000247443	0.00183183	chromosome 2 open reading frame 72 [Source:HGNC Symbol;Acc:27418]
NPAS2	ENSSSCG00000008171	1.20654	0.000250906	0.00184851	neuronal PAS domain protein 2 [Source:HGNC Symbol;Acc:7895]
CASZ1	ENSSSCG00000003407	-1.97094	0.000252269	0.00185618	castor zinc finger 1 [Source:HGNC Symbol;Acc:26002]
GPR39	ENSSSCG00000015707	1.16737	0.000252432	0.0018562	G protein-coupled receptor 39 [Source:HGNC Symbol;Acc:4496]
PDE4C	ENSSSCG00000013898	-1.95457	0.000254471	0.00186763	phosphodiesterase 4C	cAMP-specific [Source:HGNC Symbol;Acc:8782]
ZEB1	ENSSSCG00000020757	-1.08055	0.000256265	0.00187841	zinc finger E-box binding homeobox 1 [Source:HGNC Symbol;Acc:11642]
SOGA2	ENSSSCG00000003684	-1.35187	0.000257368	0.0018853	SOGA family member 2 [Source:HGNC Symbol;Acc:29121]
FAIM2	ENSSSCG00000000206	-1.99655	0.000258674	0.00189007	Fas apoptotic inhibitory molecule 2 [Source:HGNC Symbol;Acc:17067]
ZFP64	ENSSSCG00000007481	1.00237	0.000259752	0.00189435	ZFP64 zinc finger protein [Source:HGNC Symbol;Acc:15940]
SDK2	ENSSSCG00000017244	1.06772	0.000263184	0.00191817	sidekick cell adhesion molecule 2 [Source:HGNC Symbol;Acc:19308]
IFNW1	ENSSSCG00000027162	2.63073	0.000264341	0.00192539	interferon	omega 1 [Source:HGNC Symbol;Acc:5448]
ZKSCAN4	ENSSSCG00000001204	-1.23218	0.000268034	0.0019486	zinc finger with KRAB and SCAN domains 4 [Source:HGNC Symbol;Acc:13854]
DYRK3	ENSSSCG00000015649	-1.57868	0.000271796	0.00197068	dual-specificity tyrosine-(Y)-phosphorylation regulated kinase 3 [Source:HGNC Symbol;Acc:3094]
CRP	ENSSSCG00000021186	1.1839	0.000273934	0.00198357	C-reactive protein	pentraxin-related [Source:HGNC Symbol;Acc:2367]
MAP2K6	ENSSSCG00000017254	-1.33621	0.000274045	0.00198357	mitogen-activated protein kinase kinase 6 [Source:HGNC Symbol;Acc:6846]
HIST2H2AA3	ENSSSCG00000021399	1.1	0.000275115	0.00198878	histone cluster 2	H2aa3 [Source:HGNC Symbol;Acc:4736]
HIST2H2AA4	ENSSSCG00000021399	1.1	0.000275151	0.00198878	histone cluster 2	H2aa4 [Source:HGNC Symbol;Acc:29668]
BCAS1	ENSSSCG00000007485	-1.38659	0.000276401	0.00199306	breast carcinoma amplified sequence 1 [Source:HGNC Symbol;Acc:974]
MPZL2	ENSSSCG00000015091	1.09768	0.000279808	0.00201392	myelin protein zero-like 2 [Source:HGNC Symbol;Acc:3496]
CHRND	ENSSSCG00000016287	-8.59098	0.000280279	0.00201605	cholinergic receptor	nicotinic	delta (muscle) [Source:HGNC Symbol;Acc:1965]
CKAP2L	ENSSSCG00000008089	-1.25923	0.000283015	0.00203068	cytoskeleton associated protein 2-like [Source:HGNC Symbol;Acc:26877]
MSI2	ENSSSCG00000017619	-1.22263	0.000290885	0.00207171	musashi RNA-binding protein 2 [Source:HGNC Symbol;Acc:18585]
RAB3B	ENSSSCG00000021036	-2.92615	0.000293567	0.00208694	RAB3B	member RAS oncogene family [Source:HGNC Symbol;Acc:9778]
PTGFRN	ENSSSCG00000006735	-1.14985	0.000294692	0.00209237	prostaglandin F2 receptor inhibitor [Source:HGNC Symbol;Acc:9601]
GFPT2	ENSSSCG00000014012	-1.57755	0.000295409	0.00209402	glutamine-fructose-6-phosphate transaminase 2 [Source:HGNC Symbol;Acc:4242]
P4HA3	ENSSSCG00000014840	-2.92241	0.000298229	0.0021097	prolyl 4-hydroxylase	alpha polypeptide III [Source:HGNC Symbol;Acc:30135]
PLIN2	ENSSSCG00000005171	1.63334	0.000298676	0.00211157	perilipin 2 [Source:HGNC Symbol;Acc:248]
DMP1	ENSSSCG00000009220	-1.4134	0.000301664	0.00213139	dentin matrix acidic phosphoprotein 1 [Source:HGNC Symbol;Acc:2932]
DUSP1	ENSSSCG00000016991	-1.10284	0.000304834	0.00215116	dual specificity phosphatase 1 [Source:HGNC Symbol;Acc:3064]
CHRNA10	ENSSSCG00000014796	-6.091	0.000310952	0.00218987	cholinergic receptor	nicotinic	alpha 10 (neuronal) [Source:HGNC Symbol;Acc:13800]
WNT9A	ENSSSCG00000024671	-1.24282	0.000312388	0.00219641	wingless-type MMTV integration site family	member 9A [Source:HGNC Symbol;Acc:12778]
KLHL21	ENSSSCG00000003379	-1.17118	0.000317764	0.00222878	kelch-like family member 21 [Source:HGNC Symbol;Acc:29041]
SLC25A48	ENSSSCG00000014311	-1.29336	0.00032511	0.00227203	solute carrier family 25	member 48 [Source:HGNC Symbol;Acc:30451]
AMPD3	ENSSSCG00000022492	-1.54188	0.000326011	0.0022742	adenosine monophosphate deaminase 3 [Source:HGNC Symbol;Acc:470]
REL	ENSSSCG00000008388	-1.03323	0.000332003	0.00230625	v-rel reticuloendotheliosis viral oncogene homolog (avian) [Source:HGNC Symbol;Acc:9954]
PTPRD	ENSSSCG00000005194	-1.2929	0.000336291	0.00233183	protein tyrosine phosphatase	receptor type	D [Source:HGNC Symbol;Acc:9668]
PDIA4	ENSSSCG00000015453	1.47878	0.000353127	0.00243687	protein disulfide isomerase family A	member 4 [Source:HGNC Symbol;Acc:30167]
TNC	ENSSSCG00000026492	-1.81369	0.000354066	0.00244043	tenascin C [Source:HGNC Symbol;Acc:5318]
SYNE3	ENSSSCG00000002495	-1.05202	0.000357975	0.0024615	spectrin repeat containing	nuclear envelope family member 3 [Source:HGNC Symbol;Acc:19861]
KCNH2	ENSSSCG00000016448	-2.2884	0.000358706	0.00246506	potassium voltage-gated channel	subfamily H (eag-related)	member 2 [Source:HGNC Symbol;Acc:6251]
KLF5	ENSSSCG00000028760	-2.4873	0.000366955	0.00250981	Kruppel-like factor 5 (intestinal) [Source:HGNC Symbol;Acc:6349]
PASK	ENSSSCG00000016378	-1.31201	0.000368497	0.00251886	PAS domain containing serine/threonine kinase [Source:HGNC Symbol;Acc:17270]
SEMA4F	ENSSSCG00000008262	-1.10196	0.000369938	0.0025271	sema domain	immunoglobulin domain (Ig)	transmembrane domain (TM) and short cytoplasmic domain	(semaphorin) 4F [Source:HGNC Symbol;Acc:10734]
PLAGL1	ENSSSCG00000004127	-1.38174	0.000371307	0.00253208	pleiomorphic adenoma gene-like 1 [Source:HGNC Symbol;Acc:9046]
EXTL1	ENSSSCG00000029558	-1.08461	0.000372333	0.00253758	exostosin-like glycosyltransferase 1 [Source:HGNC Symbol;Acc:3515]
ADAMTSL2	ENSSSCG00000026425	-1.08291	0.000374056	0.00254482	ADAMTS-like 2 [Source:HGNC Symbol;Acc:14631]
TMEM151B	ENSSSCG00000025911	-1.16421	0.000376861	0.00256088	transmembrane protein 151B [Source:HGNC Symbol;Acc:21315]
KLF6	ENSSSCG00000028828	-1.14196	0.000380017	0.0025793	Kruppel-like factor 6 [Source:HGNC Symbol;Acc:2235]
BCL10	ENSSSCG00000025691	-1.05286	0.000382675	0.00259276	B-cell CLL/lymphoma 10 [Source:HGNC Symbol;Acc:989]
SERPINA6	ENSSSCG00000002475	-1.80169	0.000382573	0.00259276	serpin peptidase inhibitor	clade A (alpha-1 antiproteinase	antitrypsin)	member 6 [Source:HGNC Symbol;Acc:1540]
ACSL1	ENSSSCG00000015784	1.25313	0.000390195	0.00263598	acyl-CoA synthetase long-chain family member 1 [Source:HGNC Symbol;Acc:3569]
E2F1	ENSSSCG00000007268	-1.33999	0.000398347	0.00268165	E2F transcription factor 1 [Source:HGNC Symbol;Acc:3113]
IZUMO4	ENSSSCG00000013455	-1.19068	0.000405559	0.00272227	IZUMO family member 4 [Source:HGNC Symbol;Acc:26950]
IGSF23	ENSSSCG00000003080	-3.10621	0.000418159	0.00280033	immunoglobulin superfamily	member 23 [Source:HGNC Symbol;Acc:40040]
SLC13A3	ENSSSCG00000007449	1.20996	0.000418021	0.00280033	solute carrier family 13 (sodium-dependent dicarboxylate transporter)	member 3 [Source:HGNC Symbol;Acc:14430]
FDFT1	ENSSSCG00000026044	-1.32424	0.000422474	0.00282367	farnesyl-diphosphate farnesyltransferase 1 [Source:HGNC Symbol;Acc:3629]
CSRNP1	ENSSSCG00000011264	-1.23172	0.000425012	0.00283472	cysteine-serine-rich nuclear protein 1 [Source:HGNC Symbol;Acc:14300]
C11orf49	ENSSSCG00000013246	-1.89741	0.000425991	0.00283961	chromosome 11 open reading frame 49 [Source:HGNC Symbol;Acc:28720]
AKNAD1	ENSSSCG00000006842	-2.70293	0.0004283	0.00284679	AKNA domain containing 1 [Source:HGNC Symbol;Acc:28398]
HMGCS1	ENSSSCG00000016872	-1.47075	0.000427913	0.00284679	3-hydroxy-3-methylglutaryl-CoA synthase 1 (soluble) [Source:HGNC Symbol;Acc:5007]
NME5	ENSSSCG00000027997	1.54617	0.00042819	0.00284679	NME/NM23 family member 5 [Source:HGNC Symbol;Acc:7853]
C6orf132	ENSSSCG00000001634	1.41035	0.000429172	0.00285095	chromosome 6 open reading frame 132 [Source:HGNC Symbol;Acc:21288]
TRIB3	ENSSSCG00000007208	1.17471	0.000436337	0.00288954	tribbles homolog 3 (Drosophila) [Source:HGNC Symbol;Acc:16228]
CCDC110	ENSSSCG00000015795	-3.3264	0.00043951	0.00290625	coiled-coil domain containing 110 [Source:HGNC Symbol;Acc:28504]
HAL	ENSSSCG00000000892	1.39557	0.000454313	0.00299727	histidine ammonia-lyase [Source:HGNC Symbol;Acc:4806]
RHPN2	ENSSSCG00000022312	1.03467	0.0004611	0.00303512	rhophilin	Rho GTPase binding protein 2 [Source:HGNC Symbol;Acc:19974]
MICAL2	ENSSSCG00000020731	-1.39583	0.000462258	0.00303928	microtubule associated monooxygenase	calponin and LIM domain containing 2 [Source:HGNC Symbol;Acc:24693]
CGREF1	ENSSSCG00000008555	1.33066	0.000467468	0.00306829	cell growth regulator with EF-hand domain 1 [Source:HGNC Symbol;Acc:16962]
SEMA6C	ENSSSCG00000006635	-1.47957	0.000471867	0.0030954	sema domain	transmembrane domain (TM)	and cytoplasmic domain	(semaphorin) 6C [Source:HGNC Symbol;Acc:10740]
DNAJB1	ENSSSCG00000024464	1.13921	0.000480992	0.00314633	DnaJ (Hsp40) homolog	subfamily B	member 1 [Source:HGNC Symbol;Acc:5270]
PLP1	ENSSSCG00000012536	1.57625	0.000486787	0.00317524	proteolipid protein 1 [Source:HGNC Symbol;Acc:9086]
ZFYVE28	ENSSSCG00000008689	-2.29436	0.000487502	0.00317812	zinc finger	FYVE domain containing 28 [Source:HGNC Symbol;Acc:29334]
ANGPTL4	ENSSSCG00000013599	-1.13455	0.000489112	0.00318502	angiopoietin-like 4 [Source:HGNC Symbol;Acc:16039]
ACSS1	ENSSSCG00000007133	-1.05034	0.000493727	0.00320243	acyl-CoA synthetase short-chain family member 1 [Source:HGNC Symbol;Acc:16091]
PMM2	ENSSSCG00000021710	1.00535	0.000494186	0.00320361	phosphomannomutase 2 [Source:HGNC Symbol;Acc:9115]
GCM1	ENSSSCG00000002630	2.22951	0.000495886	0.00321103	glial cells missing homolog 1 (Drosophila) [Source:HGNC Symbol;Acc:4197]
TTBK2	ENSSSCG00000004718	-1.11666	0.000500787	0.00323732	tau tubulin kinase 2 [Source:HGNC Symbol;Acc:19141]
PTPN14	ENSSSCG00000026628	-1.01675	0.000509618	0.00328155	protein tyrosine phosphatase	non-receptor type 14 [Source:HGNC Symbol;Acc:9647]
KIF3C	ENSSSCG00000008574	-1.54998	0.000515022	0.00330897	kinesin family member 3C [Source:HGNC Symbol;Acc:6321]
PRDM8	ENSSSCG00000009255	-2.21694	0.000515739	0.00331174	PR domain containing 8 [Source:HGNC Symbol;Acc:13993]
MYL1	ENSSSCG00000016157	-9.6799	0.000521419	0.00334078	myosin	light chain 1	alkali; skeletal	fast [Source:HGNC Symbol;Acc:7582]
GPX2	ENSSSCG00000002279	-2.54732	0.000523516	0.00335236	glutathione peroxidase 2 (gastrointestinal) [Source:HGNC Symbol;Acc:4554]
FADS2	ENSSSCG00000013072	-1.52581	0.000531758	0.00339285	fatty acid desaturase 2 [Source:HGNC Symbol;Acc:3575]
MSMO1	ENSSSCG00000008857	-1.38857	0.00053657	0.00341701	methylsterol monooxygenase 1 [Source:HGNC Symbol;Acc:10545]
FERMT1	ENSSSCG00000007052	-1.58375	0.000537005	0.0034179	fermitin family member 1 [Source:HGNC Symbol;Acc:15889]
GATA4	ENSSSCG00000022383	1.02366	0.00055077	0.00349588	GATA binding protein 4 [Source:HGNC Symbol;Acc:4173]
TUSC3	ENSSSCG00000021988	-1.3183	0.00055205	0.00350208	tumor suppressor candidate 3 [Source:HGNC Symbol;Acc:30242]
ACSS2	ENSSSCG00000007286	-1.39171	0.000554318	0.00351453	acyl-CoA synthetase short-chain family member 2 [Source:HGNC Symbol;Acc:15814]
CLCA1	ENSSSCG00000006933	-2.81387	0.000562927	0.0035613	chloride channel accessory 1 [Source:HGNC Symbol;Acc:2015]
PRCP	ENSSSCG00000014899	-1.03489	0.000571505	0.00360569	prolylcarboxypeptidase (angiotensinase C) [Source:HGNC Symbol;Acc:9344]
EDEM1	ENSSSCG00000020679	1.0112	0.000577842	0.00363971	ER degradation enhancer	mannosidase alpha-like 1 [Source:HGNC Symbol;Acc:18967]
FMO5	ENSSSCG00000006702	-1.64553	0.000583182	0.00366935	flavin containing monooxygenase 5 [Source:HGNC Symbol;Acc:3773]
CPNE9	ENSSSCG00000011547	1.66725	0.000595627	0.0037395	copine family member IX [Source:HGNC Symbol;Acc:24336]
HMGCR	ENSSSCG00000014080	-1.35046	0.000598284	0.00375063	3-hydroxy-3-methylglutaryl-CoA reductase [Source:HGNC Symbol;Acc:5006]
TMEM45B	ENSSSCG00000015241	1.86441	0.00060094	0.00376467	transmembrane protein 45B [Source:HGNC Symbol;Acc:25194]
FAM179A	ENSSSCG00000008534	-2.68676	0.00060385	0.00377881	family with sequence similarity 179	member A [Source:HGNC Symbol;Acc:33715]
BAIAP2L2	ENSSSCG00000000111	-1.36379	0.000617038	0.00385468	BAI1-associated protein 2-like 2 [Source:HGNC Symbol;Acc:26203]
ADHFE1	ENSSSCG00000006213	-1.14777	0.000618695	0.00386125	alcohol dehydrogenase	iron containing	1 [Source:HGNC Symbol;Acc:16354]
FAM131B	ENSSSCG00000028274	-2.38194	0.00062532	0.00390048	family with sequence similarity 131	member B [Source:HGNC Symbol;Acc:22202]
PRKCG	ENSSSCG00000003256	-2.0621	0.000650034	0.00402855	protein kinase C	gamma [Source:HGNC Symbol;Acc:9402]
GFRA2	ENSSSCG00000009605	-1.82278	0.00065427	0.00405045	GDNF family receptor alpha 2 [Source:HGNC Symbol;Acc:4244]
BZW2	ENSSSCG00000023118	-1.22063	0.000658194	0.0040682	basic leucine zipper and W2 domains 2 [Source:HGNC Symbol;Acc:18808]
MYO9A	ENSSSCG00000020940	-1.13677	0.000668714	0.00412421	myosin IXA [Source:HGNC Symbol;Acc:7608]
COL9A2	ENSSSCG00000023322	-1.88996	0.000671823	0.00413694	collagen	type IX	alpha 2 [Source:HGNC Symbol;Acc:2218]
CITED4	ENSSSCG00000003974	-1.25733	0.00068108	0.00418724	Cbp/p300-interacting transactivator	with Glu/Asp-rich carboxy-terminal domain	4 [Source:HGNC Symbol;Acc:18696]
RPE	ENSSSCG00000016154	1.38424	0.000688555	0.00422421	ribulose-5-phosphate-3-epimerase [Source:HGNC Symbol;Acc:10293]
TRIM25	ENSSSCG00000017614	1.15116	0.000694178	0.00425419	tripartite motif containing 25 [Source:HGNC Symbol;Acc:12932]
ADAMTS1	ENSSSCG00000012026	-1.09074	0.000701155	0.00429239	ADAM metallopeptidase with thrombospondin type 1 motif	1 [Source:HGNC Symbol;Acc:217]
ABCC2	ENSSSCG00000010543	1.29376	0.000736698	0.00448148	ATP-binding cassette	sub-family C (CFTR/MRP)	member 2 [Source:HGNC Symbol;Acc:53]
NHSL1	ENSSSCG00000004149	-1.12155	0.000740526	0.00450003	NHS-like 1 [Source:HGNC Symbol;Acc:21021]
ENTPD8	ENSSSCG00000005852	-1.36159	0.000743243	0.00451103	ectonucleoside triphosphate diphosphohydrolase 8 [Source:HGNC Symbol;Acc:24860]
SUSD4	ENSSSCG00000010886	-1.25771	0.000743671	0.00451103	sushi domain containing 4 [Source:HGNC Symbol;Acc:25470]
LPO	ENSSSCG00000017636	2.1659	0.000747932	0.004528	lactoperoxidase [Source:HGNC Symbol;Acc:6678]
INHBA	ENSSSCG00000021865	1.05047	0.000748899	0.00452947	inhibin	beta A [Source:HGNC Symbol;Acc:6066]
STEAP4	ENSSSCG00000015299	1.34169	0.000751186	0.00454092	STEAP family member 4 [Source:HGNC Symbol;Acc:21923]
BMP7	ENSSSCG00000007501	-1.48356	0.000765748	0.00461687	bone morphogenetic protein 7 [Source:HGNC Symbol;Acc:1074]
GALNT12	ENSSSCG00000005379	-1.81555	0.000767753	0.00462654	UDP-N-acetyl-alpha-D-galactosamine:polypeptide N-acetylgalactosaminyltransferase 12 (GalNAc-T12) [Source:HGNC Symbol;Acc:19877]
WNK2	ENSSSCG00000028103	-3.50825	0.00078641	0.00471193	WNK lysine deficient protein kinase 2 [Source:HGNC Symbol;Acc:14542]
TMEM174	ENSSSCG00000014067	1.79738	0.000792271	0.00474213	transmembrane protein 174 [Source:HGNC Symbol;Acc:28187]
SNTA1	ENSSSCG00000007265	-1.90979	0.000800925	0.00478402	syntrophin	alpha 1 [Source:HGNC Symbol;Acc:11167]
C14orf37	ENSSSCG00000005071	-1.60166	0.000803667	0.00479544	chromosome 14 open reading frame 37 [Source:HGNC Symbol;Acc:19846]
CTF1	ENSSSCG00000007774	-1.70751	0.000803669	0.00479544	cardiotrophin 1 [Source:HGNC Symbol;Acc:2499]
SLC17A4	ENSSSCG00000001106	-1.36291	0.000817783	0.00486445	solute carrier family 17 (sodium phosphate)	member 4 [Source:HGNC Symbol;Acc:10932]
CXCR6	ENSSSCG00000011318	-1.0594	0.000820394	0.00487009	chemokine (C-X-C motif) receptor 6 [Source:HGNC Symbol;Acc:16647]
TTC12	ENSSSCG00000015047	-1.36927	0.000827024	0.00490186	tetratricopeptide repeat domain 12 [Source:HGNC Symbol;Acc:23700]
FHL5	ENSSSCG00000004340	-3.12775	0.00083092	0.00491741	four and a half LIM domains 5 [Source:HGNC Symbol;Acc:17371]
KIF1B	ENSSSCG00000003401	-1.09709	0.000836854	0.00494746	kinesin family member 1B [Source:HGNC Symbol;Acc:16636]
CDC42EP2	ENSSSCG00000012996	-1.42613	0.000839963	0.0049633	CDC42 effector protein (Rho GTPase binding) 2 [Source:HGNC Symbol;Acc:16263]
RASGRF2	ENSSSCG00000014127	-2.05042	0.000842445	0.00497542	Ras protein-specific guanine nucleotide-releasing factor 2 [Source:HGNC Symbol;Acc:9876]
CPA1	ENSSSCG00000025919	-1.70137	0.000850995	0.00501054	carboxypeptidase A1 (pancreatic) [Source:HGNC Symbol;Acc:2296]
PI16	ENSSSCG00000001570	-1.35189	0.000854309	0.0050275	peptidase inhibitor 16 [Source:HGNC Symbol;Acc:21245]
SATB2	ENSSSCG00000030990	1.74901	0.000865241	0.00507889	SATB homeobox 2 [Source:HGNC Symbol;Acc:21637]
KHDC1	ENSSSCG00000004282	1.79572	0.000868878	0.00509507	KH homology domain containing 1 [Source:HGNC Symbol;Acc:21366]
KHDC1L	ENSSSCG00000004282	1.79572	0.00086856	0.00509507	KH homology domain containing 1-like [Source:HGNC Symbol;Acc:37274]
TMEM151A	ENSSSCG00000012952	1.57238	0.000873283	0.0051157	transmembrane protein 151A [Source:HGNC Symbol;Acc:28497]
TBC1D2	ENSSSCG00000005376	1.13775	0.000884161	0.00515963	TBC1 domain family	member 2 [Source:HGNC Symbol;Acc:18026]
FAM81A	ENSSSCG00000004586	-1.22876	0.000898462	0.00522446	family with sequence similarity 81	member A [Source:HGNC Symbol;Acc:28379]
SGCG	ENSSSCG00000009281	-2.41835	0.000898633	0.00522446	sarcoglycan	gamma (35kDa dystrophin-associated glycoprotein) [Source:HGNC Symbol;Acc:10809]
HSPA12B	ENSSSCG00000027834	-1.05717	0.000905987	0.005254	heat shock 70kD protein 12B [Source:HGNC Symbol;Acc:16193]
PIH1D3	ENSSSCG00000012558	-2.25048	0.000905887	0.005254	PIH1 domain containing 3 [Source:HGNC Symbol;Acc:28570]
CLCN1	ENSSSCG00000016462	-3.92497	0.000914469	0.00529256	chloride channel	voltage-sensitive 1 [Source:HGNC Symbol;Acc:2019]
KCNH4	ENSSSCG00000017411	-4.07921	0.000913926	0.00529256	potassium voltage-gated channel	subfamily H (eag-related)	member 4 [Source:HGNC Symbol;Acc:6253]
TMOD1	ENSSSCG00000023010	-1.2923	0.000914271	0.00529256	tropomodulin 1 [Source:HGNC Symbol;Acc:11871]
PITX2	ENSSSCG00000009131	-7.40194	0.000939353	0.00541217	paired-like homeodomain 2 [Source:HGNC Symbol;Acc:9005]
LGI4	ENSSSCG00000025126	-1.42969	0.000940122	0.0054139	leucine-rich repeat LGI family	member 4 [Source:HGNC Symbol;Acc:18712]
ATP6V0D2	ENSSSCG00000006138	1.80558	0.000945624	0.00543746	ATPase	H+ transporting	lysosomal 38kDa	V0 subunit d2 [Source:HGNC Symbol;Acc:18266]
SCMH1	ENSSSCG00000003971	-1.17182	0.000951117	0.00545817	sex comb on midleg homolog 1 (Drosophila) [Source:HGNC Symbol;Acc:19003]
MYH3	ENSSSCG00000018007	-1.54674	0.000953726	0.00546771	myosin	heavy chain 3	skeletal muscle	embryonic [Source:HGNC Symbol;Acc:7573]
PI15	ENSSSCG00000006172	-2.17576	0.000960584	0.0055043	peptidase inhibitor 15 [Source:HGNC Symbol;Acc:8946]
ITGB6	ENSSSCG00000015887	-3.80285	0.000972995	0.00556162	integrin	beta 6 [Source:HGNC Symbol;Acc:6161]
MESP1	ENSSSCG00000001847	1.2795	0.000976639	0.00557969	mesoderm posterior 1 homolog (mouse) [Source:HGNC Symbol;Acc:29658]
CD248	ENSSSCG00000029949	-1.30832	0.000980176	0.00559436	CD248 molecule	endosialin [Source:HGNC Symbol;Acc:18219]
SBSN	ENSSSCG00000002889	-3.12648	0.000985787	0.00561252	suprabasin [Source:HGNC Symbol;Acc:24950]
PRRX1	ENSSSCG00000030473	-4.57924	0.000986645	0.00561464	paired related homeobox 1 [Source:HGNC Symbol;Acc:9142]
LGI2	ENSSSCG00000028927	-1.42128	0.000992301	0.00564091	leucine-rich repeat LGI family	member 2 [Source:HGNC Symbol;Acc:18710]
ANKH	ENSSSCG00000016784	-1.07794	0.00100911	0.00572558	ankylosis	progressive homolog (mouse) [Source:HGNC Symbol;Acc:15492]
PLXNA2	ENSSSCG00000026412	-2.07318	0.00102194	0.00578416	plexin A2 [Source:HGNC Symbol;Acc:9100]
SLC35G2	ENSSSCG00000021508	1.57665	0.00103026	0.00582554	solute carrier family 35	member G2 [Source:HGNC Symbol;Acc:28480]
KMO	ENSSSCG00000025686	-1.32466	0.00103441	0.00584204	kynurenine 3-monooxygenase (kynurenine 3-hydroxylase) [Source:HGNC Symbol;Acc:6381]
FAM20A	ENSSSCG00000017258	-1.09109	0.00104883	0.00590739	family with sequence similarity 20	member A [Source:HGNC Symbol;Acc:23015]
BHLHA15	ENSSSCG00000007600	1.63299	0.00105269	0.00592338	basic helix-loop-helix family	member a15 [Source:HGNC Symbol;Acc:22265]
MAP1A	ENSSSCG00000004705	-1.49044	0.00105465	0.00593149	microtubule-associated protein 1A [Source:HGNC Symbol;Acc:6835]
MOCOS	ENSSSCG00000026522	-1.10853	0.00106479	0.00597689	molybdenum cofactor sulfurase [Source:HGNC Symbol;Acc:18234]
DPYSL3	ENSSSCG00000027868	-2.90862	0.0010775	0.00602776	dihydropyrimidinase-like 3 [Source:HGNC Symbol;Acc:3015]
CPN2	ENSSSCG00000025128	1.06258	0.00109635	0.00611105	carboxypeptidase N	polypeptide 2 [Source:HGNC Symbol;Acc:2313]
LRRN3	ENSSSCG00000016652	-1.06497	0.00110033	0.00612579	leucine rich repeat neuronal 3 [Source:HGNC Symbol;Acc:17200]
DZIP1L	ENSSSCG00000027467	-1.62733	0.00110459	0.00614654	DAZ interacting protein 1-like [Source:HGNC Symbol;Acc:26551]
EFCAB4A	ENSSSCG00000023933	-1.27917	0.00111396	0.0061808	EF-hand calcium binding domain 4A [Source:HGNC Symbol;Acc:28703]
PDGFA	ENSSSCG00000007541	1.06603	0.00114231	0.00631083	platelet-derived growth factor alpha polypeptide [Source:HGNC Symbol;Acc:8799]
CALCRL	ENSSSCG00000016031	-1.14178	0.00114674	0.0063323	calcitonin receptor-like [Source:HGNC Symbol;Acc:16709]
HAS1	ENSSSCG00000003239	-3.43128	0.00115322	0.00635594	hyaluronan synthase 1 [Source:HGNC Symbol;Acc:4818]
P2RX6	ENSSSCG00000010101	-2.69798	0.00116338	0.0064058	purinergic receptor P2X	ligand-gated ion channel	6 [Source:HGNC Symbol;Acc:8538]
CA11	ENSSSCG00000003147	1.69267	0.00116459	0.00640633	carbonic anhydrase XI [Source:HGNC Symbol;Acc:1370]
CYP4F3	ENSSSCG00000013842	-1.08127	0.00116567	0.00640923	cytochrome P450	family 4	subfamily F	polypeptide 3 [Source:HGNC Symbol;Acc:2646]
TRPM8	ENSSSCG00000016314	1.77653	0.00118435	0.00648727	transient receptor potential cation channel	subfamily M	member 8 [Source:HGNC Symbol;Acc:17961]
SLC47A2	ENSSSCG00000018042	-2.04719	0.00119828	0.00656042	solute carrier family 47	member 2 [Source:HGNC Symbol;Acc:26439]
CBFA2T3	ENSSSCG00000002648	-1.06546	0.00120331	0.00658172	core-binding factor	runt domain	alpha subunit 2; translocated to	3 [Source:HGNC Symbol;Acc:1537]
LTBP2	ENSSSCG00000002368	-1.13963	0.00120751	0.00659846	latent transforming growth factor beta binding protein 2 [Source:HGNC Symbol;Acc:6715]
FOSL1	ENSSSCG00000012967	-1.46887	0.00120871	0.00660097	FOS-like antigen 1 [Source:HGNC Symbol;Acc:13718]
C1orf110	ENSSSCG00000006336	1.7125	0.0012153	0.00662847	chromosome 1 open reading frame 110 [Source:HGNC Symbol;Acc:28736]
ITPKA	ENSSSCG00000004746	1.03417	0.00121848	0.00663958	inositol-trisphosphate 3-kinase A [Source:HGNC Symbol;Acc:6178]
FEV	ENSSSCG00000027929	1.36772	0.00123521	0.00671491	FEV (ETS oncogene family) [Source:HGNC Symbol;Acc:18562]
DAPK2	ENSSSCG00000021588	-1.15751	0.0012452	0.00675967	death-associated protein kinase 2 [Source:HGNC Symbol;Acc:2675]
PCSK9	ENSSSCG00000025020	-1.45469	0.00124705	0.00676332	proprotein convertase subtilisin/kexin type 9 [Source:HGNC Symbol;Acc:20001]
C10orf71	ENSSSCG00000010389	-6.75474	0.00124764	0.00676337	chromosome 10 open reading frame 71 [Source:HGNC Symbol;Acc:26973]
KIAA1324L	ENSSSCG00000015394	-2.3626	0.00125217	0.00678154	KIAA1324-like [Source:HGNC Symbol;Acc:21945]
FBXO16	ENSSSCG00000009678	2.28323	0.00125666	0.00680267	F-box protein 16 [Source:HGNC Symbol;Acc:13618]
PPARG	ENSSSCG00000011579	-1.71572	0.00127009	0.00685612	peroxisome proliferator-activated receptor gamma [Source:HGNC Symbol;Acc:9236]
VGLL2	ENSSSCG00000004255	-7.49362	0.00130878	0.00702883	vestigial like 2 (Drosophila) [Source:HGNC Symbol;Acc:20232]
BFSP1	ENSSSCG00000007084	2.04876	0.00131394	0.00705325	beaded filament structural protein 1	filensin [Source:HGNC Symbol;Acc:1040]
MEGF10	ENSSSCG00000014251	-2.00155	0.00132057	0.007079	multiple EGF-like-domains 10 [Source:HGNC Symbol;Acc:29634]
ABL2	ENSSSCG00000024674	-1.20676	0.00132772	0.00710085	v-abl Abelson murine leukemia viral oncogene homolog 2 [Source:HGNC Symbol;Acc:77]
PALM2	ENSSSCG00000005450	1.46259	0.00132738	0.00710085	paralemmin 2 [Source:HGNC Symbol;Acc:15845]
ARHGEF37	ENSSSCG00000014436	-1.0235	0.00135314	0.00721342	Rho guanine nucleotide exchange factor (GEF) 37 [Source:HGNC Symbol;Acc:34430]
TMEM110	ENSSSCG00000011452	-1.86549	0.0013563	0.00722066	transmembrane protein 110 [Source:HGNC Symbol;Acc:30526]
TMEM110-MUSTN1	ENSSSCG00000011452	-1.86549	0.00135637	0.00722066	TMEM110-MUSTN1 readthrough [Source:HGNC Symbol;Acc:38834]
SCARA5	ENSSSCG00000009672	-1.15668	0.0013639	0.00725737	scavenger receptor class A	member 5 (putative) [Source:HGNC Symbol;Acc:28701]
FOSL2	ENSSSCG00000024812	-1.07842	0.00136938	0.0072832	FOS-like antigen 2 [Source:HGNC Symbol;Acc:3798]
THY1	ENSSSCG00000015122	-1.03506	0.00137608	0.00731543	Thy-1 cell surface antigen [Source:HGNC Symbol;Acc:11801]
AHNAK	ENSSSCG00000027969	-1.11558	0.00138044	0.00733189	AHNAK nucleoprotein [Source:HGNC Symbol;Acc:347]
RGS1	ENSSSCG00000022427	-1.11667	0.00138026	0.00733189	regulator of G-protein signaling 1 [Source:HGNC Symbol;Acc:9991]
TRPM2	ENSSSCG00000023762	1.04437	0.00138248	0.00733936	transient receptor potential cation channel	subfamily M	member 2 [Source:HGNC Symbol;Acc:12339]
DERL3	ENSSSCG00000010069	1.71565	0.0014113	0.00745464	derlin 3 [Source:HGNC Symbol;Acc:14236]
RASL11B	ENSSSCG00000008835	-1.03296	0.00141397	0.00746193	RAS-like	family 11	member B [Source:HGNC Symbol;Acc:23804]
RNF19B	ENSSSCG00000025206	-1.17314	0.00141697	0.00746197	ring finger protein 19B [Source:HGNC Symbol;Acc:26886]
SLC10A1	ENSSSCG00000022735	-1.61913	0.00141633	0.00746197	solute carrier family 10 (sodium/bile acid cotransporter family)	member 1 [Source:HGNC Symbol;Acc:10905]
STAU2	ENSSSCG00000006179	-1.35614	0.00142037	0.00747524	staufen	RNA binding protein	homolog 2 (Drosophila) [Source:HGNC Symbol;Acc:11371]
SELENBP1	ENSSSCG00000006624	-1.08926	0.001425	0.00749278	selenium binding protein 1 [Source:HGNC Symbol;Acc:10719]
MUC13	ENSSSCG00000011862	-1.0995	0.00142592	0.00749419	mucin 13	cell surface associated [Source:HGNC Symbol;Acc:7511]
GRIK4	ENSSSCG00000015131	1.17531	0.00144738	0.00759317	glutamate receptor	ionotropic	kainate 4 [Source:HGNC Symbol;Acc:4582]
PITX3	ENSSSCG00000010578	-4.65006	0.00145	0.00760242	paired-like homeodomain 3 [Source:HGNC Symbol;Acc:9006]
GALNTL5	ENSSSCG00000016431	1.05893	0.00145265	0.00760699	UDP-N-acetyl-alpha-D-galactosamine:polypeptide N-acetylgalactosaminyltransferase-like 5 [Source:HGNC Symbol;Acc:21725]
AACS	ENSSSCG00000009755	-1.079	0.00145485	0.00761504	acetoacetyl-CoA synthetase [Source:HGNC Symbol;Acc:21298]
NPTX2	ENSSSCG00000007603	-2.63909	0.00146107	0.00763721	neuronal pentraxin II [Source:HGNC Symbol;Acc:7953]
XDH	ENSSSCG00000008522	-1.52842	0.00147294	0.00768884	xanthine dehydrogenase [Source:HGNC Symbol;Acc:12805]
CPA4	ENSSSCG00000023895	-2.3591	0.00147533	0.00769439	carboxypeptidase A4 [Source:HGNC Symbol;Acc:15740]
CBLC	ENSSSCG00000003083	1.10207	0.00148225	0.00771649	Cbl proto-oncogene	E3 ubiquitin protein ligase C [Source:HGNC Symbol;Acc:15961]
RHEBL1	ENSSSCG00000000186	-1.70421	0.00148151	0.00771649	Ras homolog enriched in brain like 1 [Source:HGNC Symbol;Acc:21166]
GAL3ST1	ENSSSCG00000028170	-1.10778	0.00149103	0.00775522	galactose-3-O-sulfotransferase 1 [Source:HGNC Symbol;Acc:24240]
CAT	ENSSSCG00000013302	-1.1736	0.00149928	0.00778616	catalase [Source:HGNC Symbol;Acc:1516]
SLC25A25	ENSSSCG00000005636	-1.22089	0.00150222	0.00779237	solute carrier family 25 (mitochondrial carrier; phosphate carrier)	member 25 [Source:HGNC Symbol;Acc:20663]
FGD1	ENSSSCG00000024688	1.00779	0.00152836	0.00789478	FYVE	RhoGEF and PH domain containing 1 [Source:HGNC Symbol;Acc:3663]
NKAIN1	ENSSSCG00000003593	-2.62006	0.00153777	0.00793051	Na+/K+ transporting ATPase interacting 1 [Source:HGNC Symbol;Acc:25743]
PCDHB15	ENSSSCG00000014379	-1.36176	0.00155842	0.00802157	protocadherin beta 15 [Source:HGNC Symbol;Acc:8686]
DUOX1	ENSSSCG00000004675	-1.52163	0.00159051	0.00814377	dual oxidase 1 [Source:HGNC Symbol;Acc:3062]
KLF4	ENSSSCG00000005437	-1.21025	0.00159345	0.00815214	Kruppel-like factor 4 (gut) [Source:HGNC Symbol;Acc:6348]
ACAT1	ENSSSCG00000026153	-1.05051	0.00160651	0.00820803	acetyl-CoA acetyltransferase 1 [Source:HGNC Symbol;Acc:93]
FBN2	ENSSSCG00000014256	-1.53232	0.00161125	0.00822502	fibrillin 2 [Source:HGNC Symbol;Acc:3604]
PBLD	ENSSSCG00000025876	-1.11714	0.00163447	0.00830002	phenazine biosynthesis-like protein domain containing [Source:HGNC Symbol;Acc:23301]
METTL24	ENSSSCG00000004402	-1.33185	0.0016387	0.00831732	methyltransferase like 24 [Source:HGNC Symbol;Acc:21566]
FAM188B	ENSSSCG00000016674	-1.06832	0.00164729	0.0083536	family with sequence similarity 188	member B [Source:HGNC Symbol;Acc:21916]
MYH2	ENSSSCG00000018003	-6.99588	0.00164874	0.00835729	myosin	heavy chain 2	skeletal muscle	adult [Source:HGNC Symbol;Acc:7572]
ELOVL6	ENSSSCG00000025541	-1.35627	0.00166454	0.00841524	ELOVL fatty acid elongase 6 [Source:HGNC Symbol;Acc:15829]
SYT5	ENSSSCG00000021843	-1.32285	0.00166572	0.00841749	synaptotagmin V [Source:HGNC Symbol;Acc:11513]
CH25H	ENSSSCG00000010449	-1.02677	0.00166952	0.00843249	cholesterol 25-hydroxylase [Source:HGNC Symbol;Acc:1907]
TP73	ENSSSCG00000003361	-2.60584	0.00167015	0.00843249	tumor protein p73 [Source:HGNC Symbol;Acc:12003]
CCRN4L	ENSSSCG00000024596	-1.84677	0.00168733	0.00850808	CCR4 carbon catabolite repression 4-like (S. cerevisiae) [Source:HGNC Symbol;Acc:14254]
ZNF423	ENSSSCG00000002838	-1.36891	0.00169785	0.00854675	zinc finger protein 423 [Source:HGNC Symbol;Acc:16762]
SLC7A9	ENSSSCG00000022948	1.47294	0.0017148	0.00861652	solute carrier family 7 (glycoprotein-associated amino acid transporter light chain	bo	+ system)	member 9 [Source:HGNC Symbol;Acc:11067]
ASB15	ENSSSCG00000016606	-3.16234	0.00174319	0.00875156	ankyrin repeat and SOCS box containing 15 [Source:HGNC Symbol;Acc:19767]
BBS9	ENSSSCG00000016667	-1.02765	0.00174833	0.00876977	Bardet-Biedl syndrome 9 [Source:HGNC Symbol;Acc:30000]
SNCAIP	ENSSSCG00000014235	-1.07367	0.00180556	0.00899822	synuclein	alpha interacting protein [Source:HGNC Symbol;Acc:11139]
DHRS4	ENSSSCG00000002013	1.23251	0.00181223	0.00901977	dehydrogenase/reductase (SDR family) member 4 [Source:HGNC Symbol;Acc:16985]
DHRS4L2	ENSSSCG00000002013	1.23251	0.00181197	0.00901977	dehydrogenase/reductase (SDR family) member 4 like 2 [Source:HGNC Symbol;Acc:19731]
CYP1A2	ENSSSCG00000001901	-1.8163	0.00183838	0.00910286	cytochrome P450	family 1	subfamily A	polypeptide 2 [Source:HGNC Symbol;Acc:2596]
2013-09-11	ENSSSCG00000008986	-1.01816	0.00184679	0.00912885	septin 11 [Source:HGNC Symbol;Acc:25589]
CCDC3	ENSSSCG00000011110	-1.85928	0.00185617	0.00915956	coiled-coil domain containing 3 [Source:HGNC Symbol;Acc:23813]
C1QL4	ENSSSCG00000000197	1.62908	0.00185781	0.00916064	complement component 1	q subcomponent-like 4 [Source:HGNC Symbol;Acc:31416]
CHRNA1	ENSSSCG00000015969	-7.29806	0.001866	0.00919235	cholinergic receptor	nicotinic	alpha 1 (muscle) [Source:HGNC Symbol;Acc:1955]
MROH6	ENSSSCG00000006948	1.58943	0.00187333	0.00921664	maestro heat-like repeat family member 6 [Source:HGNC Symbol;Acc:27814]
PBK	ENSSSCG00000009671	-1.34736	0.00187713	0.0092259	PDZ binding kinase [Source:HGNC Symbol;Acc:18282]
FAM166B	ENSSSCG00000005309	-1.42382	0.00189497	0.0092997	family with sequence similarity 166	member B [Source:HGNC Symbol;Acc:34242]
FSCN2	ENSSSCG00000026155	-1.19341	0.00190265	0.00932517	fascin homolog 2	actin-bundling protein	retinal (Strongylocentrotus purpuratus) [Source:HGNC Symbol;Acc:3960]
SIDT1	ENSSSCG00000024429	-1.17783	0.00197014	0.00962683	SID1 transmembrane family	member 1 [Source:HGNC Symbol;Acc:25967]
CYSLTR1	ENSSSCG00000012443	-1.42051	0.00199151	0.00970713	cysteinyl leukotriene receptor 1 [Source:HGNC Symbol;Acc:17451]
PDZRN4	ENSSSCG00000000791	-2.09324	0.00202725	0.00984813	PDZ domain containing ring finger 4 [Source:HGNC Symbol;Acc:30552]
SEMA3A	ENSSSCG00000028319	1.57243	0.00204348	0.00992278	sema domain	immunoglobulin domain (Ig)	short basic domain	secreted	(semaphorin) 3A [Source:HGNC Symbol;Acc:10723]
COL1A2	ENSSSCG00000015326	-1.00229	0.00205405	0.00996571	collagen	type I	alpha 2 [Source:HGNC Symbol;Acc:2198]
DARC	ENSSSCG00000006416	-1.95325	0.0020721	0.0100196	Duffy blood group	chemokine receptor [Source:HGNC Symbol;Acc:4035]
RBM47	ENSSSCG00000008796	1.01575	0.00207887	0.0100481	RNA binding motif protein 47 [Source:HGNC Symbol;Acc:30358]
CCK	ENSSSCG00000011277	-2.09582	0.00208874	0.0100874	cholecystokinin [Source:HGNC Symbol;Acc:1569]
SYT9	ENSSSCG00000014599	-1.57529	0.00210012	0.0101339	synaptotagmin IX [Source:HGNC Symbol;Acc:19265]
RILPL1	ENSSSCG00000009773	-1.02255	0.00210261	0.0101417	Rab interacting lysosomal protein-like 1 [Source:HGNC Symbol;Acc:26814]
NT5M	ENSSSCG00000018052	-1.33061	0.00211351	0.0101857	5'	3'-nucleotidase	mitochondrial [Source:HGNC Symbol;Acc:15769]
SCD	ENSSSCG00000010554	-1.59114	0.00213646	0.0102878	stearoyl-CoA desaturase (delta-9-desaturase) [Source:HGNC Symbol;Acc:10571]
LRRD1	ENSSSCG00000029092	1.64085	0.00215517	0.0103606	leucine-rich repeats and death domain containing 1 [Source:HGNC Symbol;Acc:34300]
FAXDC2	ENSSSCG00000017068	-1.14091	0.00216983	0.0104181	fatty acid hydroxylase domain containing 2 [Source:HGNC Symbol;Acc:1334]
CST6	ENSSSCG00000012960	-1.47148	0.0021756	0.0104414	cystatin E/M [Source:HGNC Symbol;Acc:2478]
DKK1	ENSSSCG00000010428	-1.89845	0.00223874	0.0107	dickkopf 1 homolog (Xenopus laevis) [Source:HGNC Symbol;Acc:2891]
RRH	ENSSSCG00000009136	2.03183	0.00224077	0.0107008	retinal pigment epithelium-derived rhodopsin homolog [Source:HGNC Symbol;Acc:10450]
GPR156	ENSSSCG00000011888	-1.24732	0.00224736	0.0107235	G protein-coupled receptor 156 [Source:HGNC Symbol;Acc:20844]
ANXA8	ENSSSCG00000010370	-2.58883	0.00225832	0.0107461	annexin A8 [Source:HGNC Symbol;Acc:546]
ANXA8L1	ENSSSCG00000010370	-2.58883	0.00225803	0.0107461	annexin A8-like 1 [Source:HGNC Symbol;Acc:23334]
ANXA8L2	ENSSSCG00000010370	-2.58883	0.00225863	0.0107461	annexin A8-like 2 [Source:HGNC Symbol;Acc:23335]
ARMC2	ENSSSCG00000004388	-1.0346	0.00227149	0.0107807	armadillo repeat containing 2 [Source:HGNC Symbol;Acc:23045]
NDC80	ENSSSCG00000030096	-1.34069	0.00227659	0.0108005	NDC80 kinetochore complex component [Source:HGNC Symbol;Acc:16909]
OPHN1	ENSSSCG00000025348	-1.33588	0.00233612	0.0110692	oligophrenin 1 [Source:HGNC Symbol;Acc:8148]
C19orf12	ENSSSCG00000002853	1.09371	0.00237075	0.0111921	chromosome 19 open reading frame 12 [Source:HGNC Symbol;Acc:25443]
CXorf48	ENSSSCG00000012693	-1.11489	0.00236993	0.0111921	chromosome X open reading frame 48 [Source:HGNC Symbol;Acc:26047]
ESR1	ENSSSCG00000025777	-1.12286	0.00237895	0.0112216	estrogen receptor 1 [Source:HGNC Symbol;Acc:3467]
FIGF	ENSSSCG00000012135	-1.1162	0.00239323	0.0112567	c-fos induced growth factor (vascular endothelial growth factor D) [Source:HGNC Symbol;Acc:3708]
CREB5	ENSSSCG00000016690	-1.9253	0.00244947	0.0114932	cAMP responsive element binding protein 5 [Source:HGNC Symbol;Acc:16844]
AGMO	ENSSSCG00000015356	-1.20829	0.00254043	0.0118574	alkylglycerol monooxygenase [Source:HGNC Symbol;Acc:33784]
TYSND1	ENSSSCG00000010259	1.07607	0.00254484	0.0118732	trypsin domain containing 1 [Source:HGNC Symbol;Acc:28531]
MPL	ENSSSCG00000030906	2.36135	0.00255092	0.0118917	myeloproliferative leukemia virus oncogene [Source:HGNC Symbol;Acc:7217]
FADS1	ENSSSCG00000024015	-1.3112	0.00255427	0.0118931	fatty acid desaturase 1 [Source:HGNC Symbol;Acc:3574]
MAP1B	ENSSSCG00000016974	-1.1956	0.00255795	0.0118991	microtubule-associated protein 1B [Source:HGNC Symbol;Acc:6836]
AKAP5	ENSSSCG00000002268	-1.19305	0.00257652	0.0119495	A kinase (PRKA) anchor protein 5 [Source:HGNC Symbol;Acc:375]
PTGR1	ENSSSCG00000021386	1.25418	0.00258725	0.0119647	prostaglandin reductase 1 [Source:HGNC Symbol;Acc:18429]
RFTN2	ENSSSCG00000024271	-1.12498	0.00258629	0.0119647	raftlin family member 2 [Source:HGNC Symbol;Acc:26402]
FGB	ENSSSCG00000023883	1.37519	0.00259464	0.0119941	fibrinogen beta chain [Source:HGNC Symbol;Acc:3662]
IFI27	ENSSSCG00000002471	-1.0082	0.00266128	0.0122678	interferon	alpha-inducible protein 27 [Source:HGNC Symbol;Acc:5397]
PCDHGA6	ENSSSCG00000024920	-1.21429	0.00267169	0.0123109	protocadherin gamma subfamily A	6 [Source:HGNC Symbol;Acc:8704]
SHOX2	ENSSSCG00000025238	-3.38776	0.00270304	0.0124157	short stature homeobox 2 [Source:HGNC Symbol;Acc:10854]
CERS1	ENSSSCG00000013922	-2.11337	0.00271459	0.0124638	ceramide synthase 1 [Source:HGNC Symbol;Acc:14253]
BAG3	ENSSSCG00000010686	-1.05733	0.00274257	0.0125723	BCL2-associated athanogene 3 [Source:HGNC Symbol;Acc:939]
STAC2	ENSSSCG00000017508	-1.5462	0.00274197	0.0125723	SH3 and cysteine rich domain 2 [Source:HGNC Symbol;Acc:23990]
ACHE	ENSSSCG00000030303	-2.67537	0.0027543	0.012611	acetylcholinesterase [Source:HGNC Symbol;Acc:108]
SCN3B	ENSSSCG00000030207	-1.9599	0.002775	0.0126907	sodium channel	voltage-gated	type III	beta subunit [Source:HGNC Symbol;Acc:20665]
ANGPTL7	ENSSSCG00000003414	-2.23027	0.00281318	0.0128313	angiopoietin-like 7 [Source:HGNC Symbol;Acc:24078]
MRVI1	ENSSSCG00000020720	-1.42193	0.00284196	0.0129406	murine retrovirus integration site 1 homolog [Source:HGNC Symbol;Acc:7237]
INSIG1	ENSSSCG00000016420	-1.286	0.00284977	0.0129592	insulin induced gene 1 [Source:HGNC Symbol;Acc:6083]
TMEM117	ENSSSCG00000000801	-1.55861	0.00285245	0.0129628	transmembrane protein 117 [Source:HGNC Symbol;Acc:25308]
ZNF484	ENSSSCG00000008066	-1.3139	0.00286084	0.0129892	zinc finger protein 484 [Source:HGNC Symbol;Acc:23385]
MYH13	ENSSSCG00000024416	-6.98037	0.00292969	0.0132273	myosin	heavy chain 13	skeletal muscle [Source:HGNC Symbol;Acc:7571]
GPT2	ENSSSCG00000002847	-1.34767	0.00293801	0.0132578	glutamic pyruvate transaminase (alanine aminotransferase) 2 [Source:HGNC Symbol;Acc:18062]
TLN2	ENSSSCG00000024863	-2.60491	0.002992	0.0134541	talin 2 [Source:HGNC Symbol;Acc:15447]
TMEM44	ENSSSCG00000011826	-1.05909	0.00300495	0.0135071	transmembrane protein 44 [Source:HGNC Symbol;Acc:25120]
HAO1	ENSSSCG00000027439	-1.45876	0.00302292	0.0135826	hydroxyacid oxidase (glycolate oxidase) 1 [Source:HGNC Symbol;Acc:4809]
GK5	ENSSSCG00000011677	1.035	0.00303006	0.0136094	glycerol kinase 5 (putative) [Source:HGNC Symbol;Acc:28635]
ZSWIM1	ENSSSCG00000007428	1.06682	0.00304511	0.0136557	zinc finger	SWIM-type containing 1 [Source:HGNC Symbol;Acc:16155]
NHSL2	ENSSSCG00000012408	-1.79639	0.00304799	0.013658	NHS-like 2 [Source:HGNC Symbol;Acc:33737]
SLC15A2	ENSSSCG00000030305	-1.09295	0.00306576	0.0137164	solute carrier family 15 (H+/peptide transporter)	member 2 [Source:HGNC Symbol;Acc:10921]
UROC1	ENSSSCG00000001823	-1.25385	0.0030864	0.013782	urocanate hydratase 1 [Source:HGNC Symbol;Acc:26444]
AGXT	ENSSSCG00000016402	1.03487	0.00308784	0.0137831	alanine-glyoxylate aminotransferase [Source:HGNC Symbol;Acc:341]
SARDH	ENSSSCG00000005740	-1.18975	0.00311731	0.0138985	sarcosine dehydrogenase [Source:HGNC Symbol;Acc:10536]
PLAU	ENSSSCG00000010312	-1.08119	0.00312584	0.0139258	plasminogen activator	urokinase [Source:HGNC Symbol;Acc:9052]
SLC45A2	ENSSSCG00000016821	-1.17337	0.00313794	0.0139636	solute carrier family 45	member 2 [Source:HGNC Symbol;Acc:16472]
ACSL4	ENSSSCG00000031019	-1.11755	0.00316001	0.014024	acyl-CoA synthetase long-chain family member 4 [Source:HGNC Symbol;Acc:3571]
PHLDA1	ENSSSCG00000000521	1.22129	0.00317532	0.0140757	pleckstrin homology-like domain	family A	member 1 [Source:HGNC Symbol;Acc:8933]
LPAR1	ENSSSCG00000005457	-2.35616	0.00327834	0.0144217	lysophosphatidic acid receptor 1 [Source:HGNC Symbol;Acc:3166]
C1QTNF3	ENSSSCG00000016823	-2.11427	0.00328703	0.0144489	C1q and tumor necrosis factor related protein 3 [Source:HGNC Symbol;Acc:14326]
TCEAL1	ENSSSCG00000012532	-1.08259	0.00329315	0.0144593	transcription elongation factor A (SII)-like 1 [Source:HGNC Symbol;Acc:11616]
DBP	ENSSSCG00000024294	-1.31889	0.00330811	0.014503	D site of albumin promoter (albumin D-box) binding protein [Source:HGNC Symbol;Acc:2697]
NOTO	ENSSSCG00000008306	-2.25251	0.00332827	0.0145692	notochord homeobox [Source:HGNC Symbol;Acc:31839]
GCK	ENSSSCG00000016751	1.67042	0.00338442	0.0147702	glucokinase (hexokinase 4) [Source:HGNC Symbol;Acc:4195]
SNORA20	ENSSSCG00000018605	-1.43199	0.00340829	0.0148632	small nucleolar RNA	H/ACA box 20 [Source:HGNC Symbol;Acc:32610]
SPAG9	ENSSSCG00000023205	-1.29563	0.00341649	0.0148933	sperm associated antigen 9 [Source:HGNC Symbol;Acc:14524]
ADAMTS5	ENSSSCG00000012027	-1.4654	0.00344765	0.0149919	ADAM metallopeptidase with thrombospondin type 1 motif	5 [Source:HGNC Symbol;Acc:221]
BAAT	ENSSSCG00000005398	-1.42963	0.00349804	0.0151558	bile acid CoA: amino acid N-acyltransferase (glycine N-choloyltransferase) [Source:HGNC Symbol;Acc:932]
DNAH2	ENSSSCG00000017963	-1.17434	0.00353078	0.0152648	dynein	axonemal	heavy chain 2 [Source:HGNC Symbol;Acc:2948]
IQGAP3	ENSSSCG00000006475	-1.31971	0.00353865	0.0152842	IQ motif containing GTPase activating protein 3 [Source:HGNC Symbol;Acc:20669]
FAM160A1	ENSSSCG00000020717	-1.56085	0.00355008	0.0153142	family with sequence similarity 160	member A1 [Source:HGNC Symbol;Acc:34237]
UBE2QL1	ENSSSCG00000017105	-1.2986	0.00357602	0.0154028	ubiquitin-conjugating enzyme E2Q family-like 1 [Source:HGNC Symbol;Acc:37269]
FAM196A	ENSSSCG00000010749	-1.7141	0.00358853	0.0154409	family with sequence similarity 196	member A [Source:HGNC Symbol;Acc:33859]
DNAH10	ENSSSCG00000009765	-1.14	0.00364622	0.0156584	dynein	axonemal	heavy chain 10 [Source:HGNC Symbol;Acc:2941]
PRELID2	ENSSSCG00000014406	1.19789	0.0036542	0.0156868	PRELI domain containing 2 [Source:HGNC Symbol;Acc:28306]
ABCB11	ENSSSCG00000015926	-1.27015	0.00368843	0.0158045	ATP-binding cassette	sub-family B (MDR/TAP)	member 11 [Source:HGNC Symbol;Acc:42]
ATF3	ENSSSCG00000015595	-1.31454	0.00371061	0.01587	activating transcription factor 3 [Source:HGNC Symbol;Acc:785]
XPNPEP2	ENSSSCG00000012651	-1.16595	0.00373783	0.0159628	X-prolyl aminopeptidase (aminopeptidase P) 2	membrane-bound [Source:HGNC Symbol;Acc:12823]
PRRX2	ENSSSCG00000005680	-1.20866	0.00377756	0.0160849	paired related homeobox 2 [Source:HGNC Symbol;Acc:21338]
SLC16A14	ENSSSCG00000016260	-2.11449	0.00380177	0.0161761	solute carrier family 16	member 14 (monocarboxylic acid transporter 14) [Source:HGNC Symbol;Acc:26417]
SPRED3	ENSSSCG00000024751	-1.47969	0.00380469	0.0161825	sprouty-related	EVH1 domain containing 3 [Source:HGNC Symbol;Acc:31041]
ENTPD5	ENSSSCG00000002355	1.22781	0.00392578	0.0166116	ectonucleoside triphosphate diphosphohydrolase 5 [Source:HGNC Symbol;Acc:3367]
CCDC170	ENSSSCG00000004087	-1.1143	0.00393671	0.0166416	coiled-coil domain containing 170 [Source:HGNC Symbol;Acc:21177]
SLC6A20	ENSSSCG00000028917	1.39551	0.00393711	0.0166416	solute carrier family 6 (proline IMINO transporter)	member 20 [Source:HGNC Symbol;Acc:30927]
KIAA1984	ENSSSCG00000005830	2.2138	0.00400736	0.0168645	KIAA1984 [Source:HGNC Symbol;Acc:28236]
GGNBP1	ENSSSCG00000001517	-1.01987	0.00403174	0.0169366	gametogenetin binding protein 1 (pseudogene) [Source:HGNC Symbol;Acc:19427]
NUP62CL	ENSSSCG00000012557	-1.45336	0.00403126	0.0169366	nucleoporin 62kDa C-terminal like [Source:HGNC Symbol;Acc:25960]
WNT1	ENSSSCG00000000183	2.57388	0.00408168	0.0171211	wingless-type MMTV integration site family	member 1 [Source:HGNC Symbol;Acc:12774]
BRCA1	ENSSSCG00000022101	-1.00104	0.00423241	0.017593	breast cancer 1	early onset [Source:HGNC Symbol;Acc:1100]
CCDC114	ENSSSCG00000026689	-1.23402	0.00424058	0.017615	coiled-coil domain containing 114 [Source:HGNC Symbol;Acc:26560]
GSTT1	ENSSSCG00000010064	-1.191	0.00425172	0.0176359	glutathione S-transferase theta 1 [Source:HGNC Symbol;Acc:4641]
RGS4	ENSSSCG00000006335	1.07834	0.0043164	0.0178785	regulator of G-protein signaling 4 [Source:HGNC Symbol;Acc:10000]
HJURP	ENSSSCG00000016313	-1.32365	0.00432644	0.0179136	Holliday junction recognition protein [Source:HGNC Symbol;Acc:25444]
LAGE3	ENSSSCG00000025528	-1.04966	0.00434872	0.0179865	L antigen family	member 3 [Source:HGNC Symbol;Acc:26058]
PRPH	ENSSSCG00000000195	-1.20788	0.00437438	0.0180733	peripherin [Source:HGNC Symbol;Acc:9461]
KRT84	ENSSSCG00000000241	1.75854	0.00438236	0.0180998	keratin 84 [Source:HGNC Symbol;Acc:6461]
FGF13	ENSSSCG00000022331	-1.12874	0.00439508	0.0181272	fibroblast growth factor 13 [Source:HGNC Symbol;Acc:3670]
GYS2	ENSSSCG00000000577	-1.26996	0.0043931	0.0181272	glycogen synthase 2 (liver) [Source:HGNC Symbol;Acc:4707]
TFF2	ENSSSCG00000024320	-1.75271	0.00440028	0.0181414	trefoil factor 2 [Source:HGNC Symbol;Acc:11756]
EID2	ENSSSCG00000024773	1.60056	0.00445892	0.0183569	EP300 interacting inhibitor of differentiation 2 [Source:HGNC Symbol;Acc:28292]
BHLHE22	ENSSSCG00000006222	-1.63074	0.00446281	0.0183664	basic helix-loop-helix family	member e22 [Source:HGNC Symbol;Acc:11963]
KLKB1	ENSSSCG00000015799	-1.18503	0.00447556	0.018411	kallikrein B	plasma (Fletcher factor) 1 [Source:HGNC Symbol;Acc:6371]
IL1RL1	ENSSSCG00000008159	-2.02386	0.00450131	0.0184853	interleukin 1 receptor-like 1 [Source:HGNC Symbol;Acc:5998]
MNS1	ENSSSCG00000004601	-1.38092	0.00451786	0.0185467	meiosis-specific nuclear structural 1 [Source:HGNC Symbol;Acc:29636]
FAM169B	ENSSSCG00000027232	-1.06859	0.00456273	0.0186854	family with sequence similarity 169	member B [Source:HGNC Symbol;Acc:26835]
G0S2	ENSSSCG00000015617	1.21095	0.00459799	0.0187888	G0/G1switch 2 [Source:HGNC Symbol;Acc:30229]
GPR15	ENSSSCG00000011979	1.01162	0.00461694	0.0188521	G protein-coupled receptor 15 [Source:HGNC Symbol;Acc:4469]
SPINK5	ENSSSCG00000025103	-2.01538	0.00466694	0.0190035	serine peptidase inhibitor	Kazal type 5 [Source:HGNC Symbol;Acc:15464]
TMEM59L	ENSSSCG00000013911	-1.33746	0.00470261	0.0191149	transmembrane protein 59-like [Source:HGNC Symbol;Acc:13237]
RGN	ENSSSCG00000012268	-1.13683	0.00473084	0.0192094	regucalcin [Source:HGNC Symbol;Acc:9989]
CCDC173	ENSSSCG00000015935	-1.55272	0.0047469	0.0192618	coiled-coil domain containing 173 [Source:HGNC Symbol;Acc:25064]
LCN2	ENSSSCG00000005638	1.24172	0.00478198	0.0193389	lipocalin 2 [Source:HGNC Symbol;Acc:6526]
TTBK1	ENSSSCG00000001664	1.61685	0.00479414	0.0193778	tau tubulin kinase 1 [Source:HGNC Symbol;Acc:19140]
TMEM86B	ENSSSCG00000003302	-1.1129	0.00480771	0.0194191	transmembrane protein 86B [Source:HGNC Symbol;Acc:28448]
HFM1	ENSSSCG00000006912	-1.2819	0.00486352	0.0195812	HFM1	ATP-dependent DNA helicase homolog (S. cerevisiae) [Source:HGNC Symbol;Acc:20193]
TENM4	ENSSSCG00000014895	-1.59643	0.00489365	0.0196768	teneurin transmembrane protein 4 [Source:HGNC Symbol;Acc:29945]
CACNG4	ENSSSCG00000023102	-1.43028	0.00490091	0.0196923	calcium channel	voltage-dependent	gamma subunit 4 [Source:HGNC Symbol;Acc:1408]
YPEL1	ENSSSCG00000030379	-1.01374	0.00493362	0.0197893	yippee-like 1 (Drosophila) [Source:HGNC Symbol;Acc:12845]
VCAN	ENSSSCG00000014136	-1.08664	0.00495428	0.0198515	versican [Source:HGNC Symbol;Acc:2464]
GRB7	ENSSSCG00000017495	-1.18156	0.00498963	0.0199793	growth factor receptor-bound protein 7 [Source:HGNC Symbol;Acc:4567]
IDI1	ENSSSCG00000029066	-1.54371	0.00499493	0.0199936	isopentenyl-diphosphate delta isomerase 1 [Source:HGNC Symbol;Acc:5387]
TP53INP2	ENSSSCG00000022099	-1.2747	0.00501874	0.0200472	tumor protein p53 inducible nuclear protein 2 [Source:HGNC Symbol;Acc:16104]
AQP4	ENSSSCG00000024342	-4.53834	0.00509323	0.0202747	aquaporin 4 [Source:HGNC Symbol;Acc:637]
2013-09-03	ENSSSCG00000000040	-1.66319	0.00515873	0.0204719	septin 3 [Source:HGNC Symbol;Acc:10750]
RSPO2	ENSSSCG00000006034	1.32586	0.00516314	0.0204824	R-spondin 2 [Source:HGNC Symbol;Acc:28583]
SCML1	ENSSSCG00000012152	-1.02962	0.00516757	0.0204929	sex comb on midleg-like 1 (Drosophila) [Source:HGNC Symbol;Acc:10580]
PKLR	ENSSSCG00000026149	-1.07841	0.00518952	0.0205517	pyruvate kinase	liver and RBC [Source:HGNC Symbol;Acc:9020]
ACAT2	ENSSSCG00000004049	-1.01145	0.0052027	0.0205827	acetyl-CoA acetyltransferase 2 [Source:HGNC Symbol;Acc:94]
HKDC1	ENSSSCG00000010252	1.18374	0.00523397	0.0206993	hexokinase domain containing 1 [Source:HGNC Symbol;Acc:23302]
MEST	ENSSSCG00000016554	-1.14377	0.0052595	0.0207861	mesoderm specific transcript [Source:HGNC Symbol;Acc:7028]
MTBP	ENSSSCG00000005995	-1.22269	0.00528811	0.0208706	Mdm2	transformed 3T3 cell double minute 2	p53 binding protein (mouse) binding protein	104kDa [Source:HGNC Symbol;Acc:7417]
TSPAN1	ENSSSCG00000003908	-1.51668	0.00530347	0.0209169	tetraspanin 1 [Source:HGNC Symbol;Acc:20657]
RALGPS1	ENSSSCG00000005607	-1.1666	0.00531994	0.0209676	Ral GEF with PH domain and SH3 binding motif 1 [Source:HGNC Symbol;Acc:16851]
ADCYAP1	ENSSSCG00000003698	-1.42751	0.00536439	0.0211139	adenylate cyclase activating polypeptide 1 (pituitary) [Source:HGNC Symbol;Acc:241]
CRABP2	ENSSSCG00000006472	-2.3855	0.0055942	0.0218842	cellular retinoic acid binding protein 2 [Source:HGNC Symbol;Acc:2339]
CCDC152	ENSSSCG00000016867	-1.10653	0.00560552	0.0219197	coiled-coil domain containing 152 [Source:HGNC Symbol;Acc:34438]
ZNF532	ENSSSCG00000004915	-1.29783	0.00569133	0.0221966	zinc finger protein 532 [Source:HGNC Symbol;Acc:30940]
SPATA31D1	ENSSSCG00000005292	-1.53014	0.00580963	0.0225969	SPATA31 subfamily D	member 1 [Source:HGNC Symbol;Acc:37283]
MTMR7	ENSSSCG00000006985	1.10361	0.00585771	0.0227609	myotubularin related protein 7 [Source:HGNC Symbol;Acc:7454]
SH3TC2	ENSSSCG00000023279	-1.09202	0.00599399	0.0232124	SH3 domain and tetratricopeptide repeats 2 [Source:HGNC Symbol;Acc:29427]
TREML2	ENSSSCG00000028119	-1.33649	0.00608837	0.0234834	triggering receptor expressed on myeloid cells-like 2 [Source:HGNC Symbol;Acc:21092]
NOL3	ENSSSCG00000022457	-1.1169	0.00613253	0.023638	nucleolar protein 3 (apoptosis repressor with CARD domain) [Source:HGNC Symbol;Acc:7869]
TNFAIP6	ENSSSCG00000016396	-1.59311	0.00619243	0.0238212	tumor necrosis factor	alpha-induced protein 6 [Source:HGNC Symbol;Acc:11898]
SELE	ENSSSCG00000006286	-1.75283	0.00621108	0.023885	selectin E [Source:HGNC Symbol;Acc:10718]
GPR1	ENSSSCG00000016129	-1.84812	0.00622563	0.023925	G protein-coupled receptor 1 [Source:HGNC Symbol;Acc:4463]
FSD2	ENSSSCG00000001806	-6.37288	0.00632173	0.0242317	fibronectin type III and SPRY domain containing 2 [Source:HGNC Symbol;Acc:18024]
WBSCR27	ENSSSCG00000007717	-1.028	0.00638746	0.0244412	Williams Beuren syndrome chromosome region 27 [Source:HGNC Symbol;Acc:19068]
WDR65	ENSSSCG00000023904	1.44848	0.00640569	0.0244866	WD repeat domain 65 [Source:HGNC Symbol;Acc:26485]
CCL27	ENSSSCG00000010967	2.42511	0.00644153	0.0245934	chemokine (C-C motif) ligand 27 [Source:HGNC Symbol;Acc:10626]
FAM83E	ENSSSCG00000025975	1.90951	0.00652912	0.0248434	family with sequence similarity 83	member E [Source:HGNC Symbol;Acc:25972]
ADC	ENSSSCG00000003619	-1.49969	0.00657288	0.0249687	arginine decarboxylase [Source:HGNC Symbol;Acc:29957]
PDZK1IP1	ENSSSCG00000020872	1.26677	0.00663515	0.0251556	PDZK1 interacting protein 1 [Source:HGNC Symbol;Acc:16887]
ASIC4	ENSSSCG00000029968	-1.52686	0.00672041	0.0253488	acid-sensing (proton-gated) ion channel family member 4 [Source:HGNC Symbol;Acc:21263]
LRRC20	ENSSSCG00000010267	-1.28379	0.00681729	0.0256525	leucine rich repeat containing 20 [Source:HGNC Symbol;Acc:23421]
ARMC9	ENSSSCG00000016271	1.02133	0.00685917	0.0257598	armadillo repeat containing 9 [Source:HGNC Symbol;Acc:20730]
NUGGC	ENSSSCG00000009673	-1.10782	0.00701899	0.0262831	nuclear GTPase	germinal center associated [Source:HGNC Symbol;Acc:33550]
PLEKHB1	ENSSSCG00000014827	-1.27859	0.00711203	0.0265884	pleckstrin homology domain containing	family B (evectins) member 1 [Source:HGNC Symbol;Acc:19079]
SPEF2	ENSSSCG00000016831	-1.39776	0.00712372	0.0266149	sperm flagellar 2 [Source:HGNC Symbol;Acc:26293]
SDK1	ENSSSCG00000007574	-1.39915	0.0072857	0.0270712	sidekick cell adhesion molecule 1 [Source:HGNC Symbol;Acc:19307]
PTTG1	ENSSSCG00000017032	-1.1137	0.00741778	0.0274415	pituitary tumor-transforming 1 [Source:HGNC Symbol;Acc:9690]
PTTG2	ENSSSCG00000017032	-1.1137	0.007418	0.0274415	pituitary tumor-transforming 2 [Source:HGNC Symbol;Acc:9691]
CDK5R1	ENSSSCG00000017730	-1.69496	0.00744822	0.0275334	cyclin-dependent kinase 5	regulatory subunit 1 (p35) [Source:HGNC Symbol;Acc:1775]
NQO1	ENSSSCG00000002754	1.08665	0.00744678	0.0275334	NAD(P)H dehydrogenase	quinone 1 [Source:HGNC Symbol;Acc:2874]
BUB1B	ENSSSCG00000004782	-1.22977	0.00746639	0.0275917	BUB1 mitotic checkpoint serine/threonine kinase B [Source:HGNC Symbol;Acc:1149]
EML2	ENSSSCG00000020788	-1.33761	0.00754088	0.0277959	echinoderm microtubule associated protein like 2 [Source:HGNC Symbol;Acc:18035]
AFAP1	ENSSSCG00000008717	-1.12264	0.00767373	0.0281482	actin filament associated protein 1 [Source:HGNC Symbol;Acc:24017]
ALK	ENSSSCG00000008533	-5.26405	0.00767546	0.0281482	anaplastic lymphoma receptor tyrosine kinase [Source:HGNC Symbol;Acc:427]
EFR3B	ENSSSCG00000022933	-1.41913	0.00769424	0.0282081	EFR3 homolog B (S. cerevisiae) [Source:HGNC Symbol;Acc:29155]
DGKH	ENSSSCG00000009431	-1.47753	0.007725	0.028276	diacylglycerol kinase	eta [Source:HGNC Symbol;Acc:2854]
ENO4	ENSSSCG00000010664	-1.39501	0.00778616	0.0284728	enolase family member 4 [Source:HGNC Symbol;Acc:31670]
PPP1R9A	ENSSSCG00000028254	-1.15313	0.0077913	0.0284826	protein phosphatase 1	regulatory subunit 9A [Source:HGNC Symbol;Acc:14946]
TWIST2	ENSSSCG00000016343	-1.438	0.00780231	0.0285138	twist basic helix-loop-helix transcription factor 2 [Source:HGNC Symbol;Acc:20670]
SMOX	ENSSSCG00000007140	-1.04018	0.00785424	0.0286764	spermine oxidase [Source:HGNC Symbol;Acc:15862]
HSD11B1L	ENSSSCG00000030546	-1.02903	0.00794217	0.0289243	hydroxysteroid (11-beta) dehydrogenase 1-like [Source:HGNC Symbol;Acc:30419]
APOF	ENSSSCG00000000397	-1.17372	0.00797312	0.0290279	apolipoprotein F [Source:HGNC Symbol;Acc:615]
SCARNA2	ENSSSCG00000018682	-1.69413	0.00806446	0.029259	small Cajal body-specific RNA 2 [Source:HGNC Symbol;Acc:32558]
IGFBP1	ENSSSCG00000016728	-1.33215	0.00813253	0.029432	insulin-like growth factor binding protein 1 [Source:HGNC Symbol;Acc:5469]
CHST11	ENSSSCG00000000837	-1.42033	0.00814565	0.0294671	carbohydrate (chondroitin 4) sulfotransferase 11 [Source:HGNC Symbol;Acc:17422]
SEC14L3	ENSSSCG00000010008	-1.71167	0.00828194	0.0298791	SEC14-like 3 (S. cerevisiae) [Source:HGNC Symbol;Acc:18655]
FASN	ENSSSCG00000029944	-1.49279	0.00832737	0.0300149	fatty acid synthase [Source:HGNC Symbol;Acc:3594]
BSN	ENSSSCG00000026708	-1.46406	0.00848048	0.0305002	bassoon presynaptic cytomatrix protein [Source:HGNC Symbol;Acc:1117]
GPR68	ENSSSCG00000002439	-2.03577	0.00851811	0.0305879	G protein-coupled receptor 68 [Source:HGNC Symbol;Acc:4519]
MEOX2	ENSSSCG00000015357	-1.33026	0.00864381	0.0309623	mesenchyme homeobox 2 [Source:HGNC Symbol;Acc:7014]
WDR96	ENSSSCG00000010609	-1.0617	0.00867643	0.0310598	WD repeat domain 96 [Source:HGNC Symbol;Acc:26684]
TBX18	ENSSSCG00000004290	-1.08301	0.00872173	0.031193	T-box 18 [Source:HGNC Symbol;Acc:11595]
FRMD1	ENSSSCG00000004017	-1.15762	0.00876216	0.0313182	FERM domain containing 1 [Source:HGNC Symbol;Acc:21240]
PAQR4	ENSSSCG00000026248	-1.26012	0.00882296	0.0314868	progestin and adipoQ receptor family member IV [Source:HGNC Symbol;Acc:26386]
LAMC2	ENSSSCG00000022541	1.22104	0.00884231	0.0315271	laminin	gamma 2 [Source:HGNC Symbol;Acc:6493]
ACTRT3	ENSSSCG00000024585	-1.51915	0.00890144	0.0316886	actin-related protein T3 [Source:HGNC Symbol;Acc:24022]
MSH2	ENSSSCG00000008430	1.13327	0.00892812	0.0317463	mutS homolog 2	colon cancer	nonpolyposis type 1 (E. coli) [Source:HGNC Symbol;Acc:7325]
BCL2L11	ENSSSCG00000008108	-1.44584	0.00905235	0.0320972	BCL2-like 11 (apoptosis facilitator) [Source:HGNC Symbol;Acc:994]
CYP51A1	ENSSSCG00000015311	-1.09965	0.0091672	0.0324646	cytochrome P450	family 51	subfamily A	polypeptide 1 [Source:HGNC Symbol;Acc:2649]
SYCP2	ENSSSCG00000007529	-1.22776	0.00924984	0.0326771	synaptonemal complex protein 2 [Source:HGNC Symbol;Acc:11490]
PSD	ENSSSCG00000010581	-1.49264	0.00941937	0.0331443	pleckstrin and Sec7 domain containing [Source:HGNC Symbol;Acc:9507]
TMEM65	ENSSSCG00000005977	-1.23027	0.00945133	0.0332365	transmembrane protein 65 [Source:HGNC Symbol;Acc:25203]
TAT	ENSSSCG00000002736	-1.39503	0.00961282	0.0336908	tyrosine aminotransferase [Source:HGNC Symbol;Acc:11573]
TDRD12	ENSSSCG00000002857	-1.56515	0.00966998	0.0338303	tudor domain containing 12 [Source:HGNC Symbol;Acc:25044]
AHR	ENSSSCG00000030484	1.04303	0.00974681	0.0340269	aryl hydrocarbon receptor [Source:HGNC Symbol;Acc:348]
BEND6	ENSSSCG00000001498	-1.16181	0.00976841	0.0340818	BEN domain containing 6 [Source:HGNC Symbol;Acc:20871]
SLC28A3	ENSSSCG00000010960	-1.02024	0.00978726	0.0341269	solute carrier family 28 (sodium-coupled nucleoside transporter)	member 3 [Source:HGNC Symbol;Acc:16484]
RN7SL305P	ENSSSCG00000029540	-1.73146	0.00988014	0.0344076	RNA	7SL	cytoplasmic 305	pseudogene [Source:HGNC Symbol;Acc:46321]
MVK	ENSSSCG00000009931	-1.00437	0.00991513	0.0344999	mevalonate kinase [Source:HGNC Symbol;Acc:7530]
TMED6	ENSSSCG00000002761	-1.44415	0.00991999	0.0345064	transmembrane emp24 protein transport domain containing 6 [Source:HGNC Symbol;Acc:28331]
THSD4	ENSSSCG00000021112	-1.5096	0.0100197	0.0347591	thrombospondin	type I	domain containing 4 [Source:HGNC Symbol;Acc:25835]
ALDH1A1	ENSSSCG00000028996	1.02468	0.0103239	0.0355687	aldehyde dehydrogenase 1 family	member A1 [Source:HGNC Symbol;Acc:402]
CLDN11	ENSSSCG00000011747	-1.80664	0.0104076	0.0357505	claudin 11 [Source:HGNC Symbol;Acc:8514]
KAL1	ENSSSCG00000012101	-1.30336	0.0104175	0.035756	Kallmann syndrome 1 sequence [Source:HGNC Symbol;Acc:6211]
CHI3L2	ENSSSCG00000006796	1.37225	0.0105632	0.0361451	chitinase 3-like 2 [Source:HGNC Symbol;Acc:1933]
ZNF827	ENSSSCG00000009037	-1.4583	0.0108361	0.0369149	zinc finger protein 827 [Source:HGNC Symbol;Acc:27193]
DUSP2	ENSSSCG00000008128	-1.138	0.0109231	0.0371455	dual specificity phosphatase 2 [Source:HGNC Symbol;Acc:3068]
KANK4	ENSSSCG00000003821	-1.34317	0.0109605	0.0372291	KN motif and ankyrin repeat domains 4 [Source:HGNC Symbol;Acc:27263]
DENND2C	ENSSSCG00000012421	-1.09638	0.0110336	0.0374471	DENN/MADD domain containing 2C [Source:HGNC Symbol;Acc:24748]
SH3RF2	ENSSSCG00000024112	-1.07159	0.0110345	0.0374471	SH3 domain containing ring finger 2 [Source:HGNC Symbol;Acc:26299]
RGAG4	ENSSSCG00000020876	-1.03023	0.0110685	0.0375297	retrotransposon gag domain containing 4 [Source:HGNC Symbol;Acc:29430]
ANGPTL3	ENSSSCG00000003819	-1.04541	0.0111112	0.0376302	angiopoietin-like 3 [Source:HGNC Symbol;Acc:491]
RGS8	ENSSSCG00000015551	-3.43153	0.0112132	0.0379303	regulator of G-protein signaling 8 [Source:HGNC Symbol;Acc:16810]
KIAA1614	ENSSSCG00000015538	-1.05083	0.0112479	0.038015	KIAA1614 [Source:HGNC Symbol;Acc:29327]
CCDC116	ENSSSCG00000010086	1.68652	0.0112953	0.0381307	coiled-coil domain containing 116 [Source:HGNC Symbol;Acc:26688]
PCDH19	ENSSSCG00000012479	-1.39023	0.0113978	0.0383871	protocadherin 19 [Source:HGNC Symbol;Acc:14270]
NCCRP1	ENSSSCG00000026407	-1.55338	0.0114585	0.0385017	non-specific cytotoxic cell receptor protein 1 homolog (zebrafish) [Source:HGNC Symbol;Acc:33739]
ABCA4	ENSSSCG00000006890	-1.21596	0.011609	0.0388491	ATP-binding cassette	sub-family A (ABC1)	member 4 [Source:HGNC Symbol;Acc:34]
OGDHL	ENSSSCG00000010394	-1.50217	0.0116397	0.0389164	oxoglutarate dehydrogenase-like [Source:HGNC Symbol;Acc:25590]
ADH4	ENSSSCG00000009184	-1.67868	0.0116714	0.0389791	alcohol dehydrogenase 4 (class II)	pi polypeptide [Source:HGNC Symbol;Acc:252]
SLC9A5	ENSSSCG00000002783	-1.33325	0.01167	0.0389791	solute carrier family 9	subfamily A (NHE5	cation proton antiporter 5)	member 5 [Source:HGNC Symbol;Acc:11078]
EPHB2	ENSSSCG00000003527	-1.4503	0.0117064	0.0390505	EPH receptor B2 [Source:HGNC Symbol;Acc:3393]
CYB5D1	ENSSSCG00000017972	1.02768	0.0117656	0.0391578	cytochrome b5 domain containing 1 [Source:HGNC Symbol;Acc:26516]
HSPA4L	ENSSSCG00000009077	1.4039	0.0118571	0.0394169	heat shock 70kDa protein 4-like [Source:HGNC Symbol;Acc:17041]
CD1E	ENSSSCG00000006450	1.53079	0.0119262	0.0395896	CD1e molecule [Source:HGNC Symbol;Acc:1638]
ZBTB32	ENSSSCG00000002908	-1.19959	0.0119668	0.0396902	zinc finger and BTB domain containing 32 [Source:HGNC Symbol;Acc:16763]
TNNT2	ENSSSCG00000023031	-2.89195	0.0120504	0.0398644	troponin T type 2 (cardiac) [Source:HGNC Symbol;Acc:11949]
ZWINT	ENSSSCG00000027984	-1.17131	0.0123182	0.0406224	ZW10 interactor	kinetochore protein [Source:HGNC Symbol;Acc:13195]
GNPTAB	ENSSSCG00000023236	-1.25662	0.0124013	0.0408615	N-acetylglucosamine-1-phosphate transferase	alpha and beta subunits [Source:HGNC Symbol;Acc:29670]
WISP3	ENSSSCG00000004422	-1.532	0.0126343	0.0414988	WNT1 inducible signaling pathway protein 3 [Source:HGNC Symbol;Acc:12771]
PTCHD2	ENSSSCG00000030627	-1.41587	0.0127326	0.0417862	patched domain containing 2 [Source:HGNC Symbol;Acc:29251]
PROM1	ENSSSCG00000008745	-1.23897	0.0128878	0.0421994	prominin 1 [Source:HGNC Symbol;Acc:9454]
DPYS	ENSSSCG00000006040	-1.08094	0.0130717	0.0425585	dihydropyrimidinase [Source:HGNC Symbol;Acc:3013]
MCTP1	ENSSSCG00000025286	-1.30629	0.0130666	0.0425585	multiple C2 domains	transmembrane 1 [Source:HGNC Symbol;Acc:26183]
TMEM145	ENSSSCG00000003022	-1.07319	0.0131069	0.0426391	transmembrane protein 145 [Source:HGNC Symbol;Acc:26912]
CADM3	ENSSSCG00000006415	-1.29841	0.0131231	0.0426795	cell adhesion molecule 3 [Source:HGNC Symbol;Acc:17601]
SC5D	ENSSSCG00000028517	-1.04564	0.013142	0.0427037	sterol-C5-desaturase [Source:HGNC Symbol;Acc:10547]
ALOX15	ENSSSCG00000017923	-2.21261	0.0131598	0.042739	arachidonate 15-lipoxygenase [Source:HGNC Symbol;Acc:433]
TNNI3	ENSSSCG00000024505	-1.04674	0.0132518	0.0429892	troponin I type 3 (cardiac) [Source:HGNC Symbol;Acc:11947]
TSPO2	ENSSSCG00000001605	1.36523	0.0132647	0.0430191	translocator protein 2 [Source:HGNC Symbol;Acc:21256]
ADIRF	ENSSSCG00000029058	-2.58781	0.0134736	0.0435713	adipogenesis regulatory factor [Source:HGNC Symbol;Acc:24043]
NRIP3	ENSSSCG00000014570	-1.67461	0.0135295	0.0437166	nuclear receptor interacting protein 3 [Source:HGNC Symbol;Acc:1167]
GLI3	ENSSSCG00000016762	-1.36375	0.0135432	0.0437259	GLI family zinc finger 3 [Source:HGNC Symbol;Acc:4319]
TTR	ENSSSCG00000023686	-1.13285	0.0135899	0.0438275	transthyretin [Source:HGNC Symbol;Acc:12405]
SCN2A	ENSSSCG00000015905	-2.05799	0.0136311	0.043923	sodium channel	voltage-gated	type II	alpha subunit [Source:HGNC Symbol;Acc:10588]
NETO2	ENSSSCG00000028434	1.12886	0.013766	0.0442719	neuropilin (NRP) and tolloid (TLL)-like 2 [Source:HGNC Symbol;Acc:14644]
TRGV11	ENSSSCG00000024764	-1.52795	0.0137907	0.0443266	T cell receptor gamma variable 11 (non-functional) [Source:HGNC Symbol;Acc:12286]
LIPN	ENSSSCG00000010443	2.24737	0.0138006	0.0443335	lipase	family member N [Source:HGNC Symbol;Acc:23452]
CX3CL1	ENSSSCG00000024759	-1.36701	0.013825	0.0443752	chemokine (C-X3-C motif) ligand 1 [Source:HGNC Symbol;Acc:10647]
UPP2	ENSSSCG00000021938	-1.08009	0.0139135	0.0445357	uridine phosphorylase 2 [Source:HGNC Symbol;Acc:23061]
CRYAB	ENSSSCG00000015025	-1.54713	0.0139181	0.0445379	crystallin	alpha B [Source:HGNC Symbol;Acc:2389]
MN1	ENSSSCG00000009966	-1.38609	0.0140068	0.0447596	meningioma (disrupted in balanced translocation) 1 [Source:HGNC Symbol;Acc:7180]
PNOC	ENSSSCG00000009675	2.30077	0.0141747	0.0452089	prepronociceptin [Source:HGNC Symbol;Acc:9163]
HEPH	ENSSSCG00000012363	-1.39116	0.0143243	0.0455626	hephaestin [Source:HGNC Symbol;Acc:4866]
SLC6A6	ENSSSCG00000028099	-1.1601	0.0143627	0.0456319	solute carrier family 6 (neurotransmitter transporter	taurine)	member 6 [Source:HGNC Symbol;Acc:11052]
FAM43B	ENSSSCG00000030706	-4.16281	0.0145309	0.0460523	family with sequence similarity 43	member B [Source:HGNC Symbol;Acc:31791]
SPDYA	ENSSSCG00000008538	-1.17612	0.0145626	0.0461236	speedy homolog A (Xenopus laevis) [Source:HGNC Symbol;Acc:30613]
EFHD1	ENSSSCG00000016290	-1.48907	0.0147004	0.0464749	EF-hand domain family	member D1 [Source:HGNC Symbol;Acc:29556]
C11orf65	ENSSSCG00000015008	1.16617	0.0147124	0.0464761	chromosome 11 open reading frame 65 [Source:HGNC Symbol;Acc:28519]
KCNK7	ENSSSCG00000027464	-1.92553	0.0148416	0.0467499	potassium channel	subfamily K	member 7 [Source:HGNC Symbol;Acc:6282]
CELA2A	ENSSSCG00000003459	-1.86725	0.0151981	0.0476369	chymotrypsin-like elastase family	member 2A [Source:HGNC Symbol;Acc:24609]
CELA2B	ENSSSCG00000003459	-1.86725	0.0151999	0.0476369	chymotrypsin-like elastase family	member 2B [Source:HGNC Symbol;Acc:29995]
FAM83F	ENSSSCG00000000079	1.2104	0.01533	0.0480185	family with sequence similarity 83	member F [Source:HGNC Symbol;Acc:25148]
HSD17B6	ENSSSCG00000027854	-1.04223	0.0154217	0.0482535	hydroxysteroid (17-beta) dehydrogenase 6 [Source:HGNC Symbol;Acc:23316]
KCNIP1	ENSSSCG00000017003	-1.45005	0.0154299	0.0482602	Kv channel interacting protein 1 [Source:HGNC Symbol;Acc:15521]
KCNIP4	ENSSSCG00000023934	2.57163	0.0155853	0.048594	Kv channel interacting protein 4 [Source:HGNC Symbol;Acc:30083]
E2F8	ENSSSCG00000013352	-1.04177	0.0156772	0.0488413	E2F transcription factor 8 [Source:HGNC Symbol;Acc:24727]
SLC16A4	ENSSSCG00000030050	-1.05291	0.0159076	0.0493726	solute carrier family 16	member 4 (monocarboxylic acid transporter 5) [Source:HGNC Symbol;Acc:10925]
FGF14	ENSSSCG00000009527	-1.69955	0.0160548	0.0496826	fibroblast growth factor 14 [Source:HGNC Symbol;Acc:3671]
SETBP1	ENSSSCG00000004490	-1.02323	0.0161763	0.0499788	SET binding protein 1 [Source:HGNC Symbol;Acc:15573]

## Sheet: FR20vBaseline
hgnc_symbol	pig_ensembl_gene_id	logFC	PValue	FDR	description
DES	ENSSSCG00000020785	-6.79285	1e-21	1.16e-17	desmin [Source:HGNC Symbol;Acc:2770]
ASB5	ENSSSCG00000030395	-8.41355	2.57e-20	1.05e-16	ankyrin repeat and SOCS box containing 5 [Source:HGNC Symbol;Acc:17180]
PDLIM3	ENSSSCG00000015796	-7.3669	2.73e-20	1.05e-16	PDZ and LIM domain 3 [Source:HGNC Symbol;Acc:20767]
STAC3	ENSSSCG00000029471	-8.28698	3.42e-19	9.86e-16	SH3 and cysteine rich domain 3 [Source:HGNC Symbol;Acc:28423]
ENO3	ENSSSCG00000017904	-7.55586	1.43e-17	3.31e-14	enolase 3 (beta	muscle) [Source:HGNC Symbol;Acc:3354]
ACTC1	ENSSSCG00000004803	-10.6182	4.08e-17	7.85e-14	actin	alpha	cardiac muscle 1 [Source:HGNC Symbol;Acc:143]
ACTN2	ENSSSCG00000010144	-8.62394	5.17e-17	8.52e-14	actinin	alpha 2 [Source:HGNC Symbol;Acc:164]
FLNC	ENSSSCG00000016578	-8.66943	5.9e-17	8.52e-14	filamin C	gamma [Source:HGNC Symbol;Acc:3756]
LMCD1	ENSSSCG00000011538	-3.98496	1.05e-16	1.34e-13	LIM and cysteine-rich domains 1 [Source:HGNC Symbol;Acc:6633]
CMYA5	ENSSSCG00000028800	-4.96042	2.64e-16	3.05e-13	cardiomyopathy associated 5 [Source:HGNC Symbol;Acc:14305]
PYGM	ENSSSCG00000013022	-7.14511	3.23e-16	3.19e-13	phosphorylase	glycogen	muscle [Source:HGNC Symbol;Acc:9726]
TPM2	ENSSSCG00000005316	-4.30108	3.31e-16	3.19e-13	tropomyosin 2 (beta) [Source:HGNC Symbol;Acc:12011]
MYBPC1	ENSSSCG00000000866	-7.48241	3.84e-16	3.41e-13	myosin binding protein C	slow type [Source:HGNC Symbol;Acc:7549]
ANKRD1	ENSSSCG00000010461	-7.71591	7.73e-16	6.38e-13	ankyrin repeat domain 1 (cardiac muscle) [Source:HGNC Symbol;Acc:15819]
FHL1	ENSSSCG00000012699	-5.02565	9.42e-16	7.26e-13	four and a half LIM domains 1 [Source:HGNC Symbol;Acc:3702]
BVES	ENSSSCG00000004366	-4.23566	1.15e-15	8.31e-13	blood vessel epicardial substance [Source:HGNC Symbol;Acc:1152]
MYO18B	ENSSSCG00000009957	-9.85274	1.34e-15	9.14e-13	myosin XVIIIB [Source:HGNC Symbol;Acc:18150]
AK1	ENSSSCG00000005627	-5.09431	2.06e-15	1.32e-12	adenylate kinase 1 [Source:HGNC Symbol;Acc:361]
ZFAND5	ENSSSCG00000005264	-2.43775	2.96e-15	1.8e-12	zinc finger	AN1-type domain 5 [Source:HGNC Symbol;Acc:13008]
FRAS1	ENSSSCG00000008991	-4.11997	4.43e-15	2.56e-12	Fraser syndrome 1 [Source:HGNC Symbol;Acc:19185]
FAM134B	ENSSSCG00000016792	-3.71059	5.97e-15	3.29e-12	family with sequence similarity 134	member B [Source:HGNC Symbol;Acc:25964]
PKIA	ENSSSCG00000006163	-4.01409	1.19e-14	6.23e-12	protein kinase (cAMP-dependent	catalytic) inhibitor alpha [Source:HGNC Symbol;Acc:9017]
FGF23	ENSSSCG00000029028	4.70584	1.29e-14	6.47e-12	fibroblast growth factor 23 [Source:HGNC Symbol;Acc:3680]
NEXN	ENSSSCG00000003768	-5.05051	1.44e-14	6.92e-12	nexilin (F actin binding protein) [Source:HGNC Symbol;Acc:29557]
CKMT2	ENSSSCG00000014128	-6.71659	1.5e-14	6.94e-12	creatine kinase	mitochondrial 2 (sarcomeric) [Source:HGNC Symbol;Acc:1996]
SYNM	ENSSSCG00000029613	-4.37855	2.79e-14	1.24e-11	synemin	intermediate filament protein [Source:HGNC Symbol;Acc:24466]
COX6A2	ENSSSCG00000025688	-2.64573	3.5e-14	1.5e-11	cytochrome c oxidase subunit VIa polypeptide 2 [Source:HGNC Symbol;Acc:2279]
KCNQ5	ENSSSCG00000004281	-2.60449	5.26e-14	2.15e-11	potassium voltage-gated channel	KQT-like subfamily	member 5 [Source:HGNC Symbol;Acc:6299]
PDE4D	ENSSSCG00000016929	-2.64944	5.39e-14	2.15e-11	phosphodiesterase 4D	cAMP-specific [Source:HGNC Symbol;Acc:8783]
BCAT1	ENSSSCG00000029163	2.49815	8e-14	2.89e-11	branched chain amino-acid transaminase 1	cytosolic [Source:HGNC Symbol;Acc:976]
CYP2B6	ENSSSCG00000003006	3.16955	7.5e-14	2.89e-11	cytochrome P450	family 2	subfamily B	polypeptide 6 [Source:HGNC Symbol;Acc:2615]
LRRC2	ENSSSCG00000026945	-4.65636	7.83e-14	2.89e-11	leucine rich repeat containing 2 [Source:HGNC Symbol;Acc:14676]
NEB	ENSSSCG00000016397	-8.33639	8.52e-14	2.98e-11	nebulin [Source:HGNC Symbol;Acc:7720]
CAP2	ENSSSCG00000001068	-6.18563	9e-14	3.06e-11	CAP	adenylate cyclase-associated protein	2 (yeast) [Source:HGNC Symbol;Acc:20039]
DENND2D	ENSSSCG00000006797	2.03983	1.18e-13	3.89e-11	DENN/MADD domain containing 2D [Source:HGNC Symbol;Acc:26192]
RAMP1	ENSSSCG00000016331	-2.8776	1.73e-13	5.55e-11	receptor (G protein-coupled) activity modifying protein 1 [Source:HGNC Symbol;Acc:9843]
KLHL30	ENSSSCG00000026600	-9.57706	1.92e-13	5.98e-11	kelch-like family member 30 [Source:HGNC Symbol;Acc:24770]
LMOD3	ENSSSCG00000011508	-8.22285	2.36e-13	7.18e-11	leiomodin 3 (fetal) [Source:HGNC Symbol;Acc:6649]
OXCT1	ENSSSCG00000016863	-3.24743	2.76e-13	8.16e-11	3-oxoacid CoA transferase 1 [Source:HGNC Symbol;Acc:8527]
FBXO30	ENSSSCG00000004121	-2.88121	2.83e-13	8.17e-11	F-box protein 30 [Source:HGNC Symbol;Acc:15600]
RUNX1	ENSSSCG00000012051	-4.37988	3.06e-13	8.62e-11	runt-related transcription factor 1 [Source:HGNC Symbol;Acc:10471]
TNNT1	ENSSSCG00000025353	-9.1747	3.26e-13	8.95e-11	troponin T type 1 (skeletal	slow) [Source:HGNC Symbol;Acc:11948]
DESI1	ENSSSCG00000000060	1.27376	3.36e-13	9.03e-11	desumoylating isopeptidase 1 [Source:HGNC Symbol;Acc:24577]
XPNPEP1	ENSSSCG00000010620	1.16987	3.87e-13	1.02e-10	X-prolyl aminopeptidase (aminopeptidase P) 1	soluble [Source:HGNC Symbol;Acc:12822]
FAM189A2	ENSSSCG00000005249	-3.93459	4.62e-13	1.17e-10	family with sequence similarity 189	member A2 [Source:HGNC Symbol;Acc:24820]
TPM1	ENSSSCG00000004570	-3.31927	4.67e-13	1.17e-10	tropomyosin 1 (alpha) [Source:HGNC Symbol;Acc:12010]
HK2	ENSSSCG00000008261	-7.7216	4.92e-13	1.21e-10	hexokinase 2 [Source:HGNC Symbol;Acc:4923]
DDIT4L	ENSSSCG00000025240	-4.30193	5.91e-13	1.42e-10	DNA-damage-inducible transcript 4-like [Source:HGNC Symbol;Acc:30555]
ABHD5	ENSSSCG00000011297	1.62647	7.52e-13	1.77e-10	abhydrolase domain containing 5 [Source:HGNC Symbol;Acc:21396]
REEP1	ENSSSCG00000023710	-4.22378	1.06e-12	2.45e-10	receptor accessory protein 1 [Source:HGNC Symbol;Acc:25786]
COX7A1	ENSSSCG00000025533	-1.72316	1.15e-12	2.6e-10	cytochrome c oxidase subunit VIIa polypeptide 1 (muscle) [Source:HGNC Symbol;Acc:2287]
TACC2	ENSSSCG00000028063	-3.89119	1.27e-12	2.83e-10	transforming	acidic coiled-coil containing protein 2 [Source:HGNC Symbol;Acc:11523]
MYBPC2	ENSSSCG00000003218	-7.35671	1.62e-12	3.54e-10	myosin binding protein C	fast type [Source:HGNC Symbol;Acc:7550]
DHRS4	ENSSSCG00000002013	2.9633	1.81e-12	3.74e-10	dehydrogenase/reductase (SDR family) member 4 [Source:HGNC Symbol;Acc:16985]
DHRS4L2	ENSSSCG00000002013	2.9633	1.81e-12	3.74e-10	dehydrogenase/reductase (SDR family) member 4 like 2 [Source:HGNC Symbol;Acc:19731]
SPTB	ENSSSCG00000002277	-7.2695	1.84e-12	3.74e-10	spectrin	beta	erythrocytic [Source:HGNC Symbol;Acc:11274]
SYNPO2	ENSSSCG00000009111	-4.10015	1.81e-12	3.74e-10	synaptopodin 2 [Source:HGNC Symbol;Acc:17732]
SHISA2	ENSSSCG00000030113	-7.42705	2.61e-12	5.19e-10	shisa homolog 2 (Xenopus laevis) [Source:HGNC Symbol;Acc:20366]
C16orf80	ENSSSCG00000002805	-2.13027	2.92e-12	5.72e-10	chromosome 16 open reading frame 80 [Source:HGNC Symbol;Acc:29523]
FOXO1	ENSSSCG00000009370	-1.49408	3.98e-12	7.54e-10	forkhead box O1 [Source:HGNC Symbol;Acc:3819]
RGMA	ENSSSCG00000002267	-4.03161	3.95e-12	7.54e-10	RGM domain family	member A [Source:HGNC Symbol;Acc:30308]
CLIC5	ENSSSCG00000001711	-4.10782	5.56e-12	1.04e-09	chloride intracellular channel 5 [Source:HGNC Symbol;Acc:13517]
DYRK2	ENSSSCG00000000958	-1.23171	5.98e-12	1.1e-09	dual-specificity tyrosine-(Y)-phosphorylation regulated kinase 2 [Source:HGNC Symbol;Acc:3093]
UBE2D4	ENSSSCG00000016722	-1.24845	8.94e-12	1.61e-09	ubiquitin-conjugating enzyme E2D 4 (putative) [Source:HGNC Symbol;Acc:21647]
ANKRD23	ENSSSCG00000008200	-5.27354	1.25e-11	2.22e-09	ankyrin repeat domain 23 [Source:HGNC Symbol;Acc:24470]
HR	ENSSSCG00000009616	-3.60378	1.28e-11	2.24e-09	hair growth associated [Source:HGNC Symbol;Acc:5172]
P2RX5	ENSSSCG00000017868	-2.96675	1.35e-11	2.33e-09	purinergic receptor P2X	ligand-gated ion channel	5 [Source:HGNC Symbol;Acc:8536]
TMOD4	ENSSSCG00000006631	-9.65795	1.37e-11	2.33e-09	tropomodulin 4 (muscle) [Source:HGNC Symbol;Acc:11874]
TCAP	ENSSSCG00000017500	-8.51115	1.57e-11	2.63e-09	titin-cap [Source:HGNC Symbol;Acc:11610]
ANKRD2	ENSSSCG00000010522	-9.40834	1.65e-11	2.72e-09	ankyrin repeat domain 2 (stretch responsive muscle) [Source:HGNC Symbol;Acc:495]
EPM2A	ENSSSCG00000004122	-1.72843	1.7e-11	2.77e-09	epilepsy	progressive myoclonus type 2A	Lafora disease (laforin) [Source:HGNC Symbol;Acc:3413]
ANO5	ENSSSCG00000013344	-5.94875	2.32e-11	3.67e-09	anoctamin 5 [Source:HGNC Symbol;Acc:27337]
SMARCD3	ENSSSCG00000016435	-2.55836	2.29e-11	3.67e-09	SWI/SNF related	matrix associated	actin dependent regulator of chromatin	subfamily d	member 3 [Source:HGNC Symbol;Acc:11108]
PEBP4	ENSSSCG00000009631	-3.34147	2.83e-11	4.42e-09	phosphatidylethanolamine-binding protein 4 [Source:HGNC Symbol;Acc:28319]
VPS37B	ENSSSCG00000028889	-2.77478	3.05e-11	4.7e-09	vacuolar protein sorting 37 homolog B (S. cerevisiae) [Source:HGNC Symbol;Acc:25754]
RYR1	ENSSSCG00000002961	-8.92024	3.49e-11	5.24e-09	ryanodine receptor 1 (skeletal) [Source:HGNC Symbol;Acc:10483]
TTC9	ENSSSCG00000020701	-4.7657	3.47e-11	5.24e-09	tetratricopeptide repeat domain 9 [Source:HGNC Symbol;Acc:20267]
CLDN4	ENSSSCG00000007718	2.57959	4.24e-11	6.24e-09	claudin 4 [Source:HGNC Symbol;Acc:2046]
LPIN1	ENSSSCG00000008624	-3.18619	4.27e-11	6.24e-09	lipin 1 [Source:HGNC Symbol;Acc:13345]
PPP1R3G	ENSSSCG00000000997	-2.57343	4.9e-11	7.07e-09	protein phosphatase 1	regulatory subunit 3G [Source:HGNC Symbol;Acc:14945]
SLC25A4	ENSSSCG00000015790	-1.57635	5.37e-11	7.66e-09	solute carrier family 25 (mitochondrial carrier; adenine nucleotide translocator)	member 4 [Source:HGNC Symbol;Acc:10990]
XK	ENSSSCG00000023642	-3.35065	6.86e-11	9.67e-09	X-linked Kx blood group (McLeod syndrome) [Source:HGNC Symbol;Acc:12811]
CACNB1	ENSSSCG00000017510	-3.67579	8.29e-11	1.15e-08	calcium channel	voltage-dependent	beta 1 subunit [Source:HGNC Symbol;Acc:1401]
MMP15	ENSSSCG00000002806	-1.66948	8.61e-11	1.17e-08	matrix metallopeptidase 15 (membrane-inserted) [Source:HGNC Symbol;Acc:7161]
SLC41A1	ENSSSCG00000020783	-3.24608	8.55e-11	1.17e-08	solute carrier family 41	member 1 [Source:HGNC Symbol;Acc:19429]
MLLT11	ENSSSCG00000030278	-4.20491	8.72e-11	1.17e-08	myeloid/lymphoid or mixed-lineage leukemia (trithorax homolog	Drosophila); translocated to	11 [Source:HGNC Symbol;Acc:16997]
HRC	ENSSSCG00000003156	-3.94186	9.87e-11	1.31e-08	histidine rich calcium binding protein [Source:HGNC Symbol;Acc:5178]
PRKCQ	ENSSSCG00000011131	-4.02284	1.12e-10	1.47e-08	protein kinase C	theta [Source:HGNC Symbol;Acc:9410]
PPP1R12B	ENSSSCG00000010925	-3.43373	1.33e-10	1.7e-08	protein phosphatase 1	regulatory subunit 12B [Source:HGNC Symbol;Acc:7619]
CAPN3	ENSSSCG00000004728	-4.32658	1.4e-10	1.78e-08	calpain 3	(p94) [Source:HGNC Symbol;Acc:1480]
FXYD1	ENSSSCG00000021374	-1.56479	1.68e-10	2.11e-08	FXYD domain containing ion transport regulator 1 [Source:HGNC Symbol;Acc:4025]
RBM24	ENSSSCG00000001066	-9.96484	2.15e-10	2.67e-08	RNA binding motif protein 24 [Source:HGNC Symbol;Acc:21539]
NQO1	ENSSSCG00000002754	2.7267	2.28e-10	2.8e-08	NAD(P)H dehydrogenase	quinone 1 [Source:HGNC Symbol;Acc:2874]
RARB	ENSSSCG00000011212	1.22969	2.3e-10	2.8e-08	retinoic acid receptor	beta [Source:HGNC Symbol;Acc:9865]
ASB2	ENSSSCG00000002467	-3.94338	2.4e-10	2.88e-08	ankyrin repeat and SOCS box containing 2 [Source:HGNC Symbol;Acc:16012]
PARP3	ENSSSCG00000023033	1.20703	2.5e-10	2.98e-08	poly (ADP-ribose) polymerase family	member 3 [Source:HGNC Symbol;Acc:273]
MACROD1	ENSSSCG00000013043	-1.91093	2.71e-10	3.16e-08	MACRO domain containing 1 [Source:HGNC Symbol;Acc:29598]
STC2	ENSSSCG00000016983	-3.63497	2.7e-10	3.16e-08	stanniocalcin 2 [Source:HGNC Symbol;Acc:11374]
ACACB	ENSSSCG00000009937	-3.8478	2.85e-10	3.28e-08	acetyl-CoA carboxylase beta [Source:HGNC Symbol;Acc:85]
VMO1	ENSSSCG00000017915	-1.65438	2.87e-10	3.28e-08	vitelline membrane outer layer 1 homolog (chicken) [Source:HGNC Symbol;Acc:30387]
RBM38	ENSSSCG00000007504	-2.4318	2.96e-10	3.35e-08	RNA binding motif protein 38 [Source:HGNC Symbol;Acc:15818]
GALNT16	ENSSSCG00000002306	-2.92392	3.04e-10	3.41e-08	UDP-N-acetyl-alpha-D-galactosamine:polypeptide N-acetylgalactosaminyltransferase 16 [Source:HGNC Symbol;Acc:23233]
UCP3	ENSSSCG00000014834	-4.48199	3.62e-10	4.02e-08	uncoupling protein 3 (mitochondrial	proton carrier) [Source:HGNC Symbol;Acc:12519]
ITIH4	ENSSSCG00000011453	2.58545	3.72e-10	4.07e-08	inter-alpha-trypsin inhibitor heavy chain family	member 4 [Source:HGNC Symbol;Acc:6169]
ANKRD29	ENSSSCG00000003708	1.29819	4.55e-10	4.92e-08	ankyrin repeat domain 29 [Source:HGNC Symbol;Acc:27110]
RNF157	ENSSSCG00000017186	-3.03767	4.6e-10	4.92e-08	ring finger protein 157 [Source:HGNC Symbol;Acc:29402]
CD36	ENSSSCG00000027203	-3.69291	4.66e-10	4.93e-08	CD36 molecule (thrombospondin receptor) [Source:HGNC Symbol;Acc:1663]
PRUNE2	ENSSSCG00000005278	-5.49788	5.22e-10	5.43e-08	prune homolog 2 (Drosophila) [Source:HGNC Symbol;Acc:25209]
SPSB3	ENSSSCG00000008015	-1.21584	6.37e-10	6.51e-08	splA/ryanodine receptor domain and SOCS box containing 3 [Source:HGNC Symbol;Acc:30629]
APOD	ENSSSCG00000024821	-4.5425	7.63e-10	7.6e-08	apolipoprotein D [Source:HGNC Symbol;Acc:612]
GPCPD1	ENSSSCG00000007043	-2.10145	7.55e-10	7.6e-08	glycerophosphocholine phosphodiesterase GDE1 homolog (S. cerevisiae) [Source:HGNC Symbol;Acc:26957]
JPH2	ENSSSCG00000007369	-3.49284	7.58e-10	7.6e-08	junctophilin 2 [Source:HGNC Symbol;Acc:14202]
PDPN	ENSSSCG00000003451	-5.49032	8.75e-10	8.64e-08	podoplanin [Source:HGNC Symbol;Acc:29602]
SYNPO2L	ENSSSCG00000010303	-7.88195	9.43e-10	9.23e-08	synaptopodin 2-like [Source:HGNC Symbol;Acc:23532]
MMP11	ENSSSCG00000010071	-2.02388	9.62e-10	9.34e-08	matrix metallopeptidase 11 (stromelysin 3) [Source:HGNC Symbol;Acc:7157]
RNF39	ENSSSCG00000025208	1.74818	9.79e-10	9.43e-08	ring finger protein 39 [Source:HGNC Symbol;Acc:18064]
ASNS	ENSSSCG00000015340	2.15185	1.07e-09	1.01e-07	asparagine synthetase (glutamine-hydrolyzing) [Source:HGNC Symbol;Acc:753]
SLCO3A1	ENSSSCG00000002263	-2.83779	1.07e-09	1.01e-07	solute carrier organic anion transporter family	member 3A1 [Source:HGNC Symbol;Acc:10952]
POPDC3	ENSSSCG00000004367	-6.6388	1.2e-09	1.12e-07	popeye domain containing 3 [Source:HGNC Symbol;Acc:17649]
FABP3	ENSSSCG00000011419	-3.35318	1.31e-09	1.21e-07	fatty acid binding protein 3	muscle and heart (mammary-derived growth inhibitor) [Source:HGNC Symbol;Acc:3557]
CLIP4	ENSSSCG00000008535	-6.96109	1.38e-09	1.27e-07	CAP-GLY domain containing linker protein family	member 4 [Source:HGNC Symbol;Acc:26108]
PEX11A	ENSSSCG00000027052	1.62583	1.46e-09	1.32e-07	peroxisomal biogenesis factor 11 alpha [Source:HGNC Symbol;Acc:8852]
TMEM52	ENSSSCG00000028530	-4.66009	1.52e-09	1.37e-07	transmembrane protein 52 [Source:HGNC Symbol;Acc:27916]
FKBP1B	ENSSSCG00000008588	1.96936	1.58e-09	1.42e-07	FK506 binding protein 1B	12.6 kDa [Source:HGNC Symbol;Acc:3712]
LDB3	ENSSSCG00000010359	-7.61471	1.74e-09	1.55e-07	LIM domain binding 3 [Source:HGNC Symbol;Acc:15710]
DUSP3	ENSSSCG00000020744	-1.60165	1.95e-09	1.72e-07	dual specificity phosphatase 3 [Source:HGNC Symbol;Acc:3069]
ADCY2	ENSSSCG00000017101	-6.58398	2.03e-09	1.76e-07	adenylate cyclase 2 (brain) [Source:HGNC Symbol;Acc:233]
C12orf66	ENSSSCG00000030352	-1.08174	2.03e-09	1.76e-07	chromosome 12 open reading frame 66 [Source:HGNC Symbol;Acc:26517]
FHOD3	ENSSSCG00000027935	-2.7262	2.17e-09	1.87e-07	formin homology 2 domain containing 3 [Source:HGNC Symbol;Acc:26178]
ENTPD5	ENSSSCG00000002355	2.65815	2.35e-09	2.01e-07	ectonucleoside triphosphate diphosphohydrolase 5 [Source:HGNC Symbol;Acc:3367]
POPDC2	ENSSSCG00000011894	-5.24852	2.48e-09	2.11e-07	popeye domain containing 2 [Source:HGNC Symbol;Acc:17648]
PRKAG2	ENSSSCG00000016432	-1.14143	2.58e-09	2.18e-07	protein kinase	AMP-activated	gamma 2 non-catalytic subunit [Source:HGNC Symbol;Acc:9386]
JPH1	ENSSSCG00000006174	-7.70136	2.71e-09	2.27e-07	junctophilin 1 [Source:HGNC Symbol;Acc:14201]
CUX2	ENSSSCG00000009831	1.18689	2.84e-09	2.36e-07	cut-like homeobox 2 [Source:HGNC Symbol;Acc:19347]
STRIP2	ENSSSCG00000016567	-1.51887	2.96e-09	2.44e-07	striatin interacting protein 2 [Source:HGNC Symbol;Acc:22209]
HIVEP1	ENSSSCG00000001049	-1.16266	3.11e-09	2.53e-07	human immunodeficiency virus type I enhancer binding protein 1 [Source:HGNC Symbol;Acc:4920]
MEDAG	ENSSSCG00000009331	-4.31435	3.1e-09	2.53e-07	mesenteric estrogen-dependent adipogenesis [Source:HGNC Symbol;Acc:25926]
TMEM51	ENSSSCG00000021026	1.22204	3.36e-09	2.71e-07	transmembrane protein 51 [Source:HGNC Symbol;Acc:25488]
RAB30	ENSSSCG00000014900	2.58074	3.51e-09	2.82e-07	RAB30	member RAS oncogene family [Source:HGNC Symbol;Acc:9770]
PGAM2	ENSSSCG00000016720	-8.99643	3.81e-09	3.03e-07	phosphoglycerate mutase 2 (muscle) [Source:HGNC Symbol;Acc:8889]
RAB3IP	ENSSSCG00000000500	1.05241	4.03e-09	3.19e-07	RAB3A interacting protein [Source:HGNC Symbol;Acc:16508]
MYOM2	ENSSSCG00000015747	-7.02053	4.35e-09	3.35e-07	myomesin 2 [Source:HGNC Symbol;Acc:7614]
SSPN	ENSSSCG00000025531	-2.05929	4.29e-09	3.35e-07	sarcospan [Source:HGNC Symbol;Acc:11322]
WHAMM	ENSSSCG00000001805	-1.04058	4.35e-09	3.35e-07	WAS protein homolog associated with actin	golgi membranes and microtubules [Source:HGNC Symbol;Acc:30493]
TMEM45B	ENSSSCG00000015241	3.3018	4.45e-09	3.4e-07	transmembrane protein 45B [Source:HGNC Symbol;Acc:25194]
ART3	ENSSSCG00000008976	-6.14406	4.78e-09	3.63e-07	ADP-ribosyltransferase 3 [Source:HGNC Symbol;Acc:725]
ABLIM2	ENSSSCG00000008721	-3.11949	4.86e-09	3.67e-07	actin binding LIM protein family	member 2 [Source:HGNC Symbol;Acc:19195]
UGDH	ENSSSCG00000030150	2.25366	5.17e-09	3.88e-07	UDP-glucose 6-dehydrogenase [Source:HGNC Symbol;Acc:12525]
ADORA1	ENSSSCG00000021059	-6.40213	5.22e-09	3.89e-07	adenosine A1 receptor [Source:HGNC Symbol;Acc:262]
GPT	ENSSSCG00000005900	-1.59784	5.41e-09	4e-07	glutamic-pyruvate transaminase (alanine aminotransferase) [Source:HGNC Symbol;Acc:4552]
PLEKHG6	ENSSSCG00000000709	2.13086	5.44e-09	4e-07	pleckstrin homology domain containing	family G (with RhoGef domain) member 6 [Source:HGNC Symbol;Acc:25562]
CASQ1	ENSSSCG00000006390	-8.32813	5.89e-09	4.3e-07	calsequestrin 1 (fast-twitch	skeletal muscle) [Source:HGNC Symbol;Acc:1512]
LIMA1	ENSSSCG00000022766	1.1075	5.92e-09	4.3e-07	LIM domain and actin binding 1 [Source:HGNC Symbol;Acc:24636]
EBF3	ENSSSCG00000010757	-3.16002	6.17e-09	4.46e-07	early B-cell factor 3 [Source:HGNC Symbol;Acc:19087]
MAP1LC3A	ENSSSCG00000007281	-1.02655	6.43e-09	4.61e-07	microtubule-associated protein 1 light chain 3 alpha [Source:HGNC Symbol;Acc:6838]
DUSP26	ENSSSCG00000015835	-8.44259	6.55e-09	4.64e-07	dual specificity phosphatase 26 (putative) [Source:HGNC Symbol;Acc:28161]
AMPD1	ENSSSCG00000006754	-6.55258	7.16e-09	4.95e-07	adenosine monophosphate deaminase 1 [Source:HGNC Symbol;Acc:468]
WBP1L	ENSSSCG00000029594	-1.05926	7.12e-09	4.95e-07	WW domain binding protein 1-like [Source:HGNC Symbol;Acc:23510]
XIRP1	ENSSSCG00000011265	-6.81691	7.09e-09	4.95e-07	xin actin-binding repeat containing 1 [Source:HGNC Symbol;Acc:14301]
PHYHIPL	ENSSSCG00000010205	1.78128	7.71e-09	5.24e-07	phytanoyl-CoA 2-hydroxylase interacting protein-like [Source:HGNC Symbol;Acc:29378]
TXNIP	ENSSSCG00000006681	-1.42733	8.01e-09	5.41e-07	thioredoxin interacting protein [Source:HGNC Symbol;Acc:16952]
HMCN1	ENSSSCG00000005699	-3.95333	8.12e-09	5.45e-07	hemicentin 1 [Source:HGNC Symbol;Acc:19194]
PDZRN3	ENSSSCG00000011521	-2.96457	8.39e-09	5.6e-07	PDZ domain containing ring finger 3 [Source:HGNC Symbol;Acc:17704]
DEFB1	ENSSSCG00000029990	1.99244	8.71e-09	5.75e-07	defensin	beta 1 [Source:HGNC Symbol;Acc:2766]
SGCA	ENSSSCG00000017583	-7.35806	8.81e-09	5.75e-07	sarcoglycan	alpha (50kDa dystrophin-associated glycoprotein) [Source:HGNC Symbol;Acc:10805]
PRKAG3	ENSSSCG00000016200	-2.91569	1.1e-08	7.04e-07	protein kinase	AMP-activated	gamma 3 non-catalytic subunit [Source:HGNC Symbol;Acc:9387]
MEF2C	ENSSSCG00000014149	-2.32629	1.22e-08	7.77e-07	myocyte enhancer factor 2C [Source:HGNC Symbol;Acc:6996]
DNAJB1	ENSSSCG00000024464	1.89889	1.38e-08	8.77e-07	DnaJ (Hsp40) homolog	subfamily B	member 1 [Source:HGNC Symbol;Acc:5270]
TSC22D3	ENSSSCG00000030241	-2.75948	1.4e-08	8.83e-07	TSC22 domain family	member 3 [Source:HGNC Symbol;Acc:3051]
PTGR1	ENSSSCG00000021386	2.45245	1.41e-08	8.87e-07	prostaglandin reductase 1 [Source:HGNC Symbol;Acc:18429]
PARD6B	ENSSSCG00000027206	1.82868	1.53e-08	9.56e-07	par-6 partitioning defective 6 homolog beta (C. elegans) [Source:HGNC Symbol;Acc:16245]
TUBA1C	ENSSSCG00000000194	1.61077	1.54e-08	9.57e-07	tubulin	alpha 1c [Source:HGNC Symbol;Acc:20768]
FHL3	ENSSSCG00000003644	-3.69357	1.6e-08	9.91e-07	four and a half LIM domains 3 [Source:HGNC Symbol;Acc:3704]
RRAGD	ENSSSCG00000004318	-4.43947	1.68e-08	1.02e-06	Ras-related GTP binding D [Source:HGNC Symbol;Acc:19903]
GCLC	ENSSSCG00000001488	2.25009	1.74e-08	1.06e-06	glutamate-cysteine ligase	catalytic subunit [Source:HGNC Symbol;Acc:4311]
LRP3	ENSSSCG00000002863	-1.8364	1.84e-08	1.12e-06	low density lipoprotein receptor-related protein 3 [Source:HGNC Symbol;Acc:6695]
ATP1A2	ENSSSCG00000006391	-6.84567	1.9e-08	1.14e-06	ATPase	Na+/K+ transporting	alpha 2 polypeptide [Source:HGNC Symbol;Acc:800]
USP13	ENSSSCG00000011765	-2.83215	1.94e-08	1.15e-06	ubiquitin specific peptidase 13 (isopeptidase T-3) [Source:HGNC Symbol;Acc:12611]
CACNA1S	ENSSSCG00000024784	-9.08623	2.03e-08	1.2e-06	calcium channel	voltage-dependent	L type	alpha 1S subunit [Source:HGNC Symbol;Acc:1397]
MICU3	ENSSSCG00000006981	-1.9764	2.07e-08	1.22e-06	mitochondrial calcium uptake family	member 3 [Source:HGNC Symbol;Acc:27820]
CIRBP	ENSSSCG00000013427	-1.76549	2.11e-08	1.23e-06	cold inducible RNA binding protein [Source:HGNC Symbol;Acc:1982]
HHATL	ENSSSCG00000011287	-10.779	2.17e-08	1.26e-06	hedgehog acyltransferase-like [Source:HGNC Symbol;Acc:13242]
FGF21	ENSSSCG00000003140	3.42116	2.29e-08	1.32e-06	fibroblast growth factor 21 [Source:HGNC Symbol;Acc:3678]
UCN3	ENSSSCG00000028822	2.77685	2.32e-08	1.33e-06	urocortin 3 [Source:HGNC Symbol;Acc:17781]
PGM3	ENSSSCG00000004456	1.07595	2.39e-08	1.36e-06	phosphoglucomutase 3 [Source:HGNC Symbol;Acc:8907]
SCN4B	ENSSSCG00000029199	-3.56702	2.43e-08	1.37e-06	sodium channel	voltage-gated	type IV	beta subunit [Source:HGNC Symbol;Acc:10592]
MLLT3	ENSSSCG00000005166	-2.64381	2.47e-08	1.39e-06	myeloid/lymphoid or mixed-lineage leukemia (trithorax homolog	Drosophila); translocated to	3 [Source:HGNC Symbol;Acc:7136]
EPO	ENSSSCG00000007673	4.19897	2.56e-08	1.42e-06	erythropoietin [Source:HGNC Symbol;Acc:3415]
SH3BGR	ENSSSCG00000029219	-2.12532	2.57e-08	1.42e-06	SH3 domain binding glutamic acid-rich protein [Source:HGNC Symbol;Acc:10822]
MLF1	ENSSSCG00000020919	-2.25507	2.58e-08	1.43e-06	myeloid leukemia factor 1 [Source:HGNC Symbol;Acc:7125]
ACSF2	ENSSSCG00000017566	-1.15402	2.8e-08	1.54e-06	acyl-CoA synthetase family member 2 [Source:HGNC Symbol;Acc:26101]
ERLIN1	ENSSSCG00000010547	1.33716	2.99e-08	1.64e-06	ER lipid raft associated 1 [Source:HGNC Symbol;Acc:16947]
MYBPH	ENSSSCG00000030681	-6.58826	3.02e-08	1.64e-06	myosin binding protein H [Source:HGNC Symbol;Acc:7552]
ABCC3	ENSSSCG00000017561	1.49066	3.2e-08	1.71e-06	ATP-binding cassette	sub-family C (CFTR/MRP)	member 3 [Source:HGNC Symbol;Acc:54]
DOCK5	ENSSSCG00000009650	1.07815	3.2e-08	1.71e-06	dedicator of cytokinesis 5 [Source:HGNC Symbol;Acc:23476]
F2RL2	ENSSSCG00000014089	-3.33293	3.27e-08	1.74e-06	coagulation factor II (thrombin) receptor-like 2 [Source:HGNC Symbol;Acc:3539]
NOS1	ENSSSCG00000009856	-2.27138	3.43e-08	1.8e-06	nitric oxide synthase 1 (neuronal) [Source:HGNC Symbol;Acc:7872]
PFKM	ENSSSCG00000021129	-2.28933	3.43e-08	1.8e-06	phosphofructokinase	muscle [Source:HGNC Symbol;Acc:8877]
TGFB2	ENSSSCG00000010816	-2.56959	3.42e-08	1.8e-06	transforming growth factor	beta 2 [Source:HGNC Symbol;Acc:11768]
MEF2D	ENSSSCG00000006482	-1.14675	3.47e-08	1.81e-06	myocyte enhancer factor 2D [Source:HGNC Symbol;Acc:6997]
CFL2	ENSSSCG00000001959	-1.47756	3.74e-08	1.93e-06	cofilin 2 (muscle) [Source:HGNC Symbol;Acc:1875]
IGDCC4	ENSSSCG00000004931	-3.05739	3.82e-08	1.97e-06	immunoglobulin superfamily	DCC subclass	member 4 [Source:HGNC Symbol;Acc:13770]
AMPD3	ENSSSCG00000022492	-2.43609	3.94e-08	2.02e-06	adenosine monophosphate deaminase 3 [Source:HGNC Symbol;Acc:470]
MPP6	ENSSSCG00000016717	1.07111	4.2e-08	2.14e-06	membrane protein	palmitoylated 6 (MAGUK p55 subfamily member 6) [Source:HGNC Symbol;Acc:18167]
PGD	ENSSSCG00000003402	1.32972	4.19e-08	2.14e-06	phosphogluconate dehydrogenase [Source:HGNC Symbol;Acc:8891]
CCDC69	ENSSSCG00000028058	-1.06638	4.45e-08	2.25e-06	coiled-coil domain containing 69 [Source:HGNC Symbol;Acc:24487]
KLF9	ENSSSCG00000021646	-2.10343	4.57e-08	2.3e-06	Kruppel-like factor 9 [Source:HGNC Symbol;Acc:1123]
DYNLL1	ENSSSCG00000009904	1.23673	4.65e-08	2.32e-06	dynein	light chain	LC8-type 1 [Source:HGNC Symbol;Acc:15476]
PNPLA2	ENSSSCG00000012841	-1.21473	4.67e-08	2.32e-06	patatin-like phospholipase domain containing 2 [Source:HGNC Symbol;Acc:30802]
ZNF106	ENSSSCG00000004725	-2.30617	4.7e-08	2.33e-06	zinc finger protein 106 [Source:HGNC Symbol;Acc:12886]
BIN1	ENSSSCG00000015720	-2.32061	4.95e-08	2.43e-06	bridging integrator 1 [Source:HGNC Symbol;Acc:1052]
RAB3D	ENSSSCG00000013623	1.05467	5.54e-08	2.7e-06	RAB3D	member RAS oncogene family [Source:HGNC Symbol;Acc:9779]
CYP1A2	ENSSSCG00000001901	-3.37565	5.72e-08	2.76e-06	cytochrome P450	family 1	subfamily A	polypeptide 2 [Source:HGNC Symbol;Acc:2596]
SLC37A2	ENSSSCG00000022536	1.73626	5.92e-08	2.85e-06	solute carrier family 37 (glycerol-3-phosphate transporter)	member 2 [Source:HGNC Symbol;Acc:20644]
TMEM144	ENSSSCG00000008874	1.15629	5.99e-08	2.87e-06	transmembrane protein 144 [Source:HGNC Symbol;Acc:25633]
HIVEP2	ENSSSCG00000004138	-1.36537	6.37e-08	3.04e-06	human immunodeficiency virus type I enhancer binding protein 2 [Source:HGNC Symbol;Acc:4921]
TPPP3	ENSSSCG00000002780	-2.04957	6.55e-08	3.11e-06	tubulin polymerization-promoting protein family member 3 [Source:HGNC Symbol;Acc:24162]
MYOD1	ENSSSCG00000013375	-6.42197	6.6e-08	3.13e-06	myogenic differentiation 1 [Source:HGNC Symbol;Acc:7611]
LPO	ENSSSCG00000017636	3.63108	6.87e-08	3.24e-06	lactoperoxidase [Source:HGNC Symbol;Acc:6678]
CYP1A1	ENSSSCG00000001906	-4.85626	6.91e-08	3.24e-06	cytochrome P450	family 1	subfamily A	polypeptide 1 [Source:HGNC Symbol;Acc:2595]
PROB1	ENSSSCG00000014347	-2.68187	7.3e-08	3.41e-06	proline-rich basic protein 1 [Source:HGNC Symbol;Acc:41906]
DHRS11	ENSSSCG00000017690	1.23409	7.6e-08	3.51e-06	dehydrogenase/reductase (SDR family) member 11 [Source:HGNC Symbol;Acc:28639]
GDPD2	ENSSSCG00000012376	2.57476	7.57e-08	3.51e-06	glycerophosphodiester phosphodiesterase domain containing 2 [Source:HGNC Symbol;Acc:25974]
ARID5A	ENSSSCG00000008123	-1.18839	7.98e-08	3.64e-06	AT rich interactive domain 5A (MRF1-like) [Source:HGNC Symbol;Acc:17361]
DGKD	ENSSSCG00000009432	-2.36952	7.95e-08	3.64e-06	diacylglycerol kinase	delta 130kDa [Source:HGNC Symbol;Acc:2851]
KLF13	ENSSSCG00000026006	-1.14514	7.92e-08	3.64e-06	Kruppel-like factor 13 [Source:HGNC Symbol;Acc:13672]
SGCB	ENSSSCG00000008833	-2.65294	8.44e-08	3.82e-06	sarcoglycan	beta (43kDa dystrophin-associated glycoprotein) [Source:HGNC Symbol;Acc:10806]
EDARADD	ENSSSCG00000025986	3.62542	8.54e-08	3.84e-06	EDAR-associated death domain [Source:HGNC Symbol;Acc:14341]
SYN1	ENSSSCG00000012276	-3.15181	8.53e-08	3.84e-06	synapsin I [Source:HGNC Symbol;Acc:11494]
SRPK3	ENSSSCG00000024676	-4.43538	8.79e-08	3.94e-06	SRSF protein kinase 3 [Source:HGNC Symbol;Acc:11402]
RAB27B	ENSSSCG00000004533	2.55709	9.13e-08	4.07e-06	RAB27B	member RAS oncogene family [Source:HGNC Symbol;Acc:9767]
ALPK2	ENSSSCG00000004918	-5.80897	9.28e-08	4.12e-06	alpha-kinase 2 [Source:HGNC Symbol;Acc:20565]
PRKG1	ENSSSCG00000010429	-2.51095	9.47e-08	4.19e-06	protein kinase	cGMP-dependent	type I [Source:HGNC Symbol;Acc:9414]
ANK1	ENSSSCG00000007022	-3.58024	1e-07	4.42e-06	ankyrin 1	erythrocytic [Source:HGNC Symbol;Acc:492]
MPDZ	ENSSSCG00000005191	-1.92743	1.04e-07	4.58e-06	multiple PDZ domain protein [Source:HGNC Symbol;Acc:7208]
CIDEC	ENSSSCG00000011557	1.41578	1.06e-07	4.64e-06	cell death-inducing DFFA-like effector c [Source:HGNC Symbol;Acc:24229]
OSBPL10	ENSSSCG00000011230	1.24221	1.11e-07	4.83e-06	oxysterol binding protein-like 10 [Source:HGNC Symbol;Acc:16395]
TNXB	ENSSSCG00000023611	-1.29235	1.13e-07	4.89e-06	tenascin XB [Source:HGNC Symbol;Acc:11976]
ASB11	ENSSSCG00000012133	-4.38231	1.22e-07	5.26e-06	ankyrin repeat and SOCS box containing 11 [Source:HGNC Symbol;Acc:17186]
C2CD2	ENSSSCG00000025821	-1.05937	1.29e-07	5.58e-06	C2 calcium-dependent domain containing 2 [Source:HGNC Symbol;Acc:1266]
ITGA2	ENSSSCG00000016887	1.68015	1.33e-07	5.7e-06	integrin	alpha 2 (CD49B	alpha 2 subunit of VLA-2 receptor) [Source:HGNC Symbol;Acc:6137]
ABRA	ENSSSCG00000006036	-9.34684	1.38e-07	5.92e-06	actin-binding Rho activating protein [Source:HGNC Symbol;Acc:30655]
PDE4B	ENSSSCG00000028401	-2.04985	1.45e-07	6.18e-06	phosphodiesterase 4B	cAMP-specific [Source:HGNC Symbol;Acc:8781]
WDR86	ENSSSCG00000016437	-1.93911	1.49e-07	6.29e-06	WD repeat domain 86 [Source:HGNC Symbol;Acc:28020]
ABTB2	ENSSSCG00000013303	-1.45701	1.55e-07	6.54e-06	ankyrin repeat and BTB (POZ) domain containing 2 [Source:HGNC Symbol;Acc:23842]
ACTA1	ENSSSCG00000010190	-9.66267	1.59e-07	6.68e-06	actin	alpha 1	skeletal muscle [Source:HGNC Symbol;Acc:129]
ACE	ENSSSCG00000017296	-1.26795	1.67e-07	6.94e-06	angiotensin I converting enzyme (peptidyl-dipeptidase A) 1 [Source:HGNC Symbol;Acc:2707]
PIK3IP1	ENSSSCG00000010026	-1.25898	1.78e-07	7.36e-06	phosphoinositide-3-kinase interacting protein 1 [Source:HGNC Symbol;Acc:24942]
TSC22D1	ENSSSCG00000009422	-2.72463	1.79e-07	7.36e-06	TSC22 domain family	member 1 [Source:HGNC Symbol;Acc:16826]
PSMD5	ENSSSCG00000030054	1.12842	1.81e-07	7.4e-06	proteasome (prosome	macropain) 26S subunit	non-ATPase	5 [Source:HGNC Symbol;Acc:9563]
ABHD6	ENSSSCG00000011470	1.24303	1.82e-07	7.4e-06	abhydrolase domain containing 6 [Source:HGNC Symbol;Acc:21398]
HOMER2	ENSSSCG00000001804	-1.35399	1.82e-07	7.4e-06	homer homolog 2 (Drosophila) [Source:HGNC Symbol;Acc:17513]
GAREML	ENSSSCG00000008572	2.72673	1.87e-07	7.58e-06	GRB2 associated	regulator of MAPK1-like [Source:HGNC Symbol;Acc:27172]
MSRB3	ENSSSCG00000026004	-1.79369	1.91e-07	7.71e-06	methionine sulfoxide reductase B3 [Source:HGNC Symbol;Acc:27375]
ULK1	ENSSSCG00000009742	-1.75566	1.96e-07	7.86e-06	unc-51-like kinase 1 (C. elegans) [Source:HGNC Symbol;Acc:12558]
RGS4	ENSSSCG00000006335	2.00439	2.01e-07	8.03e-06	regulator of G-protein signaling 4 [Source:HGNC Symbol;Acc:10000]
GYG1	ENSSSCG00000011698	-1.87996	2.05e-07	8.16e-06	glycogenin 1 [Source:HGNC Symbol;Acc:4699]
C3orf58	ENSSSCG00000011687	-2.1038	2.07e-07	8.18e-06	chromosome 3 open reading frame 58 [Source:HGNC Symbol;Acc:28490]
KBTBD12	ENSSSCG00000011622	-5.38307	2.16e-07	8.52e-06	kelch repeat and BTB (POZ) domain containing 12 [Source:HGNC Symbol;Acc:25731]
PDZK1IP1	ENSSSCG00000003753	2.50243	2.19e-07	8.61e-06	PDZK1 interacting protein 1 [Source:HGNC Symbol;Acc:16887]
GYLTL1B	ENSSSCG00000013266	1.75458	2.2e-07	8.63e-06	glycosyltransferase-like 1B [Source:HGNC Symbol;Acc:16522]
PINK1	ENSSSCG00000003506	-1.12707	2.26e-07	8.78e-06	PTEN induced putative kinase 1 [Source:HGNC Symbol;Acc:14581]
TP53INP1	ENSSSCG00000023609	-2.11647	2.26e-07	8.78e-06	tumor protein p53 inducible nuclear protein 1 [Source:HGNC Symbol;Acc:18022]
LEAP2	ENSSSCG00000014290	1.96448	2.3e-07	8.89e-06	liver expressed antimicrobial peptide 2 [Source:HGNC Symbol;Acc:29571]
SLC8A3	ENSSSCG00000002315	-8.31582	2.3e-07	8.89e-06	solute carrier family 8 (sodium/calcium exchanger)	member 3 [Source:HGNC Symbol;Acc:11070]
INHBA	ENSSSCG00000021865	1.63814	2.32e-07	8.9e-06	inhibin	beta A [Source:HGNC Symbol;Acc:6066]
KLHL5	ENSSSCG00000008787	1.34468	2.31e-07	8.9e-06	kelch-like family member 5 [Source:HGNC Symbol;Acc:6356]
RAPSN	ENSSSCG00000013240	-4.59345	2.37e-07	9.06e-06	receptor-associated protein of the synapse [Source:HGNC Symbol;Acc:9863]
FAM180A	ENSSSCG00000027601	-1.50797	2.4e-07	9.14e-06	family with sequence similarity 180	member A [Source:HGNC Symbol;Acc:33773]
SEMA4D	ENSSSCG00000009584	-1.04723	2.4e-07	9.14e-06	sema domain	immunoglobulin domain (Ig)	transmembrane domain (TM) and short cytoplasmic domain	(semaphorin) 4D [Source:HGNC Symbol;Acc:10732]
MYF5	ENSSSCG00000000937	-5.25938	2.51e-07	9.49e-06	myogenic factor 5 [Source:HGNC Symbol;Acc:7565]
NRCAM	ENSSSCG00000015445	-3.51627	2.52e-07	9.52e-06	neuronal cell adhesion molecule [Source:HGNC Symbol;Acc:7994]
SOCS2	ENSSSCG00000000910	-2.5254	2.59e-07	9.76e-06	suppressor of cytokine signaling 2 [Source:HGNC Symbol;Acc:19382]
MFAP2	ENSSSCG00000003479	-1.97056	2.63e-07	9.88e-06	microfibrillar-associated protein 2 [Source:HGNC Symbol;Acc:7033]
P2RY1	ENSSSCG00000011721	-2.67937	2.68e-07	1e-05	purinergic receptor P2Y	G-protein coupled	1 [Source:HGNC Symbol;Acc:8539]
ARRDC2	ENSSSCG00000013893	-1.40216	2.7e-07	1e-05	arrestin domain containing 2 [Source:HGNC Symbol;Acc:25225]
CARD10	ENSSSCG00000025260	1.31612	2.7e-07	1e-05	caspase recruitment domain family	member 10 [Source:HGNC Symbol;Acc:16422]
CNKSR1	ENSSSCG00000028387	-3.0264	2.72e-07	1.01e-05	connector enhancer of kinase suppressor of Ras 1 [Source:HGNC Symbol;Acc:19700]
COQ10A	ENSSSCG00000028235	-2.69418	2.81e-07	1.04e-05	coenzyme Q10 homolog A (S. cerevisiae) [Source:HGNC Symbol;Acc:26515]
ANK2	ENSSSCG00000009125	-2.35857	2.91e-07	1.07e-05	ankyrin 2	neuronal [Source:HGNC Symbol;Acc:493]
YBX3	ENSSSCG00000000633	-2.12878	3.06e-07	1.11e-05	Y box binding protein 3 [Source:HGNC Symbol;Acc:2428]
CUEDC1	ENSSSCG00000017622	-2.02656	3.09e-07	1.12e-05	CUE domain containing 1 [Source:HGNC Symbol;Acc:31350]
EPDR1	ENSSSCG00000020963	-3.47389	3.15e-07	1.14e-05	ependymin related protein 1 (zebrafish) [Source:HGNC Symbol;Acc:17572]
SCN4A	ENSSSCG00000017282	-6.33331	3.16e-07	1.14e-05	sodium channel	voltage-gated	type IV	alpha subunit [Source:HGNC Symbol;Acc:10591]
GPD2	ENSSSCG00000015872	-2.05021	3.29e-07	1.17e-05	glycerol-3-phosphate dehydrogenase 2 (mitochondrial) [Source:HGNC Symbol;Acc:4456]
SCUBE1	ENSSSCG00000000029	-2.26209	3.36e-07	1.19e-05	signal peptide	CUB domain	EGF-like 1 [Source:HGNC Symbol;Acc:13441]
WIPI1	ENSSSCG00000017260	-1.00935	3.36e-07	1.19e-05	WD repeat domain	phosphoinositide interacting 1 [Source:HGNC Symbol;Acc:25471]
PTX3	ENSSSCG00000011727	-2.61835	3.41e-07	1.21e-05	pentraxin 3	long [Source:HGNC Symbol;Acc:9692]
FAM213B	ENSSSCG00000026554	-2.01558	3.55e-07	1.25e-05	family with sequence similarity 213	member B [Source:HGNC Symbol;Acc:28390]
PHKA1	ENSSSCG00000029204	-1.89522	3.61e-07	1.26e-05	phosphorylase kinase	alpha 1 (muscle) [Source:HGNC Symbol;Acc:8925]
ONECUT2	ENSSSCG00000004540	2.2553	3.63e-07	1.27e-05	one cut homeobox 2 [Source:HGNC Symbol;Acc:8139]
ABCC2	ENSSSCG00000010543	1.98579	3.71e-07	1.29e-05	ATP-binding cassette	sub-family C (CFTR/MRP)	member 2 [Source:HGNC Symbol;Acc:53]
IRX3	ENSSSCG00000002831	-5.5667	3.79e-07	1.31e-05	iroquois homeobox 3 [Source:HGNC Symbol;Acc:14360]
TRAK1	ENSSSCG00000011278	-1.27622	3.88e-07	1.33e-05	trafficking protein	kinesin binding 1 [Source:HGNC Symbol;Acc:29947]
IGFALS	ENSSSCG00000008013	-1.93086	3.93e-07	1.35e-05	insulin-like growth factor binding protein	acid labile subunit [Source:HGNC Symbol;Acc:5468]
RTKN2	ENSSSCG00000010220	-6.57266	3.96e-07	1.35e-05	rhotekin 2 [Source:HGNC Symbol;Acc:19364]
SH3BP2	ENSSSCG00000022004	1.05958	3.98e-07	1.36e-05	SH3-domain binding protein 2 [Source:HGNC Symbol;Acc:10825]
TMEM38A	ENSSSCG00000013864	-1.27679	4.13e-07	1.4e-05	transmembrane protein 38A [Source:HGNC Symbol;Acc:28462]
CA3	ENSSSCG00000006141	-4.02821	4.34e-07	1.47e-05	carbonic anhydrase III	muscle specific [Source:HGNC Symbol;Acc:1374]
ZBTB21	ENSSSCG00000027786	-1.92274	4.46e-07	1.51e-05	zinc finger and BTB domain containing 21 [Source:HGNC Symbol;Acc:13083]
HSPB1	ENSSSCG00000024482	-5.36983	4.55e-07	1.53e-05	heat shock 27kDa protein 1 [Source:HGNC Symbol;Acc:5246]
ZBTB47	ENSSSCG00000030065	-1.46896	4.6e-07	1.54e-05	zinc finger and BTB domain containing 47 [Source:HGNC Symbol;Acc:26955]
ANO10	ENSSSCG00000011296	1.11265	4.67e-07	1.56e-05	anoctamin 10 [Source:HGNC Symbol;Acc:25519]
TRIM72	ENSSSCG00000007757	-8.93289	4.69e-07	1.56e-05	tripartite motif containing 72 [Source:HGNC Symbol;Acc:32671]
RORC	ENSSSCG00000026427	-1.36227	4.79e-07	1.58e-05	RAR-related orphan receptor C [Source:HGNC Symbol;Acc:10260]
GATM	ENSSSCG00000004672	-2.08933	5.13e-07	1.68e-05	glycine amidinotransferase (L-arginine:glycine amidinotransferase) [Source:HGNC Symbol;Acc:4175]
GFM2	ENSSSCG00000014074	1.06192	5.13e-07	1.68e-05	G elongation factor	mitochondrial 2 [Source:HGNC Symbol;Acc:29682]
NEURL2	ENSSSCG00000007430	-1.8349	5.16e-07	1.68e-05	neuralized homolog 2 (Drosophila) [Source:HGNC Symbol;Acc:16156]
GANC	ENSSSCG00000004729	-1.20718	5.22e-07	1.69e-05	glucosidase	alpha; neutral C [Source:HGNC Symbol;Acc:4139]
ACACA	ENSSSCG00000017694	-1.57657	5.35e-07	1.73e-05	acetyl-CoA carboxylase alpha [Source:HGNC Symbol;Acc:84]
KRT8	ENSSSCG00000000252	2.00539	5.39e-07	1.73e-05	keratin 8 [Source:HGNC Symbol;Acc:6446]
GSS	ENSSSCG00000007287	1.08631	5.53e-07	1.78e-05	glutathione synthetase [Source:HGNC Symbol;Acc:4624]
CILP	ENSSSCG00000004928	-4.213	5.61e-07	1.79e-05	cartilage intermediate layer protein	nucleotide pyrophosphohydrolase [Source:HGNC Symbol;Acc:1980]
ANKRD13C	ENSSSCG00000003790	-1.02321	5.92e-07	1.89e-05	ankyrin repeat domain 13C [Source:HGNC Symbol;Acc:25374]
KRT18	ENSSSCG00000000253	2.09392	6.07e-07	1.93e-05	keratin 18 [Source:HGNC Symbol;Acc:6430]
MYF6	ENSSSCG00000026533	-9.43851	6.07e-07	1.93e-05	myogenic factor 6 (herculin) [Source:HGNC Symbol;Acc:7566]
SBK1	ENSSSCG00000027933	-2.05136	6.39e-07	2.02e-05	SH3-binding domain kinase 1 [Source:HGNC Symbol;Acc:17699]
NMRK2	ENSSSCG00000025409	-10.7722	6.51e-07	2.05e-05	nicotinamide riboside kinase 2 [Source:HGNC Symbol;Acc:17871]
DTNA	ENSSSCG00000029762	-4.08515	6.92e-07	2.16e-05	dystrobrevin	alpha [Source:HGNC Symbol;Acc:3057]
SMAGP	ENSSSCG00000000224	1.13318	7.09e-07	2.2e-05	small cell adhesion glycoprotein [Source:HGNC Symbol;Acc:26918]
ITFG3	ENSSSCG00000007980	1.18529	7.22e-07	2.24e-05	integrin alpha FG-GAP repeat containing 3 [Source:HGNC Symbol;Acc:14163]
MAFB	ENSSSCG00000030898	-1.58989	7.41e-07	2.28e-05	v-maf musculoaponeurotic fibrosarcoma oncogene homolog B (avian) [Source:HGNC Symbol;Acc:6408]
PGP	ENSSSCG00000008046	-1.38251	7.6e-07	2.33e-05	phosphoglycolate phosphatase [Source:HGNC Symbol;Acc:8909]
OSMR	ENSSSCG00000016851	1.1214	7.66e-07	2.35e-05	oncostatin M receptor [Source:HGNC Symbol;Acc:8507]
CACNG1	ENSSSCG00000017271	-6.96299	7.9e-07	2.41e-05	calcium channel	voltage-dependent	gamma subunit 1 [Source:HGNC Symbol;Acc:1405]
ALG8	ENSSSCG00000023023	1.31467	8.23e-07	2.51e-05	ALG8	alpha-1	3-glucosyltransferase [Source:HGNC Symbol;Acc:23161]
NUFIP1	ENSSSCG00000009420	-1.05427	8.68e-07	2.63e-05	nuclear fragile X mental retardation protein interacting protein 1 [Source:HGNC Symbol;Acc:8057]
FAM214A	ENSSSCG00000004617	-1.66899	8.99e-07	2.72e-05	family with sequence similarity 214	member A [Source:HGNC Symbol;Acc:25609]
ARPP21	ENSSSCG00000011238	-8.70069	9.07e-07	2.73e-05	cAMP-regulated phosphoprotein	21kDa [Source:HGNC Symbol;Acc:16968]
ADRA2C	ENSSSCG00000008703	-3.86233	9.21e-07	2.75e-05	adrenoceptor alpha 2C [Source:HGNC Symbol;Acc:283]
C19orf12	ENSSSCG00000002853	1.78532	9.31e-07	2.77e-05	chromosome 19 open reading frame 12 [Source:HGNC Symbol;Acc:25443]
EXD3	ENSSSCG00000005855	-1.25056	9.34e-07	2.77e-05	exonuclease 3'-5' domain containing 3 [Source:HGNC Symbol;Acc:26023]
PGA3	ENSSSCG00000013092	2.72036	9.41e-07	2.77e-05	pepsinogen 3	group I (pepsinogen A) [Source:HGNC Symbol;Acc:8885]
PGA4	ENSSSCG00000013092	2.72036	9.41e-07	2.77e-05	pepsinogen 4	group I (pepsinogen A) [Source:HGNC Symbol;Acc:8886]
PGA5	ENSSSCG00000013092	2.72036	9.41e-07	2.77e-05	pepsinogen 5	group I (pepsinogen A) [Source:HGNC Symbol;Acc:8887]
NR4A3	ENSSSCG00000005385	-2.60839	9.5e-07	2.79e-05	nuclear receptor subfamily 4	group A	member 3 [Source:HGNC Symbol;Acc:7982]
C19orf47	ENSSSCG00000027016	-1.77791	9.68e-07	2.83e-05	chromosome 19 open reading frame 47 [Source:HGNC Symbol;Acc:26723]
ATP6V0D2	ENSSSCG00000006138	2.773	9.78e-07	2.84e-05	ATPase	H+ transporting	lysosomal 38kDa	V0 subunit d2 [Source:HGNC Symbol;Acc:18266]
FBXO32	ENSSSCG00000005981	-2.31992	9.78e-07	2.84e-05	F-box protein 32 [Source:HGNC Symbol;Acc:16731]
C1orf110	ENSSSCG00000006336	2.59023	9.88e-07	2.85e-05	chromosome 1 open reading frame 110 [Source:HGNC Symbol;Acc:28736]
RASA3	ENSSSCG00000009567	-1.06772	9.87e-07	2.85e-05	RAS p21 protein activator 3 [Source:HGNC Symbol;Acc:20331]
HTATIP2	ENSSSCG00000013349	1.04963	1.02e-06	2.91e-05	HIV-1 Tat interactive protein 2	30kDa [Source:HGNC Symbol;Acc:16637]
IL33	ENSSSCG00000005203	1.16241	1.02e-06	2.91e-05	interleukin 33 [Source:HGNC Symbol;Acc:16028]
MYH7B	ENSSSCG00000007288	-1.175	1.09e-06	3.07e-05	myosin	heavy chain 7B	cardiac muscle	beta [Source:HGNC Symbol;Acc:15906]
GSR	ENSSSCG00000015844	1.28568	1.09e-06	3.08e-05	glutathione reductase [Source:HGNC Symbol;Acc:4623]
MAT2A	ENSSSCG00000022300	1.29865	1.09e-06	3.08e-05	methionine adenosyltransferase II	alpha [Source:HGNC Symbol;Acc:6904]
DHRS7C	ENSSSCG00000017996	-6.71837	1.1e-06	3.08e-05	dehydrogenase/reductase (SDR family) member 7C [Source:HGNC Symbol;Acc:32423]
KCNMA1	ENSSSCG00000020834	-1.92363	1.14e-06	3.2e-05	potassium large conductance calcium-activated channel	subfamily M	alpha member 1 [Source:HGNC Symbol;Acc:6284]
SDK2	ENSSSCG00000017244	1.42698	1.18e-06	3.3e-05	sidekick cell adhesion molecule 2 [Source:HGNC Symbol;Acc:19308]
RGMB	ENSSSCG00000024349	-2.05629	1.19e-06	3.32e-05	RGM domain family	member B [Source:HGNC Symbol;Acc:26896]
ATP1B4	ENSSSCG00000012606	-5.53512	1.23e-06	3.41e-05	ATPase	Na+/K+ transporting	beta 4 polypeptide [Source:HGNC Symbol;Acc:808]
MYOZ1	ENSSSCG00000010304	-9.04778	1.26e-06	3.49e-05	myozenin 1 [Source:HGNC Symbol;Acc:13752]
REXO2	ENSSSCG00000015056	1.16078	1.27e-06	3.5e-05	REX2	RNA exonuclease 2 homolog (S. cerevisiae) [Source:HGNC Symbol;Acc:17851]
ZIC1	ENSSSCG00000011692	-2.8009	1.29e-06	3.55e-05	Zic family member 1 [Source:HGNC Symbol;Acc:12872]
CSRP3	ENSSSCG00000013354	-11.0184	1.32e-06	3.62e-05	cysteine and glycine-rich protein 3 (cardiac LIM protein) [Source:HGNC Symbol;Acc:2472]
OLFM1	ENSSSCG00000029715	-2.66536	1.32e-06	3.62e-05	olfactomedin 1 [Source:HGNC Symbol;Acc:17187]
SLC1A1	ENSSSCG00000005222	1.38565	1.33e-06	3.63e-05	solute carrier family 1 (neuronal/epithelial high affinity glutamate transporter	system Xag)	member 1 [Source:HGNC Symbol;Acc:10939]
MYOZ2	ENSSSCG00000009110	-11.2148	1.35e-06	3.67e-05	myozenin 2 [Source:HGNC Symbol;Acc:1330]
G0S2	ENSSSCG00000015617	2.12874	1.39e-06	3.76e-05	G0/G1switch 2 [Source:HGNC Symbol;Acc:30229]
GPC1	ENSSSCG00000016364	-1.95689	1.41e-06	3.82e-05	glypican 1 [Source:HGNC Symbol;Acc:4449]
KCNN3	ENSSSCG00000006542	-3.67686	1.46e-06	3.94e-05	potassium intermediate/small conductance calcium-activated channel	subfamily N	member 3 [Source:HGNC Symbol;Acc:6292]
FOLH1	ENSSSCG00000027093	-1.85462	1.48e-06	3.97e-05	folate hydrolase (prostate-specific membrane antigen) 1 [Source:HGNC Symbol;Acc:3788]
PVR	ENSSSCG00000003079	-2.38819	1.5e-06	4.01e-05	poliovirus receptor [Source:HGNC Symbol;Acc:9705]
RGS3	ENSSSCG00000005481	-1.51015	1.52e-06	4.06e-05	regulator of G-protein signaling 3 [Source:HGNC Symbol;Acc:9999]
WIPF3	ENSSSCG00000016685	-5.65399	1.64e-06	4.29e-05	WAS/WASL interacting protein family	member 3 [Source:HGNC Symbol;Acc:22004]
RADIL	ENSSSCG00000007575	-2.28085	1.68e-06	4.39e-05	Ras association and DIL domains [Source:HGNC Symbol;Acc:22226]
CASQ2	ENSSSCG00000006745	-3.88113	1.75e-06	4.53e-05	calsequestrin 2 (cardiac muscle) [Source:HGNC Symbol;Acc:1513]
CYTH4	ENSSSCG00000000130	1.38241	1.75e-06	4.53e-05	cytohesin 4 [Source:HGNC Symbol;Acc:9505]
FITM1	ENSSSCG00000002007	-2.57611	1.75e-06	4.53e-05	fat storage-inducing transmembrane protein 1 [Source:HGNC Symbol;Acc:33714]
SCARA5	ENSSSCG00000009672	-1.75403	1.78e-06	4.57e-05	scavenger receptor class A	member 5 (putative) [Source:HGNC Symbol;Acc:28701]
HSPB3	ENSSSCG00000016896	-8.66992	1.84e-06	4.72e-05	heat shock 27kDa protein 3 [Source:HGNC Symbol;Acc:5248]
MAPT	ENSSSCG00000017311	-1.07827	1.86e-06	4.75e-05	microtubule-associated protein tau [Source:HGNC Symbol;Acc:6893]
TBX15	ENSSSCG00000006725	-7.22328	1.92e-06	4.9e-05	T-box 15 [Source:HGNC Symbol;Acc:11594]
LMOD2	ENSSSCG00000016605	-8.84715	1.93e-06	4.92e-05	leiomodin 2 (cardiac) [Source:HGNC Symbol;Acc:6648]
FAM83D	ENSSSCG00000007351	-2.82485	1.96e-06	4.97e-05	family with sequence similarity 83	member D [Source:HGNC Symbol;Acc:16122]
KIAA0408	ENSSSCG00000004215	-2.52562	1.98e-06	5.01e-05	KIAA0408 [Source:HGNC Symbol;Acc:21636]
COMP	ENSSSCG00000013916	1.68078	1.99e-06	5.01e-05	cartilage oligomeric matrix protein [Source:HGNC Symbol;Acc:2227]
PPP1R3A	ENSSSCG00000016640	-7.5244	2.01e-06	5.05e-05	protein phosphatase 1	regulatory subunit 3A [Source:HGNC Symbol;Acc:9291]
GPER	ENSSSCG00000026422	-1.88326	2.17e-06	5.43e-05	G protein-coupled estrogen receptor 1 [Source:HGNC Symbol;Acc:4485]
VIL1	ENSSSCG00000016196	1.78371	2.24e-06	5.57e-05	villin 1 [Source:HGNC Symbol;Acc:12690]
PPARD	ENSSSCG00000001539	-1.22254	2.25e-06	5.58e-05	peroxisome proliferator-activated receptor delta [Source:HGNC Symbol;Acc:9235]
MYCN	ENSSSCG00000008618	-2.44996	2.27e-06	5.61e-05	v-myc myelocytomatosis viral related oncogene	neuroblastoma derived (avian) [Source:HGNC Symbol;Acc:7559]
SLC9A2	ENSSSCG00000008153	-3.77196	2.36e-06	5.78e-05	solute carrier family 9	subfamily A (NHE2	cation proton antiporter 2)	member 2 [Source:HGNC Symbol;Acc:11072]
PPP3CC	ENSSSCG00000009624	-1.15092	2.38e-06	5.79e-05	protein phosphatase 3	catalytic subunit	gamma isozyme [Source:HGNC Symbol;Acc:9316]
RASGEF1A	ENSSSCG00000010201	-3.53348	2.38e-06	5.79e-05	RasGEF domain family	member 1A [Source:HGNC Symbol;Acc:24246]
TNFRSF11B	ENSSSCG00000022619	1.71998	2.37e-06	5.79e-05	tumor necrosis factor receptor superfamily	member 11b [Source:HGNC Symbol;Acc:11909]
RBFOX1	ENSSSCG00000007917	-6.66578	2.42e-06	5.87e-05	RNA binding protein	fox-1 homolog (C. elegans) 1 [Source:HGNC Symbol;Acc:18222]
NFIA	ENSSSCG00000028318	-1.0873	2.43e-06	5.88e-05	nuclear factor I/A [Source:HGNC Symbol;Acc:7784]
HOXD9	ENSSSCG00000015982	-5.16366	2.45e-06	5.93e-05	homeobox D9 [Source:HGNC Symbol;Acc:5140]
KCNJ11	ENSSSCG00000013379	-7.28611	2.57e-06	6.18e-05	potassium inwardly-rectifying channel	subfamily J	member 11 [Source:HGNC Symbol;Acc:6257]
ADHFE1	ENSSSCG00000006213	-1.58668	2.62e-06	6.29e-05	alcohol dehydrogenase	iron containing	1 [Source:HGNC Symbol;Acc:16354]
[truncated: 824 more rows]
