# Supplementary material for: Fed State Prior to Hemorrhagic Shock and Polytrauma in a Porcine Model Results in Altered Liver Transcriptomic Response
Source: PLoS One. 2014 Jun 17;9(6):e100088. doi: 10.1371/journal.pone.0100088 (PMC4061062; doi:10.1371/journal.pone.0100088)
Supplement: File S4 — List of gene ontology profiles comparing Carbohydrate Prefed and Fasted animals at Baseline and FR2, FR8 and FR20 vs. Baseline. (XLSX) [file pone.0100088.s004.xlsx]

## Sheet: Baseline
Annotation Cluster 1	Enrichment Score: 10.05492325986118
Category	Term	Count	%	PValue	Genes	List Total	Pop Hits	Pop Total	Fold Enrichment	Bonferroni	Benjamini	FDR
GOTERM_CC_FAT	GO:0030016~myofibril	14	21.5385	8.64309e-16	ACTC1, TCAP, MYBPC1, PDLIM3, ACTN2, ANKRD1, TPM2, FLNC, TPM1, DES, TNNT1, ANKRD23, NEB, MYOM1	53	97	10349	28.1825	1.34115e-13	1.34115e-13	1.06581e-12
GOTERM_CC_FAT	GO:0043292~contractile fiber	14	21.5385	2.96237e-15	ACTC1, TCAP, MYBPC1, PDLIM3, ACTN2, ANKRD1, TPM2, FLNC, TPM1, DES, TNNT1, ANKRD23, NEB, MYOM1	53	106	10349	25.7896	4.52638e-13	2.26263e-13	3.58602e-12
GOTERM_CC_FAT	GO:0030017~sarcomere	13	20	6.6392e-15	ACTC1, TCAP, PDLIM3, ACTN2, ANKRD1, TPM2, FLNC, TPM1, TNNT1, DES, ANKRD23, NEB, MYOM1	53	85	10349	29.8639	1.00586e-12	3.35287e-13	7.9603e-12
GOTERM_CC_FAT	GO:0044449~contractile fiber part	13	20	4.45347e-14	ACTC1, TCAP, PDLIM3, ACTN2, ANKRD1, TPM2, FLNC, TPM1, TNNT1, DES, ANKRD23, NEB, MYOM1	53	99	10349	25.6407	6.72251e-12	1.68066e-12	5.32241e-11
GOTERM_MF_FAT	GO:0008307~structural constituent of muscle	9	13.8462	2.742e-12	MYBPC2, TCAP, NEB, MYBPC1, PDLIM3, ACTN2, MYOM1, TPM2, TPM1	52	34	10564	53.776	4.08562e-10	2.04281e-10	3.27065e-09
GOTERM_CC_FAT	GO:0031674~I band	9	13.8462	7.49727e-11	ACTC1, DES, TCAP, NEB, ANKRD23, PDLIM3, ACTN2, ANKRD1, FLNC	53	48	10349	36.612	1.13209e-08	2.26418e-09	8.96327e-08
GOTERM_BP_FAT	GO:0006936~muscle contraction	11	16.9231	2.81382e-10	ACTC1, DES, TNNT1, MYBPC2, TCAP, MYBPC1, CKMT2, ACTN2, TMOD4, MYOM1, TPM1	53	126	11017	18.1472	1.86275e-07	1.86275e-07	4.2117e-07
GOTERM_BP_FAT	GO:0003012~muscle system process	11	16.9231	7.97808e-10	ACTC1, DES, TNNT1, MYBPC2, TCAP, MYBPC1, CKMT2, ACTN2, TMOD4, MYOM1, TPM1	53	140	11017	16.3325	5.28148e-07	2.64074e-07	1.19415e-06
GOTERM_CC_FAT	GO:0015629~actin cytoskeleton	13	20	1.02647e-09	ACTC1, MYBPC2, MYBPC1, PDLIM3, ACTN2, SYNPO2, TPM2, TPM1, TNNT1, NEB, CLIC5, MYOM1, SPTB	53	230	10349	11.0367	1.54996e-07	2.58327e-08	1.22718e-06
GOTERM_CC_FAT	GO:0030018~Z disc	6	9.23077	1.51531e-06	DES, TCAP, NEB, PDLIM3, ACTN2, FLNC	53	40	10349	29.2896	0.000228786	2.86012e-05	0.0018116
GOTERM_CC_FAT	GO:0044430~cytoskeletal part	14	21.5385	5.514e-05	ACTC1, SHROOM3, MYBPC2, MYBPC1, ACTN2, TPM2, TPM1, TACC2, TNNT1, DES, NEB, CLIC5, MYOM1, SPTB	53	742	10349	3.68423	0.0082918	0.00083229	0.065902
GOTERM_MF_FAT	GO:0005198~structural molecule activity	11	16.9231	7.31677e-05	DES, MYBPC2, TCAP, NEB, MYBPC1, PDLIM3, ACTN2, MYOM1, TPM2, TPM1, SPTB	52	474	10564	4.71454	0.0108432	0.00272189	0.0872384
Annotation Cluster 2	Enrichment Score: 7.094158388417934
Category	Term	Count	%	PValue	Genes	List Total	Pop Hits	Pop Total	Fold Enrichment	Bonferroni	Benjamini	FDR
GOTERM_MF_FAT	GO:0008092~cytoskeletal protein binding	19	29.2308	6.0244e-13	ACTC1, CAP2, SHROOM3, MYBPC2, TCAP, MYBPC1, PDLIM3, SYNPO2, ACTN2, NEXN, TPM2, FLNC, TPM1, TNNT1, XIRP1, NEB, TMOD4, LMOD3, SPTB	52	433	10564	8.91437	8.97586e-11	8.97586e-11	7.18536e-10
GOTERM_MF_FAT	GO:0003779~actin binding	14	21.5385	4.08944e-10	CAP2, SHROOM3, MYBPC2, MYBPC1, ACTN2, SYNPO2, NEXN, TPM2, FLNC, TPM1, NEB, XIRP1, TMOD4, SPTB	52	277	10564	10.2677	6.09326e-08	2.03109e-08	4.87781e-07
GOTERM_CC_FAT	GO:0015629~actin cytoskeleton	13	20	1.02647e-09	ACTC1, MYBPC2, MYBPC1, PDLIM3, ACTN2, SYNPO2, TPM2, TPM1, TNNT1, NEB, CLIC5, MYOM1, SPTB	53	230	10349	11.0367	1.54996e-07	2.58327e-08	1.22718e-06
GOTERM_CC_FAT	GO:0005856~cytoskeleton	22	33.8462	2.26078e-08	ACTC1, SHROOM3, MYBPC2, MYBPC1, PDLIM3, NOSTRIN, SYNPO2, ACTN2, FLNC, NEXN, TPM2, TPM1, TACC2, DES, TNNT1, NEB, CLIC5, TMOD4, MYOM1, LMOD3, SPTB, SGCB	53	1100	10349	3.90528	3.41377e-06	4.87683e-07	2.70285e-05
GOTERM_CC_FAT	GO:0044430~cytoskeletal part	14	21.5385	5.514e-05	ACTC1, SHROOM3, MYBPC2, MYBPC1, ACTN2, TPM2, TPM1, TACC2, TNNT1, DES, NEB, CLIC5, MYOM1, SPTB	53	742	10349	3.68423	0.0082918	0.00083229	0.065902
GOTERM_CC_FAT	GO:0043232~intracellular non-membrane-bounded organelle	23	35.3846	0.000263707	ACTC1, CAP2, SHROOM3, MYBPC2, MYBPC1, PDLIM3, NOSTRIN, SYNPO2, ACTN2, FLNC, NEXN, TPM2, TPM1, TACC2, DES, TNNT1, NEB, CLIC5, TMOD4, MYOM1, LMOD3, SPTB, SGCB	53	2110	10349	2.12847	0.0390424	0.00361391	0.314817
GOTERM_CC_FAT	GO:0043228~non-membrane-bounded organelle	23	35.3846	0.000263707	ACTC1, CAP2, SHROOM3, MYBPC2, MYBPC1, PDLIM3, NOSTRIN, SYNPO2, ACTN2, FLNC, NEXN, TPM2, TPM1, TACC2, DES, TNNT1, NEB, CLIC5, TMOD4, MYOM1, LMOD3, SPTB, SGCB	53	2110	10349	2.12847	0.0390424	0.00361391	0.314817
Annotation Cluster 3	Enrichment Score: 2.943734265532273
Category	Term	Count	%	PValue	Genes	List Total	Pop Hits	Pop Total	Fold Enrichment	Bonferroni	Benjamini	FDR
GOTERM_BP_FAT	GO:0007517~muscle organ development	11	16.9231	1.40049e-08	SRPK3, ACTC1, BVES, TCAP, XIRP1, NEB, FHL1, CAPN3, TPM1, UNC45B, SGCB	53	188	11017	12.1625	9.2712e-06	3.09041e-06	2.09624e-05
GOTERM_BP_FAT	GO:0030239~myofibril assembly	5	7.69231	2.48894e-06	ACTC1, TCAP, XIRP1, CAPN3, TPM1	53	21	11017	49.4924	0.00164632	0.000411834	0.00372535
GOTERM_BP_FAT	GO:0031032~actomyosin structure organization	5	7.69231	8.30941e-06	ACTC1, TCAP, XIRP1, CAPN3, TPM1	53	28	11017	37.1193	0.00548575	0.00109957	0.0124367
GOTERM_BP_FAT	GO:0007010~cytoskeleton organization	11	16.9231	1.05236e-05	ACTC1, CAP2, DES, SHROOM3, TCAP, XIRP1, PDLIM3, CAPN3, TPM1, SGCB, TACC2	53	386	11017	5.9237	0.00694246	0.00116044	0.0157505
GOTERM_BP_FAT	GO:0010927~cellular component assembly involved in morphogenesis	5	7.69231	1.26366e-05	ACTC1, TCAP, XIRP1, CAPN3, TPM1	53	31	11017	33.5271	0.00833061	0.00119436	0.0189127
GOTERM_BP_FAT	GO:0045214~sarcomere organization	4	6.15385	2.11757e-05	TCAP, XIRP1, CAPN3, TPM1	53	12	11017	69.2893	0.0139207	0.00175078	0.031691
GOTERM_BP_FAT	GO:0006941~striated muscle contraction	5	7.69231	2.89303e-05	ACTC1, TNNT1, TCAP, MYOM1, TPM1	53	38	11017	27.351	0.0189699	0.00212575	0.0432939
GOTERM_BP_FAT	GO:0055002~striated muscle cell development	5	7.69231	9.36078e-05	ACTC1, TCAP, XIRP1, CAPN3, TPM1	53	51	11017	20.3792	0.0600901	0.00617796	0.14002
GOTERM_BP_FAT	GO:0055001~muscle cell development	5	7.69231	0.000117231	ACTC1, TCAP, XIRP1, CAPN3, TPM1	53	54	11017	19.247	0.0746762	0.00703076	0.175327
GOTERM_BP_FAT	GO:0030036~actin cytoskeleton organization	7	10.7692	0.00039507	ACTC1, SHROOM3, TCAP, XIRP1, PDLIM3, CAPN3, TPM1	53	206	11017	7.06347	0.230172	0.0215631	0.589709
GOTERM_BP_FAT	GO:0030029~actin filament-based process	7	10.7692	0.000546772	ACTC1, SHROOM3, TCAP, XIRP1, PDLIM3, CAPN3, TPM1	53	219	11017	6.64418	0.303761	0.0274666	0.815286
GOTERM_BP_FAT	GO:0051146~striated muscle cell differentiation	5	7.69231	0.000561479	ACTC1, TCAP, XIRP1, CAPN3, TPM1	53	81	11017	12.8314	0.31051	0.0262078	0.83713
GOTERM_BP_FAT	GO:0032989~cellular component morphogenesis	8	12.3077	0.000980606	ACTC1, CAP2, SHROOM3, TCAP, XIRP1, CLIC5, CAPN3, TPM1	53	338	11017	4.91995	0.477682	0.0423746	1.45775
GOTERM_BP_FAT	GO:0048738~cardiac muscle tissue development	4	6.15385	0.0015679	ACTC1, TCAP, XIRP1, TPM1	53	49	11017	16.9688	0.646108	0.0628601	2.32129
GOTERM_BP_FAT	GO:0042692~muscle cell differentiation	5	7.69231	0.0017619	ACTC1, TCAP, XIRP1, CAPN3, TPM1	53	110	11017	9.44854	0.688828	0.0663664	2.605
GOTERM_BP_FAT	GO:0060048~cardiac muscle contraction	3	4.61538	0.00284004	ACTC1, TCAP, TPM1	53	17	11017	36.6826	0.847834	0.0993144	4.16766
GOTERM_BP_FAT	GO:0003015~heart process	3	4.61538	0.00393197	ACTC1, TCAP, TPM1	53	20	11017	31.1802	0.926325	0.128264	5.72645
GOTERM_BP_FAT	GO:0060047~heart contraction	3	4.61538	0.00393197	ACTC1, TCAP, TPM1	53	20	11017	31.1802	0.926325	0.128264	5.72645
GOTERM_BP_FAT	GO:0055008~cardiac muscle tissue morphogenesis	3	4.61538	0.00433279	ACTC1, TCAP, TPM1	53	21	11017	29.6954	0.943558	0.133876	6.29267
GOTERM_BP_FAT	GO:0060415~muscle tissue morphogenesis	3	4.61538	0.00433279	ACTC1, TCAP, TPM1	53	21	11017	29.6954	0.943558	0.133876	6.29267
GOTERM_BP_FAT	GO:0007507~heart development	5	7.69231	0.0123984	ACTC1, TCAP, XIRP1, PDLIM3, TPM1	53	191	11017	5.44157	0.999741	0.301689	17.034
GOTERM_BP_FAT	GO:0014706~striated muscle tissue development	4	6.15385	0.0136005	ACTC1, TCAP, XIRP1, TPM1	53	106	11017	7.84407	0.999884	0.314579	18.5327
GOTERM_BP_FAT	GO:0060537~muscle tissue development	4	6.15385	0.0157544	ACTC1, TCAP, XIRP1, TPM1	53	112	11017	7.42385	0.999973	0.332572	21.1551
GOTERM_BP_FAT	GO:0048729~tissue morphogenesis	4	6.15385	0.034223	ACTC1, SHROOM3, TCAP, TPM1	53	151	11017	5.50644	1	0.513436	40.6203
GOTERM_BP_FAT	GO:0003007~heart morphogenesis	3	4.61538	0.0355357	ACTC1, TCAP, TPM1	53	63	11017	9.89847	1	0.516083	41.817
GOTERM_BP_FAT	GO:0007015~actin filament organization	3	4.61538	0.038683	ACTC1, TCAP, PDLIM3	53	66	11017	9.44854	1	0.536123	44.595
GOTERM_BP_FAT	GO:0003013~circulatory system process	3	4.61538	0.1811	ACTC1, TCAP, TPM1	53	164	11017	3.80246	1	0.9436	94.9737
GOTERM_BP_FAT	GO:0008015~blood circulation	3	4.61538	0.1811	ACTC1, TCAP, TPM1	53	164	11017	3.80246	1	0.9436	94.9737
GOTERM_BP_FAT	GO:0043009~chordate embryonic development	3	4.61538	0.409341	SHROOM3, TCAP, TPM1	53	296	11017	2.10677	1	0.999061	99.9622
GOTERM_BP_FAT	GO:0009792~embryonic development ending in birth or egg hatching	3	4.61538	0.414313	SHROOM3, TCAP, TPM1	53	299	11017	2.08563	1	0.999036	99.9667
Annotation Cluster 4	Enrichment Score: 1.4108858146840861
Category	Term	Count	%	PValue	Genes	List Total	Pop Hits	Pop Total	Fold Enrichment	Bonferroni	Benjamini	FDR
GOTERM_BP_FAT	GO:0051493~regulation of cytoskeleton organization	4	6.15385	0.0168994	NEB, NEXN, TPM1, SPTB	53	115	11017	7.23019	0.999987	0.341566	22.517
GOTERM_BP_FAT	GO:0032956~regulation of actin cytoskeleton organization	3	4.61538	0.0464199	NEB, TPM1, SPTB	53	73	11017	8.54252	1	0.572771	50.907
GOTERM_BP_FAT	GO:0032970~regulation of actin filament-based process	3	4.61538	0.0498961	NEB, TPM1, SPTB	53	76	11017	8.20531	1	0.590033	53.5186
GOTERM_BP_FAT	GO:0033043~regulation of organelle organization	4	6.15385	0.0580515	NEB, NEXN, TPM1, SPTB	53	187	11017	4.44637	1	0.63765	59.1454
Annotation Cluster 5	Enrichment Score: 1.331751392551442
Category	Term	Count	%	PValue	Genes	List Total	Pop Hits	Pop Total	Fold Enrichment	Bonferroni	Benjamini	FDR
GOTERM_BP_FAT	GO:0044275~cellular carbohydrate catabolic process	4	6.15385	0.00452209	GCK, PYGM, HK2, ENO3	53	71	11017	11.7109	0.950233	0.133139	6.55898
GOTERM_BP_FAT	GO:0016052~carbohydrate catabolic process	4	6.15385	0.00983037	GCK, PYGM, HK2, ENO3	53	94	11017	8.84544	0.998555	0.257155	13.7455
GOTERM_BP_FAT	GO:0006096~glycolysis	3	4.61538	0.0144837	GCK, HK2, ENO3	53	39	11017	15.9898	0.999936	0.320456	19.6177
GOTERM_BP_FAT	GO:0006007~glucose catabolic process	3	4.61538	0.0223091	GCK, HK2, ENO3	53	49	11017	12.7266	1	0.413406	28.6592
GOTERM_BP_FAT	GO:0006006~glucose metabolic process	4	6.15385	0.0228492	GCK, PYGM, HK2, ENO3	53	129	11017	6.44552	1	0.410006	29.2468
GOTERM_BP_FAT	GO:0019320~hexose catabolic process	3	4.61538	0.0305277	GCK, HK2, ENO3	53	58	11017	10.7518	1	0.495477	37.1272
GOTERM_BP_FAT	GO:0046365~monosaccharide catabolic process	3	4.61538	0.0324945	GCK, HK2, ENO3	53	60	11017	10.3934	1	0.506108	39.0095
GOTERM_BP_FAT	GO:0019318~hexose metabolic process	4	6.15385	0.0427356	GCK, PYGM, HK2, ENO3	53	165	11017	5.03922	1	0.562244	47.99
GOTERM_BP_FAT	GO:0046164~alcohol catabolic process	3	4.61538	0.0430384	GCK, HK2, ENO3	53	70	11017	8.90863	1	0.554681	48.2357
GOTERM_BP_FAT	GO:0005996~monosaccharide metabolic process	4	6.15385	0.0618517	GCK, PYGM, HK2, ENO3	53	192	11017	4.33058	1	0.652389	61.5442
GOTERM_BP_FAT	GO:0006091~generation of precursor metabolites and energy	4	6.15385	0.139959	GCK, PYGM, HK2, ENO3	53	275	11017	3.02353	1	0.89653	89.5313
GOTERM_MF_FAT	GO:0005529~sugar binding	3	4.61538	0.156503	GCK, PYGM, HK2	52	146	10564	4.17439	1	0.920815	86.8678
GOTERM_MF_FAT	GO:0030246~carbohydrate binding	3	4.61538	0.401897	GCK, PYGM, HK2	52	285	10564	2.13846	1	0.99579	99.7825
GOTERM_CC_FAT	GO:0005829~cytosol	6	9.23077	0.695344	GCK, FHL1, HK2, ENO3, GPAM, SPTB	53	1144	10349	1.02411	1	0.998702	99.9999
Annotation Cluster 6	Enrichment Score: 1.0697346433850345
Category	Term	Count	%	PValue	Genes	List Total	Pop Hits	Pop Total	Fold Enrichment	Bonferroni	Benjamini	FDR
GOTERM_CC_FAT	GO:0005912~adherens junction	4	6.15385	0.0342937	SHROOM3, XIRP1, ACTN2, NEXN	53	142	10349	5.5004	0.994852	0.296214	34.1104
GOTERM_CC_FAT	GO:0070161~anchoring junction	4	6.15385	0.0447907	SHROOM3, XIRP1, ACTN2, NEXN	53	158	10349	4.9434	0.999012	0.351097	42.181
GOTERM_CC_FAT	GO:0030054~cell junction	4	6.15385	0.402155	SHROOM3, XIRP1, ACTN2, NEXN	53	455	10349	1.71661	1	0.983233	99.7867
Annotation Cluster 7	Enrichment Score: 1.0601481037640148
Category	Term	Count	%	PValue	Genes	List Total	Pop Hits	Pop Total	Fold Enrichment	Bonferroni	Benjamini	FDR
GOTERM_MF_FAT	GO:0042802~identical protein binding	8	12.3077	0.017431	P2RX5, CHKA, INHBA, OXCT1, CMYA5, ENO3, ACTN2, STAC3	52	561	10564	2.89702	0.927206	0.312231	18.9211
GOTERM_MF_FAT	GO:0046983~protein dimerization activity	6	9.23077	0.0823165	P2RX5, CHKA, INHBA, OXCT1, ENO3, ACTN2	52	483	10564	2.52365	0.999997	0.758809	64.1072
GOTERM_MF_FAT	GO:0042803~protein homodimerization activity	4	6.15385	0.166441	P2RX5, CHKA, OXCT1, ENO3	52	292	10564	2.78293	1	0.915073	88.5991
GOTERM_MF_FAT	GO:0046982~protein heterodimerization activity	3	4.61538	0.240623	P2RX5, INHBA, ENO3	52	194	10564	3.14155	1	0.967215	96.2493
Annotation Cluster 8	Enrichment Score: 0.24997801853130855
Category	Term	Count	%	PValue	Genes	List Total	Pop Hits	Pop Total	Fold Enrichment	Bonferroni	Benjamini	FDR
GOTERM_BP_FAT	GO:0055082~cellular chemical homeostasis	3	4.61538	0.466037	GCK, XIRP1, PYGM	53	331	11017	1.884	1	0.999399	99.9917
GOTERM_BP_FAT	GO:0019725~cellular homeostasis	3	4.61538	0.576319	GCK, XIRP1, PYGM	53	406	11017	1.53597	1	0.999935	99.9997
GOTERM_BP_FAT	GO:0042592~homeostatic process	4	6.15385	0.596321	INHBA, GCK, XIRP1, PYGM	53	647	11017	1.28512	1	0.999947	99.9999
GOTERM_BP_FAT	GO:0048878~chemical homeostasis	3	4.61538	0.624489	GCK, XIRP1, PYGM	53	443	11017	1.40768	1	0.99996	100
Annotation Cluster 9	Enrichment Score: 0.2306625334079488
Category	Term	Count	%	PValue	Genes	List Total	Pop Hits	Pop Total	Fold Enrichment	Bonferroni	Benjamini	FDR
GOTERM_MF_FAT	GO:0005529~sugar binding	3	4.61538	0.156503	GCK, PYGM, HK2	52	146	10564	4.17439	1	0.920815	86.8678
GOTERM_MF_FAT	GO:0030246~carbohydrate binding	3	4.61538	0.401897	GCK, PYGM, HK2	52	285	10564	2.13846	1	0.99579	99.7825
GOTERM_MF_FAT	GO:0032559~adenyl ribonucleotide binding	8	12.3077	0.438294	SRPK3, P2RX5, CHKA, ACTC1, GCK, PYGM, CKMT2, HK2	52	1297	10564	1.25307	1	0.996751	99.8972
GOTERM_MF_FAT	GO:0030554~adenyl nucleotide binding	8	12.3077	0.500608	SRPK3, P2RX5, CHKA, ACTC1, GCK, PYGM, CKMT2, HK2	52	1373	10564	1.18371	1	0.998445	99.9747
GOTERM_MF_FAT	GO:0001883~purine nucleoside binding	8	12.3077	0.518339	SRPK3, P2RX5, CHKA, ACTC1, GCK, PYGM, CKMT2, HK2	52	1395	10564	1.16504	1	0.998343	99.9836
GOTERM_MF_FAT	GO:0001882~nucleoside binding	8	12.3077	0.527133	SRPK3, P2RX5, CHKA, ACTC1, GCK, PYGM, CKMT2, HK2	52	1406	10564	1.15593	1	0.99797	99.9868
GOTERM_MF_FAT	GO:0005524~ATP binding	7	10.7692	0.592669	SRPK3, P2RX5, CHKA, ACTC1, GCK, CKMT2, HK2	52	1277	10564	1.11361	1	0.999127	99.9978
GOTERM_MF_FAT	GO:0032553~ribonucleotide binding	8	12.3077	0.659409	SRPK3, P2RX5, CHKA, ACTC1, GCK, PYGM, CKMT2, HK2	52	1583	10564	1.02668	1	0.999673	99.9997
GOTERM_MF_FAT	GO:0032555~purine ribonucleotide binding	8	12.3077	0.659409	SRPK3, P2RX5, CHKA, ACTC1, GCK, PYGM, CKMT2, HK2	52	1583	10564	1.02668	1	0.999673	99.9997
GOTERM_MF_FAT	GO:0017076~purine nucleotide binding	8	12.3077	0.710627	SRPK3, P2RX5, CHKA, ACTC1, GCK, PYGM, CKMT2, HK2	52	1661	10564	0.978465	1	0.999849	100
GOTERM_BP_FAT	GO:0010033~response to organic substance	3	4.61538	0.809192	ACTC1, GCK, PYGM	53	634	11017	0.983602	1	1	100
GOTERM_MF_FAT	GO:0000166~nucleotide binding	8	12.3077	0.851855	SRPK3, P2RX5, CHKA, ACTC1, GCK, PYGM, CKMT2, HK2	52	1940	10564	0.837748	1	0.999998	100
GOTERM_BP_FAT	GO:0016310~phosphorylation	3	4.61538	0.857204	SRPK3, GCK, HK2	53	710	11017	0.878315	1	1	100
GOTERM_BP_FAT	GO:0006793~phosphorus metabolic process	3	4.61538	0.921892	SRPK3, GCK, HK2	53	861	11017	0.724278	1	1	100
GOTERM_BP_FAT	GO:0006796~phosphate metabolic process	3	4.61538	0.921892	SRPK3, GCK, HK2	53	861	11017	0.724278	1	1	100
Annotation Cluster 10	Enrichment Score: 0.18793041974386185
Category	Term	Count	%	PValue	Genes	List Total	Pop Hits	Pop Total	Fold Enrichment	Bonferroni	Benjamini	FDR
GOTERM_CC_FAT	GO:0044429~mitochondrial part	4	6.15385	0.478682	OXCT1, CKMT2, HK2, GPAM	53	512	10349	1.5255	1	0.992686	99.9585
GOTERM_CC_FAT	GO:0031966~mitochondrial membrane	3	4.61538	0.513551	CKMT2, HK2, GPAM	53	340	10349	1.72292	1	0.992889	99.9819
GOTERM_CC_FAT	GO:0005740~mitochondrial envelope	3	4.61538	0.547665	CKMT2, HK2, GPAM	53	362	10349	1.61821	1	0.99453	99.9924
GOTERM_CC_FAT	GO:0005739~mitochondrion	5	7.69231	0.701688	GCK, OXCT1, CKMT2, HK2, GPAM	53	933	10349	1.04643	1	0.998531	99.9999
GOTERM_CC_FAT	GO:0031967~organelle envelope	3	4.61538	0.766363	CKMT2, HK2, GPAM	53	544	10349	1.07682	1	0.998952	100
GOTERM_CC_FAT	GO:0031975~envelope	3	4.61538	0.768167	CKMT2, HK2, GPAM	53	546	10349	1.07288	1	0.998755	100
GOTERM_CC_FAT	GO:0031090~organelle membrane	4	6.15385	0.869575	CD36, CKMT2, HK2, GPAM	53	953	10349	0.819577	1	0.999624	100
Annotation Cluster 11	Enrichment Score: 0.1733680117269974
Category	Term	Count	%	PValue	Genes	List Total	Pop Hits	Pop Total	Fold Enrichment	Bonferroni	Benjamini	FDR
GOTERM_BP_FAT	GO:0060341~regulation of cellular localization	3	4.61538	0.282024	INHBA, GCK, PKIA	53	222	11017	2.80903	1	0.989636	99.2981
GOTERM_BP_FAT	GO:0031327~negative regulation of cellular biosynthetic process	4	6.15385	0.417075	INHBA, GCK, NOSTRIN, PKIA	53	496	11017	1.67635	1	0.998962	99.969
GOTERM_BP_FAT	GO:0009890~negative regulation of biosynthetic process	4	6.15385	0.431096	INHBA, GCK, NOSTRIN, PKIA	53	507	11017	1.63998	1	0.999007	99.9785
GOTERM_BP_FAT	GO:0010558~negative regulation of macromolecule biosynthetic process	3	4.61538	0.672946	INHBA, NOSTRIN, PKIA	53	484	11017	1.28844	1	0.999986	100
GOTERM_BP_FAT	GO:0006355~regulation of transcription, DNA-dependent	6	9.23077	0.790476	TSC22D1, INHBA, ZSCAN16, NOSTRIN, ANKRD1, PKIA	53	1368	11017	0.911701	1	1	100
GOTERM_BP_FAT	GO:0051252~regulation of RNA metabolic process	6	9.23077	0.809635	TSC22D1, INHBA, ZSCAN16, NOSTRIN, ANKRD1, PKIA	53	1404	11017	0.888324	1	1	100
GOTERM_BP_FAT	GO:0006357~regulation of transcription from RNA polymerase II promoter	3	4.61538	0.814837	INHBA, ANKRD1, PKIA	53	642	11017	0.971345	1	1	100
GOTERM_BP_FAT	GO:0010605~negative regulation of macromolecule metabolic process	3	4.61538	0.819655	INHBA, NOSTRIN, PKIA	53	649	11017	0.960869	1	1	100
GOTERM_MF_FAT	GO:0030528~transcription regulator activity	5	7.69231	0.874983	TSC22D1, ZSCAN16, NOSTRIN, ACTN2, ANKRD1	52	1265	10564	0.80298	1	0.999999	100
GOTERM_BP_FAT	GO:0045449~regulation of transcription	6	9.23077	0.975381	TSC22D1, INHBA, ZSCAN16, NOSTRIN, ANKRD1, PKIA	53	2044	11017	0.61018	1	1	100
GOTERM_MF_FAT	GO:0003677~DNA binding	4	6.15385	0.995049	TSC22D1, ZSCAN16, NOSTRIN, ANKRD1	52	1788	10564	0.454483	1	1	100
Annotation Cluster 12	Enrichment Score: 0.15396854091275225
Category	Term	Count	%	PValue	Genes	List Total	Pop Hits	Pop Total	Fold Enrichment	Bonferroni	Benjamini	FDR
GOTERM_BP_FAT	GO:0070271~protein complex biogenesis	3	4.61538	0.635567	TCAP, ACTN2, OLFM1	53	452	11017	1.37965	1	0.999966	100
GOTERM_BP_FAT	GO:0006461~protein complex assembly	3	4.61538	0.635567	TCAP, ACTN2, OLFM1	53	452	11017	1.37965	1	0.999966	100
GOTERM_BP_FAT	GO:0065003~macromolecular complex assembly	3	4.61538	0.757583	TCAP, ACTN2, OLFM1	53	569	11017	1.09596	1	0.999999	100
GOTERM_BP_FAT	GO:0043933~macromolecular complex subunit organization	3	4.61538	0.791357	TCAP, ACTN2, OLFM1	53	610	11017	1.0223	1	1	100
Annotation Cluster 13	Enrichment Score: 0.12226650977959871
Category	Term	Count	%	PValue	Genes	List Total	Pop Hits	Pop Total	Fold Enrichment	Bonferroni	Benjamini	FDR
GOTERM_CC_FAT	GO:0016023~cytoplasmic membrane-bounded vesicle	3	4.61538	0.709776	CD36, NOSTRIN, ACTN2	53	487	10349	1.20286	1	0.998406	100
GOTERM_CC_FAT	GO:0031988~membrane-bounded vesicle	3	4.61538	0.724624	CD36, NOSTRIN, ACTN2	53	501	10349	1.16925	1	0.998483	100
GOTERM_CC_FAT	GO:0031410~cytoplasmic vesicle	3	4.61538	0.78557	CD36, NOSTRIN, ACTN2	53	566	10349	1.03497	1	0.998697	100
GOTERM_CC_FAT	GO:0031982~vesicle	3	4.61538	0.802629	CD36, NOSTRIN, ACTN2	53	587	10349	0.997943	1	0.99867	100
Annotation Cluster 14	Enrichment Score: 0.05444024153378032
Category	Term	Count	%	PValue	Genes	List Total	Pop Hits	Pop Total	Fold Enrichment	Bonferroni	Benjamini	FDR
GOTERM_CC_FAT	GO:0005615~extracellular space	3	4.61538	0.781327	INHBA, APOD, OLFM1	53	561	10349	1.04419	1	0.998831	100
GOTERM_CC_FAT	GO:0044421~extracellular region part	3	4.61538	0.913405	INHBA, APOD, OLFM1	53	785	10349	0.746232	1	0.999849	100
GOTERM_CC_FAT	GO:0005576~extracellular region	5	7.69231	0.962017	INHBA, APOD, ACTN2, FGF21, OLFM1	53	1543	10349	0.632742	1	0.999983	100
Annotation Cluster 15	Enrichment Score: 0.030314301622680884
Category	Term	Count	%	PValue	Genes	List Total	Pop Hits	Pop Total	Fold Enrichment	Bonferroni	Benjamini	FDR
GOTERM_CC_FAT	GO:0070013~intracellular organelle lumen	6	9.23077	0.91247	GCK, OXCT1, PDLIM3, ACTN2, ANKRD1, OLFM1	53	1569	10349	0.746708	1	0.999873	100
GOTERM_CC_FAT	GO:0043233~organelle lumen	6	9.23077	0.923749	GCK, OXCT1, PDLIM3, ACTN2, ANKRD1, OLFM1	53	1610	10349	0.727692	1	0.999881	100
GOTERM_CC_FAT	GO:0031974~membrane-enclosed lumen	6	9.23077	0.930956	GCK, OXCT1, PDLIM3, ACTN2, ANKRD1, OLFM1	53	1639	10349	0.714817	1	0.999896	100
GOTERM_CC_FAT	GO:0031981~nuclear lumen	4	6.15385	0.96392	GCK, PDLIM3, ACTN2, ANKRD1	53	1279	10349	0.610678	1	0.999982	100
Annotation Cluster 16	Enrichment Score: 0.002766557273819369
Category	Term	Count	%	PValue	Genes	List Total	Pop Hits	Pop Total	Fold Enrichment	Bonferroni	Benjamini	FDR
GOTERM_MF_FAT	GO:0008270~zinc ion binding	5	7.69231	0.980423	FHL1, RNF157, PDLIM3, ZSCAN16, STAC3	52	1775	10564	0.572264	1	1	100
GOTERM_MF_FAT	GO:0043167~ion binding	10	15.3846	0.994541	CHKA, CLIC5, FHL1, RNF157, PDLIM3, ZSCAN16, ENO3, ACTN2, CAPN3, STAC3	52	3435	10564	0.591423	1	1	100
GOTERM_MF_FAT	GO:0046914~transition metal ion binding	5	7.69231	0.99659	FHL1, RNF157, PDLIM3, ZSCAN16, STAC3	52	2185	10564	0.464883	1	1	100
GOTERM_MF_FAT	GO:0043169~cation binding	9	13.8462	0.997655	CHKA, FHL1, RNF157, PDLIM3, ZSCAN16, ENO3, ACTN2, CAPN3, STAC3	52	3387	10564	0.539824	1	1	100
GOTERM_MF_FAT	GO:0046872~metal ion binding	8	12.3077	0.999157	FHL1, RNF157, PDLIM3, ZSCAN16, ENO3, ACTN2, CAPN3, STAC3	52	3353	10564	0.484709	1	1	100

## Sheet: FR2vBaseline
Annotation Cluster 1	Enrichment Score: 4.940060876160251
Category	Term	Count	%	PValue	Genes	List Total	Pop Hits	Pop Total	Fold Enrichment	Bonferroni	Benjamini	FDR
GOTERM_CC_FAT	GO:0030016~myofibril	5	3.78788	1.45873e-06	ACTC1, DES, MYBPC1, ANKRD1, FLNC	11	97	10349	48.4958	0.000102106	0.000102106	0.00150965
GOTERM_CC_FAT	GO:0043292~contractile fiber	5	3.78788	2.08267e-06	ACTC1, DES, MYBPC1, ANKRD1, FLNC	11	106	10349	44.3782	0.000145777	7.28909e-05	0.00215537
GOTERM_CC_FAT	GO:0031674~I band	4	3.0303	1.09845e-05	ACTC1, DES, ANKRD1, FLNC	11	48	10349	78.4015	0.000768623	0.000256273	0.0113674
GOTERM_CC_FAT	GO:0030017~sarcomere	4	3.0303	6.15575e-05	ACTC1, DES, ANKRD1, FLNC	11	85	10349	44.2738	0.00429989	0.00107671	0.0636884
GOTERM_CC_FAT	GO:0044449~contractile fiber part	4	3.0303	9.70599e-05	ACTC1, DES, ANKRD1, FLNC	11	99	10349	38.0129	0.00677149	0.00135798	0.100403
Annotation Cluster 2	Enrichment Score: 2.4522593789051474
Category	Term	Count	%	PValue	Genes	List Total	Pop Hits	Pop Total	Fold Enrichment	Bonferroni	Benjamini	FDR
GOTERM_CC_FAT	GO:0030016~myofibril	5	3.78788	1.45873e-06	ACTC1, DES, MYBPC1, ANKRD1, FLNC	11	97	10349	48.4958	0.000102106	0.000102106	0.00150965
GOTERM_CC_FAT	GO:0043292~contractile fiber	5	3.78788	2.08267e-06	ACTC1, DES, MYBPC1, ANKRD1, FLNC	11	106	10349	44.3782	0.000145777	7.28909e-05	0.00215537
GOTERM_MF_FAT	GO:0008092~cytoskeletal protein binding	5	3.78788	0.000730014	ACTC1, XIRP1, MYBPC1, FLNC, SPTB	12	433	10564	10.1655	0.0309142	0.0309142	0.677294
GOTERM_BP_FAT	GO:0006936~muscle contraction	3	2.27273	0.00549938	ACTC1, DES, MYBPC1	11	126	11017	23.8463	0.527624	0.312704	6.26845
GOTERM_BP_FAT	GO:0003012~muscle system process	3	2.27273	0.00674884	ACTC1, DES, MYBPC1	11	140	11017	21.4617	0.60186	0.264338	7.64156
GOTERM_CC_FAT	GO:0005856~cytoskeleton	5	3.78788	0.015763	ACTC1, DES, MYBPC1, FLNC, SPTB	11	1100	10349	4.27645	0.671164	0.1692	15.1625
GOTERM_CC_FAT	GO:0015629~actin cytoskeleton	3	2.27273	0.0196757	ACTC1, MYBPC1, SPTB	11	230	10349	12.2715	0.751181	0.180219	18.5887
GOTERM_CC_FAT	GO:0044430~cytoskeletal part	4	3.0303	0.0301044	ACTC1, DES, MYBPC1, SPTB	11	742	10349	5.0718	0.882307	0.234679	27.1189
GOTERM_MF_FAT	GO:0005198~structural molecule activity	3	2.27273	0.0845286	DES, MYBPC1, SPTB	12	474	10564	5.57173	0.977575	0.718005	56.0391
GOTERM_CC_FAT	GO:0043228~non-membrane-bounded organelle	5	3.78788	0.127714	ACTC1, DES, MYBPC1, FLNC, SPTB	11	2110	10349	2.22943	0.99993	0.615751	75.6852
GOTERM_CC_FAT	GO:0043232~intracellular non-membrane-bounded organelle	5	3.78788	0.127714	ACTC1, DES, MYBPC1, FLNC, SPTB	11	2110	10349	2.22943	0.99993	0.615751	75.6852
Annotation Cluster 3	Enrichment Score: 0.32813359894884486
Category	Term	Count	%	PValue	Genes	List Total	Pop Hits	Pop Total	Fold Enrichment	Bonferroni	Benjamini	FDR
GOTERM_MF_FAT	GO:0005524~ATP binding	3	2.27273	0.391022	SRPK3, ACTC1, HK2	12	1277	10564	2.06813	1	0.995164	99.0103
GOTERM_MF_FAT	GO:0032559~adenyl ribonucleotide binding	3	2.27273	0.398906	SRPK3, ACTC1, HK2	12	1297	10564	2.03624	1	0.987442	99.1233
GOTERM_MF_FAT	GO:0030554~adenyl nucleotide binding	3	2.27273	0.42856	SRPK3, ACTC1, HK2	12	1373	10564	1.92353	1	0.981875	99.4525
GOTERM_MF_FAT	GO:0001883~purine nucleoside binding	3	2.27273	0.437045	SRPK3, ACTC1, HK2	12	1395	10564	1.89319	1	0.970678	99.5237
GOTERM_MF_FAT	GO:0001882~nucleoside binding	3	2.27273	0.441268	SRPK3, ACTC1, HK2	12	1406	10564	1.87838	1	0.956226	99.5559
GOTERM_MF_FAT	GO:0032555~purine ribonucleotide binding	3	2.27273	0.507325	SRPK3, ACTC1, HK2	12	1583	10564	1.66835	1	0.966028	99.8623
GOTERM_MF_FAT	GO:0032553~ribonucleotide binding	3	2.27273	0.507325	SRPK3, ACTC1, HK2	12	1583	10564	1.66835	1	0.966028	99.8623
GOTERM_MF_FAT	GO:0017076~purine nucleotide binding	3	2.27273	0.535152	SRPK3, ACTC1, HK2	12	1661	10564	1.59001	1	0.962895	99.9198
GOTERM_MF_FAT	GO:0000166~nucleotide binding	3	2.27273	0.627244	SRPK3, ACTC1, HK2	12	1940	10564	1.36134	1	0.978882	99.9897
Annotation Cluster 4	Enrichment Score: 0.03980564901333576
Category	Term	Count	%	PValue	Genes	List Total	Pop Hits	Pop Total	Fold Enrichment	Bonferroni	Benjamini	FDR
GOTERM_MF_FAT	GO:0046872~metal ion binding	3	2.27273	0.908447	FHL1, ENO3, RNF122	12	3353	10564	0.787653	1	0.99981	100
GOTERM_MF_FAT	GO:0043169~cation binding	3	2.27273	0.912002	FHL1, ENO3, RNF122	12	3387	10564	0.779746	1	0.999677	100
GOTERM_MF_FAT	GO:0043167~ion binding	3	2.27273	0.916828	FHL1, ENO3, RNF122	12	3435	10564	0.76885	1	0.999518	100

## Sheet: FR8vBaseline
Annotation Cluster 1	Enrichment Score: 8.523776986464236
Category	Term	Count	%	PValue	Genes	List Total	Pop Hits	Pop Total	Fold Enrichment	Bonferroni	Benjamini	FDR
GOTERM_CC_FAT	GO:0030017~sarcomere	9	3.08219	4.30865e-12	ACTC1, DES, ANKRD23, PDLIM3, ACTN2, ANKRD1, TPM2, FLNC, TPM1	23	85	10349	47.6425	4.61027e-10	4.61027e-10	4.8432e-09
GOTERM_CC_FAT	GO:0030016~myofibril	9	3.08219	1.27521e-11	ACTC1, DES, ANKRD23, PDLIM3, ACTN2, ANKRD1, TPM2, FLNC, TPM1	23	97	10349	41.7485	1.36448e-09	6.82239e-10	1.43342e-08
GOTERM_CC_FAT	GO:0044449~contractile fiber part	9	3.08219	1.50698e-11	ACTC1, DES, ANKRD23, PDLIM3, ACTN2, ANKRD1, TPM2, FLNC, TPM1	23	99	10349	40.9051	1.61247e-09	5.37491e-10	1.69394e-08
GOTERM_CC_FAT	GO:0043292~contractile fiber	9	3.08219	2.63221e-11	ACTC1, DES, ANKRD23, PDLIM3, ACTN2, ANKRD1, TPM2, FLNC, TPM1	23	106	10349	38.2039	2.81646e-09	7.04115e-10	2.95876e-08
GOTERM_CC_FAT	GO:0031674~I band	7	2.39726	5.08223e-10	ACTC1, DES, ANKRD23, PDLIM3, ACTN2, ANKRD1, FLNC	23	48	10349	65.6187	5.43798e-08	1.0876e-08	5.71273e-07
GOTERM_CC_FAT	GO:0030018~Z disc	4	1.36986	7.82921e-05	DES, PDLIM3, ACTN2, FLNC	23	40	10349	44.9957	0.00834259	0.00104665	0.0879698
GOTERM_MF_FAT	GO:0005198~structural molecule activity	6	2.05479	0.00248563	DES, MYBPC2, PDLIM3, ACTN2, TPM2, TPM1	23	474	10564	5.81398	0.206619	0.0562206	2.68774
Annotation Cluster 2	Enrichment Score: 4.6597851418882374
Category	Term	Count	%	PValue	Genes	List Total	Pop Hits	Pop Total	Fold Enrichment	Bonferroni	Benjamini	FDR
GOTERM_MF_FAT	GO:0008092~cytoskeletal protein binding	11	3.76712	5.01724e-09	ACTC1, CAP2, MYBPC2, PDLIM3, SYNPO2, ACTN2, TPM2, FLNC, NEXN, TPM1, SYNPO2L	23	433	10564	11.6682	4.66603e-07	4.66603e-07	5.49262e-06
GOTERM_MF_FAT	GO:0003779~actin binding	9	3.08219	4.69658e-08	CAP2, MYBPC2, SYNPO2, ACTN2, TPM2, FLNC, NEXN, TPM1, SYNPO2L	23	277	10564	14.9232	4.36781e-06	2.18391e-06	5.14157e-05
GOTERM_CC_FAT	GO:0015629~actin cytoskeleton	8	2.73973	3.13766e-07	ACTC1, MYBPC2, CLIC5, PDLIM3, SYNPO2, ACTN2, TPM2, TPM1	23	230	10349	15.6507	3.35724e-05	5.59548e-06	0.000352691
GOTERM_MF_FAT	GO:0008307~structural constituent of muscle	5	1.71233	6.27867e-07	MYBPC2, PDLIM3, ACTN2, TPM2, TPM1	23	34	10564	67.5448	5.83899e-05	1.94637e-05	0.000687354
GOTERM_CC_FAT	GO:0005856~cytoskeleton	12	4.10959	4.3358e-06	ACTC1, DES, MYBPC2, CLIC5, PDLIM3, SYNPO2, ACTN2, TPM2, FLNC, NEXN, TPM1, SYNPO2L	23	1100	10349	4.90862	0.000463824	6.62738e-05	0.00487359
GOTERM_BP_FAT	GO:0006936~muscle contraction	5	1.71233	0.000101718	ACTC1, DES, MYBPC2, ACTN2, TPM1	23	126	11017	19.0079	0.0305491	0.0305491	0.136182
GOTERM_BP_FAT	GO:0003012~muscle system process	5	1.71233	0.000152952	ACTC1, DES, MYBPC2, ACTN2, TPM1	23	140	11017	17.1071	0.0455825	0.0230571	0.204712
GOTERM_CC_FAT	GO:0043228~non-membrane-bounded organelle	13	4.45205	0.000414719	ACTC1, CAP2, MYBPC2, PDLIM3, ACTN2, SYNPO2, NEXN, TPM2, FLNC, TPM1, SYNPO2L, DES, CLIC5	23	2110	10349	2.77224	0.0434136	0.00491943	0.465181
GOTERM_CC_FAT	GO:0043232~intracellular non-membrane-bounded organelle	13	4.45205	0.000414719	ACTC1, CAP2, MYBPC2, PDLIM3, ACTN2, SYNPO2, NEXN, TPM2, FLNC, TPM1, SYNPO2L, DES, CLIC5	23	2110	10349	2.77224	0.0434136	0.00491943	0.465181
GOTERM_CC_FAT	GO:0005884~actin filament	3	1.0274	0.00246009	ACTC1, ACTN2, TPM1	23	35	10349	38.5677	0.231684	0.0260111	2.73072
GOTERM_MF_FAT	GO:0005198~structural molecule activity	6	2.05479	0.00248563	DES, MYBPC2, PDLIM3, ACTN2, TPM2, TPM1	23	474	10564	5.81398	0.206619	0.0562206	2.68774
GOTERM_CC_FAT	GO:0044430~cytoskeletal part	7	2.39726	0.00367233	ACTC1, DES, MYBPC2, CLIC5, ACTN2, TPM2, TPM1	23	742	10349	4.24487	0.325418	0.0351547	4.05117
Annotation Cluster 3	Enrichment Score: 2.4019026317516454
Category	Term	Count	%	PValue	Genes	List Total	Pop Hits	Pop Total	Fold Enrichment	Bonferroni	Benjamini	FDR
GOTERM_BP_FAT	GO:0007517~muscle organ development	5	1.71233	0.000472215	SRPK3, ACTC1, FHL1, CAPN3, TPM1	23	188	11017	12.7394	0.134164	0.0468852	0.630764
GOTERM_BP_FAT	GO:0030239~myofibril assembly	3	1.0274	0.000781245	ACTC1, CAPN3, TPM1	23	21	11017	68.4286	0.212091	0.0578523	1.04156
GOTERM_BP_FAT	GO:0007010~cytoskeleton organization	6	2.05479	0.000827252	ACTC1, CAP2, DES, PDLIM3, CAPN3, TPM1	23	386	11017	7.4456	0.223079	0.0492301	1.10258
GOTERM_BP_FAT	GO:0031032~actomyosin structure organization	3	1.0274	0.00139439	ACTC1, CAPN3, TPM1	23	28	11017	51.3214	0.346613	0.0684738	1.85196
GOTERM_BP_FAT	GO:0010927~cellular component assembly involved in morphogenesis	3	1.0274	0.00170911	ACTC1, CAPN3, TPM1	23	31	11017	46.3548	0.406505	0.0718225	2.26555
GOTERM_BP_FAT	GO:0032989~cellular component morphogenesis	5	1.71233	0.00410926	ACTC1, CAP2, CLIC5, CAPN3, TPM1	23	338	11017	7.0858	0.715183	0.145286	5.367
GOTERM_BP_FAT	GO:0055002~striated muscle cell development	3	1.0274	0.00457449	ACTC1, CAPN3, TPM1	23	51	11017	28.1765	0.753013	0.14391	5.95752
GOTERM_BP_FAT	GO:0055001~muscle cell development	3	1.0274	0.00511565	ACTC1, CAPN3, TPM1	23	54	11017	26.6111	0.790761	0.144807	6.64014
GOTERM_BP_FAT	GO:0030036~actin cytoskeleton organization	4	1.36986	0.00763408	ACTC1, PDLIM3, CAPN3, TPM1	23	206	11017	9.30097	0.903414	0.191427	9.75697
GOTERM_BP_FAT	GO:0030029~actin filament-based process	4	1.36986	0.00902786	ACTC1, PDLIM3, CAPN3, TPM1	23	219	11017	8.74886	0.937087	0.205864	11.4403
GOTERM_BP_FAT	GO:0051146~striated muscle cell differentiation	3	1.0274	0.011212	ACTC1, CAPN3, TPM1	23	81	11017	17.7407	0.967902	0.232438	14.0197
GOTERM_BP_FAT	GO:0042692~muscle cell differentiation	3	1.0274	0.0200353	ACTC1, CAPN3, TPM1	23	110	11017	13.0636	0.997915	0.356553	23.7484
GOTERM_BP_FAT	GO:0007507~heart development	3	1.0274	0.0550452	ACTC1, PDLIM3, TPM1	23	191	11017	7.52356	1	0.637886	53.163
Annotation Cluster 4	Enrichment Score: 1.399215212360883
Category	Term	Count	%	PValue	Genes	List Total	Pop Hits	Pop Total	Fold Enrichment	Bonferroni	Benjamini	FDR
GOTERM_BP_FAT	GO:0006006~glucose metabolic process	3	1.0274	0.0269702	GPD2, PYGM, ENO3	23	129	11017	11.1395	0.999761	0.426459	30.6687
GOTERM_BP_FAT	GO:0019318~hexose metabolic process	3	1.0274	0.042337	GPD2, PYGM, ENO3	23	165	11017	8.70909	0.999998	0.561603	43.984
GOTERM_BP_FAT	GO:0005996~monosaccharide metabolic process	3	1.0274	0.0555584	GPD2, PYGM, ENO3	23	192	11017	7.48437	1	0.620374	53.5026
Annotation Cluster 5	Enrichment Score: 1.245871235707656
Category	Term	Count	%	PValue	Genes	List Total	Pop Hits	Pop Total	Fold Enrichment	Bonferroni	Benjamini	FDR
GOTERM_CC_FAT	GO:0044430~cytoskeletal part	7	2.39726	0.00367233	ACTC1, DES, MYBPC2, CLIC5, ACTN2, TPM2, TPM1	23	742	10349	4.24487	0.325418	0.0351547	4.05117
GOTERM_BP_FAT	GO:0030030~cell projection organization	3	1.0274	0.133606	CLIC5, ACTN2, TPM1	23	321	11017	4.47664	1	0.887756	85.3582
GOTERM_CC_FAT	GO:0042995~cell projection	3	1.0274	0.372924	CLIC5, ACTN2, TPM1	23	607	10349	2.22384	1	0.971755	99.4731
Annotation Cluster 6	Enrichment Score: 0.18917110278298285
Category	Term	Count	%	PValue	Genes	List Total	Pop Hits	Pop Total	Fold Enrichment	Bonferroni	Benjamini	FDR
GOTERM_MF_FAT	GO:0042802~identical protein binding	3	1.0274	0.327546	ENO3, ACTN2, STAC3	23	561	10564	2.45617	1	0.999377	98.7018
GOTERM_MF_FAT	GO:0005509~calcium ion binding	3	1.0274	0.486573	GPD2, ACTN2, CAPN3	23	774	10564	1.78025	1	0.999967	99.9323
GOTERM_MF_FAT	GO:0043167~ion binding	8	2.73973	0.607081	GPD2, CLIC5, FHL1, PDLIM3, ENO3, ACTN2, CAPN3, STAC3	23	3435	10564	1.0697	1	0.999996	99.9964
GOTERM_MF_FAT	GO:0046872~metal ion binding	7	2.39726	0.746218	GPD2, FHL1, PDLIM3, ENO3, ACTN2, CAPN3, STAC3	23	3353	10564	0.958882	1	1	100
GOTERM_MF_FAT	GO:0043169~cation binding	7	2.39726	0.756405	GPD2, FHL1, PDLIM3, ENO3, ACTN2, CAPN3, STAC3	23	3387	10564	0.949256	1	1	100
GOTERM_MF_FAT	GO:0008270~zinc ion binding	3	1.0274	0.905111	FHL1, PDLIM3, STAC3	23	1775	10564	0.776289	1	0.999999	100
GOTERM_MF_FAT	GO:0046914~transition metal ion binding	3	1.0274	0.958988	FHL1, PDLIM3, STAC3	23	2185	10564	0.630624	1	1	100
Annotation Cluster 7	Enrichment Score: 0.1505095236718343
Category	Term	Count	%	PValue	Genes	List Total	Pop Hits	Pop Total	Fold Enrichment	Bonferroni	Benjamini	FDR
GOTERM_CC_FAT	GO:0070013~intracellular organelle lumen	4	1.36986	0.669661	PDLIM3, ACTN2, ANKRD1, OLFM1	23	1569	10349	1.14712	1	0.999393	99.9996
GOTERM_CC_FAT	GO:0043233~organelle lumen	4	1.36986	0.687836	PDLIM3, ACTN2, ANKRD1, OLFM1	23	1610	10349	1.1179	1	0.999343	99.9998
GOTERM_CC_FAT	GO:0031974~membrane-enclosed lumen	4	1.36986	0.70028	PDLIM3, ACTN2, ANKRD1, OLFM1	23	1639	10349	1.09812	1	0.999225	99.9999
GOTERM_CC_FAT	GO:0031981~nuclear lumen	3	1.0274	0.775086	PDLIM3, ACTN2, ANKRD1	23	1279	10349	1.05541	1	0.999776	100
Annotation Cluster 8	Enrichment Score: 0.0757964776632006
Category	Term	Count	%	PValue	Genes	List Total	Pop Hits	Pop Total	Fold Enrichment	Bonferroni	Benjamini	FDR
GOTERM_MF_FAT	GO:0032559~adenyl ribonucleotide binding	3	1.0274	0.771748	SRPK3, ACTC1, PYGM	23	1297	10564	1.06238	1	0.999999	100
GOTERM_MF_FAT	GO:0030554~adenyl nucleotide binding	3	1.0274	0.799923	SRPK3, ACTC1, PYGM	23	1373	10564	1.00358	1	0.999999	100
GOTERM_MF_FAT	GO:0001883~purine nucleoside binding	3	1.0274	0.807521	SRPK3, ACTC1, PYGM	23	1395	10564	0.987751	1	0.999997	100
GOTERM_MF_FAT	GO:0001882~nucleoside binding	3	1.0274	0.811229	SRPK3, ACTC1, PYGM	23	1406	10564	0.980024	1	0.999993	100
GOTERM_MF_FAT	GO:0032555~purine ribonucleotide binding	3	1.0274	0.863142	SRPK3, ACTC1, PYGM	23	1583	10564	0.870444	1	0.999998	100
GOTERM_MF_FAT	GO:0032553~ribonucleotide binding	3	1.0274	0.863142	SRPK3, ACTC1, PYGM	23	1583	10564	0.870444	1	0.999998	100
GOTERM_MF_FAT	GO:0017076~purine nucleotide binding	3	1.0274	0.881811	SRPK3, ACTC1, PYGM	23	1661	10564	0.829568	1	0.999998	100
GOTERM_MF_FAT	GO:0000166~nucleotide binding	3	1.0274	0.931679	SRPK3, ACTC1, PYGM	23	1940	10564	0.710264	1	1	100

## Sheet: FR20vBaseline
Annotation Cluster 1	Enrichment Score: 9.042032550823638
Category	Term	Count	%	PValue	Genes	List Total	Pop Hits	Pop Total	Fold Enrichment	Bonferroni	Benjamini	FDR
GOTERM_CC_FAT	GO:0030017~sarcomere	9	3.0303	4.30865e-12	MYO18B, ACTC1, DES, JPH2, PDLIM3, ACTN2, ANKRD1, TPM2, FLNC	23	85	10349	47.6425	4.99805e-10	4.99805e-10	4.91568e-09
GOTERM_CC_FAT	GO:0030016~myofibril	9	3.0303	1.27521e-11	MYO18B, ACTC1, DES, JPH2, PDLIM3, ACTN2, ANKRD1, TPM2, FLNC	23	97	10349	41.7485	1.47925e-09	7.39624e-10	1.45487e-08
GOTERM_CC_FAT	GO:0044449~contractile fiber part	9	3.0303	1.50698e-11	MYO18B, ACTC1, DES, JPH2, PDLIM3, ACTN2, ANKRD1, TPM2, FLNC	23	99	10349	40.9051	1.7481e-09	5.827e-10	1.71929e-08
GOTERM_CC_FAT	GO:0043292~contractile fiber	9	3.0303	2.63221e-11	MYO18B, ACTC1, DES, JPH2, PDLIM3, ACTN2, ANKRD1, TPM2, FLNC	23	106	10349	38.2039	3.05336e-09	7.6334e-10	3.00304e-08
GOTERM_CC_FAT	GO:0031674~I band	7	2.3569	5.08223e-10	ACTC1, DES, JPH2, PDLIM3, ACTN2, ANKRD1, FLNC	23	48	10349	65.6187	5.89539e-08	1.17908e-08	5.79823e-07
GOTERM_CC_FAT	GO:0030018~Z disc	5	1.6835	1.33105e-06	DES, JPH2, PDLIM3, ACTN2, FLNC	23	40	10349	56.2446	0.000154391	2.20572e-05	0.00151857
GOTERM_CC_FAT	GO:0005856~cytoskeleton	11	3.7037	3.44484e-05	MYO18B, ACTC1, DES, CLIC5, PDLIM3, SYNPO2, ACTN2, TPM2, FLNC, NEXN, SPTB	23	1100	10349	4.49957	0.00398811	0.000499386	0.0392946
Annotation Cluster 2	Enrichment Score: 4.21589845601427
Category	Term	Count	%	PValue	Genes	List Total	Pop Hits	Pop Total	Fold Enrichment	Bonferroni	Benjamini	FDR
GOTERM_MF_FAT	GO:0008092~cytoskeletal protein binding	10	3.367	9.29562e-08	MYO18B, ACTC1, CAP2, PDLIM3, SYNPO2, ACTN2, TPM2, FLNC, NEXN, SPTB	23	433	10564	10.6075	8.55194e-06	8.55194e-06	0.000101553
GOTERM_CC_FAT	GO:0015629~actin cytoskeleton	8	2.6936	3.13766e-07	MYO18B, ACTC1, CLIC5, PDLIM3, SYNPO2, ACTN2, TPM2, SPTB	23	230	10349	15.6507	3.63962e-05	6.06612e-06	0.000357969
GOTERM_MF_FAT	GO:0003779~actin binding	8	2.6936	9.61466e-07	MYO18B, CAP2, SYNPO2, ACTN2, TPM2, FLNC, NEXN, SPTB	23	277	10564	13.2651	8.8451e-05	4.42265e-05	0.00105038
GOTERM_CC_FAT	GO:0005856~cytoskeleton	11	3.7037	3.44484e-05	MYO18B, ACTC1, DES, CLIC5, PDLIM3, SYNPO2, ACTN2, TPM2, FLNC, NEXN, SPTB	23	1100	10349	4.49957	0.00398811	0.000499386	0.0392946
GOTERM_CC_FAT	GO:0043228~non-membrane-bounded organelle	12	4.0404	0.00185311	MYO18B, ACTC1, CAP2, DES, CLIC5, PDLIM3, SYNPO2, ACTN2, TPM2, FLNC, NEXN, SPTB	23	2110	10349	2.55899	0.193588	0.0236232	2.09391
GOTERM_CC_FAT	GO:0043232~intracellular non-membrane-bounded organelle	12	4.0404	0.00185311	MYO18B, ACTC1, CAP2, DES, CLIC5, PDLIM3, SYNPO2, ACTN2, TPM2, FLNC, NEXN, SPTB	23	2110	10349	2.55899	0.193588	0.0236232	2.09391
GOTERM_CC_FAT	GO:0044430~cytoskeletal part	7	2.3569	0.00367233	MYO18B, ACTC1, DES, CLIC5, ACTN2, TPM2, SPTB	23	742	10349	4.24487	0.347389	0.0417795	4.11053
GOTERM_MF_FAT	GO:0005198~structural molecule activity	5	1.6835	0.0153844	DES, PDLIM3, ACTN2, TPM2, SPTB	23	474	10564	4.84498	0.759819	0.299941	15.581
Annotation Cluster 3	Enrichment Score: 1.7645540593034852
Category	Term	Count	%	PValue	Genes	List Total	Pop Hits	Pop Total	Fold Enrichment	Bonferroni	Benjamini	FDR
GOTERM_BP_FAT	GO:0006096~glycolysis	3	1.0101	0.00269737	GCK, HK2, ENO3	23	39	11017	36.8462	0.614593	0.272265	3.63123
GOTERM_BP_FAT	GO:0006007~glucose catabolic process	3	1.0101	0.00422948	GCK, HK2, ENO3	23	49	11017	29.3265	0.776014	0.312053	5.63897
GOTERM_BP_FAT	GO:0019320~hexose catabolic process	3	1.0101	0.00588084	GCK, HK2, ENO3	23	58	11017	24.7759	0.875327	0.340592	7.75949
GOTERM_BP_FAT	GO:0046365~monosaccharide catabolic process	3	1.0101	0.00628192	GCK, HK2, ENO3	23	60	11017	23.95	0.89188	0.309785	8.26782
GOTERM_BP_FAT	GO:0046164~alcohol catabolic process	3	1.0101	0.00846846	GCK, HK2, ENO3	23	70	11017	20.5286	0.950317	0.348756	10.9936
GOTERM_BP_FAT	GO:0044275~cellular carbohydrate catabolic process	3	1.0101	0.00870344	GCK, HK2, ENO3	23	71	11017	20.2394	0.954305	0.320039	11.282
GOTERM_BP_FAT	GO:0016052~carbohydrate catabolic process	3	1.0101	0.0148912	GCK, HK2, ENO3	23	94	11017	15.2872	0.994989	0.444818	18.5724
GOTERM_BP_FAT	GO:0006006~glucose metabolic process	3	1.0101	0.0269702	GCK, HK2, ENO3	23	129	11017	11.1395	0.999936	0.619064	31.2302
GOTERM_BP_FAT	GO:0019318~hexose metabolic process	3	1.0101	0.042337	GCK, HK2, ENO3	23	165	11017	8.70909	1	0.719882	44.7001
GOTERM_BP_FAT	GO:0005996~monosaccharide metabolic process	3	1.0101	0.0555584	GCK, HK2, ENO3	23	192	11017	7.48437	1	0.763376	54.2865
GOTERM_BP_FAT	GO:0006091~generation of precursor metabolites and energy	3	1.0101	0.10346	GCK, HK2, ENO3	23	275	11017	5.22545	1	0.923474	77.5878
GOTERM_CC_FAT	GO:0005829~cytosol	5	1.6835	0.220313	GCK, FHL1, HK2, ENO3, SPTB	23	1144	10349	1.96659	1	0.872802	94.153
Annotation Cluster 4	Enrichment Score: 0.8602844226404549
Category	Term	Count	%	PValue	Genes	List Total	Pop Hits	Pop Total	Fold Enrichment	Bonferroni	Benjamini	FDR
GOTERM_MF_FAT	GO:0005524~ATP binding	7	2.3569	0.0417942	SRPK3, CHKA, MYO18B, ACTC1, GCK, CKMT2, HK2	23	1277	10564	2.51772	0.980312	0.480361	37.275
GOTERM_MF_FAT	GO:0032559~adenyl ribonucleotide binding	7	2.3569	0.0446352	SRPK3, CHKA, MYO18B, ACTC1, GCK, CKMT2, HK2	23	1297	10564	2.4789	0.985018	0.45126	39.2772
GOTERM_MF_FAT	GO:0030554~adenyl nucleotide binding	7	2.3569	0.0565738	SRPK3, CHKA, MYO18B, ACTC1, GCK, CKMT2, HK2	23	1373	10564	2.34168	0.995289	0.488152	47.0716
GOTERM_MF_FAT	GO:0001883~purine nucleoside binding	7	2.3569	0.0603744	SRPK3, CHKA, MYO18B, ACTC1, GCK, CKMT2, HK2	23	1395	10564	2.30475	0.99675	0.470899	49.355
GOTERM_MF_FAT	GO:0001882~nucleoside binding	7	2.3569	0.0623336	SRPK3, CHKA, MYO18B, ACTC1, GCK, CKMT2, HK2	23	1406	10564	2.28672	0.997318	0.446848	50.4968
GOTERM_MF_FAT	GO:0032555~purine ribonucleotide binding	7	2.3569	0.0993422	SRPK3, CHKA, MYO18B, ACTC1, GCK, CKMT2, HK2	23	1583	10564	2.03104	0.999934	0.583174	68.1159
GOTERM_MF_FAT	GO:0032553~ribonucleotide binding	7	2.3569	0.0993422	SRPK3, CHKA, MYO18B, ACTC1, GCK, CKMT2, HK2	23	1583	10564	2.03104	0.999934	0.583174	68.1159
GOTERM_MF_FAT	GO:0017076~purine nucleotide binding	7	2.3569	0.118927	SRPK3, CHKA, MYO18B, ACTC1, GCK, CKMT2, HK2	23	1661	10564	1.93566	0.999991	0.621189	74.9238
GOTERM_MF_FAT	GO:0000166~nucleotide binding	7	2.3569	0.204258	SRPK3, CHKA, MYO18B, ACTC1, GCK, CKMT2, HK2	23	1940	10564	1.65728	1	0.801493	91.7594
GOTERM_BP_FAT	GO:0016310~phosphorylation	3	1.0101	0.419179	SRPK3, GCK, HK2	23	710	11017	2.02394	1	0.999987	99.9413
GOTERM_BP_FAT	GO:0006793~phosphorus metabolic process	3	1.0101	0.521966	SRPK3, GCK, HK2	23	861	11017	1.66899	1	0.999999	99.9959
GOTERM_BP_FAT	GO:0006796~phosphate metabolic process	3	1.0101	0.521966	SRPK3, GCK, HK2	23	861	11017	1.66899	1	0.999999	99.9959
GOTERM_CC_FAT	GO:0005739~mitochondrion	3	1.0101	0.602429	GCK, CKMT2, HK2	23	933	10349	1.44681	1	0.998152	99.9973
Annotation Cluster 5	Enrichment Score: 0.3424294716647714
Category	Term	Count	%	PValue	Genes	List Total	Pop Hits	Pop Total	Fold Enrichment	Bonferroni	Benjamini	FDR
GOTERM_MF_FAT	GO:0042802~identical protein binding	5	1.6835	0.0268375	CHKA, CMYA5, ENO3, ACTN2, STAC3	23	561	10564	4.09362	0.918143	0.393807	25.7105
GOTERM_MF_FAT	GO:0046983~protein dimerization activity	3	1.0101	0.266369	CHKA, ENO3, ACTN2	23	483	10564	2.85282	1	0.869384	96.6087
GOTERM_MF_FAT	GO:0043167~ion binding	7	2.3569	0.770347	CHKA, CLIC5, FHL1, PDLIM3, ENO3, ACTN2, STAC3	23	3435	10564	0.935991	1	0.999879	100
GOTERM_MF_FAT	GO:0043169~cation binding	6	2.0202	0.881254	CHKA, FHL1, PDLIM3, ENO3, ACTN2, STAC3	23	3387	10564	0.813648	1	0.999995	100
GOTERM_MF_FAT	GO:0008270~zinc ion binding	3	1.0101	0.905111	FHL1, PDLIM3, STAC3	23	1775	10564	0.776289	1	0.999997	100
GOTERM_MF_FAT	GO:0046872~metal ion binding	5	1.6835	0.951625	FHL1, PDLIM3, ENO3, ACTN2, STAC3	23	3353	10564	0.684916	1	1	100
GOTERM_MF_FAT	GO:0046914~transition metal ion binding	3	1.0101	0.958988	FHL1, PDLIM3, STAC3	23	2185	10564	0.630624	1	1	100
Annotation Cluster 6	Enrichment Score: 0.19327493964396356
Category	Term	Count	%	PValue	Genes	List Total	Pop Hits	Pop Total	Fold Enrichment	Bonferroni	Benjamini	FDR
GOTERM_CC_FAT	GO:0031981~nuclear lumen	4	1.3468	0.522743	GCK, PDLIM3, ACTN2, ANKRD1	23	1279	10349	1.40721	1	0.995312	99.9784
GOTERM_CC_FAT	GO:0070013~intracellular organelle lumen	4	1.3468	0.669661	GCK, PDLIM3, ACTN2, ANKRD1	23	1569	10349	1.14712	1	0.998844	99.9997
GOTERM_CC_FAT	GO:0043233~organelle lumen	4	1.3468	0.687836	GCK, PDLIM3, ACTN2, ANKRD1	23	1610	10349	1.1179	1	0.998389	99.9998
GOTERM_CC_FAT	GO:0031974~membrane-enclosed lumen	4	1.3468	0.70028	GCK, PDLIM3, ACTN2, ANKRD1	23	1639	10349	1.09812	1	0.998259	99.9999
