# Supplementary material for: Fed State Prior to Hemorrhagic Shock and Polytrauma in a Porcine Model Results in Altered Liver Transcriptomic Response
Source: PLoS One. 2014 Jun 17;9(6):e100088. doi: 10.1371/journal.pone.0100088 (PMC4061062; doi:10.1371/journal.pone.0100088)
Supplement: File S5 — List of gene ontology profiles over time within Carbohydrate Prefed animals at Baseline and FR2, FR8 and FR20 vs. Baseline. (XLSX) [file pone.0100088.s005.xlsx]

## Sheet: FR2vBaseline
Annotation Cluster 1	Enrichment Score: 2.0825187122422517
Category	Term	Count	%	PValue	Genes	List Total	Pop Hits	Pop Total	Fold Enrichment	Bonferroni	Benjamini	FDR
GOTERM_CC_FAT	GO:0070161~anchoring junction	9	8.25688	3.69544e-05	LIMS1, PGM5, TMEM204, PPL, BCAR1, PKP4, ITGA2, SDC4, TJP2	84	158	10349	7.01786	0.00714365	0.00714365	0.0460776
GOTERM_CC_FAT	GO:0005912~adherens junction	7	6.42202	0.000952252	LIMS1, PGM5, TMEM204, BCAR1, ITGA2, SDC4, TJP2	84	142	10349	6.07336	0.16875	0.0882709	1.18113
GOTERM_CC_FAT	GO:0030054~cell junction	12	11.0092	0.000969686	MICALL2, LIMS1, PGM5, TMEM204, CLDN4, PPL, BCAR1, CHRM1, PKP4, ITGA2, SDC4, TJP2	84	455	10349	3.24929	0.17156	0.0608093	1.20263
GOTERM_CC_FAT	GO:0005925~focal adhesion	5	4.58716	0.00704559	LIMS1, PGM5, BCAR1, ITGA2, SDC4	84	95	10349	6.48434	0.74632	0.157566	8.44036
GOTERM_CC_FAT	GO:0005924~cell-substrate adherens junction	5	4.58716	0.00813294	LIMS1, PGM5, BCAR1, ITGA2, SDC4	84	99	10349	6.22234	0.794897	0.161405	9.68297
GOTERM_CC_FAT	GO:0030055~cell-substrate junction	5	4.58716	0.00964016	LIMS1, PGM5, BCAR1, ITGA2, SDC4	84	104	10349	5.92319	0.847297	0.171324	11.3798
GOTERM_CC_FAT	GO:0016323~basolateral plasma membrane	6	5.50459	0.0174059	LIMS1, PGM5, BCAR1, PTH1R, ITGA2, SDC4	84	188	10349	3.93199	0.966842	0.247137	19.6668
GOTERM_BP_FAT	GO:0007155~cell adhesion	8	7.33945	0.100558	LIMS1, PGM5, CLDN4, OLR1, BCAR1, PKP4, ITGA2, ARF6	78	567	11017	1.99285	1	0.871229	80.8736
GOTERM_BP_FAT	GO:0022610~biological adhesion	8	7.33945	0.101262	LIMS1, PGM5, CLDN4, OLR1, BCAR1, PKP4, ITGA2, ARF6	78	568	11017	1.98935	1	0.862011	81.1059
GOTERM_BP_FAT	GO:0016337~cell-cell adhesion	3	2.75229	0.447667	LIMS1, CLDN4, OLR1	78	216	11017	1.96172	1	0.995216	99.9905
Annotation Cluster 2	Enrichment Score: 1.9568597468861373
Category	Term	Count	%	PValue	Genes	List Total	Pop Hits	Pop Total	Fold Enrichment	Bonferroni	Benjamini	FDR
GOTERM_BP_FAT	GO:0048008~platelet-derived growth factor receptor signaling pathway	4	3.66972	0.000248391	PLAT, BCAR1, PDGFC, PLEKHA1	78	18	11017	31.3875	0.202135	0.202135	0.386975
GOTERM_BP_FAT	GO:0010033~response to organic substance	13	11.9266	0.00139641	MCL1, OSMR, PTPN2, BCAR1, ITGA2, FOXO1, BCL2L1, ADM, PLIN2, HSPA2, FAS, DNAJB1, TJP2	78	634	11017	2.89616	0.71923	0.470123	2.15736
GOTERM_BP_FAT	GO:0007169~transmembrane receptor protein tyrosine kinase signaling pathway	7	6.42202	0.00256951	PLAT, PTPN2, BCAR1, FGF23, FOXO1, PDGFC, PLEKHA1	78	198	11017	4.99346	0.903546	0.541394	3.93597
GOTERM_BP_FAT	GO:0043434~response to peptide hormone stimulus	5	4.58716	0.0146527	ADM, PTPN2, BCAR1, FOXO1, BCL2L1	78	135	11017	5.23124	0.999999	0.774823	20.5771
GOTERM_BP_FAT	GO:0008286~insulin receptor signaling pathway	3	2.75229	0.0184826	PTPN2, BCAR1, FOXO1	78	30	11017	14.1244	1	0.756626	25.2609
GOTERM_BP_FAT	GO:0007167~enzyme linked receptor protein signaling pathway	7	6.42202	0.0190963	PLAT, PTPN2, BCAR1, FGF23, FOXO1, PDGFC, PLEKHA1	78	303	11017	3.26305	1	0.740289	25.9869
GOTERM_BP_FAT	GO:0032868~response to insulin stimulus	4	3.66972	0.0242715	ADM, PTPN2, BCAR1, FOXO1	78	89	11017	6.34803	1	0.774401	31.8522
GOTERM_BP_FAT	GO:0009725~response to hormone stimulus	7	6.42202	0.0248814	ADM, PTPN2, BCAR1, FOXO1, ITGA2, BCL2L1, FAS	78	322	11017	3.07051	1	0.740047	32.514
GOTERM_BP_FAT	GO:0009719~response to endogenous stimulus	7	6.42202	0.0388487	ADM, PTPN2, BCAR1, FOXO1, ITGA2, BCL2L1, FAS	78	358	11017	2.76175	1	0.791118	46.1207
GOTERM_BP_FAT	GO:0032870~cellular response to hormone stimulus	4	3.66972	0.0444793	PTPN2, BCAR1, FOXO1, ITGA2	78	113	11017	4.99977	1	0.808782	50.8417
GOTERM_BP_FAT	GO:0032869~cellular response to insulin stimulus	3	2.75229	0.0620026	PTPN2, BCAR1, FOXO1	78	58	11017	7.3057	1	0.874817	63.1756
Annotation Cluster 3	Enrichment Score: 1.9343055167227652
Category	Term	Count	%	PValue	Genes	List Total	Pop Hits	Pop Total	Fold Enrichment	Bonferroni	Benjamini	FDR
GOTERM_CC_FAT	GO:0030054~cell junction	12	11.0092	0.000969686	MICALL2, LIMS1, PGM5, TMEM204, CLDN4, PPL, BCAR1, CHRM1, PKP4, ITGA2, SDC4, TJP2	84	455	10349	3.24929	0.17156	0.0608093	1.20263
GOTERM_CC_FAT	GO:0043296~apical junction complex	5	4.58716	0.00516943	MICALL2, CLDN4, PPL, PKP4, TJP2	84	87	10349	7.0806	0.634127	0.182164	6.25926
GOTERM_CC_FAT	GO:0016327~apicolateral plasma membrane	5	4.58716	0.00582784	MICALL2, CLDN4, PPL, PKP4, TJP2	84	90	10349	6.84458	0.678227	0.149548	7.03007
GOTERM_CC_FAT	GO:0005911~cell-cell junction	6	5.50459	0.0108838	MICALL2, PGM5, CLDN4, PPL, PKP4, TJP2	84	167	10349	4.42643	0.880333	0.175521	12.7577
GOTERM_CC_FAT	GO:0070160~occluding junction	3	2.75229	0.0882881	MICALL2, CLDN4, TJP2	84	62	10349	5.96141	1	0.69743	68.4233
GOTERM_CC_FAT	GO:0005923~tight junction	3	2.75229	0.0882881	MICALL2, CLDN4, TJP2	84	62	10349	5.96141	1	0.69743	68.4233
Annotation Cluster 4	Enrichment Score: 1.3735833367121455
Category	Term	Count	%	PValue	Genes	List Total	Pop Hits	Pop Total	Fold Enrichment	Bonferroni	Benjamini	FDR
GOTERM_BP_FAT	GO:0051336~regulation of hydrolase activity	7	6.42202	0.0162093	NOD1, EVI5, CHRM1, ABHD5, ACAP2, PTH1R, ITGA2	78	292	11017	3.38598	1	0.740878	22.513
GOTERM_BP_FAT	GO:0051345~positive regulation of hydrolase activity	5	4.58716	0.0245611	NOD1, CHRM1, ABHD5, PTH1R, ITGA2	78	158	11017	4.46973	1	0.75654	32.1672
GOTERM_BP_FAT	GO:0060193~positive regulation of lipase activity	3	2.75229	0.0797079	CHRM1, ABHD5, PTH1R	78	67	11017	6.32434	1	0.862892	72.6492
GOTERM_BP_FAT	GO:0060191~regulation of lipase activity	3	2.75229	0.10096	CHRM1, ABHD5, PTH1R	78	77	11017	5.503	1	0.866744	81.0067
Annotation Cluster 5	Enrichment Score: 1.3168979896287303
Category	Term	Count	%	PValue	Genes	List Total	Pop Hits	Pop Total	Fold Enrichment	Bonferroni	Benjamini	FDR
GOTERM_CC_FAT	GO:0044459~plasma membrane part	27	24.7706	0.00259348	LIMS1, CLDN4, LITAF, OSMR, BCAR1, PTH1R, TSPAN9, BCL2L1, SDC4, PPL, IL4R, FAS, ATP6V0D2, MICALL2, TMEM204, OLR1, ITGA2, CD1D, BFAR, PGM5, RAB30, CHRM1, CD274, PKP4, GNB5, TM4SF1, TJP2	84	1883	10349	1.76658	0.395763	0.118339	3.18676
GOTERM_CC_FAT	GO:0005887~integral to plasma membrane	12	11.0092	0.198382	BFAR, CLDN4, OLR1, OSMR, IL4R, CHRM1, PTH1R, ITGA2, TM4SF1, TSPAN9, SDC4, CD1D	84	1028	10349	1.43816	1	0.857712	93.6564
GOTERM_CC_FAT	GO:0031226~intrinsic to plasma membrane	12	11.0092	0.217731	BFAR, CLDN4, OLR1, OSMR, IL4R, CHRM1, PTH1R, ITGA2, TM4SF1, TSPAN9, SDC4, CD1D	84	1050	10349	1.40803	1	0.862608	95.3227
Annotation Cluster 6	Enrichment Score: 1.114039559565544
Category	Term	Count	%	PValue	Genes	List Total	Pop Hits	Pop Total	Fold Enrichment	Bonferroni	Benjamini	FDR
GOTERM_BP_FAT	GO:0051250~negative regulation of lymphocyte activation	3	2.75229	0.0346717	IL4R, CD274, FAS	78	42	11017	10.0888	1	0.767297	42.3478
GOTERM_BP_FAT	GO:0002695~negative regulation of leukocyte activation	3	2.75229	0.0393373	IL4R, CD274, FAS	78	45	11017	9.41624	1	0.781287	46.5466
GOTERM_BP_FAT	GO:0050866~negative regulation of cell activation	3	2.75229	0.0459045	IL4R, CD274, FAS	78	49	11017	8.64757	1	0.806581	51.9737
GOTERM_BP_FAT	GO:0002694~regulation of leukocyte activation	4	3.66972	0.079623	PRAM1, IL4R, CD274, FAS	78	144	11017	3.92343	1	0.869765	72.6098
GOTERM_BP_FAT	GO:0002683~negative regulation of immune system process	3	2.75229	0.0817632	IL4R, CD274, FAS	78	68	11017	6.23133	1	0.842154	73.5872
GOTERM_BP_FAT	GO:0050865~regulation of cell activation	4	3.66972	0.0915551	PRAM1, IL4R, CD274, FAS	78	153	11017	3.69264	1	0.850051	77.6568
GOTERM_BP_FAT	GO:0006955~immune response	7	6.42202	0.145636	GALNT2, SBNO2, OLR1, IL4R, CD274, FAS, CD1D	78	510	11017	1.93864	1	0.911521	91.4273
GOTERM_BP_FAT	GO:0051249~regulation of lymphocyte activation	3	2.75229	0.225165	IL4R, CD274, FAS	78	128	11017	3.3104	1	0.946887	98.1344
Annotation Cluster 7	Enrichment Score: 1.0782923558755555
Category	Term	Count	%	PValue	Genes	List Total	Pop Hits	Pop Total	Fold Enrichment	Bonferroni	Benjamini	FDR
GOTERM_BP_FAT	GO:0048584~positive regulation of response to stimulus	5	4.58716	0.0519723	NOD1, OSMR, BCAR1, ITGA2, CD1D	78	201	11017	3.51352	1	0.834179	56.5256
GOTERM_BP_FAT	GO:0009581~detection of external stimulus	3	2.75229	0.0736436	NOD1, ITGA2, CD1D	78	64	11017	6.62079	1	0.870639	69.6968
GOTERM_BP_FAT	GO:0051606~detection of stimulus	3	2.75229	0.15213	NOD1, ITGA2, CD1D	78	99	11017	4.28011	1	0.914496	92.3898
Annotation Cluster 8	Enrichment Score: 1.0094979918897593
Category	Term	Count	%	PValue	Genes	List Total	Pop Hits	Pop Total	Fold Enrichment	Bonferroni	Benjamini	FDR
GOTERM_BP_FAT	GO:0043085~positive regulation of catalytic activity	9	8.25688	0.0157773	NOD1, CHRM1, ABHD5, PTH1R, FGF23, ITGA2, PDGFC, SDC4, CARD10	78	466	11017	2.72788	0.999999	0.764394	21.9803
GOTERM_BP_FAT	GO:0044093~positive regulation of molecular function	9	8.25688	0.0280037	NOD1, CHRM1, ABHD5, PTH1R, FGF23, ITGA2, PDGFC, SDC4, CARD10	78	519	11017	2.44931	1	0.761734	35.8089
GOTERM_BP_FAT	GO:0045859~regulation of protein kinase activity	6	5.50459	0.0640787	DUSP19, RGS4, CHRM1, PDGFC, SDC4, CARD10	78	308	11017	2.7515	1	0.874541	64.4273
GOTERM_BP_FAT	GO:0043549~regulation of kinase activity	6	5.50459	0.0729137	DUSP19, RGS4, CHRM1, PDGFC, SDC4, CARD10	78	320	11017	2.64832	1	0.875746	69.322
GOTERM_BP_FAT	GO:0019220~regulation of phosphate metabolic process	7	6.42202	0.0804104	DUSP19, RGS4, CHRM1, ITGA2, PDGFC, SDC4, CARD10	78	431	11017	2.29398	1	0.85827	72.9733
GOTERM_BP_FAT	GO:0051174~regulation of phosphorus metabolic process	7	6.42202	0.0804104	DUSP19, RGS4, CHRM1, ITGA2, PDGFC, SDC4, CARD10	78	431	11017	2.29398	1	0.85827	72.9733
GOTERM_BP_FAT	GO:0051338~regulation of transferase activity	6	5.50459	0.084029	DUSP19, RGS4, CHRM1, PDGFC, SDC4, CARD10	78	334	11017	2.53731	1	0.843614	74.5863
GOTERM_BP_FAT	GO:0042325~regulation of phosphorylation	6	5.50459	0.164182	DUSP19, RGS4, CHRM1, PDGFC, SDC4, CARD10	78	415	11017	2.04208	1	0.921703	93.9136
GOTERM_BP_FAT	GO:0045860~positive regulation of protein kinase activity	4	3.66972	0.165804	CHRM1, PDGFC, SDC4, CARD10	78	201	11017	2.81082	1	0.920756	94.0954
GOTERM_BP_FAT	GO:0032147~activation of protein kinase activity	3	2.75229	0.16934	CHRM1, PDGFC, CARD10	78	106	11017	3.99746	1	0.919313	94.4742
GOTERM_BP_FAT	GO:0033674~positive regulation of kinase activity	4	3.66972	0.179582	CHRM1, PDGFC, SDC4, CARD10	78	209	11017	2.70323	1	0.920675	95.4469
GOTERM_BP_FAT	GO:0051347~positive regulation of transferase activity	4	3.66972	0.195446	CHRM1, PDGFC, SDC4, CARD10	78	218	11017	2.59163	1	0.928332	96.643
GOTERM_BP_FAT	GO:0007243~protein kinase cascade	4	3.66972	0.414696	DUSP19, RPS6KA2, RGS4, CARD10	78	334	11017	1.69154	1	0.993728	99.9766
Annotation Cluster 9	Enrichment Score: 0.845456678072103
Category	Term	Count	%	PValue	Genes	List Total	Pop Hits	Pop Total	Fold Enrichment	Bonferroni	Benjamini	FDR
GOTERM_BP_FAT	GO:0008219~cell death	10	9.17431	0.0280905	CASP10, BFAR, NOD1, LITAF, OLR1, MCL1, ARF6, BCL2L1, FAS, ITPR1	78	619	11017	2.2818	1	0.744145	35.8982
GOTERM_BP_FAT	GO:0016265~death	10	9.17431	0.0293829	CASP10, BFAR, NOD1, LITAF, OLR1, MCL1, ARF6, BCL2L1, FAS, ITPR1	78	624	11017	2.26352	1	0.742173	37.2158
GOTERM_BP_FAT	GO:0006916~anti-apoptosis	5	4.58716	0.0345939	BFAR, MCL1, FOXO1, BCL2L1, FAS	78	176	11017	4.0126	1	0.782147	42.2753
GOTERM_BP_FAT	GO:0006915~apoptosis	8	7.33945	0.0683519	CASP10, BFAR, NOD1, LITAF, MCL1, ARF6, BCL2L1, FAS	78	516	11017	2.18982	1	0.88296	66.8794
GOTERM_BP_FAT	GO:0012501~programmed cell death	8	7.33945	0.0723407	CASP10, BFAR, NOD1, LITAF, MCL1, ARF6, BCL2L1, FAS	78	523	11017	2.16051	1	0.881524	69.0247
GOTERM_MF_FAT	GO:0042802~identical protein binding	8	7.33945	0.0867432	CASP10, NOD1, CLDN4, ITGA2, PDGFC, BCL2L1, FAS, SDCBP2	73	561	10564	2.06363	1	0.99992	68.1652
GOTERM_BP_FAT	GO:0042981~regulation of apoptosis	9	8.25688	0.11123	CASP10, BFAR, NOD1, MCL1, BCAR1, FOXO1, BCL2L1, FAS, CARD10	78	695	11017	1.82905	1	0.882784	84.1246
GOTERM_BP_FAT	GO:0043067~regulation of programmed cell death	9	8.25688	0.116028	CASP10, BFAR, NOD1, MCL1, BCAR1, FOXO1, BCL2L1, FAS, CARD10	78	702	11017	1.81082	1	0.888994	85.4106
GOTERM_BP_FAT	GO:0010941~regulation of cell death	9	8.25688	0.118119	CASP10, BFAR, NOD1, MCL1, BCAR1, FOXO1, BCL2L1, FAS, CARD10	78	705	11017	1.80311	1	0.888896	85.9399
GOTERM_BP_FAT	GO:0043066~negative regulation of apoptosis	5	4.58716	0.167119	BFAR, MCL1, FOXO1, BCL2L1, FAS	78	307	11017	2.30038	1	0.919423	94.239
GOTERM_BP_FAT	GO:0043069~negative regulation of programmed cell death	5	4.58716	0.172566	BFAR, MCL1, FOXO1, BCL2L1, FAS	78	311	11017	2.2708	1	0.920514	94.7998
GOTERM_BP_FAT	GO:0060548~negative regulation of cell death	5	4.58716	0.173938	BFAR, MCL1, FOXO1, BCL2L1, FAS	78	312	11017	2.26352	1	0.919326	94.9327
GOTERM_BP_FAT	GO:0043065~positive regulation of apoptosis	4	3.66972	0.498912	CASP10, NOD1, BCL2L1, FAS	78	380	11017	1.48677	1	0.997753	99.9979
GOTERM_BP_FAT	GO:0043068~positive regulation of programmed cell death	4	3.66972	0.504208	CASP10, NOD1, BCL2L1, FAS	78	383	11017	1.47513	1	0.997828	99.9982
GOTERM_BP_FAT	GO:0010942~positive regulation of cell death	4	3.66972	0.507723	CASP10, NOD1, BCL2L1, FAS	78	385	11017	1.46747	1	0.997706	99.9984
GOTERM_BP_FAT	GO:0006917~induction of apoptosis	3	2.75229	0.594337	CASP10, NOD1, FAS	78	284	11017	1.49201	1	0.999201	99.9999
GOTERM_BP_FAT	GO:0012502~induction of programmed cell death	3	2.75229	0.596269	CASP10, NOD1, FAS	78	285	11017	1.48677	1	0.999181	99.9999
Annotation Cluster 10	Enrichment Score: 0.7993222786315622
Category	Term	Count	%	PValue	Genes	List Total	Pop Hits	Pop Total	Fold Enrichment	Bonferroni	Benjamini	FDR
GOTERM_CC_FAT	GO:0000267~cell fraction	12	11.0092	0.136905	BFAR, OLR1, ADM, BCAR1, CHRM1, LRRC59, KREMEN1, ARF6, FAS, TSPAN9, ITPR1, S100A12	84	950	10349	1.55624	1	0.813657	84.0575
GOTERM_CC_FAT	GO:0005626~insoluble fraction	10	9.17431	0.1382	BFAR, OLR1, BCAR1, CHRM1, LRRC59, KREMEN1, ARF6, TSPAN9, ITPR1, S100A12	84	741	10349	1.66265	1	0.798709	84.3532
GOTERM_CC_FAT	GO:0005624~membrane fraction	9	8.25688	0.2114	BFAR, OLR1, BCAR1, CHRM1, LRRC59, KREMEN1, ARF6, TSPAN9, ITPR1	84	713	10349	1.55515	1	0.8651	94.828
Annotation Cluster 11	Enrichment Score: 0.7574203995463378
Category	Term	Count	%	PValue	Genes	List Total	Pop Hits	Pop Total	Fold Enrichment	Bonferroni	Benjamini	FDR
GOTERM_BP_FAT	GO:0009611~response to wounding	7	6.42202	0.0868025	PLAT, NOD1, OLR1, ADM, ITGA2, S100A12, PLAUR	78	440	11017	2.24706	1	0.846785	75.7611
GOTERM_BP_FAT	GO:0050817~coagulation	3	2.75229	0.132943	PLAT, ITGA2, PLAUR	78	91	11017	4.65638	1	0.901285	89.2086
GOTERM_BP_FAT	GO:0007596~blood coagulation	3	2.75229	0.132943	PLAT, ITGA2, PLAUR	78	91	11017	4.65638	1	0.901285	89.2086
GOTERM_BP_FAT	GO:0007599~hemostasis	3	2.75229	0.147281	PLAT, ITGA2, PLAUR	78	97	11017	4.36836	1	0.910524	91.6814
GOTERM_BP_FAT	GO:0050878~regulation of body fluid levels	3	2.75229	0.20719	PLAT, ITGA2, PLAUR	78	121	11017	3.50191	1	0.935484	97.3314
GOTERM_BP_FAT	GO:0042060~wound healing	3	2.75229	0.31842	PLAT, ITGA2, PLAUR	78	164	11017	2.58372	1	0.981781	99.7479
GOTERM_BP_FAT	GO:0006928~cell motion	5	4.58716	0.334718	PLAT, BCAR1, ITGA2, ARF6, PLAUR	78	418	11017	1.68952	1	0.98443	99.8272
Annotation Cluster 12	Enrichment Score: 0.7152455796888717
Category	Term	Count	%	PValue	Genes	List Total	Pop Hits	Pop Total	Fold Enrichment	Bonferroni	Benjamini	FDR
GOTERM_BP_FAT	GO:0001666~response to hypoxia	5	4.58716	0.0101182	PLAT, ADM, ITGA2, BCL2L1, ITPR1	78	121	11017	5.83651	0.999903	0.842584	14.6769
GOTERM_BP_FAT	GO:0070482~response to oxygen levels	5	4.58716	0.0119299	PLAT, ADM, ITGA2, BCL2L1, ITPR1	78	127	11017	5.56077	0.999982	0.789548	17.0818
GOTERM_BP_FAT	GO:0042592~homeostatic process	9	8.25688	0.08142	MCL1, ADM, PTH1R, FGF23, ITGA2, FBXO4, BCL2L1, FAS, ITPR1	78	647	11017	1.96475	1	0.847848	73.4327
GOTERM_BP_FAT	GO:0019725~cellular homeostasis	6	5.50459	0.154061	MCL1, ADM, PTH1R, FGF23, BCL2L1, ITPR1	78	406	11017	2.08734	1	0.91396	92.6558
GOTERM_BP_FAT	GO:0006873~cellular ion homeostasis	5	4.58716	0.192109	ADM, PTH1R, FGF23, BCL2L1, ITPR1	78	325	11017	2.17298	1	0.927232	96.419
GOTERM_BP_FAT	GO:0055082~cellular chemical homeostasis	5	4.58716	0.200696	ADM, PTH1R, FGF23, BCL2L1, ITPR1	78	331	11017	2.13359	1	0.931391	96.9691
GOTERM_BP_FAT	GO:0050801~ion homeostasis	5	4.58716	0.237652	ADM, PTH1R, FGF23, BCL2L1, ITPR1	78	356	11017	1.98376	1	0.954189	98.5522
GOTERM_BP_FAT	GO:0044057~regulation of system process	4	3.66972	0.296096	PLAT, ADM, ITGA2, SDC4	78	272	11017	2.07711	1	0.977619	99.5831
GOTERM_BP_FAT	GO:0006874~cellular calcium ion homeostasis	3	2.75229	0.302929	ADM, PTH1R, ITPR1	78	158	11017	2.68184	1	0.978914	99.6419
GOTERM_BP_FAT	GO:0055074~calcium ion homeostasis	3	2.75229	0.315843	ADM, PTH1R, ITPR1	78	163	11017	2.59958	1	0.981902	99.7326
GOTERM_BP_FAT	GO:0006875~cellular metal ion homeostasis	3	2.75229	0.333837	ADM, PTH1R, ITPR1	78	170	11017	2.49253	1	0.984945	99.8236
GOTERM_BP_FAT	GO:0055065~metal ion homeostasis	3	2.75229	0.354239	ADM, PTH1R, ITPR1	78	178	11017	2.38051	1	0.987329	99.8914
GOTERM_BP_FAT	GO:0048878~chemical homeostasis	5	4.58716	0.374773	ADM, PTH1R, FGF23, BCL2L1, ITPR1	78	443	11017	1.59417	1	0.989343	99.9344
GOTERM_BP_FAT	GO:0030005~cellular di-, tri-valent inorganic cation homeostasis	3	2.75229	0.396844	ADM, PTH1R, ITPR1	78	195	11017	2.17298	1	0.992074	99.9626
GOTERM_BP_FAT	GO:0055066~di-, tri-valent inorganic cation homeostasis	3	2.75229	0.423743	ADM, PTH1R, ITPR1	78	206	11017	2.05695	1	0.994289	99.9816
GOTERM_BP_FAT	GO:0030003~cellular cation homeostasis	3	2.75229	0.454739	ADM, PTH1R, ITPR1	78	219	11017	1.93484	1	0.995505	99.9923
GOTERM_BP_FAT	GO:0055080~cation homeostasis	3	2.75229	0.520362	ADM, PTH1R, ITPR1	78	248	11017	1.70859	1	0.998053	99.999
Annotation Cluster 13	Enrichment Score: 0.7056917418379048
Category	Term	Count	%	PValue	Genes	List Total	Pop Hits	Pop Total	Fold Enrichment	Bonferroni	Benjamini	FDR
GOTERM_MF_FAT	GO:0046982~protein heterodimerization activity	5	4.58716	0.0431655	CAPNS1, MCL1, ITGA2, BCL2L1, SDCBP2	73	194	10564	3.7297	0.999897	0.999897	42.6851
GOTERM_CC_FAT	GO:0019867~outer membrane	3	2.75229	0.182589	MCL1, ITGA2, BCL2L1	84	97	10349	3.81038	1	0.84472	91.9089
GOTERM_MF_FAT	GO:0046983~protein dimerization activity	6	5.50459	0.232376	CAPNS1, MCL1, ITGA2, PDGFC, BCL2L1, SDCBP2	73	483	10564	1.79767	1	0.998968	96.4419
GOTERM_CC_FAT	GO:0031975~envelope	4	3.66972	0.821162	MCL1, ITGA2, BCL2L1, ITPR1	84	546	10349	0.902582	1	0.999648	100
Annotation Cluster 14	Enrichment Score: 0.6833173569550883
Category	Term	Count	%	PValue	Genes	List Total	Pop Hits	Pop Total	Fold Enrichment	Bonferroni	Benjamini	FDR
GOTERM_BP_FAT	GO:0008654~phospholipid biosynthetic process	3	2.75229	0.125903	ABHD5, LPCAT4, PLAUR	78	88	11017	4.81512	1	0.90053	87.7569
GOTERM_BP_FAT	GO:0008610~lipid biosynthetic process	5	4.58716	0.137114	ADM, ABHD5, LPCAT4, OXSM, PLAUR	78	284	11017	2.48668	1	0.904802	89.991
GOTERM_BP_FAT	GO:0006644~phospholipid metabolic process	3	2.75229	0.315843	ABHD5, LPCAT4, PLAUR	78	163	11017	2.59958	1	0.981902	99.7326
GOTERM_BP_FAT	GO:0019637~organophosphate metabolic process	3	2.75229	0.338955	ABHD5, LPCAT4, PLAUR	78	172	11017	2.46355	1	0.984713	99.8436
Annotation Cluster 15	Enrichment Score: 0.6509234046290153
Category	Term	Count	%	PValue	Genes	List Total	Pop Hits	Pop Total	Fold Enrichment	Bonferroni	Benjamini	FDR
GOTERM_BP_FAT	GO:0009617~response to bacterium	4	3.66972	0.0809128	NOD1, ADM, S100A12, CD1D	78	145	11017	3.89637	1	0.853012	73.2028
GOTERM_BP_FAT	GO:0009611~response to wounding	7	6.42202	0.0868025	PLAT, NOD1, OLR1, ADM, ITGA2, S100A12, PLAUR	78	440	11017	2.24706	1	0.846785	75.7611
GOTERM_BP_FAT	GO:0006954~inflammatory response	3	2.75229	0.554301	NOD1, OLR1, S100A12	78	264	11017	1.60504	1	0.998742	99.9997
GOTERM_BP_FAT	GO:0006952~defense response	4	3.66972	0.639752	NOD1, OLR1, S100A12, CD1D	78	467	11017	1.2098	1	0.999367	100
Annotation Cluster 16	Enrichment Score: 0.6230688855163538
Category	Term	Count	%	PValue	Genes	List Total	Pop Hits	Pop Total	Fold Enrichment	Bonferroni	Benjamini	FDR
GOTERM_BP_FAT	GO:0046578~regulation of Ras protein signal transduction	4	3.66972	0.137704	EVI5, ACAP2, CYTH4, ARF6	78	184	11017	3.07051	1	0.901919	90.0972
GOTERM_BP_FAT	GO:0051056~regulation of small GTPase mediated signal transduction	4	3.66972	0.208021	EVI5, ACAP2, CYTH4, ARF6	78	225	11017	2.511	1	0.933988	97.3748
GOTERM_MF_FAT	GO:0005083~small GTPase regulator activity	4	3.66972	0.224458	EVI5, ACAP2, CYTH4, HERC1	73	240	10564	2.41187	1	0.999851	95.9502
GOTERM_MF_FAT	GO:0030695~GTPase regulator activity	5	4.58716	0.227161	EVI5, RGS4, ACAP2, CYTH4, HERC1	73	358	10564	2.02112	1	0.999527	96.1247
GOTERM_MF_FAT	GO:0060589~nucleoside-triphosphatase regulator activity	5	4.58716	0.238904	EVI5, RGS4, ACAP2, CYTH4, HERC1	73	366	10564	1.97694	1	0.998181	96.8053
GOTERM_MF_FAT	GO:0008047~enzyme activator activity	4	3.66972	0.328076	NOD1, EVI5, RGS4, ACAP2	73	296	10564	1.95557	1	0.998984	99.3367
GOTERM_MF_FAT	GO:0005096~GTPase activator activity	3	2.75229	0.380012	EVI5, RGS4, ACAP2	73	193	10564	2.24941	1	0.999523	99.7595
Annotation Cluster 17	Enrichment Score: 0.5012912138824012
Category	Term	Count	%	PValue	Genes	List Total	Pop Hits	Pop Total	Fold Enrichment	Bonferroni	Benjamini	FDR
GOTERM_BP_FAT	GO:0006955~immune response	7	6.42202	0.145636	GALNT2, SBNO2, OLR1, IL4R, CD274, FAS, CD1D	78	510	11017	1.93864	1	0.911521	91.4273
GOTERM_BP_FAT	GO:0045321~leukocyte activation	3	2.75229	0.426159	SBNO2, FAS, CD1D	78	207	11017	2.04701	1	0.993901	99.9828
GOTERM_BP_FAT	GO:0001775~cell activation	3	2.75229	0.504994	SBNO2, FAS, CD1D	78	241	11017	1.75822	1	0.997729	99.9983
Annotation Cluster 18	Enrichment Score: 0.2861126669462423
Category	Term	Count	%	PValue	Genes	List Total	Pop Hits	Pop Total	Fold Enrichment	Bonferroni	Benjamini	FDR
GOTERM_BP_FAT	GO:0065003~macromolecular complex assembly	6	5.50459	0.36642	HIST1H1D, NOD1, H3F3B, PDGFC, FAS, CARD10	78	569	11017	1.48939	1	0.988445	99.9193
GOTERM_BP_FAT	GO:0043933~macromolecular complex subunit organization	6	5.50459	0.424051	HIST1H1D, NOD1, H3F3B, PDGFC, FAS, CARD10	78	610	11017	1.38928	1	0.99401	99.9818
GOTERM_BP_FAT	GO:0034622~cellular macromolecular complex assembly	3	2.75229	0.533285	HIST1H1D, H3F3B, PDGFC	78	254	11017	1.66823	1	0.998361	99.9993
GOTERM_BP_FAT	GO:0034621~cellular macromolecular complex subunit organization	3	2.75229	0.607715	HIST1H1D, H3F3B, PDGFC	78	291	11017	1.45612	1	0.99926	100
GOTERM_BP_FAT	GO:0070271~protein complex biogenesis	4	3.66972	0.617496	NOD1, PDGFC, FAS, CARD10	78	452	11017	1.24994	1	0.999311	100
GOTERM_BP_FAT	GO:0006461~protein complex assembly	4	3.66972	0.617496	NOD1, PDGFC, FAS, CARD10	78	452	11017	1.24994	1	0.999311	100
Annotation Cluster 19	Enrichment Score: 0.27858530623977334
Category	Term	Count	%	PValue	Genes	List Total	Pop Hits	Pop Total	Fold Enrichment	Bonferroni	Benjamini	FDR
GOTERM_BP_FAT	GO:0030036~actin cytoskeleton organization	3	2.75229	0.423743	SHROOM1, BCAR1, ARF6	78	206	11017	2.05695	1	0.994289	99.9816
GOTERM_BP_FAT	GO:0030029~actin filament-based process	3	2.75229	0.454739	SHROOM1, BCAR1, ARF6	78	219	11017	1.93484	1	0.995505	99.9923
GOTERM_BP_FAT	GO:0007010~cytoskeleton organization	3	2.75229	0.757495	SHROOM1, BCAR1, ARF6	78	386	11017	1.09775	1	0.999905	100
Annotation Cluster 20	Enrichment Score: 0.2573436612483753
Category	Term	Count	%	PValue	Genes	List Total	Pop Hits	Pop Total	Fold Enrichment	Bonferroni	Benjamini	FDR
GOTERM_BP_FAT	GO:0019725~cellular homeostasis	6	5.50459	0.154061	MCL1, ADM, PTH1R, FGF23, BCL2L1, ITPR1	78	406	11017	2.08734	1	0.91396	92.6558
GOTERM_CC_FAT	GO:0031090~organelle membrane	7	6.42202	0.788173	GALNT2, MCL1, PDGFC, BCL2L1, ATP6V0D2, ITPR1, CD1D	84	953	10349	0.904949	1	0.999462	100
GOTERM_CC_FAT	GO:0031975~envelope	4	3.66972	0.821162	MCL1, ITGA2, BCL2L1, ITPR1	84	546	10349	0.902582	1	0.999648	100
GOTERM_CC_FAT	GO:0031967~organelle envelope	3	2.75229	0.937311	MCL1, BCL2L1, ITPR1	84	544	10349	0.679425	1	0.999978	100
Annotation Cluster 21	Enrichment Score: 0.2410294640699381
Category	Term	Count	%	PValue	Genes	List Total	Pop Hits	Pop Total	Fold Enrichment	Bonferroni	Benjamini	FDR
GOTERM_MF_FAT	GO:0022890~inorganic cation transmembrane transporter activity	3	2.75229	0.219475	SLC39A14, ATP6V0D2, ITPR1	73	129	10564	3.3654	1	0.999997	95.6094
GOTERM_BP_FAT	GO:0055085~transmembrane transport	4	3.66972	0.680227	SLC22A17, SLC39A14, ATP6V0D2, ITPR1	78	496	11017	1.13906	1	0.999676	100
GOTERM_BP_FAT	GO:0006811~ion transport	4	3.66972	0.85174	SLC22A17, SLC39A14, ATP6V0D2, ITPR1	78	665	11017	0.849586	1	0.999991	100
GOTERM_BP_FAT	GO:0006812~cation transport	3	2.75229	0.854154	SLC39A14, ATP6V0D2, ITPR1	78	479	11017	0.884615	1	0.999991	100
Annotation Cluster 22	Enrichment Score: 0.1699061324778814
Category	Term	Count	%	PValue	Genes	List Total	Pop Hits	Pop Total	Fold Enrichment	Bonferroni	Benjamini	FDR
GOTERM_BP_FAT	GO:0048232~male gamete generation	3	2.75229	0.54177	HSPA2, MAK, BCL2L1	78	258	11017	1.64237	1	0.998508	99.9995
GOTERM_BP_FAT	GO:0007283~spermatogenesis	3	2.75229	0.54177	HSPA2, MAK, BCL2L1	78	258	11017	1.64237	1	0.998508	99.9995
GOTERM_BP_FAT	GO:0007276~gamete generation	3	2.75229	0.685875	HSPA2, MAK, BCL2L1	78	336	11017	1.2611	1	0.999656	100
GOTERM_BP_FAT	GO:0019953~sexual reproduction	3	2.75229	0.758775	HSPA2, MAK, BCL2L1	78	387	11017	1.09491	1	0.999902	100
GOTERM_BP_FAT	GO:0048609~reproductive process in a multicellular organism	3	2.75229	0.791203	HSPA2, MAK, BCL2L1	78	414	11017	1.0235	1	0.999956	100
GOTERM_BP_FAT	GO:0032504~multicellular organism reproduction	3	2.75229	0.791203	HSPA2, MAK, BCL2L1	78	414	11017	1.0235	1	0.999956	100
Annotation Cluster 23	Enrichment Score: 0.14454887457812948
Category	Term	Count	%	PValue	Genes	List Total	Pop Hits	Pop Total	Fold Enrichment	Bonferroni	Benjamini	FDR
GOTERM_BP_FAT	GO:0051276~chromosome organization	4	3.66972	0.560526	HIST1H1D, FBXO4, H3F3B, SMARCA2	78	416	11017	1.35811	1	0.998809	99.9997
GOTERM_BP_FAT	GO:0006325~chromatin organization	3	2.75229	0.657928	HIST1H1D, H3F3B, SMARCA2	78	319	11017	1.32831	1	0.999537	100
GOTERM_MF_FAT	GO:0003677~DNA binding	5	4.58716	0.999032	HIST1H1D, TEAD4, FOXO1, H3F3B, SMARCA2	73	1788	10564	0.404677	1	1	100
Annotation Cluster 24	Enrichment Score: 0.1318357862257413
Category	Term	Count	%	PValue	Genes	List Total	Pop Hits	Pop Total	Fold Enrichment	Bonferroni	Benjamini	FDR
GOTERM_MF_FAT	GO:0004175~endopeptidase activity	3	2.75229	0.601627	PLAT, CASP10, CAPNS1	73	295	10564	1.47165	1	0.999994	99.9991
GOTERM_BP_FAT	GO:0006508~proteolysis	6	5.50459	0.733904	PLAT, CASP10, CAPNS1, OLR1, FBXO4, HERC1	78	866	11017	0.978593	1	0.999847	100
GOTERM_MF_FAT	GO:0070011~peptidase activity, acting on L-amino acid peptides	3	2.75229	0.80902	PLAT, CASP10, CAPNS1	73	441	10564	0.984438	1	1	100
GOTERM_MF_FAT	GO:0008233~peptidase activity	3	2.75229	0.831249	PLAT, CASP10, CAPNS1	73	464	10564	0.93564	1	1	100
Annotation Cluster 25	Enrichment Score: 0.12733758666965755
Category	Term	Count	%	PValue	Genes	List Total	Pop Hits	Pop Total	Fold Enrichment	Bonferroni	Benjamini	FDR
GOTERM_CC_FAT	GO:0044430~cytoskeletal part	7	6.42202	0.55275	MICALL2, SHROOM1, PGM5, EVI5, LITAF, CHRM1, ITPR1	84	742	10349	1.16229	1	0.992389	99.9956
GOTERM_CC_FAT	GO:0015629~actin cytoskeleton	3	2.75229	0.554054	MICALL2, SHROOM1, PGM5	84	230	10349	1.60699	1	0.991326	99.9958
GOTERM_CC_FAT	GO:0005856~cytoskeleton	8	7.33945	0.792835	MICALL2, SHROOM1, PGM5, EVI5, LITAF, PPL, CHRM1, ITPR1	84	1100	10349	0.896017	1	0.999418	100
GOTERM_CC_FAT	GO:0043228~non-membrane-bounded organelle	14	12.844	0.889736	MICALL2, SHROOM1, HIST1H1D, LITAF, ITPR1, S100A12, PGM5, EVI5, RPS6KA2, CHRM1, PPL, LRRC59, H3F3B, DNAJB1	84	2110	10349	0.817457	1	0.99994	100
GOTERM_CC_FAT	GO:0043232~intracellular non-membrane-bounded organelle	14	12.844	0.889736	MICALL2, SHROOM1, HIST1H1D, LITAF, ITPR1, S100A12, PGM5, EVI5, RPS6KA2, CHRM1, PPL, LRRC59, H3F3B, DNAJB1	84	2110	10349	0.817457	1	0.99994	100
GOTERM_CC_FAT	GO:0015630~microtubule cytoskeleton	3	2.75229	0.895754	SHROOM1, EVI5, LITAF	84	469	10349	0.788075	1	0.999928	100
Annotation Cluster 26	Enrichment Score: 0.12619053799951996
Category	Term	Count	%	PValue	Genes	List Total	Pop Hits	Pop Total	Fold Enrichment	Bonferroni	Benjamini	FDR
GOTERM_CC_FAT	GO:0005615~extracellular space	5	4.58716	0.665646	PLAT, ADM, FGF23, PDGFC, WNT2B	84	561	10349	1.09806	1	0.997695	99.9999
GOTERM_CC_FAT	GO:0005576~extracellular region	12	11.0092	0.71073	PLAT, GALNT2, PLIN2, OLR1, ADM, IL4R, FGF23, PDGFC, FAS, PCOLCE2, PLAUR, WNT2B	84	1543	10349	0.958152	1	0.99875	100
GOTERM_CC_FAT	GO:0044421~extracellular region part	5	4.58716	0.884057	PLAT, ADM, FGF23, PDGFC, WNT2B	84	785	10349	0.784729	1	0.99994	100
Annotation Cluster 27	Enrichment Score: 0.12222667911588563
Category	Term	Count	%	PValue	Genes	List Total	Pop Hits	Pop Total	Fold Enrichment	Bonferroni	Benjamini	FDR
GOTERM_MF_FAT	GO:0003924~GTPase activity	4	3.66972	0.127323	SEPT4, RAB30, GNB5, ARF6	73	182	10564	3.18049	1	0.999921	82.0568
GOTERM_MF_FAT	GO:0005525~GTP binding	3	2.75229	0.635887	SEPT4, RAB30, ARF6	73	314	10564	1.3826	1	0.999996	99.9997
GOTERM_MF_FAT	GO:0019001~guanyl nucleotide binding	3	2.75229	0.649621	SEPT4, RAB30, ARF6	73	322	10564	1.34825	1	0.999995	99.9998
GOTERM_MF_FAT	GO:0032561~guanyl ribonucleotide binding	3	2.75229	0.649621	SEPT4, RAB30, ARF6	73	322	10564	1.34825	1	0.999995	99.9998
GOTERM_MF_FAT	GO:0032553~ribonucleotide binding	8	7.33945	0.929543	SEPT4, RAB30, NOD1, HSPA2, RPS6KA2, MAK, ARF6, SMARCA2	73	1583	10564	0.731332	1	1	100
GOTERM_MF_FAT	GO:0032555~purine ribonucleotide binding	8	7.33945	0.929543	SEPT4, RAB30, NOD1, HSPA2, RPS6KA2, MAK, ARF6, SMARCA2	73	1583	10564	0.731332	1	1	100
GOTERM_MF_FAT	GO:0017076~purine nucleotide binding	8	7.33945	0.949134	SEPT4, RAB30, NOD1, HSPA2, RPS6KA2, MAK, ARF6, SMARCA2	73	1661	10564	0.696989	1	1	100
GOTERM_MF_FAT	GO:0005524~ATP binding	5	4.58716	0.980238	NOD1, HSPA2, RPS6KA2, MAK, SMARCA2	73	1277	10564	0.566611	1	1	100
GOTERM_MF_FAT	GO:0032559~adenyl ribonucleotide binding	5	4.58716	0.982269	NOD1, HSPA2, RPS6KA2, MAK, SMARCA2	73	1297	10564	0.557873	1	1	100
GOTERM_MF_FAT	GO:0000166~nucleotide binding	8	7.33945	0.985879	SEPT4, RAB30, NOD1, HSPA2, RPS6KA2, MAK, ARF6, SMARCA2	73	1940	10564	0.596752	1	1	100
GOTERM_MF_FAT	GO:0030554~adenyl nucleotide binding	5	4.58716	0.988348	NOD1, HSPA2, RPS6KA2, MAK, SMARCA2	73	1373	10564	0.526993	1	1	100
GOTERM_MF_FAT	GO:0001883~purine nucleoside binding	5	4.58716	0.989704	NOD1, HSPA2, RPS6KA2, MAK, SMARCA2	73	1395	10564	0.518682	1	1	100
GOTERM_MF_FAT	GO:0001882~nucleoside binding	5	4.58716	0.990325	NOD1, HSPA2, RPS6KA2, MAK, SMARCA2	73	1406	10564	0.514624	1	1	100
Annotation Cluster 28	Enrichment Score: 0.1037407815205096
Category	Term	Count	%	PValue	Genes	List Total	Pop Hits	Pop Total	Fold Enrichment	Bonferroni	Benjamini	FDR
GOTERM_BP_FAT	GO:0045184~establishment of protein localization	5	4.58716	0.706972	CCHCR1, RAB30, CHMP4B, ITGA2, ARF6	78	679	11017	1.04009	1	0.999743	100
GOTERM_BP_FAT	GO:0008104~protein localization	5	4.58716	0.805709	CCHCR1, RAB30, CHMP4B, ITGA2, ARF6	78	782	11017	0.903092	1	0.999965	100
GOTERM_BP_FAT	GO:0015031~protein transport	4	3.66972	0.857427	CCHCR1, RAB30, CHMP4B, ARF6	78	673	11017	0.839486	1	0.999992	100
Annotation Cluster 29	Enrichment Score: 0.0968916903602578
Category	Term	Count	%	PValue	Genes	List Total	Pop Hits	Pop Total	Fold Enrichment	Bonferroni	Benjamini	FDR
GOTERM_BP_FAT	GO:0006796~phosphate metabolic process	6	5.50459	0.729155	DUSP19, RPS6KA2, PTPN2, MAK, FGF23, ATP6V0D2	78	861	11017	0.984276	1	0.999838	100
GOTERM_BP_FAT	GO:0006793~phosphorus metabolic process	6	5.50459	0.729155	DUSP19, RPS6KA2, PTPN2, MAK, FGF23, ATP6V0D2	78	861	11017	0.984276	1	0.999838	100
GOTERM_BP_FAT	GO:0016310~phosphorylation	3	2.75229	0.963131	RPS6KA2, MAK, ATP6V0D2	78	710	11017	0.596804	1	1	100
Annotation Cluster 30	Enrichment Score: 0.08965852192870599
Category	Term	Count	%	PValue	Genes	List Total	Pop Hits	Pop Total	Fold Enrichment	Bonferroni	Benjamini	FDR
GOTERM_BP_FAT	GO:0010557~positive regulation of macromolecule biosynthetic process	5	4.58716	0.584541	TEAD4, FOXO1, ITGA2, PDGFC, SMARCA2	78	581	11017	1.21552	1	0.999146	99.9999
GOTERM_BP_FAT	GO:0010604~positive regulation of macromolecule metabolic process	6	5.50459	0.619666	TEAD4, FOXO1, ITGA2, FBXO4, PDGFC, SMARCA2	78	759	11017	1.11655	1	0.999298	100
GOTERM_BP_FAT	GO:0031328~positive regulation of cellular biosynthetic process	5	4.58716	0.622269	TEAD4, FOXO1, ITGA2, PDGFC, SMARCA2	78	609	11017	1.15964	1	0.999293	100
GOTERM_BP_FAT	GO:0009891~positive regulation of biosynthetic process	5	4.58716	0.635228	TEAD4, FOXO1, ITGA2, PDGFC, SMARCA2	78	619	11017	1.1409	1	0.999347	100
GOTERM_BP_FAT	GO:0045944~positive regulation of transcription from RNA polymerase II promoter	3	2.75229	0.676227	TEAD4, FOXO1, SMARCA2	78	330	11017	1.28403	1	0.999667	100
GOTERM_MF_FAT	GO:0016563~transcription activator activity	3	2.75229	0.719444	TEAD4, FOXO1, SMARCA2	73	367	10564	1.18293	1	0.999999	100
GOTERM_BP_FAT	GO:0045935~positive regulation of nucleobase, nucleoside, nucleotide and nucleic acid metabolic process	4	3.66972	0.754363	TEAD4, FOXO1, PDGFC, SMARCA2	78	557	11017	1.01432	1	0.999904	100
GOTERM_BP_FAT	GO:0051173~positive regulation of nitrogen compound metabolic process	4	3.66972	0.773467	TEAD4, FOXO1, PDGFC, SMARCA2	78	575	11017	0.982564	1	0.99993	100
GOTERM_BP_FAT	GO:0045893~positive regulation of transcription, DNA-dependent	3	2.75229	0.805424	TEAD4, FOXO1, SMARCA2	78	427	11017	0.992344	1	0.999967	100
GOTERM_BP_FAT	GO:0051254~positive regulation of RNA metabolic process	3	2.75229	0.808583	TEAD4, FOXO1, SMARCA2	78	430	11017	0.98542	1	0.999966	100
GOTERM_BP_FAT	GO:0006357~regulation of transcription from RNA polymerase II promoter	4	3.66972	0.8343	LITAF, TEAD4, FOXO1, SMARCA2	78	642	11017	0.880022	1	0.999984	100
GOTERM_BP_FAT	GO:0045941~positive regulation of transcription	3	2.75229	0.871984	TEAD4, FOXO1, SMARCA2	78	502	11017	0.844085	1	0.999995	100
GOTERM_BP_FAT	GO:0010628~positive regulation of gene expression	3	2.75229	0.883869	TEAD4, FOXO1, SMARCA2	78	519	11017	0.816437	1	0.999997	100
GOTERM_CC_FAT	GO:0005654~nucleoplasm	5	4.58716	0.890576	MCL1, RPS6KA2, TEAD4, FOXO1, SMARCA2	84	796	10349	0.773884	1	0.999928	100
GOTERM_CC_FAT	GO:0031981~nuclear lumen	8	7.33945	0.901607	MCL1, RPS6KA2, TEAD4, FOXO1, DNAJB1, SMARCA2, ITPR1, S100A12	84	1279	10349	0.770617	1	0.99993	100
GOTERM_MF_FAT	GO:0030528~transcription regulator activity	5	4.58716	0.978919	SBNO2, LITAF, TEAD4, FOXO1, SMARCA2	73	1265	10564	0.571985	1	1	100
GOTERM_BP_FAT	GO:0006355~regulation of transcription, DNA-dependent	5	4.58716	0.989905	SBNO2, LITAF, TEAD4, FOXO1, SMARCA2	78	1368	11017	0.516241	1	1	100
GOTERM_BP_FAT	GO:0051252~regulation of RNA metabolic process	5	4.58716	0.991804	SBNO2, LITAF, TEAD4, FOXO1, SMARCA2	78	1404	11017	0.503004	1	1	100
GOTERM_BP_FAT	GO:0006350~transcription	5	4.58716	0.998244	SBNO2, LITAF, TEAD4, FOXO1, SMARCA2	78	1658	11017	0.425946	1	1	100
GOTERM_MF_FAT	GO:0003677~DNA binding	5	4.58716	0.999032	HIST1H1D, TEAD4, FOXO1, H3F3B, SMARCA2	73	1788	10564	0.404677	1	1	100
GOTERM_BP_FAT	GO:0045449~regulation of transcription	5	4.58716	0.999863	SBNO2, LITAF, TEAD4, FOXO1, SMARCA2	78	2044	11017	0.345508	1	1	100
Annotation Cluster 31	Enrichment Score: 0.06609218024072475
Category	Term	Count	%	PValue	Genes	List Total	Pop Hits	Pop Total	Fold Enrichment	Bonferroni	Benjamini	FDR
GOTERM_MF_FAT	GO:0005509~calcium ion binding	7	6.42202	0.434126	EFHD2, GALNT2, CAPNS1, ITGA2, ITPR1, S100A12, EFCAB4A	73	774	10564	1.30877	1	0.999788	99.924
GOTERM_MF_FAT	GO:0008270~zinc ion binding	8	7.33945	0.969221	MICALL2, SLC39A14, BFAR, LIMS1, CA12, ACAP2, RNFT2, S100A12	73	1775	10564	0.652225	1	1	100
GOTERM_MF_FAT	GO:0046872~metal ion binding	16	14.6789	0.985819	MICALL2, SLC39A14, GALNT2, LIMS1, CAPNS1, CA12, ITGA2, ITPR1, S100A12, EFCAB4A, EFHD2, BFAR, PGM5, RPS6KA2, RNFT2, ACAP2	73	3353	10564	0.690545	1	1	100
GOTERM_MF_FAT	GO:0043169~cation binding	16	14.6789	0.987739	MICALL2, SLC39A14, GALNT2, LIMS1, CAPNS1, CA12, ITGA2, ITPR1, S100A12, EFCAB4A, EFHD2, BFAR, PGM5, RPS6KA2, RNFT2, ACAP2	73	3387	10564	0.683613	1	1	100
GOTERM_MF_FAT	GO:0046914~transition metal ion binding	9	8.25688	0.989256	MICALL2, SLC39A14, GALNT2, BFAR, LIMS1, CA12, ACAP2, RNFT2, S100A12	73	2185	10564	0.596069	1	1	100
GOTERM_MF_FAT	GO:0043167~ion binding	16	14.6789	0.990057	MICALL2, SLC39A14, GALNT2, LIMS1, CAPNS1, CA12, ITGA2, ITPR1, S100A12, EFCAB4A, EFHD2, BFAR, PGM5, RPS6KA2, RNFT2, ACAP2	73	3435	10564	0.67406	1	1	100
Annotation Cluster 32	Enrichment Score: 0.03070954514877004
Category	Term	Count	%	PValue	Genes	List Total	Pop Hits	Pop Total	Fold Enrichment	Bonferroni	Benjamini	FDR
GOTERM_CC_FAT	GO:0005654~nucleoplasm	5	4.58716	0.890576	MCL1, RPS6KA2, TEAD4, FOXO1, SMARCA2	84	796	10349	0.773884	1	0.999928	100
GOTERM_CC_FAT	GO:0031981~nuclear lumen	8	7.33945	0.901607	MCL1, RPS6KA2, TEAD4, FOXO1, DNAJB1, SMARCA2, ITPR1, S100A12	84	1279	10349	0.770617	1	0.99993	100
GOTERM_CC_FAT	GO:0070013~intracellular organelle lumen	9	8.25688	0.948243	MCL1, RPS6KA2, TEAD4, LRRC59, FOXO1, DNAJB1, SMARCA2, ITPR1, S100A12	84	1569	10349	0.706706	1	0.999987	100
GOTERM_CC_FAT	GO:0043233~organelle lumen	9	8.25688	0.957514	MCL1, RPS6KA2, TEAD4, LRRC59, FOXO1, DNAJB1, SMARCA2, ITPR1, S100A12	84	1610	10349	0.688709	1	0.999992	100
GOTERM_CC_FAT	GO:0031974~membrane-enclosed lumen	9	8.25688	0.963162	MCL1, RPS6KA2, TEAD4, LRRC59, FOXO1, DNAJB1, SMARCA2, ITPR1, S100A12	84	1639	10349	0.676523	1	0.999993	100

## Sheet: FR8vBaseline
Annotation Cluster 1	Enrichment Score: 5.287637177505521
Category	Term	Count	%	PValue	Genes	List Total	Pop Hits	Pop Total	Fold Enrichment	Bonferroni	Benjamini	FDR
GOTERM_BP_FAT	GO:0016126~sterol biosynthetic process	10	2.20751	1.12874e-07	CYB5R3, ACAA2, HMGCR, SQLE, HMGCS1, FDPS, MVK, LSS, IDI1, FDFT1	322	30	11017	11.4048	0.00022956	0.00022956	0.000194449
GOTERM_BP_FAT	GO:0006695~cholesterol biosynthetic process	9	1.98675	1.59395e-07	CYB5R3, ACAA2, HMGCR, HMGCS1, FDPS, MVK, LSS, IDI1, FDFT1	322	23	11017	13.3882	0.000324157	0.000162092	0.000274591
GOTERM_BP_FAT	GO:0008203~cholesterol metabolic process	14	3.09051	4.65308e-07	CYB5R3, ACAA2, HMGCR, FDPS, HMGCS1, LSS, FDFT1, SQLE, OSBPL1A, INSIG1, PCSK9, MVK, CAT, IDI1	322	80	11017	5.9875	0.00094599	0.000315429	0.000801586
GOTERM_BP_FAT	GO:0016125~sterol metabolic process	14	3.09051	1.25769e-06	CYB5R3, ACAA2, HMGCR, FDPS, HMGCS1, LSS, FDFT1, SQLE, OSBPL1A, INSIG1, PCSK9, MVK, CAT, IDI1	322	87	11017	5.50575	0.00255487	0.000639331	0.00216661
GOTERM_BP_FAT	GO:0006694~steroid biosynthetic process	12	2.64901	8.78766e-06	CYB5R3, ACAA2, HMGCR, SQLE, HMGCS1, FDPS, MVK, LSS, IDI1, TECR, HSD17B8, FDFT1	322	74	11017	5.54826	0.0177154	0.0025502	0.0151375
GOTERM_BP_FAT	GO:0008202~steroid metabolic process	18	3.97351	1.35645e-05	CYB5R3, ACAA2, HMGCR, HMGCS1, FDPS, LSS, TECR, FDFT1, SQLE, SERPINA6, OSBPL1A, INSIG1, OSBPL10, PCSK9, MVK, CAT, IDI1, HSD17B8	322	175	11017	3.51918	0.0272132	0.00344285	0.023365
GOTERM_BP_FAT	GO:0008610~lipid biosynthetic process	22	4.85651	8.59682e-05	PTGES3, CYB5R3, ACAA2, HMGCR, FADS1, HMGCS1, FDPS, PIGU, FADS2, LSS, ACSS2, LPCAT3, TECR, FDFT1, DGAT1, NANS, SQLE, FASN, MVK, IDI1, GAL3ST1, HSD17B8	322	284	11017	2.6504	0.160431	0.0157713	0.147995
GOTERM_BP_FAT	GO:0008299~isoprenoid biosynthetic process	6	1.3245	0.000127575	HMGCR, HMGCS1, FDPS, MVK, IDI1, FDFT1	322	18	11017	11.4048	0.228566	0.0213932	0.219547
GOTERM_BP_FAT	GO:0006720~isoprenoid metabolic process	8	1.766	0.000187284	DHRS3, HMGCR, ADH4, HMGCS1, FDPS, MVK, IDI1, FDFT1	322	42	11017	6.51701	0.316802	0.0288802	0.322145
Annotation Cluster 2	Enrichment Score: 3.321513774732199
Category	Term	Count	%	PValue	Genes	List Total	Pop Hits	Pop Total	Fold Enrichment	Bonferroni	Benjamini	FDR
GOTERM_BP_FAT	GO:0055114~oxidation reduction	35	7.72627	3.44294e-05	CYB5R3, XDH, HTATIP2, ADHFE1, HMGCR, LDHD, UGDH, KMO, PRDX1, HIBADH, FDFT1, KDM1A, GSR, P4HA2, IVD, PLOD2, ADH4, MIOX, FASN, LOXL4, CAT, NQO1, HSD17B8, FADS1, FADS2, CDO1, CRYZ, TECR, DHDH, ADO, DHRS3, JMJD6, SQLE, CYP4F3, ACAD10	322	557	11017	2.14991	0.0676346	0.00697859	0.0592951
GOTERM_MF_FAT	GO:0050662~coenzyme binding	16	3.53201	0.000192694	XDH, HMGCR, LDHD, UGDH, KMO, HIBADH, GSR, KDM1A, CRYL1, IVD, SQLE, ADH4, MIOX, CAT, NQO1, ACAD10	320	170	10564	3.10706	0.119773	0.119773	0.288036
GOTERM_MF_FAT	GO:0048037~cofactor binding	19	4.19426	0.000208846	XDH, HMGCR, LDHD, UGDH, KMO, HIBADH, GSR, KDM1A, CRYL1, ALAS1, IVD, SQLE, ADH4, MIOX, FASN, CAT, NQO1, ACAD10, OAT	320	230	10564	2.72712	0.129137	0.0667997	0.312144
GOTERM_MF_FAT	GO:0009055~electron carrier activity	14	3.09051	0.00382947	XDH, CYB5R3, GLRX5, UGDH, KMO, DHDH, GSR, KDM1A, DHRS3, P4HA2, IVD, CYP4F3, NQO1, ACAD10	320	184	10564	2.51182	0.921132	0.345137	5.58113
GOTERM_MF_FAT	GO:0050660~FAD binding	8	1.766	0.0046523	XDH, KDM1A, GSR, IVD, SQLE, LDHD, KMO, ACAD10	320	69	10564	3.82754	0.954362	0.356608	6.74175
Annotation Cluster 3	Enrichment Score: 2.2523448662601315
Category	Term	Count	%	PValue	Genes	List Total	Pop Hits	Pop Total	Fold Enrichment	Bonferroni	Benjamini	FDR
GOTERM_MF_FAT	GO:0004364~glutathione transferase activity	4	0.883002	0.00279515	MGST3, GSTM4, GSTK1, GSTZ1	320	10	10564	13.205	0.84323	0.309677	4.10306
GOTERM_MF_FAT	GO:0016209~antioxidant activity	6	1.3245	0.00672786	MGST3, GSR, GSTK1, GSTZ1, CAT, PRDX1	320	40	10564	4.95187	0.98854	0.360385	9.61053
GOTERM_MF_FAT	GO:0016684~oxidoreductase activity, acting on peroxide as acceptor	5	1.10375	0.00721389	MGST3, GSTK1, GSTZ1, CAT, PRDX1	320	26	10564	6.34856	0.991712	0.3532	10.2703
GOTERM_MF_FAT	GO:0004601~peroxidase activity	5	1.10375	0.00721389	MGST3, GSTK1, GSTZ1, CAT, PRDX1	320	26	10564	6.34856	0.991712	0.3532	10.2703
Annotation Cluster 4	Enrichment Score: 2.0650660810946437
Category	Term	Count	%	PValue	Genes	List Total	Pop Hits	Pop Total	Fold Enrichment	Bonferroni	Benjamini	FDR
GOTERM_CC_FAT	GO:0000267~cell fraction	43	9.49227	0.00521587	HMGCR, THOP1, HMGCS1, MAP4K2, LSS, SLC19A1, LMAN1, FDFT1, GSS, GSR, SLC35B1, DYNLL1, LRRC59, FAS, NT5E, GAL3ST1, HSD17B8, SLC39A1, RECK, ANKRA2, MPDZ, FADS1, FADS2, CORO7, CRYZ, S100A12, MGST3, CD55, HSP90B1, BLMH, LYVE1, DGAT1, VCP, SLC16A7, ULK1, SQLE, CHRM1, KREMEN1, ABCC1, LAMC2, CYP4F3, SLC5A6, GRB14	307	950	10349	1.52583	0.845404	0.463298	6.92212
GOTERM_CC_FAT	GO:0005792~microsome	14	3.09051	0.00727579	HMGCR, FADS1, LSS, LMAN1, FDFT1, MGST3, HSP90B1, SLC35B1, DGAT1, VCP, SQLE, LRRC59, CYP4F3, GRB14	307	203	10349	2.32483	0.926241	0.2781	9.53138
GOTERM_CC_FAT	GO:0042598~vesicular fraction	14	3.09051	0.00918955	HMGCR, FADS1, LSS, LMAN1, FDFT1, MGST3, HSP90B1, SLC35B1, DGAT1, VCP, SQLE, LRRC59, CYP4F3, GRB14	307	209	10349	2.25809	0.962963	0.258901	11.8946
GOTERM_CC_FAT	GO:0005624~membrane fraction	33	7.28477	0.011638	HMGCR, LSS, LMAN1, SLC19A1, FDFT1, SLC35B1, DYNLL1, LRRC59, NT5E, GAL3ST1, SLC39A1, HSD17B8, RECK, ANKRA2, MPDZ, FADS1, FADS2, CORO7, MGST3, HSP90B1, LYVE1, DGAT1, SLC16A7, VCP, ULK1, SQLE, CHRM1, KREMEN1, LAMC2, CYP4F3, SLC5A6, ABCC1, GRB14	307	713	10349	1.56021	0.984688	0.294086	14.8347
GOTERM_CC_FAT	GO:0005626~insoluble fraction	34	7.50552	0.011649	HMGCR, LSS, LMAN1, SLC19A1, FDFT1, SLC35B1, DYNLL1, LRRC59, NT5E, GAL3ST1, SLC39A1, HSD17B8, RECK, ANKRA2, MPDZ, FADS1, FADS2, CORO7, S100A12, MGST3, HSP90B1, LYVE1, DGAT1, SLC16A7, VCP, ULK1, SQLE, CHRM1, KREMEN1, LAMC2, CYP4F3, SLC5A6, ABCC1, GRB14	307	741	10349	1.54675	0.984749	0.275141	14.8476
Annotation Cluster 5	Enrichment Score: 1.8940831791664043
Category	Term	Count	%	PValue	Genes	List Total	Pop Hits	Pop Total	Fold Enrichment	Bonferroni	Benjamini	FDR
GOTERM_CC_FAT	GO:0042175~nuclear envelope-endoplasmic reticulum network	16	3.53201	0.00686571	CYB5R3, XPO1, EXTL3, CLSTN2, HMGCR, LMAN2L, PIGU, LMAN1, FKBP1B, FDFT1, ATF6, HSP90B1, SQLE, NUCB2, CYP4F3, HSPA5	307	248	10349	2.17485	0.914523	0.336296	9.01741
GOTERM_CC_FAT	GO:0012505~endomembrane system	33	7.28477	0.00713923	CYB5R3, GALNT2, XPO1, EXTL3, HTATIP2, CLSTN2, HMGCR, LMAN2L, MAP4K2, LMAN1, FKBP1B, WHAMM, FDFT1, DAB2, HSPA5, RAB27B, SEC23A, RILP, PIGU, CORO7, ATF6, HSP90B1, NDEL1, ULK1, SQLE, NUCB2, CYP4F3, SLC5A6, TMPO, HSPD1, NUP43, MVP, ITGA2B	307	689	10349	1.61456	0.922529	0.306086	9.36053
GOTERM_CC_FAT	GO:0044432~endoplasmic reticulum part	18	3.97351	0.00917985	CYB5R3, EXTL3, CLSTN2, HMGCR, LMAN2L, PIGU, LMAN1, HLA-DMA, FKBP1B, FDFT1, ATF6, HSP90B1, DNAJB11, P4HA2, SQLE, FKBP14, CYP4F3, HSPA5	307	305	10349	1.98945	0.962833	0.280525	11.8828
GOTERM_CC_FAT	GO:0005789~endoplasmic reticulum membrane	14	3.09051	0.0217336	CYB5R3, EXTL3, CLSTN2, HMGCR, LMAN2L, PIGU, LMAN1, FKBP1B, FDFT1, ATF6, HSP90B1, SQLE, CYP4F3, HSPA5	307	234	10349	2.01684	0.999608	0.428973	26.0225
GOTERM_CC_FAT	GO:0031090~organelle membrane	39	8.60927	0.0346162	CYB5R3, GALNT2, EXTL3, CLSTN2, HMGCR, LMAN2L, LDHD, MAP4K2, KMO, LMAN1, FKBP1B, HLA-DMA, WHAMM, FDFT1, DAB2, GSTK1, ZFYVE16, CASP8, HSPA5, CAT, RAB27B, COX18, SEC23A, RILP, ACAA2, GATM, PIGU, CORO7, ATF6, HSP90B1, ULK1, SQLE, NUCB2, TOMM40L, CYP4F3, SLC5A6, TMPO, HSPD1, ITGA2B	307	953	10349	1.37953	0.999997	0.544363	38.3221
Annotation Cluster 6	Enrichment Score: 1.7140107618636473
Category	Term	Count	%	PValue	Genes	List Total	Pop Hits	Pop Total	Fold Enrichment	Bonferroni	Benjamini	FDR
GOTERM_BP_FAT	GO:0010033~response to organic substance	40	8.83002	7.33265e-06	OSMR, PFKFB1, HMGCS1, TLR2, FOXO1, FKBP1B, MANF, IL12RB2, HSPH1, TNFRSF11B, CASP3, LONP2, MYD88, PLIN2, CASP8, CREB3L2, PCSK9, FAS, DNAJC3, BCL10, HSP90AA1, SOCS2, GATM, FADS1, ITGA2, CDO1, LPIN1, STAT3, KHK, ATF6, GRM2, VCP, SQLE, MAPK14, HSPA4L, DNAJB2, DNAJB1, CA2, HSPD1, AACS	322	634	11017	2.15863	0.014804	0.00248269	0.0126312
GOTERM_BP_FAT	GO:0043434~response to peptide hormone stimulus	10	2.20751	0.0171539	KHK, SOCS2, GATM, FADS1, PFKFB1, PCSK9, FOXO1, CDO1, LPIN1, STAT3	322	135	11017	2.53439	1	0.634152	25.7755
GOTERM_BP_FAT	GO:0009719~response to endogenous stimulus	16	3.53201	0.101317	GATM, SOCS2, FADS1, PFKFB1, HMGCS1, ITGA2, FOXO1, CDO1, LPIN1, STAT3, KHK, TNFRSF11B, PCSK9, FAS, CA2, AACS	322	358	11017	1.52913	1	0.944816	84.1225
GOTERM_BP_FAT	GO:0032868~response to insulin stimulus	6	1.3245	0.117839	KHK, FADS1, PFKFB1, PCSK9, FOXO1, LPIN1	322	89	11017	2.30658	1	0.950228	88.4669
GOTERM_BP_FAT	GO:0009725~response to hormone stimulus	14	3.09051	0.148332	GATM, SOCS2, FADS1, PFKFB1, ITGA2, FOXO1, CDO1, LPIN1, STAT3, KHK, TNFRSF11B, PCSK9, CA2, FAS	322	322	11017	1.48758	1	0.966688	93.7084
GOTERM_BP_FAT	GO:0032870~cellular response to hormone stimulus	6	1.3245	0.233403	SOCS2, PCSK9, FOXO1, ITGA2, LPIN1, STAT3	322	113	11017	1.81669	1	0.982306	98.9733
Annotation Cluster 7	Enrichment Score: 1.6207280298616435
Category	Term	Count	%	PValue	Genes	List Total	Pop Hits	Pop Total	Fold Enrichment	Bonferroni	Benjamini	FDR
GOTERM_MF_FAT	GO:0004197~cysteine-type endopeptidase activity	8	1.766	0.00190022	CASP5, BLMH, CASP3, CASP4, CAPNS1, USP2, UCHL1, CASP8	320	59	10564	4.47627	0.716102	0.270054	2.80679
GOTERM_MF_FAT	GO:0004175~endopeptidase activity	18	3.97351	0.00816142	CAPNS1, USP2, THOP1, UCHL1, MMP15, HGF, MMP11, CASP5, APEH, BLMH, GZMK, CASP3, LONP2, SENP1, CASP4, CASP8, PCSK9, PCSK5	320	295	10564	2.01432	0.995595	0.303487	11.5436
GOTERM_MF_FAT	GO:0008234~cysteine-type peptidase activity	9	1.98675	0.0209547	CASP5, BLMH, CASP3, CASP4, SENP1, CAPNS1, USP2, UCHL1, CASP8	320	113	10564	2.62931	0.999999	0.561621	27.1655
GOTERM_MF_FAT	GO:0008233~peptidase activity	22	4.85651	0.041212	CAPNS1, USP2, THOP1, UCHL1, MMP15, HGF, XPNPEP2, MMP11, CASP5, APEH, BLMH, GZMK, PSMD14, CASP3, LONP2, SENP1, CASP4, NDEL1, CASP8, PCSK9, MPND, PCSK5	320	464	10564	1.56525	1	0.751676	46.737
GOTERM_MF_FAT	GO:0070011~peptidase activity, acting on L-amino acid peptides	20	4.41501	0.0754908	CAPNS1, USP2, THOP1, UCHL1, MMP15, HGF, XPNPEP2, MMP11, CASP5, APEH, BLMH, GZMK, PSMD14, CASP3, LONP2, SENP1, CASP4, CASP8, PCSK9, PCSK5	320	441	10564	1.49717	1	0.843669	69.114
GOTERM_BP_FAT	GO:0006508~proteolysis	31	6.84327	0.18658	USP2, THOP1, UCHL1, CASP5, UBE2D4, CASP3, LONP2, CASP4, CUL7, CASP8, PCSK9, PSMD5, PCSK5, CAPNS1, SOCS2, MMP15, HGF, MMP11, XPNPEP2, CBLC, APEH, UBE2O, CD55, HSP90B1, PSMD14, GZMK, BLMH, SENP1, VCP, UBE2W, ASB4	322	866	11017	1.22476	1	0.97649	97.149
Annotation Cluster 8	Enrichment Score: 1.5907850221053612
Category	Term	Count	%	PValue	Genes	List Total	Pop Hits	Pop Total	Fold Enrichment	Bonferroni	Benjamini	FDR
GOTERM_MF_FAT	GO:0019207~kinase regulator activity	9	1.98675	0.00466933	CCNE2, GMFB, BCL10, CKS1B, CASP3, HEXIM1, DNAJC3, CABYR, CXCL10	320	87	10564	3.41509	0.954876	0.321107	6.76564
GOTERM_MF_FAT	GO:0019887~protein kinase regulator activity	8	1.766	0.00734471	CCNE2, GMFB, CKS1B, CASP3, HEXIM1, DNAJC3, CABYR, CXCL10	320	75	10564	3.52133	0.992404	0.334142	10.4471
GOTERM_MF_FAT	GO:0016538~cyclin-dependent protein kinase regulator activity	4	0.883002	0.00775176	CCNE2, CKS1B, CASP3, HEXIM1	320	14	10564	9.43214	0.99421	0.327183	10.9952
GOTERM_MF_FAT	GO:0004860~protein kinase inhibitor activity	4	0.883002	0.0765108	GMFB, CASP3, HEXIM1, DNAJC3	320	33	10564	4.00152	1	0.837486	69.6201
GOTERM_MF_FAT	GO:0019210~kinase inhibitor activity	4	0.883002	0.0821209	GMFB, CASP3, HEXIM1, DNAJC3	320	34	10564	3.88382	1	0.849062	72.2683
GOTERM_BP_FAT	GO:0000079~regulation of cyclin-dependent protein kinase activity	4	0.883002	0.170798	CCNE2, CKS1B, CASP3, HEXIM1	322	49	11017	2.793	1	0.975241	96.0303
Annotation Cluster 9	Enrichment Score: 1.5170541733362328
Category	Term	Count	%	PValue	Genes	List Total	Pop Hits	Pop Total	Fold Enrichment	Bonferroni	Benjamini	FDR
GOTERM_BP_FAT	GO:0042981~regulation of apoptosis	34	7.50552	0.00375416	HTATIP2, TLR2, FOXO1, PRDX1, CIAPIN1, MCF2L, CASP5, CASP3, MYD88, CASP4, DYNLL1, CASP8, CD2, PCSK9, BCL3, HSPA5, CAT, FAS, RARB, NQO1, B4GALT1, BCL10, IL2RB, SOCS2, WRN, HGF, PLEKHF1, HSP90B1, TRIM35, VCP, HSPD1, APBB2, NMNAT1, TP53INP1	322	695	11017	1.67379	0.999524	0.331453	6.27402
GOTERM_BP_FAT	GO:0043067~regulation of programmed cell death	34	7.50552	0.00438753	HTATIP2, TLR2, FOXO1, PRDX1, CIAPIN1, MCF2L, CASP5, CASP3, MYD88, CASP4, DYNLL1, CASP8, CD2, PCSK9, BCL3, HSPA5, CAT, FAS, RARB, NQO1, B4GALT1, BCL10, IL2RB, SOCS2, WRN, HGF, PLEKHF1, HSP90B1, TRIM35, VCP, HSPD1, APBB2, NMNAT1, TP53INP1	322	702	11017	1.6571	0.999869	0.36058	7.29525
GOTERM_BP_FAT	GO:0010941~regulation of cell death	34	7.50552	0.00467883	HTATIP2, TLR2, FOXO1, PRDX1, CIAPIN1, MCF2L, CASP5, CASP3, MYD88, CASP4, DYNLL1, CASP8, CD2, PCSK9, BCL3, HSPA5, CAT, FAS, RARB, NQO1, B4GALT1, BCL10, IL2RB, SOCS2, WRN, HGF, PLEKHF1, HSP90B1, TRIM35, VCP, HSPD1, APBB2, NMNAT1, TP53INP1	322	705	11017	1.65005	0.999928	0.365071	7.76141
GOTERM_BP_FAT	GO:0043065~positive regulation of apoptosis	21	4.63576	0.00785178	B4GALT1, BCL10, HTATIP2, TLR2, PRDX1, MCF2L, PLEKHF1, CASP3, TRIM35, CASP4, DYNLL1, CASP8, CD2, BCL3, PCSK9, RARB, FAS, HSPD1, NQO1, APBB2, TP53INP1	322	380	11017	1.89079	1	0.4873	12.698
GOTERM_BP_FAT	GO:0043068~positive regulation of programmed cell death	21	4.63576	0.00846587	B4GALT1, BCL10, HTATIP2, TLR2, PRDX1, MCF2L, PLEKHF1, CASP3, TRIM35, CASP4, DYNLL1, CASP8, CD2, BCL3, PCSK9, RARB, FAS, HSPD1, NQO1, APBB2, TP53INP1	322	383	11017	1.87598	1	0.485784	13.6242
GOTERM_BP_FAT	GO:0010942~positive regulation of cell death	21	4.63576	0.00888936	B4GALT1, BCL10, HTATIP2, TLR2, PRDX1, MCF2L, PLEKHF1, CASP3, TRIM35, CASP4, DYNLL1, CASP8, CD2, BCL3, PCSK9, RARB, FAS, HSPD1, NQO1, APBB2, TP53INP1	322	385	11017	1.86623	1	0.477241	14.2575
GOTERM_BP_FAT	GO:0043066~negative regulation of apoptosis	16	3.53201	0.0352203	BCL10, IL2RB, HTATIP2, SOCS2, FOXO1, HGF, CIAPIN1, HSP90B1, CASP3, MYD88, BCL3, FAS, HSPD1, CAT, HSPA5, APBB2	322	307	11017	1.78315	1	0.845877	46.0809
GOTERM_BP_FAT	GO:0006917~induction of apoptosis	15	3.31126	0.038777	BCL10, HTATIP2, TLR2, PRDX1, MCF2L, PLEKHF1, TRIM35, CASP3, CASP4, CASP8, CD2, BCL3, PCSK9, FAS, TP53INP1	322	284	11017	1.80709	1	0.859424	49.4046
GOTERM_BP_FAT	GO:0043069~negative regulation of programmed cell death	16	3.53201	0.0387823	BCL10, IL2RB, HTATIP2, SOCS2, FOXO1, HGF, CIAPIN1, HSP90B1, CASP3, MYD88, BCL3, FAS, HSPD1, CAT, HSPA5, APBB2	322	311	11017	1.76022	1	0.852741	49.4094
GOTERM_BP_FAT	GO:0012502~induction of programmed cell death	15	3.31126	0.0396286	BCL10, HTATIP2, TLR2, PRDX1, MCF2L, PLEKHF1, TRIM35, CASP3, CASP4, CASP8, CD2, BCL3, PCSK9, FAS, TP53INP1	322	285	11017	1.80075	1	0.852316	50.1713
GOTERM_BP_FAT	GO:0060548~negative regulation of cell death	16	3.53201	0.0397145	BCL10, IL2RB, HTATIP2, SOCS2, FOXO1, HGF, CIAPIN1, HSP90B1, CASP3, MYD88, BCL3, FAS, HSPD1, CAT, HSPA5, APBB2	322	312	11017	1.75458	1	0.846391	50.248
GOTERM_BP_FAT	GO:0006916~anti-apoptosis	10	2.20751	0.0721805	IL2RB, HSP90B1, MYD88, HTATIP2, SOCS2, FOXO1, HGF, FAS, HSPA5, CIAPIN1	322	176	11017	1.94399	1	0.904091	72.4899
GOTERM_BP_FAT	GO:0006915~apoptosis	21	4.63576	0.119507	BCL10, BCL2L15, HTATIP2, LITAF, CIAPIN1, MCF2L, CASP5, PLEKHF1, TNFRSF11B, CASP3, TRIM35, TSC22D3, CASP4, DYNLL1, VCP, JMJD6, CASP8, FAS, HSPD1, LUC7L3, TP53INP1	322	516	11017	1.39244	1	0.950716	88.8367
GOTERM_BP_FAT	GO:0012501~programmed cell death	21	4.63576	0.129639	BCL10, BCL2L15, HTATIP2, LITAF, CIAPIN1, MCF2L, CASP5, PLEKHF1, TNFRSF11B, CASP3, TRIM35, TSC22D3, CASP4, DYNLL1, VCP, JMJD6, CASP8, FAS, HSPD1, LUC7L3, TP53INP1	322	523	11017	1.3738	1	0.95813	90.8546
GOTERM_BP_FAT	GO:0008219~cell death	21	4.63576	0.348988	BCL10, BCL2L15, HTATIP2, LITAF, CIAPIN1, MCF2L, CASP5, PLEKHF1, TNFRSF11B, CASP3, TRIM35, TSC22D3, CASP4, DYNLL1, VCP, JMJD6, CASP8, FAS, HSPD1, LUC7L3, TP53INP1	322	619	11017	1.16074	1	0.991745	99.9385
GOTERM_BP_FAT	GO:0016265~death	21	4.63576	0.360112	BCL10, BCL2L15, HTATIP2, LITAF, CIAPIN1, MCF2L, CASP5, PLEKHF1, TNFRSF11B, CASP3, TRIM35, TSC22D3, CASP4, DYNLL1, VCP, JMJD6, CASP8, FAS, HSPD1, LUC7L3, TP53INP1	322	624	11017	1.15144	1	0.99222	99.9543
Annotation Cluster 10	Enrichment Score: 1.331258731505219
Category	Term	Count	%	PValue	Genes	List Total	Pop Hits	Pop Total	Fold Enrichment	Bonferroni	Benjamini	FDR
GOTERM_BP_FAT	GO:0001816~cytokine production	5	1.10375	0.023963	IL12RB2, BCL10, MYD88, HSPD1, PCSK5	322	38	11017	4.50188	1	0.745993	34.1531
GOTERM_BP_FAT	GO:0042089~cytokine biosynthetic process	3	0.662252	0.061147	BCL10, MYD88, PCSK5	322	14	11017	7.33163	1	0.894763	66.2761
GOTERM_BP_FAT	GO:0042107~cytokine metabolic process	3	0.662252	0.0692321	BCL10, MYD88, PCSK5	322	15	11017	6.84286	1	0.90858	70.9444
Annotation Cluster 11	Enrichment Score: 1.2125797848052198
Category	Term	Count	%	PValue	Genes	List Total	Pop Hits	Pop Total	Fold Enrichment	Bonferroni	Benjamini	FDR
GOTERM_BP_FAT	GO:0009620~response to fungus	5	1.10375	0.000748539	BCL10, MYD88, GNLY, TLR2, S100A12	322	15	11017	11.4048	0.781965	0.0965549	1.28171
GOTERM_BP_FAT	GO:0002449~lymphocyte mediated immunity	8	1.766	0.00207705	BCL10, CD55, MYD88, BCL3, FAS, HSPD1, PRDX1, HLA-DMA	322	62	11017	4.41475	0.985435	0.232271	3.51847
GOTERM_BP_FAT	GO:0019724~B cell mediated immunity	7	1.54525	0.00255509	BCL10, CD55, MYD88, BCL3, FAS, HSPD1, HLA-DMA	322	48	11017	4.98958	0.994504	0.251059	4.31159
GOTERM_BP_FAT	GO:0002224~toll-like receptor signaling pathway	4	0.883002	0.00564	BCL10, MYD88, TLR2, HSPD1	322	13	11017	10.5275	0.99999	0.407213	9.28393
GOTERM_BP_FAT	GO:0002443~leukocyte mediated immunity	8	1.766	0.00608339	BCL10, CD55, MYD88, BCL3, FAS, HSPD1, PRDX1, HLA-DMA	322	75	11017	3.64952	0.999996	0.417034	9.97826
GOTERM_BP_FAT	GO:0002755~MyD88-dependent toll-like receptor signaling pathway	3	0.662252	0.00798415	MYD88, TLR2, HSPD1	322	5	11017	20.5286	1	0.4791	12.8984
GOTERM_BP_FAT	GO:0002221~pattern recognition receptor signaling pathway	4	0.883002	0.0085941	BCL10, MYD88, TLR2, HSPD1	322	15	11017	9.12381	1	0.478069	13.8164
GOTERM_BP_FAT	GO:0016064~immunoglobulin mediated immune response	6	1.3245	0.0114683	BCL10, CD55, MYD88, BCL3, HSPD1, HLA-DMA	322	47	11017	4.36778	1	0.554703	18.021
GOTERM_BP_FAT	GO:0002218~activation of innate immune response	4	0.883002	0.0123035	BCL10, MYD88, TLR2, HSPD1	322	17	11017	8.05042	1	0.556154	19.2061
GOTERM_BP_FAT	GO:0002758~innate immune response-activating signal transduction	4	0.883002	0.0123035	BCL10, MYD88, TLR2, HSPD1	322	17	11017	8.05042	1	0.556154	19.2061
GOTERM_BP_FAT	GO:0002250~adaptive immune response	7	1.54525	0.0150315	BCL10, CD55, MYD88, BCL3, FAS, HSPD1, HLA-DMA	322	69	11017	3.47101	1	0.618137	22.9653
GOTERM_BP_FAT	GO:0002460~adaptive immune response based on somatic recombination of immune receptors built from immunoglobulin superfamily domains	7	1.54525	0.0150315	BCL10, CD55, MYD88, BCL3, FAS, HSPD1, HLA-DMA	322	69	11017	3.47101	1	0.618137	22.9653
GOTERM_BP_FAT	GO:0001816~cytokine production	5	1.10375	0.023963	IL12RB2, BCL10, MYD88, HSPD1, PCSK5	322	38	11017	4.50188	1	0.745993	34.1531
GOTERM_BP_FAT	GO:0051101~regulation of DNA binding	8	1.766	0.0279399	BCL10, KDM1A, MYD88, SMAD7, TLR2, BCL3, ITGA2, CAT	322	101	11017	2.71004	1	0.78059	38.6254
GOTERM_BP_FAT	GO:0031349~positive regulation of defense response	6	1.3245	0.040591	BCL10, MYD88, OSMR, TLR2, ITGA2, HSPD1	322	65	11017	3.15824	1	0.846336	51.0246
GOTERM_BP_FAT	GO:0002757~immune response-activating signal transduction	5	1.10375	0.0442821	BCL10, MYD88, TLR2, HSPD1, SKAP1	322	46	11017	3.71894	1	0.865032	54.1711
GOTERM_BP_FAT	GO:0002764~immune response-regulating signal transduction	5	1.10375	0.0505008	BCL10, MYD88, TLR2, HSPD1, SKAP1	322	48	11017	3.56399	1	0.873401	59.0458
GOTERM_BP_FAT	GO:0009617~response to bacterium	9	1.98675	0.06154	IL12RB2, BCL10, MYD88, MAPK14, GNLY, TLR2, BCL3, DEFB1, S100A12	322	145	11017	2.12365	1	0.892192	66.5185
GOTERM_BP_FAT	GO:0051092~positive regulation of NF-kappaB transcription factor activity	4	0.883002	0.0652951	BCL10, MYD88, TLR2, CAT	322	32	11017	4.27679	1	0.89864	68.753
GOTERM_BP_FAT	GO:0002253~activation of immune response	6	1.3245	0.0704888	BCL10, CD55, MYD88, TLR2, HSPD1, SKAP1	322	76	11017	2.70113	1	0.90203	71.6129
GOTERM_BP_FAT	GO:0043388~positive regulation of DNA binding	5	1.10375	0.0840106	BCL10, MYD88, TLR2, ITGA2, CAT	322	57	11017	3.00125	1	0.927544	77.9461
GOTERM_BP_FAT	GO:0051098~regulation of binding	8	1.766	0.0881896	BCL10, KDM1A, MYD88, SMAD7, TLR2, BCL3, ITGA2, CAT	322	131	11017	2.08942	1	0.928985	79.6168
GOTERM_BP_FAT	GO:0051090~regulation of transcription factor activity	6	1.3245	0.105814	BCL10, KDM1A, MYD88, SMAD7, TLR2, CAT	322	86	11017	2.38704	1	0.945876	85.4372
GOTERM_BP_FAT	GO:0045089~positive regulation of innate immune response	4	0.883002	0.11013	BCL10, MYD88, TLR2, HSPD1	322	40	11017	3.42143	1	0.950418	86.6017
GOTERM_BP_FAT	GO:0051099~positive regulation of binding	5	1.10375	0.115927	BCL10, MYD88, TLR2, ITGA2, CAT	322	64	11017	2.67299	1	0.949388	88.0284
GOTERM_BP_FAT	GO:0048584~positive regulation of response to stimulus	10	2.20751	0.133223	BCL10, CD55, MYD88, NDEL1, OSMR, TLR2, ITGA2, HSPD1, SKAP1, HLA-DMA	322	201	11017	1.7022	1	0.959062	91.4822
GOTERM_BP_FAT	GO:0050778~positive regulation of immune response	7	1.54525	0.137846	BCL10, CD55, MYD88, TLR2, HSPD1, SKAP1, HLA-DMA	322	120	11017	1.99583	1	0.95962	92.2318
GOTERM_BP_FAT	GO:0045088~regulation of innate immune response	4	0.883002	0.156563	BCL10, MYD88, TLR2, HSPD1	322	47	11017	2.91185	1	0.969751	94.6777
GOTERM_BP_FAT	GO:0042742~defense response to bacterium	5	1.10375	0.16907	GNLY, TLR2, BCL3, DEFB1, S100A12	322	74	11017	2.31178	1	0.976004	95.8853
GOTERM_BP_FAT	GO:0051091~positive regulation of transcription factor activity	4	0.883002	0.178051	BCL10, MYD88, TLR2, CAT	322	50	11017	2.73714	1	0.977591	96.5879
GOTERM_BP_FAT	GO:0002237~response to molecule of bacterial origin	5	1.10375	0.180594	IL12RB2, BCL10, MYD88, MAPK14, TLR2	322	76	11017	2.25094	1	0.978114	96.7652
GOTERM_BP_FAT	GO:0001819~positive regulation of cytokine production	5	1.10375	0.186452	BCL10, MYD88, TLR2, BCL3, HSPD1	322	77	11017	2.22171	1	0.977976	97.1413
GOTERM_BP_FAT	GO:0032680~regulation of tumor necrosis factor production	3	0.662252	0.195787	MYD88, TLR2, BCL3	322	28	11017	3.66582	1	0.97662	97.6568
GOTERM_BP_FAT	GO:0045087~innate immune response	6	1.3245	0.238805	BCL10, CD55, MYD88, TLR2, DEFB1, PRDX1	322	114	11017	1.80075	1	0.981553	99.0911
GOTERM_BP_FAT	GO:0002684~positive regulation of immune system process	9	1.98675	0.252744	BCL10, CD55, MYD88, TLR2, CD2, ITGA2, HSPD1, SKAP1, HLA-DMA	322	206	11017	1.4948	1	0.983209	99.3389
GOTERM_BP_FAT	GO:0002429~immune response-activating cell surface receptor signaling pathway	3	0.662252	0.271596	BCL10, TLR2, SKAP1	322	35	11017	2.93265	1	0.985197	99.5743
GOTERM_BP_FAT	GO:0002768~immune response-regulating cell surface receptor signaling pathway	3	0.662252	0.282486	BCL10, TLR2, SKAP1	322	36	11017	2.85119	1	0.986067	99.6716
GOTERM_BP_FAT	GO:0043433~negative regulation of transcription factor activity	3	0.662252	0.293362	KDM1A, SMAD7, CAT	322	37	11017	2.77413	1	0.986872	99.7476
GOTERM_BP_FAT	GO:0043392~negative regulation of DNA binding	3	0.662252	0.357881	KDM1A, SMAD7, CAT	322	43	11017	2.38704	1	0.99233	99.9515
GOTERM_CC_FAT	GO:0043235~receptor complex	5	1.10375	0.376623	BCL10, OSMR, ITGA2, HSPD1, ITGA2B	307	105	10349	1.60524	1	0.942711	99.847
GOTERM_BP_FAT	GO:0051240~positive regulation of multicellular organismal process	8	1.766	0.428706	B4GALT1, BCL10, MYD88, TLR2, BCL3, ITGA2, CA2, HSPD1	322	213	11017	1.28504	1	0.995697	99.9935
GOTERM_BP_FAT	GO:0051100~negative regulation of binding	3	0.662252	0.430251	KDM1A, SMAD7, CAT	322	50	11017	2.05286	1	0.995586	99.9938
GOTERM_BP_FAT	GO:0007249~I-kappaB kinase/NF-kappaB cascade	3	0.662252	0.534477	BCL10, TLR2, BCL3	322	61	11017	1.68267	1	0.997589	99.9998
GOTERM_BP_FAT	GO:0001817~regulation of cytokine production	5	1.10375	0.680619	BCL10, MYD88, TLR2, BCL3, HSPD1	322	158	11017	1.08273	1	0.999518	100
Annotation Cluster 12	Enrichment Score: 1.135315170952965
Category	Term	Count	%	PValue	Genes	List Total	Pop Hits	Pop Total	Fold Enrichment	Bonferroni	Benjamini	FDR
GOTERM_BP_FAT	GO:0045184~establishment of protein localization	28	6.18102	0.0624492	STON2, PACS1, XPO1, LMAN2L, SELENBP1, LMAN1, HLA-DMA, CXCL10, LONP2, ZFYVE16, BCL3, RAB27B, PCSK5, SEC23A, RILP, GOLT1B, ITGA2, HSP90B1, COG6, VCP, PLEKHA8, ACAP1, TOMM40L, RAB34, NUP43, MVP, SNX11, TOB1	322	679	11017	1.4109	1	0.891724	67.0729
GOTERM_BP_FAT	GO:0008104~protein localization	31	6.84327	0.0733864	STON2, PACS1, XPO1, LMAN2L, SELENBP1, LMAN1, HLA-DMA, CXCL10, LONP2, ZFYVE16, BCL3, COX18, RAB27B, PCSK5, SEC23A, RILP, GOLT1B, ITGA2, CBY1, HSP90B1, COG6, VCP, PLEKHA8, ULK1, ACAP1, TOMM40L, RAB34, NUP43, MVP, SNX11, TOB1	322	782	11017	1.35632	1	0.904528	73.0994
GOTERM_BP_FAT	GO:0015031~protein transport	27	5.96026	0.0856865	STON2, PACS1, XPO1, LMAN2L, SELENBP1, LMAN1, HLA-DMA, CXCL10, LONP2, ZFYVE16, BCL3, RAB27B, PCSK5, SEC23A, RILP, GOLT1B, HSP90B1, COG6, VCP, PLEKHA8, ACAP1, TOMM40L, RAB34, NUP43, MVP, SNX11, TOB1	322	673	11017	1.37264	1	0.92869	78.631
Annotation Cluster 13	Enrichment Score: 1.132274558166968
Category	Term	Count	%	PValue	Genes	List Total	Pop Hits	Pop Total	Fold Enrichment	Bonferroni	Benjamini	FDR
GOTERM_BP_FAT	GO:0009063~cellular amino acid catabolic process	6	1.3245	0.0264882	GSTZ1, ASRGL1, KMO, HIBCH, UROC1, CDO1	322	58	11017	3.53941	1	0.771397	37.0271
GOTERM_BP_FAT	GO:0009310~amine catabolic process	6	1.3245	0.0477975	GSTZ1, ASRGL1, KMO, HIBCH, UROC1, CDO1	322	68	11017	3.01891	1	0.869067	56.99
GOTERM_BP_FAT	GO:0016054~organic acid catabolic process	6	1.3245	0.152835	GSTZ1, ASRGL1, KMO, HIBCH, UROC1, CDO1	322	97	11017	2.11635	1	0.969128	94.2575
GOTERM_BP_FAT	GO:0046395~carboxylic acid catabolic process	6	1.3245	0.152835	GSTZ1, ASRGL1, KMO, HIBCH, UROC1, CDO1	322	97	11017	2.11635	1	0.969128	94.2575
Annotation Cluster 14	Enrichment Score: 0.9756566622803028
Category	Term	Count	%	PValue	Genes	List Total	Pop Hits	Pop Total	Fold Enrichment	Bonferroni	Benjamini	FDR
GOTERM_BP_FAT	GO:0002449~lymphocyte mediated immunity	8	1.766	0.00207705	BCL10, CD55, MYD88, BCL3, FAS, HSPD1, PRDX1, HLA-DMA	322	62	11017	4.41475	0.985435	0.232271	3.51847
GOTERM_BP_FAT	GO:0019724~B cell mediated immunity	7	1.54525	0.00255509	BCL10, CD55, MYD88, BCL3, FAS, HSPD1, HLA-DMA	322	48	11017	4.98958	0.994504	0.251059	4.31159
GOTERM_BP_FAT	GO:0002443~leukocyte mediated immunity	8	1.766	0.00608339	BCL10, CD55, MYD88, BCL3, FAS, HSPD1, PRDX1, HLA-DMA	322	75	11017	3.64952	0.999996	0.417034	9.97826
GOTERM_BP_FAT	GO:0016064~immunoglobulin mediated immune response	6	1.3245	0.0114683	BCL10, CD55, MYD88, BCL3, HSPD1, HLA-DMA	322	47	11017	4.36778	1	0.554703	18.021
GOTERM_BP_FAT	GO:0002250~adaptive immune response	7	1.54525	0.0150315	BCL10, CD55, MYD88, BCL3, FAS, HSPD1, HLA-DMA	322	69	11017	3.47101	1	0.618137	22.9653
GOTERM_BP_FAT	GO:0002460~adaptive immune response based on somatic recombination of immune receptors built from immunoglobulin superfamily domains	7	1.54525	0.0150315	BCL10, CD55, MYD88, BCL3, FAS, HSPD1, HLA-DMA	322	69	11017	3.47101	1	0.618137	22.9653
GOTERM_BP_FAT	GO:0002252~immune effector process	9	1.98675	0.0165006	BCL10, GALNT2, CD55, MYD88, BCL3, FAS, HSPD1, PRDX1, HLA-DMA	322	112	11017	2.74936	1	0.64139	24.9209
GOTERM_BP_FAT	GO:0002253~activation of immune response	6	1.3245	0.0704888	BCL10, CD55, MYD88, TLR2, HSPD1, SKAP1	322	76	11017	2.70113	1	0.90203	71.6129
GOTERM_BP_FAT	GO:0042110~T cell activation	7	1.54525	0.0890836	JMJD6, CD2, BCL3, FAS, HSPD1, FKBP1B, HLA-DMA	322	106	11017	2.25943	1	0.928342	79.9583
GOTERM_BP_FAT	GO:0048584~positive regulation of response to stimulus	10	2.20751	0.133223	BCL10, CD55, MYD88, NDEL1, OSMR, TLR2, ITGA2, HSPD1, SKAP1, HLA-DMA	322	201	11017	1.7022	1	0.959062	91.4822
GOTERM_BP_FAT	GO:0050778~positive regulation of immune response	7	1.54525	0.137846	BCL10, CD55, MYD88, TLR2, HSPD1, SKAP1, HLA-DMA	322	120	11017	1.99583	1	0.95962	92.2318
GOTERM_BP_FAT	GO:0051249~regulation of lymphocyte activation	7	1.54525	0.170307	BCL10, CASP3, CD2, FAS, HSPD1, HLA-DOA, HLA-DMA	322	128	11017	1.87109	1	0.975839	95.9896
GOTERM_BP_FAT	GO:0001819~positive regulation of cytokine production	5	1.10375	0.186452	BCL10, MYD88, TLR2, BCL3, HSPD1	322	77	11017	2.22171	1	0.977976	97.1413
GOTERM_BP_FAT	GO:0050863~regulation of T cell activation	6	1.3245	0.186566	BCL10, CASP3, CD2, HSPD1, HLA-DOA, HLA-DMA	322	104	11017	1.9739	1	0.977264	97.1482
GOTERM_BP_FAT	GO:0045619~regulation of lymphocyte differentiation	4	0.883002	0.207842	CD2, FAS, HLA-DOA, HLA-DMA	322	54	11017	2.53439	1	0.979442	98.1936
GOTERM_BP_FAT	GO:0045087~innate immune response	6	1.3245	0.238805	BCL10, CD55, MYD88, TLR2, DEFB1, PRDX1	322	114	11017	1.80075	1	0.981553	99.0911
GOTERM_BP_FAT	GO:0002694~regulation of leukocyte activation	7	1.54525	0.243278	BCL10, CASP3, CD2, FAS, HSPD1, HLA-DOA, HLA-DMA	322	144	11017	1.66319	1	0.982577	99.1788
GOTERM_BP_FAT	GO:0002684~positive regulation of immune system process	9	1.98675	0.252744	BCL10, CD55, MYD88, TLR2, CD2, ITGA2, HSPD1, SKAP1, HLA-DMA	322	206	11017	1.4948	1	0.983209	99.3389
GOTERM_BP_FAT	GO:0050865~regulation of cell activation	7	1.54525	0.287821	BCL10, CASP3, CD2, FAS, HSPD1, HLA-DOA, HLA-DMA	322	153	11017	1.56536	1	0.98627	99.7112
GOTERM_BP_FAT	GO:0046649~lymphocyte activation	7	1.54525	0.375594	JMJD6, CD2, BCL3, FAS, HSPD1, FKBP1B, HLA-DMA	322	170	11017	1.40882	1	0.992829	99.97
GOTERM_BP_FAT	GO:0045580~regulation of T cell differentiation	3	0.662252	0.378948	CD2, HLA-DOA, HLA-DMA	322	45	11017	2.28095	1	0.993047	99.9727
GOTERM_BP_FAT	GO:0006955~immune response	17	3.75276	0.414055	GALNT2, BCL10, SBNO2, GPSM3, TLR2, MAP4K2, HLA-DMA, SKAP1, PRDX1, CXCL10, CD55, MYD88, BCL3, FAS, HSPD1, HLA-DOA, DEFB1	322	510	11017	1.14048	1	0.995154	99.99
GOTERM_BP_FAT	GO:0002696~positive regulation of leukocyte activation	4	0.883002	0.540524	BCL10, CD2, HSPD1, HLA-DMA	322	97	11017	1.4109	1	0.997773	99.9998
GOTERM_BP_FAT	GO:0050867~positive regulation of cell activation	4	0.883002	0.574756	BCL10, CD2, HSPD1, HLA-DMA	322	102	11017	1.34174	1	0.998518	100
GOTERM_BP_FAT	GO:0050870~positive regulation of T cell activation	3	0.662252	0.601677	BCL10, HSPD1, HLA-DMA	322	69	11017	1.48758	1	0.998811	100
GOTERM_BP_FAT	GO:0001817~regulation of cytokine production	5	1.10375	0.680619	BCL10, MYD88, TLR2, BCL3, HSPD1	322	158	11017	1.08273	1	0.999518	100
GOTERM_BP_FAT	GO:0051251~positive regulation of lymphocyte activation	3	0.662252	0.731373	BCL10, HSPD1, HLA-DMA	322	88	11017	1.1664	1	0.999739	100
Annotation Cluster 15	Enrichment Score: 0.9751557714575223
Category	Term	Count	%	PValue	Genes	List Total	Pop Hits	Pop Total	Fold Enrichment	Bonferroni	Benjamini	FDR
GOTERM_MF_FAT	GO:0016701~oxidoreductase activity, acting on single donors with incorporation of molecular oxygen	6	1.3245	0.0388192	ADO, P4HA2, JMJD6, PLOD2, MIOX, CDO1	320	62	10564	3.19476	1	0.748294	44.7124
GOTERM_MF_FAT	GO:0016702~oxidoreductase activity, acting on single donors with incorporation of molecular oxygen, incorporation of two atoms of oxygen	5	1.10375	0.112023	ADO, P4HA2, JMJD6, PLOD2, CDO1	320	61	10564	2.70594	1	0.901065	83.1081
GOTERM_MF_FAT	GO:0005506~iron ion binding	12	2.64901	0.156655	XDH, ADO, P4HA2, JMJD6, PLOD2, FADS1, MIOX, FADS2, CYP4F3, CAT, CDO1, NT5E	320	258	10564	1.53547	1	0.948603	92.1936
GOTERM_MF_FAT	GO:0016706~oxidoreductase activity, acting on paired donors, with incorporation or reduction of molecular oxygen, 2-oxoglutarate as one donor, and incorporation of one atom each of oxygen into both donors	3	0.662252	0.184535	P4HA2, JMJD6, PLOD2	320	26	10564	3.80913	1	0.965821	95.2802
Annotation Cluster 16	Enrichment Score: 0.954998607754873
Category	Term	Count	%	PValue	Genes	List Total	Pop Hits	Pop Total	Fold Enrichment	Bonferroni	Benjamini	FDR
GOTERM_BP_FAT	GO:0006641~triglyceride metabolic process	4	0.883002	0.0703374	DGAT1, PCSK9, PNPLA2, CAT	322	33	11017	4.14719	1	0.905079	71.5332
GOTERM_BP_FAT	GO:0006639~acylglycerol metabolic process	4	0.883002	0.0980058	DGAT1, PCSK9, PNPLA2, CAT	322	38	11017	3.6015	1	0.94129	83.0842
GOTERM_BP_FAT	GO:0006638~neutral lipid metabolic process	4	0.883002	0.103997	DGAT1, PCSK9, PNPLA2, CAT	322	39	11017	3.50916	1	0.947077	84.919
GOTERM_BP_FAT	GO:0006662~glycerol ether metabolic process	4	0.883002	0.11013	DGAT1, PCSK9, PNPLA2, CAT	322	40	11017	3.42143	1	0.950418	86.6017
GOTERM_BP_FAT	GO:0018904~organic ether metabolic process	4	0.883002	0.122797	DGAT1, PCSK9, PNPLA2, CAT	322	42	11017	3.2585	1	0.953256	89.5339
GOTERM_BP_FAT	GO:0046486~glycerolipid metabolic process	7	1.54525	0.192069	SERINC2, DGAT1, PIGU, PCSK9, PLA1A, PNPLA2, CAT	322	133	11017	1.80075	1	0.977	97.4629
Annotation Cluster 17	Enrichment Score: 0.9497035689679107
Category	Term	Count	%	PValue	Genes	List Total	Pop Hits	Pop Total	Fold Enrichment	Bonferroni	Benjamini	FDR
GOTERM_MF_FAT	GO:0030674~protein binding, bridging	7	1.54525	0.037316	SOCS2, FSCN2, BCL3, HSPA5, SKAP1, GRB14, TOB1	320	82	10564	2.81814	1	0.753072	43.4039
GOTERM_MF_FAT	GO:0005070~SH3/SH2 adaptor activity	4	0.883002	0.139672	SOCS2, SKAP1, GRB14, TOB1	320	43	10564	3.07093	1	0.941895	89.4791
GOTERM_MF_FAT	GO:0060090~molecular adaptor activity	4	0.883002	0.271572	SOCS2, SKAP1, GRB14, TOB1	320	60	10564	2.20083	1	0.983642	99.1286
Annotation Cluster 18	Enrichment Score: 0.9467398867868779
Category	Term	Count	%	PValue	Genes	List Total	Pop Hits	Pop Total	Fold Enrichment	Bonferroni	Benjamini	FDR
GOTERM_CC_FAT	GO:0031988~membrane-bounded vesicle	22	4.85651	0.0681201	PACS1, SEC23A, RILP, HSP90AA1, ATP1B3, LMAN2L, CORO7, HGF, PRDX1, WHAMM, VEGFB, DAB2, HSP90B1, ULK1, TMEM33, FASN, SLC5A6, HSPA5, HSPD1, RAB27B, PCSK5, ITGA2B	307	501	10349	1.48028	1	0.753222	62.0065
GOTERM_CC_FAT	GO:0016023~cytoplasmic membrane-bounded vesicle	21	4.63576	0.0864771	PACS1, SEC23A, RILP, HSP90AA1, ATP1B3, LMAN2L, CORO7, HGF, PRDX1, WHAMM, VEGFB, DAB2, HSP90B1, ULK1, TMEM33, FASN, HSPA5, HSPD1, RAB27B, PCSK5, ITGA2B	307	487	10349	1.45362	1	0.785103	71.0808
GOTERM_CC_FAT	GO:0012506~vesicle membrane	8	1.766	0.0906221	SEC23A, RILP, DAB2, ULK1, SLC5A6, RAB27B, WHAMM, ITGA2B	307	130	10349	2.07447	1	0.771102	72.8297
GOTERM_CC_FAT	GO:0044433~cytoplasmic vesicle part	9	1.98675	0.122066	SEC23A, VEGFB, RILP, DAB2, ULK1, HGF, RAB27B, WHAMM, ITGA2B	307	167	10349	1.81671	1	0.832626	83.2327
GOTERM_CC_FAT	GO:0030659~cytoplasmic vesicle membrane	7	1.54525	0.144685	SEC23A, RILP, DAB2, ULK1, RAB27B, WHAMM, ITGA2B	307	120	10349	1.96642	1	0.853968	88.2789
GOTERM_CC_FAT	GO:0031982~vesicle	23	5.07726	0.149439	PACS1, SEC23A, RILP, HSP90AA1, ATP1B3, LMAN2L, CORO7, HGF, PRDX1, WHAMM, VEGFB, DAB2, HSP90B1, ULK1, TMEM33, ENTPD7, FASN, SLC5A6, HSPA5, HSPD1, RAB27B, PCSK5, ITGA2B	307	587	10349	1.32084	1	0.854288	89.1416
GOTERM_CC_FAT	GO:0031410~cytoplasmic vesicle	22	4.85651	0.167466	PACS1, SEC23A, RILP, HSP90AA1, ATP1B3, LMAN2L, CORO7, HGF, PRDX1, WHAMM, VEGFB, DAB2, HSP90B1, ULK1, TMEM33, ENTPD7, FASN, HSPA5, HSPD1, RAB27B, PCSK5, ITGA2B	307	566	10349	1.31029	1	0.854044	91.9062
Annotation Cluster 19	Enrichment Score: 0.8712358865594575
Category	Term	Count	%	PValue	Genes	List Total	Pop Hits	Pop Total	Fold Enrichment	Bonferroni	Benjamini	FDR
GOTERM_BP_FAT	GO:0019724~B cell mediated immunity	7	1.54525	0.00255509	BCL10, CD55, MYD88, BCL3, FAS, HSPD1, HLA-DMA	322	48	11017	4.98958	0.994504	0.251059	4.31159
GOTERM_BP_FAT	GO:0006458~'de novo' protein folding	4	0.883002	0.00564	DNAJB1, HSPD1, FKBP1B, HLA-DMA	322	13	11017	10.5275	0.99999	0.407213	9.28393
GOTERM_BP_FAT	GO:0002250~adaptive immune response	7	1.54525	0.0150315	BCL10, CD55, MYD88, BCL3, FAS, HSPD1, HLA-DMA	322	69	11017	3.47101	1	0.618137	22.9653
GOTERM_BP_FAT	GO:0002460~adaptive immune response based on somatic recombination of immune receptors built from immunoglobulin superfamily domains	7	1.54525	0.0150315	BCL10, CD55, MYD88, BCL3, FAS, HSPD1, HLA-DMA	322	69	11017	3.47101	1	0.618137	22.9653
GOTERM_BP_FAT	GO:0042110~T cell activation	7	1.54525	0.0890836	JMJD6, CD2, BCL3, FAS, HSPD1, FKBP1B, HLA-DMA	322	106	11017	2.25943	1	0.928342	79.9583
GOTERM_BP_FAT	GO:0033077~T cell differentiation in the thymus	3	0.662252	0.143645	JMJD6, FAS, HLA-DMA	322	23	11017	4.46273	1	0.963852	93.0845
GOTERM_BP_FAT	GO:0051249~regulation of lymphocyte activation	7	1.54525	0.170307	BCL10, CASP3, CD2, FAS, HSPD1, HLA-DOA, HLA-DMA	322	128	11017	1.87109	1	0.975839	95.9896
GOTERM_BP_FAT	GO:0030217~T cell differentiation	4	0.883002	0.230865	JMJD6, BCL3, FAS, HLA-DMA	322	57	11017	2.401	1	0.981944	98.9132
GOTERM_BP_FAT	GO:0002694~regulation of leukocyte activation	7	1.54525	0.243278	BCL10, CASP3, CD2, FAS, HSPD1, HLA-DOA, HLA-DMA	322	144	11017	1.66319	1	0.982577	99.1788
GOTERM_BP_FAT	GO:0045321~leukocyte activation	9	1.98675	0.256921	SBNO2, JMJD6, TLR2, CD2, BCL3, FAS, HSPD1, FKBP1B, HLA-DMA	322	207	11017	1.48758	1	0.983574	99.3998
GOTERM_BP_FAT	GO:0050865~regulation of cell activation	7	1.54525	0.287821	BCL10, CASP3, CD2, FAS, HSPD1, HLA-DOA, HLA-DMA	322	153	11017	1.56536	1	0.98627	99.7112
GOTERM_BP_FAT	GO:0046649~lymphocyte activation	7	1.54525	0.375594	JMJD6, CD2, BCL3, FAS, HSPD1, FKBP1B, HLA-DMA	322	170	11017	1.40882	1	0.992829	99.97
GOTERM_BP_FAT	GO:0001775~cell activation	9	1.98675	0.404428	SBNO2, JMJD6, TLR2, CD2, BCL3, FAS, HSPD1, FKBP1B, HLA-DMA	322	241	11017	1.27771	1	0.994583	99.9867
GOTERM_BP_FAT	GO:0002521~leukocyte differentiation	5	1.10375	0.425808	JMJD6, CASP8, BCL3, FAS, HLA-DMA	322	114	11017	1.50063	1	0.995596	99.9929
GOTERM_BP_FAT	GO:0030098~lymphocyte differentiation	4	0.883002	0.497447	JMJD6, BCL3, FAS, HLA-DMA	322	91	11017	1.50392	1	0.997206	99.9993
GOTERM_BP_FAT	GO:0030097~hemopoiesis	7	1.54525	0.572785	PGM3, JMJD6, CASP8, BCL3, FAS, CIAPIN1, HLA-DMA	322	209	11017	1.14593	1	0.998501	100
GOTERM_BP_FAT	GO:0002520~immune system development	8	1.766	0.575028	PGM3, JMJD6, CASP8, BCL3, FAS, HSPD1, CIAPIN1, HLA-DMA	322	245	11017	1.1172	1	0.998452	100
GOTERM_BP_FAT	GO:0048534~hemopoietic or lymphoid organ development	7	1.54525	0.665515	PGM3, JMJD6, CASP8, BCL3, FAS, CIAPIN1, HLA-DMA	322	230	11017	1.0413	1	0.999447	100
Annotation Cluster 20	Enrichment Score: 0.8700312848318
Category	Term	Count	%	PValue	Genes	List Total	Pop Hits	Pop Total	Fold Enrichment	Bonferroni	Benjamini	FDR
GOTERM_BP_FAT	GO:0006518~peptide metabolic process	5	1.10375	0.0358101	GSS, GSR, GSTK1, THOP1, PCSK5	322	43	11017	3.97841	1	0.843445	46.6459
GOTERM_BP_FAT	GO:0006749~glutathione metabolic process	3	0.662252	0.123736	GSS, GSR, GSTK1	322	21	11017	4.88776	1	0.952784	89.7253
GOTERM_BP_FAT	GO:0006575~cellular amino acid derivative metabolic process	7	1.54525	0.22891	GSS, GSR, GATM, P4HA2, GSTK1, KMO, CDO1	322	141	11017	1.69858	1	0.982335	98.8646
GOTERM_BP_FAT	GO:0006790~sulfur metabolic process	5	1.10375	0.326369	GSS, GSR, GSTK1, HS6ST1, CDO1	322	99	11017	1.72799	1	0.99013	99.8893
Annotation Cluster 21	Enrichment Score: 0.8370556896528515
Category	Term	Count	%	PValue	Genes	List Total	Pop Hits	Pop Total	Fold Enrichment	Bonferroni	Benjamini	FDR
GOTERM_CC_FAT	GO:0031980~mitochondrial lumen	10	2.20751	0.130025	PDK2, ALAS1, IVD, TDRD7, GSTK1, LRRC59, HSPD1, OAT, FH, HSD17B8	307	197	10349	1.71117	1	0.830679	85.2017
GOTERM_CC_FAT	GO:0005759~mitochondrial matrix	10	2.20751	0.130025	PDK2, ALAS1, IVD, TDRD7, GSTK1, LRRC59, HSPD1, OAT, FH, HSD17B8	307	197	10349	1.71117	1	0.830679	85.2017
GOTERM_CC_FAT	GO:0044429~mitochondrial part	20	4.41501	0.182297	CYB5R3, PDK2, ACAA2, GATM, TDRD7, LDHD, KMO, ALAS1, IVD, GSTK1, TOMM40L, LRRC59, CASP8, HSPD1, CAT, COX18, OAT, COX17, HSD17B8, FH	307	512	10349	1.3168	1	0.864094	93.6749
Annotation Cluster 22	Enrichment Score: 0.756851045454225
Category	Term	Count	%	PValue	Genes	List Total	Pop Hits	Pop Total	Fold Enrichment	Bonferroni	Benjamini	FDR
GOTERM_BP_FAT	GO:0006631~fatty acid metabolic process	10	2.20751	0.0701894	PTGES3, ACAA2, CRYL1, MAPK14, FADS1, FASN, FADS2, CYP4F3, AACS, ACSF2	322	175	11017	1.9551	1	0.908138	71.455
GOTERM_BP_FAT	GO:0033559~unsaturated fatty acid metabolic process	4	0.883002	0.122797	PTGES3, FADS1, FADS2, CYP4F3	322	42	11017	3.2585	1	0.953256	89.5339
GOTERM_BP_FAT	GO:0006636~unsaturated fatty acid biosynthetic process	3	0.662252	0.206495	PTGES3, FADS1, FADS2	322	29	11017	3.53941	1	0.979515	98.1399
GOTERM_BP_FAT	GO:0016053~organic acid biosynthetic process	7	1.54525	0.214827	PTGES3, FADS1, FASN, UGDH, ASNSD1, FADS2, CDO1	322	138	11017	1.73551	1	0.981073	98.4492
GOTERM_BP_FAT	GO:0046394~carboxylic acid biosynthetic process	7	1.54525	0.214827	PTGES3, FADS1, FASN, UGDH, ASNSD1, FADS2, CDO1	322	138	11017	1.73551	1	0.981073	98.4492
GOTERM_BP_FAT	GO:0006633~fatty acid biosynthetic process	4	0.883002	0.350224	PTGES3, FADS1, FASN, FADS2	322	72	11017	1.90079	1	0.991703	99.9405
Annotation Cluster 23	Enrichment Score: 0.7404497313454484
Category	Term	Count	%	PValue	Genes	List Total	Pop Hits	Pop Total	Fold Enrichment	Bonferroni	Benjamini	FDR
GOTERM_BP_FAT	GO:0019748~secondary metabolic process	7	1.54525	0.0171176	SLC45A2, DHRS3, ADH4, KMO, IDI1, HIBADH, NMNAT1	322	71	11017	3.37324	1	0.644027	25.7282
GOTERM_BP_FAT	GO:0006732~coenzyme metabolic process	8	1.766	0.0881896	GSS, GSR, HMGCR, GSTK1, KMO, HIBADH, FH, NMNAT1	322	131	11017	2.08942	1	0.928985	79.6168
GOTERM_BP_FAT	GO:0006769~nicotinamide metabolic process	3	0.662252	0.260701	KMO, HIBADH, NMNAT1	322	34	11017	3.01891	1	0.984254	99.4503
GOTERM_BP_FAT	GO:0046496~nicotinamide nucleotide metabolic process	3	0.662252	0.260701	KMO, HIBADH, NMNAT1	322	34	11017	3.01891	1	0.984254	99.4503
GOTERM_BP_FAT	GO:0009820~alkaloid metabolic process	3	0.662252	0.271596	KMO, HIBADH, NMNAT1	322	35	11017	2.93265	1	0.985197	99.5743
GOTERM_BP_FAT	GO:0019362~pyridine nucleotide metabolic process	3	0.662252	0.282486	KMO, HIBADH, NMNAT1	322	36	11017	2.85119	1	0.986067	99.6716
GOTERM_BP_FAT	GO:0006733~oxidoreduction coenzyme metabolic process	3	0.662252	0.378948	KMO, HIBADH, NMNAT1	322	45	11017	2.28095	1	0.993047	99.9727
GOTERM_BP_FAT	GO:0043603~cellular amide metabolic process	3	0.662252	0.39972	KMO, HIBADH, NMNAT1	322	47	11017	2.18389	1	0.994284	99.9848
Annotation Cluster 24	Enrichment Score: 0.7402882008981376
Category	Term	Count	%	PValue	Genes	List Total	Pop Hits	Pop Total	Fold Enrichment	Bonferroni	Benjamini	FDR
GOTERM_MF_FAT	GO:0042802~identical protein binding	25	5.51876	0.0531556	HMGCR, PFKFB1, TFG, LMAN1, GSS, GSR, CRYL1, GSTK1, CASP8, CD2, CDA, PCSK9, FAS, CAT, B4GALT1, PDK2, HSP90AA1, ITGA2, CBY1, WRN, JMJD6, MVK, ZNHIT6, SUDS3, ITGA2B	320	561	10564	1.47115	1	0.806713	55.8491
GOTERM_MF_FAT	GO:0046983~protein dimerization activity	18	3.97351	0.290327	B4GALT1, PDK2, CAPNS1, HSP90AA1, HMGCR, ITGA2, WRN, HGF, STAT3, GSS, ATF6, GSR, CRYL1, CD2, CREB3L2, CDA, CAT, HSD17B8	320	483	10564	1.23028	1	0.983883	99.4103
GOTERM_MF_FAT	GO:0042803~protein homodimerization activity	11	2.42826	0.389671	B4GALT1, GSS, PDK2, GSR, CRYL1, HSP90AA1, HMGCR, CD2, CDA, WRN, CAT	320	292	10564	1.24362	1	0.991827	99.9383
Annotation Cluster 25	Enrichment Score: 0.7275951757978684
Category	Term	Count	%	PValue	Genes	List Total	Pop Hits	Pop Total	Fold Enrichment	Bonferroni	Benjamini	FDR
GOTERM_BP_FAT	GO:0010225~response to UV-C	3	0.662252	0.0117467	POLH, BCL3, WRN	322	6	11017	17.1071	1	0.551182	18.4177
GOTERM_BP_FAT	GO:0009411~response to UV	5	1.10375	0.0571734	CASP3, POLH, BCL3, WRN, CAT	322	50	11017	3.42143	1	0.891124	63.731
GOTERM_BP_FAT	GO:0009416~response to light stimulus	6	1.3245	0.260743	CASP3, POLH, HMGCR, BCL3, WRN, CAT	322	118	11017	1.73971	1	0.983822	99.4508
GOTERM_BP_FAT	GO:0009628~response to abiotic stimulus	11	2.42826	0.503624	CASP3, POLH, HMGCR, BCL3, CIRBP, ITGA2, DNAH1, KMO, CA2, WRN, CAT	322	333	11017	1.1302	1	0.997292	99.9994
GOTERM_BP_FAT	GO:0009314~response to radiation	6	1.3245	0.586073	CASP3, POLH, HMGCR, BCL3, WRN, CAT	322	176	11017	1.1664	1	0.998634	100
GOTERM_BP_FAT	GO:0006974~response to DNA damage stimulus	8	1.766	0.833775	RECQL, CASP3, VCP, POLH, MAPK14, BCL3, WRN, FOXN3	322	322	11017	0.850044	1	0.999949	100
Annotation Cluster 26	Enrichment Score: 0.7111709759450426
Category	Term	Count	%	PValue	Genes	List Total	Pop Hits	Pop Total	Fold Enrichment	Bonferroni	Benjamini	FDR
GOTERM_CC_FAT	GO:0000323~lytic vacuole	9	1.98675	0.185938	PLEKHF1, HGSNAT, RILP, BCL10, LITAF, NAAA, PCSK9, CAT, HLA-DMA	307	186	10349	1.63113	1	0.85524	94.0505
GOTERM_CC_FAT	GO:0005764~lysosome	9	1.98675	0.185938	PLEKHF1, HGSNAT, RILP, BCL10, LITAF, NAAA, PCSK9, CAT, HLA-DMA	307	186	10349	1.63113	1	0.85524	94.0505
GOTERM_CC_FAT	GO:0005773~vacuole	10	2.20751	0.212691	PLEKHF1, HGSNAT, RILP, BCL10, LITAF, ULK1, NAAA, PCSK9, CAT, HLA-DMA	307	222	10349	1.51847	1	0.875347	96.238
Annotation Cluster 27	Enrichment Score: 0.6996509538407356
Category	Term	Count	%	PValue	Genes	List Total	Pop Hits	Pop Total	Fold Enrichment	Bonferroni	Benjamini	FDR
GOTERM_CC_FAT	GO:0031974~membrane-enclosed lumen	61	13.4658	0.042441	XPO1, UCHL1, FOXO1, INTS2, ACSS2, ISG20, FUBP1, CCNE2, KDM1A, CASP3, ALAS1, LONP2, P4HA2, DNAJB11, LRRC59, CASP8, CAT, COX17, LUC7L3, ELP2, POLH, GATM, VEGFB, FKBP14, OAT, SUDS3, STON2, POLR2H, CKS1B, TDRD7, ZBTB10, NFYB, NPAS2, IVD, GSTK1, TEAD4, ACTL6A, THAP2, HSPA5, ETV6, PCSK5, HSD17B8, FH, PDK2, SMAD7, HGF, WRN, CBY1, STAT3, S100A12, ATF6, PAPOLA, HSP90B1, VCP, RPS6KA1, RPS6KA2, MAPK14, CIRB…	307	1639	10349	1.25462	1	0.597768	44.8371
GOTERM_CC_FAT	GO:0043233~organelle lumen	58	12.8035	0.0795054	XPO1, UCHL1, FOXO1, INTS2, ACSS2, ISG20, FUBP1, CCNE2, KDM1A, CASP3, ALAS1, LONP2, P4HA2, DNAJB11, CASP8, LRRC59, LUC7L3, ELP2, POLH, VEGFB, FKBP14, OAT, SUDS3, STON2, POLR2H, CKS1B, TDRD7, ZBTB10, NFYB, NPAS2, IVD, GSTK1, TEAD4, ACTL6A, THAP2, HSPA5, ETV6, PCSK5, HSD17B8, FH, PDK2, SMAD7, HGF, WRN, CBY1, STAT3, S100A12, ATF6, PAPOLA, HSP90B1, VCP, RPS6KA1, RPS6KA2, MAPK14, CIRBP, DNAJB1, HSPD1, …	307	1610	10349	1.2144	1	0.772082	67.902
GOTERM_CC_FAT	GO:0070013~intracellular organelle lumen	56	12.362	0.096691	XPO1, UCHL1, FOXO1, INTS2, ACSS2, ISG20, FUBP1, CCNE2, KDM1A, CASP3, ALAS1, LONP2, P4HA2, DNAJB11, CASP8, LRRC59, LUC7L3, ELP2, POLH, FKBP14, OAT, SUDS3, POLR2H, STON2, CKS1B, TDRD7, ZBTB10, NFYB, NPAS2, IVD, GSTK1, TEAD4, ACTL6A, THAP2, HSPA5, ETV6, PCSK5, HSD17B8, FH, PDK2, SMAD7, WRN, CBY1, STAT3, S100A12, ATF6, HSP90B1, PAPOLA, VCP, RPS6KA1, RPS6KA2, MAPK14, CIRBP, DNAJB1, HSPD1, NCOR2	307	1569	10349	1.20316	1	0.779674	75.2141
GOTERM_CC_FAT	GO:0005730~nucleolus	21	4.63576	0.339946	STON2, POLR2H, PDK2, XPO1, ELP2, POLH, ZBTB10, UCHL1, WRN, ACSS2, STAT3, S100A12, FUBP1, CASP3, PAPOLA, VCP, CASP8, DNAJB1, THAP2, ETV6, NCOR2	307	607	10349	1.16625	1	0.932561	99.6649
GOTERM_CC_FAT	GO:0005654~nucleoplasm	26	5.73951	0.40884	POLR2H, XPO1, CKS1B, FOXO1, NFYB, INTS2, ISG20, CCNE2, KDM1A, CASP3, NPAS2, TEAD4, ACTL6A, LUC7L3, ELP2, POLH, SMAD7, CBY1, WRN, ATF6, RPS6KA1, RPS6KA2, MAPK14, CIRBP, SUDS3, NCOR2	307	796	10349	1.10108	1	0.946723	99.9261
GOTERM_CC_FAT	GO:0031981~nuclear lumen	40	8.83002	0.444001	POLR2H, STON2, CKS1B, XPO1, ZBTB10, UCHL1, FOXO1, INTS2, NFYB, ACSS2, ISG20, FUBP1, CCNE2, KDM1A, NPAS2, CASP3, CASP8, TEAD4, ACTL6A, THAP2, ETV6, LUC7L3, PDK2, ELP2, POLH, SMAD7, WRN, CBY1, STAT3, S100A12, ATF6, PAPOLA, VCP, RPS6KA1, RPS6KA2, MAPK14, CIRBP, DNAJB1, SUDS3, NCOR2	307	1279	10349	1.05426	1	0.954119	99.9681
GOTERM_CC_FAT	GO:0044451~nucleoplasm part	15	3.31126	0.628823	POLR2H, XPO1, ELP2, SMAD7, NFYB, INTS2, CBY1, ISG20, KDM1A, NPAS2, TEAD4, ACTL6A, NCOR2, LUC7L3, SUDS3	307	502	10349	1.00727	1	0.981229	99.9999
Annotation Cluster 28	Enrichment Score: 0.663750383828002
Category	Term	Count	%	PValue	Genes	List Total	Pop Hits	Pop Total	Fold Enrichment	Bonferroni	Benjamini	FDR
GOTERM_BP_FAT	GO:0034754~cellular hormone metabolic process	4	0.883002	0.185387	DHRS3, SERPINA6, ADH4, HSD17B8	322	51	11017	2.68347	1	0.978208	97.0762
GOTERM_BP_FAT	GO:0010817~regulation of hormone levels	7	1.54525	0.187633	DHRS3, DGAT1, SERPINA6, ADH4, FKBP1B, PCSK5, HSD17B8	322	132	11017	1.81439	1	0.976257	97.212
GOTERM_BP_FAT	GO:0042445~hormone metabolic process	5	1.10375	0.293333	DHRS3, SERPINA6, ADH4, PCSK5, HSD17B8	322	94	11017	1.81991	1	0.987212	99.7474
Annotation Cluster 29	Enrichment Score: 0.5899616595128001
Category	Term	Count	%	PValue	Genes	List Total	Pop Hits	Pop Total	Fold Enrichment	Bonferroni	Benjamini	FDR
GOTERM_BP_FAT	GO:0005996~monosaccharide metabolic process	9	1.98675	0.20058	KHK, B4GALT1, PGM3, PDK2, MAPK14, FN3K, PFKFB1, UGDH, HIBADH	322	192	11017	1.60379	1	0.978214	97.886
GOTERM_BP_FAT	GO:0019318~hexose metabolic process	8	1.766	0.206452	KHK, B4GALT1, PGM3, PDK2, MAPK14, PFKFB1, UGDH, HIBADH	322	165	11017	1.65887	1	0.98015	98.1382
GOTERM_BP_FAT	GO:0006006~glucose metabolic process	6	1.3245	0.3231	PGM3, PDK2, MAPK14, PFKFB1, UGDH, HIBADH	322	129	11017	1.59136	1	0.989827	99.8797
GOTERM_BP_FAT	GO:0016051~carbohydrate biosynthetic process	5	1.10375	0.326369	B4GALT1, PGM3, NANS, PFKFB1, UGDH	322	99	11017	1.72799	1	0.99013	99.8893
Annotation Cluster 30	Enrichment Score: 0.5840915176556788
Category	Term	Count	%	PValue	Genes	List Total	Pop Hits	Pop Total	Fold Enrichment	Bonferroni	Benjamini	FDR
GOTERM_BP_FAT	GO:0043123~positive regulation of I-kappaB kinase/NF-kappaB cascade	6	1.3245	0.0802916	BCL10, MYD88, LITAF, GOLT1B, CASP8, TFG	322	79	11017	2.59855	1	0.921208	76.3517
GOTERM_BP_FAT	GO:0043122~regulation of I-kappaB kinase/NF-kappaB cascade	6	1.3245	0.113761	BCL10, MYD88, LITAF, GOLT1B, CASP8, TFG	322	88	11017	2.33279	1	0.951812	87.5131
GOTERM_BP_FAT	GO:0010740~positive regulation of protein kinase cascade	7	1.54525	0.224182	BCL10, MYD88, LITAF, GOLT1B, CASP8, TFG, CAT	322	140	11017	1.71071	1	0.981728	98.7385
GOTERM_BP_FAT	GO:0010627~regulation of protein kinase cascade	9	1.98675	0.282712	BCL10, MYD88, LITAF, GOLT1B, CASP8, PIGU, TFG, CAT, PRDX1	322	213	11017	1.44567	1	0.985745	99.6734
GOTERM_BP_FAT	GO:0010647~positive regulation of cell communication	8	1.766	0.719451	BCL10, MYD88, LITAF, GOLT1B, CASP8, TFG, ITGA2, CAT	322	282	11017	0.970618	1	0.999698	100
GOTERM_BP_FAT	GO:0009967~positive regulation of signal transduction	7	1.54525	0.751346	BCL10, MYD88, LITAF, GOLT1B, CASP8, TFG, CAT	322	253	11017	0.94664	1	0.999791	100
Annotation Cluster 31	Enrichment Score: 0.5712859367878252
Category	Term	Count	%	PValue	Genes	List Total	Pop Hits	Pop Total	Fold Enrichment	Bonferroni	Benjamini	FDR
GOTERM_BP_FAT	GO:0001944~vasculature development	11	2.42826	0.114537	B4GALT1, RECK, ZFAND5, HTATIP2, CUL7, JMJD6, SMAD7, MAPK14, CASP8, FOXO1, HS6ST1	322	222	11017	1.6953	1	0.94926	87.7002
GOTERM_BP_FAT	GO:0001568~blood vessel development	10	2.20751	0.182944	B4GALT1, RECK, HTATIP2, CUL7, JMJD6, SMAD7, MAPK14, CASP8, FOXO1, HS6ST1	322	217	11017	1.5767	1	0.978523	96.9214
GOTERM_BP_FAT	GO:0048514~blood vessel morphogenesis	7	1.54525	0.464013	B4GALT1, HTATIP2, CUL7, SMAD7, MAPK14, CASP8, HS6ST1	322	187	11017	1.28075	1	0.996615	99.9978
GOTERM_BP_FAT	GO:0001525~angiogenesis	5	1.10375	0.53341	B4GALT1, HTATIP2, MAPK14, CASP8, HS6ST1	322	131	11017	1.30589	1	0.997658	99.9998
Annotation Cluster 32	Enrichment Score: 0.5460779374773906
Category	Term	Count	%	PValue	Genes	List Total	Pop Hits	Pop Total	Fold Enrichment	Bonferroni	Benjamini	FDR
GOTERM_MF_FAT	GO:0008081~phosphoric diester hydrolase activity	5	1.10375	0.215757	PLD2, ACAP1, CHRM1, PDE9A, GPCPD1	320	79	10564	2.0894	1	0.97418	97.3688
GOTERM_MF_FAT	GO:0016298~lipase activity	5	1.10375	0.274994	PLD2, ACAP1, CHRM1, PLA1A, PNPLA2	320	88	10564	1.87571	1	0.983326	99.1879
GOTERM_MF_FAT	GO:0004620~phospholipase activity	4	0.883002	0.387685	PLD2, ACAP1, CHRM1, PLA1A	320	74	10564	1.78446	1	0.992144	99.9352
Annotation Cluster 33	Enrichment Score: 0.5448157622142573
Category	Term	Count	%	PValue	Genes	List Total	Pop Hits	Pop Total	Fold Enrichment	Bonferroni	Benjamini	FDR
GOTERM_BP_FAT	GO:0033559~unsaturated fatty acid metabolic process	4	0.883002	0.122797	PTGES3, FADS1, FADS2, CYP4F3	322	42	11017	3.2585	1	0.953256	89.5339
GOTERM_MF_FAT	GO:0046906~tetrapyrrole binding	5	1.10375	0.357217	FADS1, FADS2, CYP4F3, CAT, TCN2	320	100	10564	1.65063	1	0.992979	99.866
GOTERM_MF_FAT	GO:0020037~heme binding	4	0.883002	0.528974	FADS1, FADS2, CYP4F3, CAT	320	92	10564	1.43533	1	0.996748	99.9987
Annotation Cluster 34	Enrichment Score: 0.5249514026796374
Category	Term	Count	%	PValue	Genes	List Total	Pop Hits	Pop Total	Fold Enrichment	Bonferroni	Benjamini	FDR
GOTERM_CC_FAT	GO:0005739~mitochondrion	35	7.72627	0.115559	CYB5R3, GLRX5, ADHFE1, TDRD7, LDHD, HINT2, KMO, PRDX1, MCF2L, ACSF2, HIBADH, GSR, ALAS1, TSC22D3, CASP3, IVD, GSTK1, CASP8, LRRC59, GSTZ1, ACOT13, CAT, COX18, COX17, FH, HSD17B8, PDK2, ACAA2, GATM, MACROD1, CHRDL2, TOMM40L, HSPD1, HIBCH, OAT	307	933	10349	1.26458	1	0.826845	81.4451
GOTERM_CC_FAT	GO:0031975~envelope	22	4.85651	0.128873	CYB5R3, ACAA2, XPO1, HTATIP2, GATM, LDHD, ITGA2, KMO, ATF6, NDEL1, GSTK1, TOMM40L, NUCB2, CASP8, CAT, HSPD1, TMPO, COX18, NUP43, COX17, MVP, HSD17B8	307	546	10349	1.35828	1	0.838659	84.9306
GOTERM_CC_FAT	GO:0044429~mitochondrial part	20	4.41501	0.182297	CYB5R3, PDK2, ACAA2, GATM, TDRD7, LDHD, KMO, ALAS1, IVD, GSTK1, TOMM40L, LRRC59, CASP8, HSPD1, CAT, COX18, OAT, COX17, HSD17B8, FH	307	512	10349	1.3168	1	0.864094	93.6749
GOTERM_CC_FAT	GO:0031967~organelle envelope	21	4.63576	0.184793	CYB5R3, ACAA2, XPO1, HTATIP2, GATM, LDHD, KMO, ATF6, NDEL1, GSTK1, TOMM40L, NUCB2, CASP8, CAT, HSPD1, TMPO, COX18, NUP43, COX17, MVP, HSD17B8	307	544	10349	1.30131	1	0.860731	93.9346
GOTERM_CC_FAT	GO:0005740~mitochondrial envelope	13	2.86976	0.381476	CYB5R3, ACAA2, GATM, LDHD, KMO, GSTK1, CASP8, TOMM40L, HSPD1, CAT, COX18, COX17, HSD17B8	307	362	10349	1.21058	1	0.942645	99.8626
GOTERM_CC_FAT	GO:0005743~mitochondrial inner membrane	8	1.766	0.661041	CYB5R3, ACAA2, GATM, GSTK1, LDHD, KMO, HSPD1, COX18	307	262	10349	1.02932	1	0.985654	100
GOTERM_CC_FAT	GO:0031966~mitochondrial membrane	10	2.20751	0.680389	CYB5R3, ACAA2, GATM, GSTK1, TOMM40L, LDHD, CASP8, KMO, HSPD1, COX18	307	340	10349	0.991473	1	0.987457	100
GOTERM_CC_FAT	GO:0019866~organelle inner membrane	8	1.766	0.733681	CYB5R3, ACAA2, GATM, GSTK1, LDHD, KMO, HSPD1, COX18	307	282	10349	0.956315	1	0.991931	100
Annotation Cluster 35	Enrichment Score: 0.5183208913095783
Category	Term	Count	%	PValue	Genes	List Total	Pop Hits	Pop Total	Fold Enrichment	Bonferroni	Benjamini	FDR
GOTERM_BP_FAT	GO:0007160~cell-matrix adhesion	5	1.10375	0.180594	LYVE1, LIMS1, ITGA2, COL5A3, ITGA2B	322	76	11017	2.25094	1	0.978114	96.7652
GOTERM_CC_FAT	GO:0070161~anchoring junction	8	1.766	0.187419	B4GALT1, LIMA1, LIMS1, TMEM204, SMAD7, ITGA2, ITGA2B, TES	307	158	10349	1.70684	1	0.850399	94.1972
GOTERM_BP_FAT	GO:0031589~cell-substrate adhesion	5	1.10375	0.229026	LYVE1, LIMS1, ITGA2, COL5A3, ITGA2B	322	84	11017	2.03656	1	0.981829	98.8675
GOTERM_CC_FAT	GO:0005912~adherens junction	7	1.54525	0.243696	LIMA1, LIMS1, TMEM204, SMAD7, ITGA2, ITGA2B, TES	307	142	10349	1.66177	1	0.896298	97.8319
GOTERM_CC_FAT	GO:0005925~focal adhesion	5	1.10375	0.309166	LIMA1, LIMS1, ITGA2, ITGA2B, TES	307	95	10349	1.77422	1	0.936123	99.3738
GOTERM_CC_FAT	GO:0016323~basolateral plasma membrane	8	1.766	0.321472	B4GALT1, ATP1B1, LIMA1, LIMS1, ITGA2, CA2, ITGA2B, TES	307	188	10349	1.43447	1	0.933782	99.5107
GOTERM_CC_FAT	GO:0005924~cell-substrate adherens junction	5	1.10375	0.336094	LIMA1, LIMS1, ITGA2, ITGA2B, TES	307	99	10349	1.70253	1	0.933331	99.6371
GOTERM_CC_FAT	GO:0030055~cell-substrate junction	5	1.10375	0.369872	LIMA1, LIMS1, ITGA2, ITGA2B, TES	307	104	10349	1.62068	1	0.944564	99.8227
GOTERM_CC_FAT	GO:0030054~cell junction	10	2.20751	0.926866	B4GALT1, LIMA1, LIMS1, TMEM204, MPDZ, SMAD7, CHRM1, ITGA2, ITGA2B, TES	307	455	10349	0.740881	1	0.999702	100
Annotation Cluster 36	Enrichment Score: 0.5038994448541925
Category	Term	Count	%	PValue	Genes	List Total	Pop Hits	Pop Total	Fold Enrichment	Bonferroni	Benjamini	FDR
GOTERM_CC_FAT	GO:0031526~brush border membrane	3	0.662252	0.15746	B4GALT1, PLD2, SLC5A6	307	24	10349	4.21376	1	0.860976	90.465
GOTERM_CC_FAT	GO:0005903~brush border	3	0.662252	0.321284	B4GALT1, PLD2, SLC5A6	307	39	10349	2.59308	1	0.937158	99.5088
GOTERM_CC_FAT	GO:0044463~cell projection part	8	1.766	0.370069	B4GALT1, PLD2, DNAH10, CHRM1, ITGA2, DNAH1, SLC5A6, CABYR	307	198	10349	1.36202	1	0.941841	99.8234
GOTERM_CC_FAT	GO:0031253~cell projection membrane	3	0.662252	0.515299	B4GALT1, PLD2, SLC5A6	307	58	10349	1.74363	1	0.965187	99.9952
Annotation Cluster 37	Enrichment Score: 0.4997047015475343
Category	Term	Count	%	PValue	Genes	List Total	Pop Hits	Pop Total	Fold Enrichment	Bonferroni	Benjamini	FDR
GOTERM_BP_FAT	GO:0042594~response to starvation	4	0.883002	0.0921603	FADS1, PFKFB1, PCSK9, HSPA5	322	37	11017	3.69884	1	0.93239	81.093
GOTERM_BP_FAT	GO:0009267~cellular response to starvation	3	0.662252	0.185153	FADS1, PCSK9, HSPA5	322	27	11017	3.80159	1	0.978852	97.0617
GOTERM_BP_FAT	GO:0031667~response to nutrient levels	8	1.766	0.244879	TNFRSF11B, GATM, FADS1, PFKFB1, PCSK9, ITGA2, HSPA5, AACS	322	174	11017	1.57307	1	0.982609	99.2082
GOTERM_BP_FAT	GO:0031669~cellular response to nutrient levels	3	0.662252	0.315038	FADS1, PCSK9, HSPA5	322	39	11017	2.63187	1	0.989476	99.8524
GOTERM_BP_FAT	GO:0009991~response to extracellular stimulus	8	1.766	0.331845	TNFRSF11B, GATM, FADS1, PFKFB1, PCSK9, ITGA2, HSPA5, AACS	322	193	11017	1.41821	1	0.990783	99.9038
GOTERM_BP_FAT	GO:0031668~cellular response to extracellular stimulus	3	0.662252	0.479229	FADS1, PCSK9, HSPA5	322	55	11017	1.86623	1	0.996958	99.9987
GOTERM_BP_FAT	GO:0007584~response to nutrient	5	1.10375	0.490167	TNFRSF11B, GATM, FADS1, ITGA2, AACS	322	124	11017	1.37961	1	0.997064	99.9991
GOTERM_BP_FAT	GO:0051050~positive regulation of transport	3	0.662252	0.979832	PCSK9, ITGA2, AACS	322	196	11017	0.523688	1	1	100
Annotation Cluster 38	Enrichment Score: 0.4871852090784504
Category	Term	Count	%	PValue	Genes	List Total	Pop Hits	Pop Total	Fold Enrichment	Bonferroni	Benjamini	FDR
GOTERM_MF_FAT	GO:0016538~cyclin-dependent protein kinase regulator activity	4	0.883002	0.00775176	CCNE2, CKS1B, CASP3, HEXIM1	320	14	10564	9.43214	0.99421	0.327183	10.9952
GOTERM_BP_FAT	GO:0000079~regulation of cyclin-dependent protein kinase activity	4	0.883002	0.170798	CCNE2, CKS1B, CASP3, HEXIM1	322	49	11017	2.793	1	0.975241	96.0303
GOTERM_BP_FAT	GO:0006469~negative regulation of protein kinase activity	4	0.883002	0.35823	CBLC, CASP3, HMGCR, HEXIM1	322	73	11017	1.87476	1	0.992173	99.9519
GOTERM_BP_FAT	GO:0033673~negative regulation of kinase activity	4	0.883002	0.374199	CBLC, CASP3, HMGCR, HEXIM1	322	75	11017	1.82476	1	0.992844	99.9689
GOTERM_BP_FAT	GO:0051348~negative regulation of transferase activity	4	0.883002	0.421546	CBLC, CASP3, HMGCR, HEXIM1	322	81	11017	1.68959	1	0.995387	99.992
GOTERM_BP_FAT	GO:0051174~regulation of phosphorus metabolic process	14	3.09051	0.486154	CKS1B, BCL10, HMGCR, SMAD7, PFKFB1, ITGA2, HGF, FKBP1B, CCNE2, CBLC, CASP3, DYNLL1, HEXIM1, CHRM1	322	431	11017	1.11137	1	0.997157	99.999
GOTERM_BP_FAT	GO:0019220~regulation of phosphate metabolic process	14	3.09051	0.486154	CKS1B, BCL10, HMGCR, SMAD7, PFKFB1, ITGA2, HGF, FKBP1B, CCNE2, CBLC, CASP3, DYNLL1, HEXIM1, CHRM1	322	431	11017	1.11137	1	0.997157	99.999
GOTERM_BP_FAT	GO:0051338~regulation of transferase activity	10	2.20751	0.642366	CCNE2, CBLC, SERINC2, CKS1B, CASP3, HMGCR, HEXIM1, CHRM1, PFKFB1, HGF	322	334	11017	1.02438	1	0.999262	100
GOTERM_BP_FAT	GO:0042325~regulation of phosphorylation	12	2.64901	0.669666	CCNE2, CBLC, BCL10, CKS1B, CASP3, DYNLL1, HMGCR, HEXIM1, SMAD7, CHRM1, PFKFB1, HGF	322	415	11017	0.989329	1	0.999452	100
GOTERM_BP_FAT	GO:0043549~regulation of kinase activity	9	1.98675	0.720077	CCNE2, CBLC, CKS1B, CASP3, HMGCR, HEXIM1, CHRM1, PFKFB1, HGF	322	320	11017	0.962277	1	0.999687	100
GOTERM_BP_FAT	GO:0045859~regulation of protein kinase activity	8	1.766	0.798733	CCNE2, CBLC, CKS1B, CASP3, HMGCR, HEXIM1, CHRM1, HGF	322	308	11017	0.888683	1	0.999903	100
Annotation Cluster 39	Enrichment Score: 0.48196420447700217
Category	Term	Count	%	PValue	Genes	List Total	Pop Hits	Pop Total	Fold Enrichment	Bonferroni	Benjamini	FDR
GOTERM_BP_FAT	GO:0016044~membrane organization	14	3.09051	0.195426	STON2, SEC23A, PLD2, HSP90AA1, DAB2, NDEL1, ULK1, JMJD6, RAB34, CD2, AGRN, COX18, ELMOD2, SH3GL1	322	341	11017	1.40469	1	0.977181	97.6385
GOTERM_BP_FAT	GO:0006897~endocytosis	8	1.766	0.350819	STON2, PLD2, DAB2, ULK1, JMJD6, RAB34, ELMOD2, SH3GL1	322	197	11017	1.38941	1	0.99157	99.9414
GOTERM_BP_FAT	GO:0010324~membrane invagination	8	1.766	0.350819	STON2, PLD2, DAB2, ULK1, JMJD6, RAB34, ELMOD2, SH3GL1	322	197	11017	1.38941	1	0.99157	99.9414
GOTERM_BP_FAT	GO:0006898~receptor-mediated endocytosis	3	0.662252	0.39972	PLD2, DAB2, ULK1	322	47	11017	2.18389	1	0.994284	99.9848
GOTERM_BP_FAT	GO:0016192~vesicle-mediated transport	17	3.75276	0.404832	STON2, PACS1, SEC23A, PLD2, GOLT1B, LMAN2L, MAP4K2, LMAN1, DAB2, VCP, ULK1, JMJD6, ZFYVE16, OSBPL1A, RAB34, ELMOD2, SH3GL1	322	506	11017	1.14949	1	0.99448	99.9869
Annotation Cluster 40	Enrichment Score: 0.46682180621134944
Category	Term	Count	%	PValue	Genes	List Total	Pop Hits	Pop Total	Fold Enrichment	Bonferroni	Benjamini	FDR
GOTERM_CC_FAT	GO:0019867~outer membrane	6	1.3245	0.15945	CYB5R3, TOMM40L, NUCB2, CASP8, ITGA2, KMO	307	97	10349	2.08516	1	0.855984	90.7694
GOTERM_CC_FAT	GO:0031968~organelle outer membrane	5	1.10375	0.29578	CYB5R3, TOMM40L, NUCB2, CASP8, KMO	307	93	10349	1.81237	1	0.930301	99.1853
GOTERM_CC_FAT	GO:0005741~mitochondrial outer membrane	4	0.883002	0.423019	CYB5R3, TOMM40L, CASP8, KMO	307	80	10349	1.6855	1	0.94662	99.9471
GOTERM_CC_FAT	GO:0031966~mitochondrial membrane	10	2.20751	0.680389	CYB5R3, ACAA2, GATM, GSTK1, TOMM40L, LDHD, CASP8, KMO, HSPD1, COX18	307	340	10349	0.991473	1	0.987457	100
Annotation Cluster 41	Enrichment Score: 0.4339524349882797
Category	Term	Count	%	PValue	Genes	List Total	Pop Hits	Pop Total	Fold Enrichment	Bonferroni	Benjamini	FDR
GOTERM_BP_FAT	GO:0051604~protein maturation	6	1.3245	0.162198	CD55, LONP2, PCSK9, HSPD1, FKBP1B, PCSK5	322	99	11017	2.07359	1	0.972666	95.2581
GOTERM_BP_FAT	GO:0016485~protein processing	4	0.883002	0.504768	CD55, LONP2, PCSK9, PCSK5	322	92	11017	1.48758	1	0.997278	99.9994
GOTERM_BP_FAT	GO:0051605~protein maturation by peptide bond cleavage	3	0.662252	0.609544	CD55, PCSK9, PCSK5	322	70	11017	1.46633	1	0.998947	100
Annotation Cluster 42	Enrichment Score: 0.4335076487266154
Category	Term	Count	%	PValue	Genes	List Total	Pop Hits	Pop Total	Fold Enrichment	Bonferroni	Benjamini	FDR
GOTERM_BP_FAT	GO:0060249~anatomical structure homeostasis	5	1.10375	0.273729	PTGES3, XDH, ITGA2, WRN, FH	322	91	11017	1.87991	1	0.984549	99.5953
GOTERM_BP_FAT	GO:0048871~multicellular organismal homeostasis	4	0.883002	0.374199	XDH, ITGA2, STAT3, FH	322	75	11017	1.82476	1	0.992844	99.9689
GOTERM_BP_FAT	GO:0001894~tissue homeostasis	3	0.662252	0.488714	XDH, ITGA2, FH	322	56	11017	1.83291	1	0.997209	99.999
Annotation Cluster 43	Enrichment Score: 0.43123102187681084
Category	Term	Count	%	PValue	Genes	List Total	Pop Hits	Pop Total	Fold Enrichment	Bonferroni	Benjamini	FDR
GOTERM_MF_FAT	GO:0004252~serine-type endopeptidase activity	6	1.3245	0.250054	APEH, GZMK, LONP2, PCSK9, HGF, PCSK5	320	112	10564	1.76853	1	0.979506	98.6527
GOTERM_MF_FAT	GO:0008236~serine-type peptidase activity	6	1.3245	0.380367	APEH, GZMK, LONP2, PCSK9, HGF, PCSK5	320	134	10564	1.47817	1	0.992922	99.9226
GOTERM_MF_FAT	GO:0017171~serine hydrolase activity	6	1.3245	0.392417	APEH, GZMK, LONP2, PCSK9, HGF, PCSK5	320	136	10564	1.45643	1	0.991608	99.9423
GOTERM_BP_FAT	GO:0016485~protein processing	4	0.883002	0.504768	CD55, LONP2, PCSK9, PCSK5	322	92	11017	1.48758	1	0.997278	99.9994
Annotation Cluster 44	Enrichment Score: 0.42270678627602687
Category	Term	Count	%	PValue	Genes	List Total	Pop Hits	Pop Total	Fold Enrichment	Bonferroni	Benjamini	FDR
GOTERM_BP_FAT	GO:0060537~muscle tissue development	6	1.3245	0.228035	ZFAND5, SMAD7, MAPK14, RARB, AGRN, CBY1	322	112	11017	1.83291	1	0.982569	98.8422
GOTERM_BP_FAT	GO:0007517~muscle organ development	8	1.766	0.308473	ZFAND5, SMAD7, MAPK14, TEAD4, RARB, AGRN, CBY1, CXCL10	322	188	11017	1.45593	1	0.988807	99.8261
GOTERM_BP_FAT	GO:0014706~striated muscle tissue development	5	1.10375	0.37293	SMAD7, MAPK14, RARB, AGRN, CBY1	322	106	11017	1.61388	1	0.992874	99.9678
GOTERM_BP_FAT	GO:0048738~cardiac muscle tissue development	3	0.662252	0.420163	SMAD7, RARB, CBY1	322	49	11017	2.09475	1	0.995517	99.9916
GOTERM_BP_FAT	GO:0051146~striated muscle cell differentiation	4	0.883002	0.421546	DYRK1B, RARB, AGRN, CBY1	322	81	11017	1.68959	1	0.995387	99.992
GOTERM_BP_FAT	GO:0042692~muscle cell differentiation	4	0.883002	0.626108	DYRK1B, RARB, AGRN, CBY1	322	110	11017	1.24416	1	0.999129	100
Annotation Cluster 45	Enrichment Score: 0.39749849758502415
Category	Term	Count	%	PValue	Genes	List Total	Pop Hits	Pop Total	Fold Enrichment	Bonferroni	Benjamini	FDR
GOTERM_BP_FAT	GO:0045786~negative regulation of cell cycle	5	1.10375	0.16907	TRIM35, ILKAP, CASP3, HEXIM1, APBB2	322	74	11017	2.31178	1	0.976004	95.8853
GOTERM_BP_FAT	GO:0051726~regulation of cell cycle	11	2.42826	0.361608	CCNE2, CKS1B, XPO1, TRIM35, ILKAP, CASP3, CUL7, HEXIM1, MAPK14, APBB2, FOXN3	322	296	11017	1.27148	1	0.992216	99.9561
GOTERM_BP_FAT	GO:0010564~regulation of cell cycle process	4	0.883002	0.561253	XPO1, ILKAP, CUL7, APBB2	322	100	11017	1.36857	1	0.99829	99.9999
GOTERM_BP_FAT	GO:0007346~regulation of mitotic cell cycle	4	0.883002	0.749105	TRIM35, ILKAP, CUL7, APBB2	322	133	11017	1.029	1	0.999785	100
Annotation Cluster 46	Enrichment Score: 0.39598941603962
Category	Term	Count	%	PValue	Genes	List Total	Pop Hits	Pop Total	Fold Enrichment	Bonferroni	Benjamini	FDR
GOTERM_MF_FAT	GO:0030554~adenyl nucleotide binding	48	10.596	0.195536	XDH, DNAH10, LDHD, PFKFB1, MAP4K2, TFG, DNAH1, KMO, ACSS2, HLA-DMA, ACSF2, GSS, KDM1A, UBE2D4, GSR, HSPH1, LONP2, IVD, EEF2K, ACTL6A, HSPA5, MASTL, PDK2, HSP90AA1, WRN, KHK, UBE2O, RECQL, HSP90B1, PAPOLA, RPS6KA1, VCP, ULK1, RPS6KA2, ATP2A3, SQLE, MAPK14, DYRK1B, HSPA4L, UBE2W, ABCC1, MVK, HSPD1, CLCN6, AACS, ACAD10, MYH7B, NMNAT1	320	1373	10564	1.15412	1	0.970196	96.1485
GOTERM_MF_FAT	GO:0001882~nucleoside binding	49	10.8168	0.197704	LDHD, ACSS2, HLA-DMA, ACSF2, GSS, KDM1A, GSR, HSPH1, LONP2, EEF2K, MASTL, HSP90AA1, UBE2O, RECQL, SQLE, UBE2W, MVK, MYH7B, NMNAT1, XDH, DNAH10, PFKFB1, MAP4K2, TFG, DNAH1, KMO, UBE2D4, IVD, CDA, ACTL6A, HSPA5, PDK2, WRN, KHK, HSP90B1, PAPOLA, VCP, RPS6KA1, ATP2A3, RPS6KA2, ULK1, DYRK1B, MAPK14, HSPA4L, ABCC1, HSPD1, AACS, CLCN6, ACAD10	320	1406	10564	1.15051	1	0.966333	96.3009
GOTERM_MF_FAT	GO:0001883~purine nucleoside binding	48	10.596	0.228521	XDH, DNAH10, LDHD, PFKFB1, MAP4K2, TFG, DNAH1, KMO, ACSS2, HLA-DMA, ACSF2, GSS, KDM1A, UBE2D4, GSR, HSPH1, LONP2, IVD, EEF2K, ACTL6A, HSPA5, MASTL, PDK2, HSP90AA1, WRN, KHK, UBE2O, RECQL, HSP90B1, PAPOLA, RPS6KA1, VCP, ULK1, RPS6KA2, ATP2A3, SQLE, MAPK14, DYRK1B, HSPA4L, UBE2W, ABCC1, MVK, HSPD1, CLCN6, AACS, ACAD10, MYH7B, NMNAT1	320	1395	10564	1.13591	1	0.974121	97.9418
GOTERM_MF_FAT	GO:0000166~nucleotide binding	62	13.6865	0.384016	SEPT1, HMGCR, LDHD, ACSS2, HLA-DMA, ACSF2, HIBADH, GSS, KDM1A, GSR, HSPH1, CRYL1, LONP2, MIOX, EEF2K, CAT, MASTL, RAB27B, NT5E, HSP90AA1, SRPRB, UBE2O, RECQL, DHRS3, SQLE, UBE2W, MVK, MYH7B, NMNAT1, XDH, DNAH10, PFKFB1, UGDH, MAP4K2, TFG, KMO, DNAH1, UBE2D4, IVD, ADH4, ACTL6A, HSPA5, PDK2, WRN, KHK, HSP90B1, PAPOLA, VCP, RPS6KA1, ULK1, RPS6KA2, ATP2A3, MAPK14, DYRK1B, RAB34, HSPA4L, CIRBP, ABCC1,…	320	1940	10564	1.05504	1	0.992808	99.9292
GOTERM_MF_FAT	GO:0017076~purine nucleotide binding	52	11.479	0.471977	SEPT1, LDHD, ACSS2, HLA-DMA, ACSF2, GSS, KDM1A, GSR, HSPH1, LONP2, EEF2K, MASTL, RAB27B, HSP90AA1, SRPRB, UBE2O, RECQL, SQLE, UBE2W, MVK, MYH7B, NMNAT1, XDH, DNAH10, PFKFB1, MAP4K2, TFG, DNAH1, KMO, UBE2D4, IVD, ACTL6A, HSPA5, PDK2, WRN, KHK, HSP90B1, PAPOLA, VCP, RPS6KA1, ULK1, ATP2A3, RPS6KA2, MAPK14, DYRK1B, RAB34, HSPA4L, ABCC1, HSPD1, AACS, CLCN6, ACAD10	320	1661	10564	1.0335	1	0.995259	99.9929
GOTERM_MF_FAT	GO:0005524~ATP binding	40	8.83002	0.495982	DNAH10, PFKFB1, MAP4K2, TFG, DNAH1, ACSS2, HLA-DMA, ACSF2, GSS, UBE2D4, HSPH1, LONP2, EEF2K, ACTL6A, HSPA5, MASTL, PDK2, HSP90AA1, WRN, KHK, UBE2O, RECQL, HSP90B1, PAPOLA, RPS6KA1, VCP, ULK1, ATP2A3, RPS6KA2, MAPK14, DYRK1B, HSPA4L, UBE2W, MVK, ABCC1, HSPD1, CLCN6, AACS, MYH7B, NMNAT1	320	1277	10564	1.03406	1	0.996039	99.9965
GOTERM_MF_FAT	GO:0032559~adenyl ribonucleotide binding	40	8.83002	0.537812	DNAH10, PFKFB1, MAP4K2, TFG, DNAH1, ACSS2, HLA-DMA, ACSF2, GSS, UBE2D4, HSPH1, LONP2, EEF2K, ACTL6A, HSPA5, MASTL, PDK2, HSP90AA1, WRN, KHK, UBE2O, RECQL, HSP90B1, PAPOLA, RPS6KA1, VCP, ULK1, ATP2A3, RPS6KA2, MAPK14, DYRK1B, HSPA4L, UBE2W, MVK, ABCC1, HSPD1, CLCN6, AACS, MYH7B, NMNAT1	320	1297	10564	1.01812	1	0.996787	99.999
GOTERM_MF_FAT	GO:0032553~ribonucleotide binding	44	9.71302	0.79943	DNAH10, SEPT1, PFKFB1, MAP4K2, TFG, DNAH1, ACSS2, HLA-DMA, ACSF2, GSS, UBE2D4, HSPH1, LONP2, EEF2K, ACTL6A, HSPA5, MASTL, RAB27B, PDK2, HSP90AA1, WRN, SRPRB, KHK, UBE2O, RECQL, HSP90B1, PAPOLA, RPS6KA1, VCP, ULK1, RPS6KA2, ATP2A3, MAPK14, DYRK1B, RAB34, HSPA4L, UBE2W, ABCC1, MVK, HSPD1, CLCN6, AACS, MYH7B, NMNAT1	320	1583	10564	0.917593	1	0.999754	100
GOTERM_MF_FAT	GO:0032555~purine ribonucleotide binding	44	9.71302	0.79943	DNAH10, SEPT1, PFKFB1, MAP4K2, TFG, DNAH1, ACSS2, HLA-DMA, ACSF2, GSS, UBE2D4, HSPH1, LONP2, EEF2K, ACTL6A, HSPA5, MASTL, RAB27B, PDK2, HSP90AA1, WRN, SRPRB, KHK, UBE2O, RECQL, HSP90B1, PAPOLA, RPS6KA1, VCP, ULK1, RPS6KA2, ATP2A3, MAPK14, DYRK1B, RAB34, HSPA4L, UBE2W, ABCC1, MVK, HSPD1, CLCN6, AACS, MYH7B, NMNAT1	320	1583	10564	0.917593	1	0.999754	100
Annotation Cluster 47	Enrichment Score: 0.39353645991795166
Category	Term	Count	%	PValue	Genes	List Total	Pop Hits	Pop Total	Fold Enrichment	Bonferroni	Benjamini	FDR
GOTERM_MF_FAT	GO:0019900~kinase binding	8	1.766	0.227281	IL12RB2, BCL10, PFKFB1, MARCKS, FAS, SKAP1, STAT3, CABYR	320	164	10564	1.61037	1	0.975538	97.8918
GOTERM_MF_FAT	GO:0019901~protein kinase binding	6	1.3245	0.374339	IL12RB2, BCL10, MARCKS, SKAP1, STAT3, CABYR	320	133	10564	1.48929	1	0.993837	99.9105
GOTERM_MF_FAT	GO:0019899~enzyme binding	13	2.86976	0.775467	BCL10, RILP, SMAD7, PFKFB1, SKAP1, CABYR, STAT3, IL12RB2, LONP2, CUL7, MARCKS, FAS, SUDS3	320	474	10564	0.905406	1	0.999633	100
Annotation Cluster 48	Enrichment Score: 0.38134686823259367
Category	Term	Count	%	PValue	Genes	List Total	Pop Hits	Pop Total	Fold Enrichment	Bonferroni	Benjamini	FDR
GOTERM_MF_FAT	GO:0004857~enzyme inhibitor activity	9	1.98675	0.342318	RECK, GMFB, CASP3, HEXIM1, SERPINA6, SERPINB8, ITIH4, HSPA5, DNAJC3	320	219	10564	1.35668	1	0.992301	99.8112
GOTERM_MF_FAT	GO:0004867~serine-type endopeptidase inhibitor activity	4	0.883002	0.37945	RECK, SERPINA6, SERPINB8, ITIH4	320	73	10564	1.8089	1	0.993355	99.9209
GOTERM_MF_FAT	GO:0004866~endopeptidase inhibitor activity	5	1.10375	0.466211	RECK, SERPINA6, SERPINB8, ITIH4, HSPA5	320	116	10564	1.42295	1	0.99547	99.9917
GOTERM_MF_FAT	GO:0030414~peptidase inhibitor activity	5	1.10375	0.492546	RECK, SERPINA6, SERPINB8, ITIH4, HSPA5	320	120	10564	1.37552	1	0.996089	99.9961
Annotation Cluster 49	Enrichment Score: 0.38004340938076225
Category	Term	Count	%	PValue	Genes	List Total	Pop Hits	Pop Total	Fold Enrichment	Bonferroni	Benjamini	FDR
GOTERM_MF_FAT	GO:0008408~3'-5' exonuclease activity	3	0.662252	0.195559	EXD3, WRN, ISG20	320	27	10564	3.66806	1	0.96761	96.1501
GOTERM_MF_FAT	GO:0004527~exonuclease activity	3	0.662252	0.458632	EXD3, WRN, ISG20	320	51	10564	1.94191	1	0.995229	99.9897
GOTERM_MF_FAT	GO:0004518~nuclease activity	4	0.883002	0.807474	HARBI1, EXD3, WRN, ISG20	320	142	10564	0.92993	1	0.999787	100
Annotation Cluster 50	Enrichment Score: 0.3676959222321845
Category	Term	Count	%	PValue	Genes	List Total	Pop Hits	Pop Total	Fold Enrichment	Bonferroni	Benjamini	FDR
GOTERM_BP_FAT	GO:0046486~glycerolipid metabolic process	7	1.54525	0.192069	SERINC2, DGAT1, PIGU, PCSK9, PLA1A, PNPLA2, CAT	322	133	11017	1.80075	1	0.977	97.4629
GOTERM_BP_FAT	GO:0006644~phospholipid metabolic process	7	1.54525	0.339106	SERINC2, FADS1, PIGU, PCSK9, PLA1A, LPCAT3, FDFT1	322	163	11017	1.46933	1	0.990721	99.9203
GOTERM_BP_FAT	GO:0019637~organophosphate metabolic process	7	1.54525	0.386051	SERINC2, FADS1, PIGU, PCSK9, PLA1A, LPCAT3, FDFT1	322	172	11017	1.39244	1	0.993671	99.9776
GOTERM_BP_FAT	GO:0008654~phospholipid biosynthetic process	3	0.662252	0.731373	FADS1, PIGU, LPCAT3	322	88	11017	1.1664	1	0.999739	100
GOTERM_BP_FAT	GO:0006650~glycerophospholipid metabolic process	3	0.662252	0.788759	SERINC2, PIGU, PLA1A	322	99	11017	1.0368	1	0.999881	100
Annotation Cluster 51	Enrichment Score: 0.35707917844095194
Category	Term	Count	%	PValue	Genes	List Total	Pop Hits	Pop Total	Fold Enrichment	Bonferroni	Benjamini	FDR
GOTERM_BP_FAT	GO:0032386~regulation of intracellular transport	4	0.883002	0.286079	NUDT4, BCL3, FKBP1B, PRDX1	322	64	11017	2.13839	1	0.986211	99.6988
GOTERM_BP_FAT	GO:0046822~regulation of nucleocytoplasmic transport	3	0.662252	0.469637	NUDT4, BCL3, PRDX1	322	54	11017	1.90079	1	0.99668	99.9982
GOTERM_BP_FAT	GO:0060341~regulation of cellular localization	7	1.54525	0.631705	B4GALT1, NUDT4, BCL3, AACS, RAB27B, FKBP1B, PRDX1	322	222	11017	1.07883	1	0.999178	100
Annotation Cluster 52	Enrichment Score: 0.345455646851782
Category	Term	Count	%	PValue	Genes	List Total	Pop Hits	Pop Total	Fold Enrichment	Bonferroni	Benjamini	FDR
GOTERM_MF_FAT	GO:0031406~carboxylic acid binding	6	1.3245	0.356259	GSS, DGAT1, P4HA2, PLOD2, FASN, SLC19A1	320	130	10564	1.52365	1	0.993444	99.863
GOTERM_MF_FAT	GO:0016597~amino acid binding	3	0.662252	0.468699	GSS, FASN, SLC19A1	320	52	10564	1.90457	1	0.995334	99.9923
GOTERM_MF_FAT	GO:0043176~amine binding	4	0.883002	0.550774	GSS, CHRM1, FASN, SLC19A1	320	95	10564	1.39	1	0.997037	99.9994
Annotation Cluster 53	Enrichment Score: 0.34510823283225656
Category	Term	Count	%	PValue	Genes	List Total	Pop Hits	Pop Total	Fold Enrichment	Bonferroni	Benjamini	FDR
GOTERM_MF_FAT	GO:0030246~carbohydrate binding	13	2.86976	0.154699	GALNT2, LGALS3, LMAN2L, PFKFB1, TLR2, LMAN1, GPCPD1, COL5A3, VEGFB, LYVE1, CLEC3B, MLEC, LAMC2	320	285	10564	1.50583	1	0.950558	91.9182
GOTERM_MF_FAT	GO:0005539~glycosaminoglycan binding	5	1.10375	0.492546	VEGFB, LYVE1, TLR2, LAMC2, COL5A3	320	120	10564	1.37552	1	0.996089	99.9961
GOTERM_MF_FAT	GO:0030247~polysaccharide binding	5	1.10375	0.573956	VEGFB, LYVE1, TLR2, LAMC2, COL5A3	320	133	10564	1.24107	1	0.997543	99.9997
GOTERM_MF_FAT	GO:0001871~pattern binding	5	1.10375	0.573956	VEGFB, LYVE1, TLR2, LAMC2, COL5A3	320	133	10564	1.24107	1	0.997543	99.9997
GOTERM_MF_FAT	GO:0008201~heparin binding	3	0.662252	0.749491	VEGFB, LAMC2, COL5A3	320	88	10564	1.12543	1	0.999486	100
Annotation Cluster 54	Enrichment Score: 0.3382389217562643
Category	Term	Count	%	PValue	Genes	List Total	Pop Hits	Pop Total	Fold Enrichment	Bonferroni	Benjamini	FDR
GOTERM_BP_FAT	GO:0006511~ubiquitin-dependent protein catabolic process	8	1.766	0.390652	CBLC, PSMD14, HSP90B1, CUL7, VCP, USP2, UCHL1, PSMD5	322	205	11017	1.33519	1	0.993834	99.9803
GOTERM_BP_FAT	GO:0043161~proteasomal ubiquitin-dependent protein catabolic process	4	0.883002	0.497447	PSMD14, HSP90B1, VCP, PSMD5	322	91	11017	1.50392	1	0.997206	99.9993
GOTERM_BP_FAT	GO:0010498~proteasomal protein catabolic process	4	0.883002	0.497447	PSMD14, HSP90B1, VCP, PSMD5	322	91	11017	1.50392	1	0.997206	99.9993
Annotation Cluster 55	Enrichment Score: 0.3268175064852591
Category	Term	Count	%	PValue	Genes	List Total	Pop Hits	Pop Total	Fold Enrichment	Bonferroni	Benjamini	FDR
GOTERM_BP_FAT	GO:0000041~transition metal ion transport	5	1.10375	0.115927	SLC39A14, SLC39A13, TCN2, COX17, SLC39A1	322	64	11017	2.67299	1	0.949388	88.0284
GOTERM_BP_FAT	GO:0006829~zinc ion transport	3	0.662252	0.143645	SLC39A14, SLC39A13, SLC39A1	322	23	11017	4.46273	1	0.963852	93.0845
GOTERM_MF_FAT	GO:0015082~di-, tri-valent inorganic cation transmembrane transporter activity	3	0.662252	0.285471	SLC39A14, ATP2A3, SLC39A1	320	35	10564	2.82964	1	0.984982	99.3469
GOTERM_BP_FAT	GO:0015674~di-, tri-valent inorganic cation transport	5	1.10375	0.675791	SLC39A14, ATP2A3, TCN2, FKBP1B, SLC39A1	322	157	11017	1.08963	1	0.99948	100
GOTERM_BP_FAT	GO:0030001~metal ion transport	11	2.42826	0.742871	SLC39A14, ATP1B1, ATP1B3, ATP2A3, SLC39A13, KCNN2, SLC5A6, TCN2, COX17, FKBP1B, SLC39A1	322	403	11017	0.933889	1	0.99978	100
GOTERM_MF_FAT	GO:0022890~inorganic cation transmembrane transporter activity	4	0.883002	0.752422	TCIRG1, SLC39A14, ATP2A3, SLC39A1	320	129	10564	1.02364	1	0.999487	100
GOTERM_BP_FAT	GO:0006811~ion transport	17	3.75276	0.820676	TCIRG1, SLC39A14, ATP1B1, CLCN2, ATP1B3, SLC39A13, TCN2, FKBP1B, SLC16A7, ATP2A3, TOMM40L, KCNN2, SLC5A6, CLCN6, COX17, SLC39A1, ANO10	322	665	11017	0.874651	1	0.999936	100
GOTERM_BP_FAT	GO:0006812~cation transport	12	2.64901	0.831182	TCIRG1, SLC39A14, ATP1B1, ATP1B3, ATP2A3, SLC39A13, KCNN2, SLC5A6, TCN2, COX17, FKBP1B, SLC39A1	322	479	11017	0.857143	1	0.999948	100
GOTERM_MF_FAT	GO:0046873~metal ion transmembrane transporter activity	6	1.3245	0.934437	SLC39A14, ATP2A3, SLC39A13, KCNN2, FKBP1B, SLC39A1	320	284	10564	0.697447	1	0.999997	100
Annotation Cluster 56	Enrichment Score: 0.3252820439472516
Category	Term	Count	%	PValue	Genes	List Total	Pop Hits	Pop Total	Fold Enrichment	Bonferroni	Benjamini	FDR
GOTERM_BP_FAT	GO:0044271~nitrogen compound biosynthetic process	12	2.64901	0.188707	TCIRG1, ALAS1, ATP1B1, ATP1B3, ATP2A3, CDA, ASNSD1, KMO, CDO1, NQO1, NT5E, NMNAT1	322	278	11017	1.47688	1	0.976037	97.2748
GOTERM_BP_FAT	GO:0034404~nucleobase, nucleoside and nucleotide biosynthetic process	8	1.766	0.206452	TCIRG1, ATP1B1, ATP1B3, ATP2A3, CDA, KMO, NT5E, NMNAT1	322	165	11017	1.65887	1	0.98015	98.1382
GOTERM_BP_FAT	GO:0034654~nucleobase, nucleoside, nucleotide and nucleic acid biosynthetic process	8	1.766	0.206452	TCIRG1, ATP1B1, ATP1B3, ATP2A3, CDA, KMO, NT5E, NMNAT1	322	165	11017	1.65887	1	0.98015	98.1382
GOTERM_BP_FAT	GO:0009165~nucleotide biosynthetic process	7	1.54525	0.318429	TCIRG1, ATP1B1, ATP1B3, ATP2A3, KMO, NT5E, NMNAT1	322	159	11017	1.50629	1	0.989537	99.8645
GOTERM_BP_FAT	GO:0006754~ATP biosynthetic process	4	0.883002	0.374199	TCIRG1, ATP1B1, ATP1B3, ATP2A3	322	75	11017	1.82476	1	0.992844	99.9689
GOTERM_MF_FAT	GO:0016887~ATPase activity	11	2.42826	0.39254	RECQL, DNAH10, ATP1B1, LONP2, VCP, ATP1B3, ATP2A3, DNAH1, ABCC1, WRN, HSPD1	320	293	10564	1.23938	1	0.991032	99.9425
GOTERM_MF_FAT	GO:0015662~ATPase activity, coupled to transmembrane movement of ions, phosphorylative mechanism	3	0.662252	0.4173	ATP1B1, ATP1B3, ATP2A3	320	47	10564	2.10718	1	0.993027	99.9692
GOTERM_BP_FAT	GO:0009206~purine ribonucleoside triphosphate biosynthetic process	4	0.883002	0.421546	TCIRG1, ATP1B1, ATP1B3, ATP2A3	322	81	11017	1.68959	1	0.995387	99.992
GOTERM_BP_FAT	GO:0009201~ribonucleoside triphosphate biosynthetic process	4	0.883002	0.429329	TCIRG1, ATP1B1, ATP1B3, ATP2A3	322	82	11017	1.66899	1	0.995631	99.9936
GOTERM_BP_FAT	GO:0009145~purine nucleoside triphosphate biosynthetic process	4	0.883002	0.429329	TCIRG1, ATP1B1, ATP1B3, ATP2A3	322	82	11017	1.66899	1	0.995631	99.9936
GOTERM_BP_FAT	GO:0009150~purine ribonucleotide metabolic process	5	1.10375	0.432351	TCIRG1, ATP1B1, ATP1B3, ATP2A3, NT5E	322	115	11017	1.48758	1	0.995516	99.9942
GOTERM_BP_FAT	GO:0009142~nucleoside triphosphate biosynthetic process	4	0.883002	0.444779	TCIRG1, ATP1B1, ATP1B3, ATP2A3	322	84	11017	1.62925	1	0.996076	99.996
GOTERM_BP_FAT	GO:0046034~ATP metabolic process	4	0.883002	0.490071	TCIRG1, ATP1B1, ATP1B3, ATP2A3	322	90	11017	1.52063	1	0.997132	99.9991
GOTERM_BP_FAT	GO:0009259~ribonucleotide metabolic process	5	1.10375	0.490167	TCIRG1, ATP1B1, ATP1B3, ATP2A3, NT5E	322	124	11017	1.37961	1	0.997064	99.9991
GOTERM_BP_FAT	GO:0006164~purine nucleotide biosynthetic process	5	1.10375	0.502697	TCIRG1, ATP1B1, ATP1B3, ATP2A3, NT5E	322	126	11017	1.35771	1	0.997315	99.9994
GOTERM_BP_FAT	GO:0009152~purine ribonucleotide biosynthetic process	4	0.883002	0.540524	TCIRG1, ATP1B1, ATP1B3, ATP2A3	322	97	11017	1.4109	1	0.997773	99.9998
GOTERM_MF_FAT	GO:0043492~ATPase activity, coupled to movement of substances	4	0.883002	0.543573	ATP1B1, ATP1B3, ATP2A3, ABCC1	320	94	10564	1.40479	1	0.996878	99.9992
GOTERM_MF_FAT	GO:0042626~ATPase activity, coupled to transmembrane movement of substances	4	0.883002	0.543573	ATP1B1, ATP1B3, ATP2A3, ABCC1	320	94	10564	1.40479	1	0.996878	99.9992
GOTERM_BP_FAT	GO:0009205~purine ribonucleoside triphosphate metabolic process	4	0.883002	0.547496	TCIRG1, ATP1B1, ATP1B3, ATP2A3	322	98	11017	1.3965	1	0.997929	99.9999
GOTERM_BP_FAT	GO:0009199~ribonucleoside triphosphate metabolic process	4	0.883002	0.554406	TCIRG1, ATP1B1, ATP1B3, ATP2A3	322	99	11017	1.3824	1	0.998118	99.9999
GOTERM_MF_FAT	GO:0016820~hydrolase activity, acting on acid anhydrides, catalyzing transmembrane movement of substances	4	0.883002	0.557908	ATP1B1, ATP1B3, ATP2A3, ABCC1	320	96	10564	1.37552	1	0.997187	99.9995
GOTERM_MF_FAT	GO:0042625~ATPase activity, coupled to transmembrane movement of ions	3	0.662252	0.571614	ATP1B1, ATP1B3, ATP2A3	320	63	10564	1.57202	1	0.997605	99.9997
GOTERM_BP_FAT	GO:0009144~purine nucleoside triphosphate metabolic process	4	0.883002	0.581409	TCIRG1, ATP1B1, ATP1B3, ATP2A3	322	103	11017	1.32871	1	0.99855	100
GOTERM_BP_FAT	GO:0009260~ribonucleotide biosynthetic process	4	0.883002	0.587997	TCIRG1, ATP1B1, ATP1B3, ATP2A3	322	104	11017	1.31593	1	0.998616	100
GOTERM_MF_FAT	GO:0015405~P-P-bond-hydrolysis-driven transmembrane transporter activity	4	0.883002	0.618951	ATP1B1, ATP1B3, ATP2A3, ABCC1	320	105	10564	1.25762	1	0.998619	99.9999
GOTERM_MF_FAT	GO:0015399~primary active transmembrane transporter activity	4	0.883002	0.618951	ATP1B1, ATP1B3, ATP2A3, ABCC1	320	105	10564	1.25762	1	0.998619	99.9999
GOTERM_BP_FAT	GO:0009141~nucleoside triphosphate metabolic process	4	0.883002	0.626108	TCIRG1, ATP1B1, ATP1B3, ATP2A3	322	110	11017	1.24416	1	0.999129	100
GOTERM_BP_FAT	GO:0006163~purine nucleotide metabolic process	5	1.10375	0.690125	TCIRG1, ATP1B1, ATP1B3, ATP2A3, NT5E	322	160	11017	1.0692	1	0.999553	100
GOTERM_MF_FAT	GO:0042623~ATPase activity, coupled	7	1.54525	0.736888	RECQL, ATP1B1, LONP2, ATP1B3, ATP2A3, ABCC1, WRN	320	240	10564	0.962865	1	0.999541	100
GOTERM_BP_FAT	GO:0015672~monovalent inorganic cation transport	5	1.10375	0.954986	TCIRG1, ATP1B1, ATP1B3, KCNN2, SLC5A6	322	267	11017	0.640717	1	0.999999	100
Annotation Cluster 57	Enrichment Score: 0.32338423532256977
Category	Term	Count	%	PValue	Genes	List Total	Pop Hits	Pop Total	Fold Enrichment	Bonferroni	Benjamini	FDR
GOTERM_BP_FAT	GO:0046164~alcohol catabolic process	4	0.883002	0.334182	ADH4, PFKFB1, MIOX, HIBADH	322	70	11017	1.9551	1	0.990666	99.9094
GOTERM_BP_FAT	GO:0016052~carbohydrate catabolic process	4	0.883002	0.519245	LYVE1, PFKFB1, MIOX, HIBADH	322	94	11017	1.45593	1	0.997417	99.9997
GOTERM_BP_FAT	GO:0044275~cellular carbohydrate catabolic process	3	0.662252	0.617293	PFKFB1, MIOX, HIBADH	322	71	11017	1.44567	1	0.99902	100
Annotation Cluster 58	Enrichment Score: 0.3100189116301399
Category	Term	Count	%	PValue	Genes	List Total	Pop Hits	Pop Total	Fold Enrichment	Bonferroni	Benjamini	FDR
GOTERM_BP_FAT	GO:0051259~protein oligomerization	7	1.54525	0.308163	BCL10, VCP, CASP8, CDA, ACOT13, FAS, CAT	322	157	11017	1.52548	1	0.989046	99.8247
GOTERM_BP_FAT	GO:0065003~macromolecular complex assembly	19	4.19426	0.391327	POLR2H, XPO1, HIST2H2AA3, BCL10, IL2RB, HIST2H2AA4, HSP90AA1, H1FX, HLA-DMA, DGAT1, VCP, CASP8, ACOT13, CDA, AGRN, FAS, CAT, HSPD1, ZNHIT6, COX18	322	569	11017	1.14248	1	0.993746	99.9807
GOTERM_BP_FAT	GO:0006461~protein complex assembly	15	3.31126	0.445909	POLR2H, BCL10, XPO1, IL2RB, HSP90AA1, HLA-DMA, VCP, CASP8, ACOT13, CDA, AGRN, HSPD1, CAT, FAS, COX18	322	452	11017	1.13543	1	0.995949	99.9962
GOTERM_BP_FAT	GO:0070271~protein complex biogenesis	15	3.31126	0.445909	POLR2H, BCL10, XPO1, IL2RB, HSP90AA1, HLA-DMA, VCP, CASP8, ACOT13, CDA, AGRN, HSPD1, CAT, FAS, COX18	322	452	11017	1.13543	1	0.995949	99.9962
GOTERM_BP_FAT	GO:0043933~macromolecular complex subunit organization	19	4.19426	0.512644	POLR2H, XPO1, HIST2H2AA3, BCL10, IL2RB, HIST2H2AA4, HSP90AA1, H1FX, HLA-DMA, DGAT1, VCP, CASP8, ACOT13, CDA, AGRN, FAS, CAT, HSPD1, ZNHIT6, COX18	322	610	11017	1.06569	1	0.997247	99.9996
GOTERM_BP_FAT	GO:0043623~cellular protein complex assembly	5	1.10375	0.586201	XPO1, HSP90AA1, AGRN, HSPD1, COX18	322	140	11017	1.22194	1	0.998604	100
GOTERM_BP_FAT	GO:0034622~cellular macromolecular complex assembly	8	1.766	0.613299	HIST2H2AA3, XPO1, HIST2H2AA4, HSP90AA1, H1FX, AGRN, HSPD1, ZNHIT6, COX18	322	254	11017	1.07762	1	0.998994	100
GOTERM_BP_FAT	GO:0034621~cellular macromolecular complex subunit organization	8	1.766	0.749031	HIST2H2AA3, XPO1, HIST2H2AA4, HSP90AA1, H1FX, AGRN, HSPD1, ZNHIT6, COX18	322	291	11017	0.940599	1	0.99979	100
Annotation Cluster 59	Enrichment Score: 0.3004452618729556
Category	Term	Count	%	PValue	Genes	List Total	Pop Hits	Pop Total	Fold Enrichment	Bonferroni	Benjamini	FDR
GOTERM_BP_FAT	GO:0010553~negative regulation of specific transcription from RNA polymerase II promoter	3	0.662252	0.293362	KDM1A, SMAD7, NCOR2	322	37	11017	2.77413	1	0.986872	99.7476
GOTERM_BP_FAT	GO:0032582~negative regulation of gene-specific transcription	3	0.662252	0.357881	KDM1A, SMAD7, NCOR2	322	43	11017	2.38704	1	0.99233	99.9515
GOTERM_BP_FAT	GO:0032583~regulation of gene-specific transcription	4	0.883002	0.650139	ATF6, KDM1A, SMAD7, NCOR2	322	114	11017	1.2005	1	0.999335	100
GOTERM_BP_FAT	GO:0000122~negative regulation of transcription from RNA polymerase II promoter	7	1.54525	0.669602	KDM1A, HEXIM1, SMAD7, HIVEP1, RARB, STAT3, NCOR2	322	231	11017	1.0368	1	0.999465	100
GOTERM_BP_FAT	GO:0010551~regulation of specific transcription from RNA polymerase II promoter	3	0.662252	0.688347	KDM1A, SMAD7, NCOR2	322	81	11017	1.2672	1	0.999569	100
Annotation Cluster 60	Enrichment Score: 0.2948493485017123
Category	Term	Count	%	PValue	Genes	List Total	Pop Hits	Pop Total	Fold Enrichment	Bonferroni	Benjamini	FDR
GOTERM_BP_FAT	GO:0030203~glycosaminoglycan metabolic process	3	0.662252	0.440245	LYVE1, ITIH4, UGDH	322	51	11017	2.01261	1	0.99587	99.9954
GOTERM_BP_FAT	GO:0006022~aminoglycan metabolic process	3	0.662252	0.534477	LYVE1, ITIH4, UGDH	322	61	11017	1.68267	1	0.997589	99.9998
GOTERM_BP_FAT	GO:0005976~polysaccharide metabolic process	4	0.883002	0.554406	LYVE1, NANS, ITIH4, UGDH	322	99	11017	1.3824	1	0.998118	99.9999
Annotation Cluster 61	Enrichment Score: 0.29206767920490045
Category	Term	Count	%	PValue	Genes	List Total	Pop Hits	Pop Total	Fold Enrichment	Bonferroni	Benjamini	FDR
GOTERM_BP_FAT	GO:0006952~defense response	15	3.31126	0.505115	TCIRG1, B4GALT1, BCL10, GNLY, TLR2, CDO1, PRDX1, STAT3, S100A12, CXCL10, CD55, MYD88, ITIH4, BCL3, DEFB1	322	467	11017	1.09896	1	0.997227	99.9995
GOTERM_BP_FAT	GO:0006954~inflammatory response	9	1.98675	0.5056	B4GALT1, CD55, MYD88, TLR2, ITIH4, CDO1, STAT3, S100A12, CXCL10	322	264	11017	1.1664	1	0.997183	99.9995
GOTERM_BP_FAT	GO:0009611~response to wounding	14	3.09051	0.520715	B4GALT1, GATM, TLR2, ITGA2, LMAN1, CDO1, STAT3, CXCL10, S100A12, LYVE1, CASP3, CD55, MYD88, ITIH4	322	440	11017	1.08864	1	0.99742	99.9997
Annotation Cluster 62	Enrichment Score: 0.28576842166387684
Category	Term	Count	%	PValue	Genes	List Total	Pop Hits	Pop Total	Fold Enrichment	Bonferroni	Benjamini	FDR
GOTERM_BP_FAT	GO:0007160~cell-matrix adhesion	5	1.10375	0.180594	LYVE1, LIMS1, ITGA2, COL5A3, ITGA2B	322	76	11017	2.25094	1	0.978114	96.7652
GOTERM_BP_FAT	GO:0031589~cell-substrate adhesion	5	1.10375	0.229026	LYVE1, LIMS1, ITGA2, COL5A3, ITGA2B	322	84	11017	2.03656	1	0.981829	98.8675
GOTERM_BP_FAT	GO:0016337~cell-cell adhesion	4	0.883002	0.953703	AMIGO3, LIMS1, CLSTN2, CD2	322	216	11017	0.633598	1	0.999999	100
GOTERM_BP_FAT	GO:0007155~cell adhesion	11	2.42826	0.971581	B4GALT1, ARVCF, LYVE1, AMIGO3, LIMS1, CLSTN2, CD2, ITGA2, LAMC2, COL5A3, ITGA2B	322	567	11017	0.663769	1	1	100
GOTERM_BP_FAT	GO:0022610~biological adhesion	11	2.42826	0.972027	B4GALT1, ARVCF, LYVE1, AMIGO3, LIMS1, CLSTN2, CD2, ITGA2, LAMC2, COL5A3, ITGA2B	322	568	11017	0.662601	1	1	100
Annotation Cluster 63	Enrichment Score: 0.28244230649907764
Category	Term	Count	%	PValue	Genes	List Total	Pop Hits	Pop Total	Fold Enrichment	Bonferroni	Benjamini	FDR
GOTERM_BP_FAT	GO:0006508~proteolysis	31	6.84327	0.18658	USP2, THOP1, UCHL1, CASP5, UBE2D4, CASP3, LONP2, CASP4, CUL7, CASP8, PCSK9, PSMD5, PCSK5, CAPNS1, SOCS2, MMP15, HGF, MMP11, XPNPEP2, CBLC, APEH, UBE2O, CD55, HSP90B1, PSMD14, GZMK, BLMH, SENP1, VCP, UBE2W, ASB4	322	866	11017	1.22476	1	0.97649	97.149
GOTERM_BP_FAT	GO:0006511~ubiquitin-dependent protein catabolic process	8	1.766	0.390652	CBLC, PSMD14, HSP90B1, CUL7, VCP, USP2, UCHL1, PSMD5	322	205	11017	1.33519	1	0.993834	99.9803
GOTERM_BP_FAT	GO:0044257~cellular protein catabolic process	16	3.53201	0.528167	SOCS2, USP2, UCHL1, UBE2D4, CBLC, UBE2O, PSMD14, HSP90B1, SENP1, CUL7, VCP, CASP8, PCSK9, UBE2W, PSMD5, ASB4	322	512	11017	1.0692	1	0.9975	99.9998
GOTERM_BP_FAT	GO:0070647~protein modification by small protein conjugation or removal	5	1.10375	0.574768	CBLC, PSMD14, SENP1, VCP, UCHL1	322	138	11017	1.23965	1	0.998481	100
GOTERM_BP_FAT	GO:0030163~protein catabolic process	16	3.53201	0.57856	SOCS2, USP2, UCHL1, UBE2D4, CBLC, UBE2O, PSMD14, HSP90B1, SENP1, CUL7, VCP, CASP8, PCSK9, UBE2W, PSMD5, ASB4	322	528	11017	1.0368	1	0.998511	100
GOTERM_BP_FAT	GO:0051603~proteolysis involved in cellular protein catabolic process	15	3.31126	0.627302	SOCS2, USP2, UCHL1, CBLC, UBE2O, UBE2D4, PSMD14, HSP90B1, SENP1, CUL7, VCP, CASP8, UBE2W, PSMD5, ASB4	322	509	11017	1.00828	1	0.999127	100
GOTERM_BP_FAT	GO:0044265~cellular macromolecule catabolic process	18	3.97351	0.638621	SOCS2, USP2, UCHL1, ISG20, UBE2D4, CBLC, UBE2O, CASP3, PSMD14, HSP90B1, SENP1, CUL7, VCP, CASP8, UBE2W, PCSK9, PSMD5, ASB4	322	620	11017	0.993318	1	0.999245	100
GOTERM_BP_FAT	GO:0043632~modification-dependent macromolecule catabolic process	14	3.09051	0.659139	SOCS2, USP2, UCHL1, CBLC, UBE2O, UBE2D4, PSMD14, HSP90B1, SENP1, VCP, CUL7, UBE2W, PSMD5, ASB4	322	484	11017	0.989669	1	0.999401	100
GOTERM_BP_FAT	GO:0019941~modification-dependent protein catabolic process	14	3.09051	0.659139	SOCS2, USP2, UCHL1, CBLC, UBE2O, UBE2D4, PSMD14, HSP90B1, SENP1, VCP, CUL7, UBE2W, PSMD5, ASB4	322	484	11017	0.989669	1	0.999401	100
GOTERM_BP_FAT	GO:0009057~macromolecule catabolic process	19	4.19426	0.672414	SOCS2, USP2, UCHL1, ISG20, UBE2D4, CBLC, UBE2O, LYVE1, CASP3, PSMD14, HSP90B1, SENP1, CUL7, VCP, CASP8, UBE2W, PCSK9, PSMD5, ASB4	322	669	11017	0.971706	1	0.999469	100
Annotation Cluster 64	Enrichment Score: 0.28197952927394404
Category	Term	Count	%	PValue	Genes	List Total	Pop Hits	Pop Total	Fold Enrichment	Bonferroni	Benjamini	FDR
GOTERM_BP_FAT	GO:0048545~response to steroid hormone stimulus	7	1.54525	0.370367	TNFRSF11B, SOCS2, PFKFB1, CA2, FAS, CDO1, STAT3	322	169	11017	1.41716	1	0.992748	99.9654
GOTERM_BP_FAT	GO:0051384~response to glucocorticoid stimulus	3	0.662252	0.601677	PFKFB1, FAS, CDO1	322	69	11017	1.48758	1	0.998811	100
GOTERM_BP_FAT	GO:0031960~response to corticosteroid stimulus	3	0.662252	0.639831	PFKFB1, FAS, CDO1	322	74	11017	1.38707	1	0.999244	100
Annotation Cluster 65	Enrichment Score: 0.26777873465285107
Category	Term	Count	%	PValue	Genes	List Total	Pop Hits	Pop Total	Fold Enrichment	Bonferroni	Benjamini	FDR
GOTERM_CC_FAT	GO:0005578~proteinaceous extracellular matrix	10	2.20751	0.400736	OGN, TNFRSF11B, LGALS3, LAMC2, AGRN, MMP15, COL5A3, TECTB, MMP11, WNT2B	307	269	10349	1.25316	1	0.945067	99.911
GOTERM_CC_FAT	GO:0031012~extracellular matrix	10	2.20751	0.497289	OGN, TNFRSF11B, LGALS3, LAMC2, AGRN, MMP15, COL5A3, TECTB, MMP11, WNT2B	307	292	10349	1.15446	1	0.96377	99.992
GOTERM_CC_FAT	GO:0044421~extracellular region part	21	4.63576	0.789218	LGALS3, GNLY, MMP15, COL5A3, TCN2, CXCL10, WNT2B, MMP11, DKK3, OGN, TNFRSF11B, SERPINA6, NUCB2, PCSK9, LAMC2, LOXL4, AGRN, HSPD1, CA2, TECTB, PCSK5	307	785	10349	0.901799	1	0.996144	100
Annotation Cluster 66	Enrichment Score: 0.2653509688735303
Category	Term	Count	%	PValue	Genes	List Total	Pop Hits	Pop Total	Fold Enrichment	Bonferroni	Benjamini	FDR
GOTERM_BP_FAT	GO:0030323~respiratory tube development	5	1.10375	0.28024	CLCN2, JMJD6, HS6ST1, PCSK5, HECA	322	92	11017	1.85947	1	0.985881	99.6535
GOTERM_BP_FAT	GO:0030324~lung development	3	0.662252	0.737091	CLCN2, JMJD6, HS6ST1	322	89	11017	1.15329	1	0.99976	100
GOTERM_BP_FAT	GO:0060541~respiratory system development	3	0.662252	0.774276	CLCN2, JMJD6, HS6ST1	322	96	11017	1.0692	1	0.999861	100
Annotation Cluster 67	Enrichment Score: 0.25073010643559035
Category	Term	Count	%	PValue	Genes	List Total	Pop Hits	Pop Total	Fold Enrichment	Bonferroni	Benjamini	FDR
GOTERM_BP_FAT	GO:0001558~regulation of cell growth	8	1.766	0.236144	VEGFB, DAB2, EXTL3, SOCS2, ULK1, ABTB2, CDA, APBB2	322	172	11017	1.59136	1	0.981673	99.0348
GOTERM_BP_FAT	GO:0040008~regulation of growth	12	2.64901	0.273233	VEGFB, DAB2, EXTL3, SOCS2, ULK1, ABTB2, CDA, ACTL6A, WRN, AGRN, APBB2, STAT3	322	304	11017	1.35056	1	0.984824	99.5905
GOTERM_BP_FAT	GO:0030308~negative regulation of cell growth	4	0.883002	0.452443	DAB2, ULK1, CDA, APBB2	322	85	11017	1.61008	1	0.996279	99.9969
GOTERM_BP_FAT	GO:0045792~negative regulation of cell size	4	0.883002	0.490071	DAB2, ULK1, CDA, APBB2	322	90	11017	1.52063	1	0.997132	99.9991
GOTERM_BP_FAT	GO:0045926~negative regulation of growth	4	0.883002	0.568037	DAB2, ULK1, CDA, APBB2	322	101	11017	1.35502	1	0.998447	99.9999
GOTERM_BP_FAT	GO:0000904~cell morphogenesis involved in differentiation	6	1.3245	0.744639	DAB2, NDEL1, ULK1, UCHL1, HGF, APBB2	322	212	11017	0.968329	1	0.999778	100
GOTERM_BP_FAT	GO:0008361~regulation of cell size	5	1.10375	0.774178	DAB2, EXTL3, ULK1, CDA, APBB2	322	180	11017	0.950397	1	0.999864	100
GOTERM_BP_FAT	GO:0032535~regulation of cellular component size	6	1.3245	0.808021	DAB2, EXTL3, LIMA1, ULK1, CDA, APBB2	322	231	11017	0.888683	1	0.999915	100
GOTERM_BP_FAT	GO:0000902~cell morphogenesis	7	1.54525	0.880603	DAB2, LIMS1, NDEL1, ULK1, UCHL1, HGF, APBB2	322	303	11017	0.790429	1	0.999986	100
GOTERM_BP_FAT	GO:0032989~cellular component morphogenesis	7	1.54525	0.932821	DAB2, LIMS1, NDEL1, ULK1, UCHL1, HGF, APBB2	322	338	11017	0.70858	1	0.999998	100
Annotation Cluster 68	Enrichment Score: 0.24839026885028784
Category	Term	Count	%	PValue	Genes	List Total	Pop Hits	Pop Total	Fold Enrichment	Bonferroni	Benjamini	FDR
GOTERM_BP_FAT	GO:0016481~negative regulation of transcription	14	3.09051	0.394193	SBNO2, SMAD7, CBY1, STAT3, FOXN3, KDM1A, HEXIM1, BCL3, PER1, HIVEP1, RARB, CUX2, NCOR2, SUDS3	322	402	11017	1.19154	1	0.993886	99.9822
GOTERM_BP_FAT	GO:0045892~negative regulation of transcription, DNA-dependent	11	2.42826	0.420706	KDM1A, SBNO2, HEXIM1, SMAD7, HIVEP1, RARB, CBY1, CUX2, FOXN3, STAT3, NCOR2	322	311	11017	1.21015	1	0.995441	99.9918
GOTERM_BP_FAT	GO:0051253~negative regulation of RNA metabolic process	11	2.42826	0.435304	KDM1A, SBNO2, HEXIM1, SMAD7, HIVEP1, RARB, CBY1, CUX2, FOXN3, STAT3, NCOR2	322	315	11017	1.19478	1	0.995624	99.9947
GOTERM_BP_FAT	GO:0045934~negative regulation of nucleobase, nucleoside, nucleotide and nucleic acid metabolic process	15	3.31126	0.445909	SBNO2, SMAD7, CBY1, STAT3, FOXN3, KDM1A, HEXIM1, BCL3, CDA, PER1, HIVEP1, RARB, CUX2, NCOR2, SUDS3	322	452	11017	1.13543	1	0.995949	99.9962
GOTERM_BP_FAT	GO:0051172~negative regulation of nitrogen compound metabolic process	15	3.31126	0.46247	SBNO2, SMAD7, CBY1, STAT3, FOXN3, KDM1A, HEXIM1, BCL3, CDA, PER1, HIVEP1, RARB, CUX2, NCOR2, SUDS3	322	457	11017	1.12301	1	0.996612	99.9977
GOTERM_BP_FAT	GO:0010629~negative regulation of gene expression	14	3.09051	0.533555	SBNO2, SMAD7, CBY1, STAT3, FOXN3, KDM1A, HEXIM1, BCL3, PER1, HIVEP1, RARB, CUX2, NCOR2, SUDS3	322	444	11017	1.07883	1	0.997608	99.9998
GOTERM_BP_FAT	GO:0010558~negative regulation of macromolecule biosynthetic process	14	3.09051	0.659139	SBNO2, SMAD7, CBY1, STAT3, FOXN3, KDM1A, HEXIM1, BCL3, PER1, HIVEP1, RARB, CUX2, NCOR2, SUDS3	322	484	11017	0.989669	1	0.999401	100
GOTERM_BP_FAT	GO:0000122~negative regulation of transcription from RNA polymerase II promoter	7	1.54525	0.669602	KDM1A, HEXIM1, SMAD7, HIVEP1, RARB, STAT3, NCOR2	322	231	11017	1.0368	1	0.999465	100
GOTERM_BP_FAT	GO:0031327~negative regulation of cellular biosynthetic process	14	3.09051	0.693044	SBNO2, SMAD7, CBY1, STAT3, FOXN3, KDM1A, HEXIM1, BCL3, PER1, HIVEP1, RARB, CUX2, NCOR2, SUDS3	322	496	11017	0.965726	1	0.999569	100
GOTERM_BP_FAT	GO:0009890~negative regulation of biosynthetic process	14	3.09051	0.72232	SBNO2, SMAD7, CBY1, STAT3, FOXN3, KDM1A, HEXIM1, BCL3, PER1, HIVEP1, RARB, CUX2, NCOR2, SUDS3	322	507	11017	0.944773	1	0.999687	100
GOTERM_MF_FAT	GO:0016564~transcription repressor activity	8	1.766	0.75316	KDM1A, SBNO2, HEXIM1, HIVEP1, CUX2, FOXN3, NCOR2, TOB1	320	282	10564	0.936525	1	0.999463	100
GOTERM_BP_FAT	GO:0010605~negative regulation of macromolecule metabolic process	17	3.75276	0.790963	SBNO2, SMAD7, CBY1, FOXN3, STAT3, KDM1A, PSMD14, HEXIM1, BCL3, PCSK9, PER1, HIVEP1, RARB, CUX2, PSMD5, NCOR2, SUDS3	322	649	11017	0.896214	1	0.999885	100
Annotation Cluster 69	Enrichment Score: 0.23683143744661336
Category	Term	Count	%	PValue	Genes	List Total	Pop Hits	Pop Total	Fold Enrichment	Bonferroni	Benjamini	FDR
GOTERM_CC_FAT	GO:0030286~dynein complex	3	0.662252	0.15746	DNAH10, DYNLL1, DNAH1	307	24	10349	4.21376	1	0.860976	90.465
GOTERM_CC_FAT	GO:0005875~microtubule associated complex	5	1.10375	0.21778	DNAH10, HAUS6, NDEL1, DYNLL1, DNAH1	307	81	10349	2.08087	1	0.869869	96.5582
GOTERM_BP_FAT	GO:0007018~microtubule-based movement	4	0.883002	0.497447	DNAH10, NDEL1, UCHL1, DNAH1	322	91	11017	1.50392	1	0.997206	99.9993
GOTERM_MF_FAT	GO:0003777~microtubule motor activity	3	0.662252	0.580224	DNAH10, DYNLL1, DNAH1	320	64	10564	1.54746	1	0.997639	99.9998
GOTERM_MF_FAT	GO:0003774~motor activity	4	0.883002	0.707384	DNAH10, DYNLL1, DNAH1, MYH7B	320	120	10564	1.10042	1	0.999386	100
GOTERM_CC_FAT	GO:0005813~centrosome	6	1.3245	0.709729	HAUS6, NDEL1, LITAF, USP2, MARCKS, WRN	307	200	10349	1.0113	1	0.989459	100
GOTERM_BP_FAT	GO:0007017~microtubule-based process	6	1.3245	0.737154	DNAH10, HAUS6, NDEL1, DYNLL1, UCHL1, DNAH1	322	210	11017	0.977551	1	0.999754	100
GOTERM_CC_FAT	GO:0005819~spindle	4	0.883002	0.748978	HAUS6, NDEL1, MAPK14, SKA2	307	131	10349	1.02932	1	0.993156	100
GOTERM_CC_FAT	GO:0005815~microtubule organizing center	6	1.3245	0.793825	HAUS6, NDEL1, LITAF, USP2, MARCKS, WRN	307	223	10349	0.906998	1	0.996232	100
GOTERM_CC_FAT	GO:0005874~microtubule	6	1.3245	0.793825	DNAH10, HAUS6, NDEL1, DYNLL1, DNAH1, SKA2	307	223	10349	0.906998	1	0.996232	100
GOTERM_CC_FAT	GO:0015630~microtubule cytoskeleton	11	2.42826	0.893248	DNAH10, HAUS6, NDEL1, DYNLL1, LITAF, USP2, MAPK14, DNAH1, SKA2, MARCKS, WRN	307	469	10349	0.790642	1	0.999298	100
GOTERM_CC_FAT	GO:0044430~cytoskeletal part	17	3.75276	0.93174	DNAH10, HAUS6, LIMA1, LITAF, SEPT1, USP2, MPDZ, DNAH1, WRN, NDEL1, DYNLL1, MAPK14, CHRM1, MARCKS, SKA2, IFFO1, MYH7B	307	742	10349	0.772334	1	0.999723	100
Annotation Cluster 70	Enrichment Score: 0.2327540623366541
Category	Term	Count	%	PValue	Genes	List Total	Pop Hits	Pop Total	Fold Enrichment	Bonferroni	Benjamini	FDR
GOTERM_CC_FAT	GO:0000776~kinetochore	4	0.883002	0.334356	XPO1, NDEL1, SKA2, NUP43	307	69	10349	1.95421	1	0.935526	99.6238
GOTERM_CC_FAT	GO:0000777~condensed chromosome kinetochore	3	0.662252	0.447782	NDEL1, SKA2, NUP43	307	51	10349	1.98295	1	0.953687	99.971
GOTERM_CC_FAT	GO:0000779~condensed chromosome, centromeric region	3	0.662252	0.515299	NDEL1, SKA2, NUP43	307	58	10349	1.74363	1	0.965187	99.9952
GOTERM_CC_FAT	GO:0000775~chromosome, centromeric region	4	0.883002	0.578157	XPO1, NDEL1, SKA2, NUP43	307	101	10349	1.33505	1	0.976664	99.9993
GOTERM_CC_FAT	GO:0044427~chromosomal part	10	2.20751	0.601458	PTGES3, HIST2H2AA3, XPO1, HIST2H2AA4, NDEL1, SYCE2, H1FX, SKA2, TMPO, NUP43, SUDS3	307	318	10349	1.06007	1	0.980877	99.9997
GOTERM_BP_FAT	GO:0007059~chromosome segregation	3	0.662252	0.639831	NDEL1, SKA2, NUP43	322	74	11017	1.38707	1	0.999244	100
GOTERM_CC_FAT	GO:0000793~condensed chromosome	4	0.883002	0.677259	NDEL1, SYCE2, SKA2, NUP43	307	117	10349	1.15248	1	0.987579	100
GOTERM_CC_FAT	GO:0005694~chromosome	10	2.20751	0.807041	PTGES3, HIST2H2AA3, XPO1, HIST2H2AA4, NDEL1, SYCE2, H1FX, SKA2, TMPO, NUP43, SUDS3	307	384	10349	0.877867	1	0.996844	100
GOTERM_CC_FAT	GO:0000785~chromatin	4	0.883002	0.856863	HIST2H2AA3, HIST2H2AA4, H1FX, TMPO, SUDS3	307	160	10349	0.842752	1	0.998475	100
Annotation Cluster 71	Enrichment Score: 0.22615480765316426
Category	Term	Count	%	PValue	Genes	List Total	Pop Hits	Pop Total	Fold Enrichment	Bonferroni	Benjamini	FDR
GOTERM_CC_FAT	GO:0005635~nuclear envelope	8	1.766	0.311937	ATF6, XPO1, HTATIP2, NDEL1, NUCB2, TMPO, NUP43, MVP	307	186	10349	1.4499	1	0.934385	99.4074
GOTERM_CC_FAT	GO:0046930~pore complex	4	0.883002	0.462077	XPO1, TOMM40L, NUP43, MVP	307	85	10349	1.58636	1	0.955739	99.9798
GOTERM_BP_FAT	GO:0051028~mRNA transport	3	0.662252	0.609544	XPO1, NUP43, MVP	322	70	11017	1.46633	1	0.998947	100
GOTERM_CC_FAT	GO:0005643~nuclear pore	3	0.662252	0.609815	XPO1, NUP43, MVP	307	69	10349	1.46566	1	0.980798	99.9998
GOTERM_BP_FAT	GO:0050657~nucleic acid transport	3	0.662252	0.681759	XPO1, NUP43, MVP	322	80	11017	1.28304	1	0.999517	100
GOTERM_BP_FAT	GO:0050658~RNA transport	3	0.662252	0.681759	XPO1, NUP43, MVP	322	80	11017	1.28304	1	0.999517	100
GOTERM_BP_FAT	GO:0051236~establishment of RNA localization	3	0.662252	0.681759	XPO1, NUP43, MVP	322	80	11017	1.28304	1	0.999517	100
GOTERM_BP_FAT	GO:0006403~RNA localization	3	0.662252	0.701187	XPO1, NUP43, MVP	322	83	11017	1.23666	1	0.999629	100
GOTERM_BP_FAT	GO:0015931~nucleobase, nucleoside, nucleotide and nucleic acid transport	3	0.662252	0.774276	XPO1, NUP43, MVP	322	96	11017	1.0692	1	0.999861	100
Annotation Cluster 72	Enrichment Score: 0.22516159564312596
Category	Term	Count	%	PValue	Genes	List Total	Pop Hits	Pop Total	Fold Enrichment	Bonferroni	Benjamini	FDR
GOTERM_BP_FAT	GO:0043281~regulation of caspase activity	3	0.662252	0.569021	VCP, HSPA5, HSPD1	322	65	11017	1.57912	1	0.998436	99.9999
GOTERM_BP_FAT	GO:0052548~regulation of endopeptidase activity	3	0.662252	0.593691	VCP, HSPA5, HSPD1	322	68	11017	1.50945	1	0.998721	100
GOTERM_BP_FAT	GO:0052547~regulation of peptidase activity	3	0.662252	0.624924	VCP, HSPA5, HSPD1	322	72	11017	1.4256	1	0.999131	100
Annotation Cluster 73	Enrichment Score: 0.21390051216762557
Category	Term	Count	%	PValue	Genes	List Total	Pop Hits	Pop Total	Fold Enrichment	Bonferroni	Benjamini	FDR
GOTERM_BP_FAT	GO:0051345~positive regulation of hydrolase activity	6	1.3245	0.489905	NDEL1, VCP, CHRM1, ITGA2, WRN, HSPD1	322	158	11017	1.29928	1	0.997195	99.9991
GOTERM_BP_FAT	GO:0051336~regulation of hydrolase activity	10	2.20751	0.49404	FICD, NDEL1, VCP, ACAP1, CHRM1, ITGA2, WRN, HSPA5, HSPD1, FKBP1B	322	292	11017	1.17172	1	0.997182	99.9992
GOTERM_BP_FAT	GO:0044093~positive regulation of molecular function	15	3.31126	0.656138	BCL10, PFKFB1, TLR2, ITGA2, WRN, HGF, SERINC2, PSMD14, NDEL1, MYD88, VCP, CHRM1, HSPD1, PSMD5, CAT	322	519	11017	0.988852	1	0.99938	100
GOTERM_BP_FAT	GO:0043085~positive regulation of catalytic activity	11	2.42826	0.878069	SERINC2, PSMD14, NDEL1, VCP, CHRM1, PFKFB1, ITGA2, WRN, HGF, PSMD5, HSPD1	322	466	11017	0.807633	1	0.999985	100
Annotation Cluster 74	Enrichment Score: 0.20662172124282469
Category	Term	Count	%	PValue	Genes	List Total	Pop Hits	Pop Total	Fold Enrichment	Bonferroni	Benjamini	FDR
GOTERM_BP_FAT	GO:0015718~monocarboxylic acid transport	3	0.662252	0.430251	SLC16A7, PLIN2, SLC5A6	322	50	11017	2.05286	1	0.995586	99.9938
GOTERM_BP_FAT	GO:0046942~carboxylic acid transport	4	0.883002	0.74451	SLC16A7, PLIN2, SLC5A6, SLC19A1	322	132	11017	1.0368	1	0.999783	100
GOTERM_BP_FAT	GO:0015849~organic acid transport	4	0.883002	0.749105	SLC16A7, PLIN2, SLC5A6, SLC19A1	322	133	11017	1.029	1	0.999785	100
Annotation Cluster 75	Enrichment Score: 0.19383933143525434
Category	Term	Count	%	PValue	Genes	List Total	Pop Hits	Pop Total	Fold Enrichment	Bonferroni	Benjamini	FDR
GOTERM_MF_FAT	GO:0046914~transition metal ion binding	70	15.4525	0.3576	LIMA1, ILKAP, THOP1, ZNF829, ISG20, P4HA2, PLOD2, ZFYVE16, MIOX, LOXL4, CAT, RARB, ANKZF1, NT5E, COX17, SEC23A, ZNF546, NUDT4, NUDT12, CA12, ZNF501, ZUFSP, MMP15, CDO1, TCN2, MMP11, ADO, TRIM35, ACAP1, ZFAND2A, PDE9A, CA2, ZNHIT6, ZNF438, NMNAT1, XDH, POLR2H, SLC39A14, ZFAND5, GALNT2, EXTL3, LIMS1, ZFP64, ZBTB10, SLC39A13, NOB1, ADH4, FASN, CDA, THAP2, TES, SLC39A1, DTX4, B4GALT1, ESRRA, KLF9, FA…	320	2185	10564	1.05761	1	0.992424	99.8672
GOTERM_MF_FAT	GO:0046872~metal ion binding	99	21.8543	0.674522	ILKAP, ATP1B1, ATP1B3, THOP1, ZNF829, FDFT1, ISG20, PLOD2, MIOX, RARB, ANKZF1, CAPNS1, POLH, NUDT12, NUDT4, CA12, ZNF501, ZUFSP, TCN2, CDO1, PGM3, TRIM35, ACAP1, ZNHIT6, ZNF438, ITGA2B, NMNAT1, XDH, ZFAND5, EXTL3, CRELD2, PPP2R3A, ADHFE1, ENTPD7, CDA, B4GALT1, ESRRA, KLF9, ITGA2, S100A10, CSRP1, CRYZ, S100A12, CBLC, ATP2A3, ZNF318, HIVEP1, IDI1, LIMA1, CLSTN2, P4HA2, ZFYVE16, EEF2K, LOXL4, CAT, N…	320	3353	10564	0.97472	1	0.999314	100
GOTERM_MF_FAT	GO:0043167~ion binding	101	22.2958	0.694252	ILKAP, ATP1B1, ATP1B3, THOP1, ZNF829, FDFT1, ISG20, PLOD2, MIOX, RARB, ANKZF1, CAPNS1, POLH, NUDT12, NUDT4, CA12, ZNF501, ZUFSP, TCN2, CDO1, PGM3, TRIM35, ACAP1, ZNHIT6, ZNF438, ITGA2B, NMNAT1, XDH, ZFAND5, EXTL3, CRELD2, CLCN2, PPP2R3A, ADHFE1, ENTPD7, CDA, B4GALT1, ESRRA, KLF9, ITGA2, S100A10, CSRP1, CRYZ, S100A12, CBLC, ATP2A3, ZNF318, HIVEP1, CLCN6, IDI1, LIMA1, CLSTN2, P4HA2, ZFYVE16, EEF2K,…	320	3435	10564	0.970673	1	0.999431	100
GOTERM_MF_FAT	GO:0043169~cation binding	99	21.8543	0.718122	ILKAP, ATP1B1, ATP1B3, THOP1, ZNF829, FDFT1, ISG20, PLOD2, MIOX, RARB, ANKZF1, CAPNS1, POLH, NUDT12, NUDT4, CA12, ZNF501, ZUFSP, TCN2, CDO1, PGM3, TRIM35, ACAP1, ZNHIT6, ZNF438, ITGA2B, NMNAT1, XDH, ZFAND5, EXTL3, CRELD2, PPP2R3A, ADHFE1, ENTPD7, CDA, B4GALT1, ESRRA, KLF9, ITGA2, S100A10, CSRP1, CRYZ, S100A12, CBLC, ATP2A3, ZNF318, HIVEP1, IDI1, LIMA1, CLSTN2, P4HA2, ZFYVE16, EEF2K, LOXL4, CAT, N…	320	3387	10564	0.964936	1	0.999438	100
GOTERM_MF_FAT	GO:0008270~zinc ion binding	47	10.3753	0.892677	POLR2H, SLC39A14, ZFAND5, LIMA1, LIMS1, ZFP64, ZBTB10, THOP1, SLC39A13, NOB1, ZNF829, ADH4, ZFYVE16, FASN, CDA, RARB, THAP2, ANKZF1, NT5E, TES, SLC39A1, SEC23A, DTX4, ZNF546, ESRRA, KLF9, CA12, ZNF501, ZNF667, ZUFSP, CSRP1, MMP15, CRYZ, S100A12, MMP11, PLEKHF1, CBLC, TRIM35, PSMD14, ACAP1, ZFAND2A, HIVEP1, ZNF318, CA2, ZNHIT6, ZNF438, NMNAT1	320	1775	10564	0.874134	1	0.999976	100
Annotation Cluster 76	Enrichment Score: 0.18811362847027005
Category	Term	Count	%	PValue	Genes	List Total	Pop Hits	Pop Total	Fold Enrichment	Bonferroni	Benjamini	FDR
GOTERM_MF_FAT	GO:0008308~voltage-gated anion channel activity	3	0.662252	0.0736925	CLCN2, TOMM40L, CLCN6	320	15	10564	6.6025	1	0.846931	68.2024
GOTERM_MF_FAT	GO:0005253~anion channel activity	4	0.883002	0.2881	CLCN2, TOMM40L, CLCN6, ANO10	320	62	10564	2.12984	1	0.984484	99.382
GOTERM_MF_FAT	GO:0005254~chloride channel activity	3	0.662252	0.517306	CLCN2, CLCN6, ANO10	320	57	10564	1.7375	1	0.996327	99.9982
GOTERM_MF_FAT	GO:0031404~chloride ion binding	3	0.662252	0.535908	CLCN2, CLCN6, ANO10	320	59	10564	1.6786	1	0.996896	99.999
GOTERM_MF_FAT	GO:0043168~anion binding	3	0.662252	0.644518	CLCN2, CLCN6, ANO10	320	72	10564	1.37552	1	0.999008	100
GOTERM_BP_FAT	GO:0006820~anion transport	4	0.883002	0.710467	CLCN2, SLC16A7, TOMM40L, CLCN6	322	125	11017	1.09486	1	0.999657	100
GOTERM_MF_FAT	GO:0008509~anion transmembrane transporter activity	4	0.883002	0.723053	CLCN2, TOMM40L, CLCN6, ANO10	320	123	10564	1.07358	1	0.999459	100
GOTERM_MF_FAT	GO:0022836~gated channel activity	5	1.10375	0.95636	CLCN2, TOMM40L, KCNN2, CLCN6, FKBP1B	320	259	10564	0.637307	1	0.999999	100
GOTERM_MF_FAT	GO:0005244~voltage-gated ion channel activity	3	0.662252	0.957908	CLCN2, TOMM40L, CLCN6	320	161	10564	0.61514	1	0.999999	100
GOTERM_MF_FAT	GO:0022832~voltage-gated channel activity	3	0.662252	0.957908	CLCN2, TOMM40L, CLCN6	320	161	10564	0.61514	1	0.999999	100
GOTERM_CC_FAT	GO:0034702~ion channel complex	3	0.662252	0.965288	CLCN2, FKBP1B, ANO10	307	172	10349	0.587967	1	0.999932	100
GOTERM_MF_FAT	GO:0005216~ion channel activity	6	1.3245	0.971277	CLCN2, TOMM40L, KCNN2, CLCN6, FKBP1B, ANO10	320	326	10564	0.607592	1	1	100
GOTERM_MF_FAT	GO:0022838~substrate specific channel activity	6	1.3245	0.977084	CLCN2, TOMM40L, KCNN2, CLCN6, FKBP1B, ANO10	320	337	10564	0.58776	1	1	100
GOTERM_MF_FAT	GO:0015267~channel activity	6	1.3245	0.981003	CLCN2, TOMM40L, KCNN2, CLCN6, FKBP1B, ANO10	320	346	10564	0.572471	1	1	100
GOTERM_MF_FAT	GO:0022803~passive transmembrane transporter activity	6	1.3245	0.981003	CLCN2, TOMM40L, KCNN2, CLCN6, FKBP1B, ANO10	320	346	10564	0.572471	1	1	100
Annotation Cluster 77	Enrichment Score: 0.18515176003682018
Category	Term	Count	%	PValue	Genes	List Total	Pop Hits	Pop Total	Fold Enrichment	Bonferroni	Benjamini	FDR
GOTERM_BP_FAT	GO:0043009~chordate embryonic development	9	1.98675	0.63617	BCL10, KDM1A, ZFAND5, DAB2, LIMS1, NDEL1, TEAD4, CASP8, PCSK5	322	296	11017	1.0403	1	0.999227	100
GOTERM_BP_FAT	GO:0009792~embryonic development ending in birth or egg hatching	9	1.98675	0.647379	BCL10, KDM1A, ZFAND5, DAB2, LIMS1, NDEL1, TEAD4, CASP8, PCSK5	322	299	11017	1.02986	1	0.999315	100
GOTERM_BP_FAT	GO:0001701~in utero embryonic development	5	1.10375	0.675791	KDM1A, ZFAND5, DAB2, NDEL1, TEAD4	322	157	11017	1.08963	1	0.99948	100
Annotation Cluster 78	Enrichment Score: 0.18135408628078548
Category	Term	Count	%	PValue	Genes	List Total	Pop Hits	Pop Total	Fold Enrichment	Bonferroni	Benjamini	FDR
GOTERM_BP_FAT	GO:0048592~eye morphogenesis	3	0.662252	0.51651	FSCN2, RARB, STAT3	322	59	11017	1.73971	1	0.997358	99.9996
GOTERM_BP_FAT	GO:0001654~eye development	4	0.883002	0.600972	FSCN2, JMJD6, RARB, STAT3	322	106	11017	1.29111	1	0.998825	100
GOTERM_BP_FAT	GO:0007423~sensory organ development	4	0.883002	0.920459	FSCN2, JMJD6, RARB, STAT3	322	191	11017	0.71653	1	0.999997	100
Annotation Cluster 79	Enrichment Score: 0.1783487220689311
Category	Term	Count	%	PValue	Genes	List Total	Pop Hits	Pop Total	Fold Enrichment	Bonferroni	Benjamini	FDR
GOTERM_BP_FAT	GO:0009101~glycoprotein biosynthetic process	5	1.10375	0.597455	B4GALT1, GALNT2, B3GNT4, HS6ST1, GAL3ST1	322	142	11017	1.20473	1	0.998776	100
GOTERM_BP_FAT	GO:0006486~protein amino acid glycosylation	4	0.883002	0.650139	B4GALT1, GALNT2, B3GNT4, GAL3ST1	322	114	11017	1.2005	1	0.999335	100
GOTERM_BP_FAT	GO:0043413~biopolymer glycosylation	4	0.883002	0.650139	B4GALT1, GALNT2, B3GNT4, GAL3ST1	322	114	11017	1.2005	1	0.999335	100
GOTERM_BP_FAT	GO:0070085~glycosylation	4	0.883002	0.650139	B4GALT1, GALNT2, B3GNT4, GAL3ST1	322	114	11017	1.2005	1	0.999335	100
GOTERM_BP_FAT	GO:0009100~glycoprotein metabolic process	5	1.10375	0.781505	B4GALT1, GALNT2, B3GNT4, HS6ST1, GAL3ST1	322	182	11017	0.939953	1	0.999869	100
Annotation Cluster 80	Enrichment Score: 0.161249429037489
Category	Term	Count	%	PValue	Genes	List Total	Pop Hits	Pop Total	Fold Enrichment	Bonferroni	Benjamini	FDR
GOTERM_BP_FAT	GO:0031398~positive regulation of protein ubiquitination	4	0.883002	0.350224	BCL10, PSMD14, SMAD7, PSMD5	322	72	11017	1.90079	1	0.991703	99.9405
GOTERM_BP_FAT	GO:0031396~regulation of protein ubiquitination	4	0.883002	0.467638	BCL10, PSMD14, SMAD7, PSMD5	322	87	11017	1.57307	1	0.996735	99.9981
GOTERM_BP_FAT	GO:0051352~negative regulation of ligase activity	3	0.662252	0.507356	PSMD14, SMAD7, PSMD5	322	58	11017	1.7697	1	0.997198	99.9995
GOTERM_BP_FAT	GO:0051444~negative regulation of ubiquitin-protein ligase activity	3	0.662252	0.507356	PSMD14, SMAD7, PSMD5	322	58	11017	1.7697	1	0.997198	99.9995
GOTERM_BP_FAT	GO:0031397~negative regulation of protein ubiquitination	3	0.662252	0.569021	PSMD14, SMAD7, PSMD5	322	65	11017	1.57912	1	0.998436	99.9999
GOTERM_BP_FAT	GO:0051438~regulation of ubiquitin-protein ligase activity	3	0.662252	0.593691	PSMD14, SMAD7, PSMD5	322	68	11017	1.50945	1	0.998721	100
GOTERM_BP_FAT	GO:0051340~regulation of ligase activity	3	0.662252	0.617293	PSMD14, SMAD7, PSMD5	322	71	11017	1.44567	1	0.99902	100
GOTERM_BP_FAT	GO:0032270~positive regulation of cellular protein metabolic process	6	1.3245	0.705631	BCL10, PSMD14, SMAD7, BCL3, ITGA2, PSMD5	322	202	11017	1.01627	1	0.999646	100
GOTERM_BP_FAT	GO:0051247~positive regulation of protein metabolic process	6	1.3245	0.737154	BCL10, PSMD14, SMAD7, BCL3, ITGA2, PSMD5	322	210	11017	0.977551	1	0.999754	100
GOTERM_BP_FAT	GO:0031400~negative regulation of protein modification process	3	0.662252	0.827409	PSMD14, SMAD7, PSMD5	322	108	11017	0.950397	1	0.999942	100
GOTERM_BP_FAT	GO:0031401~positive regulation of protein modification process	4	0.883002	0.855654	BCL10, PSMD14, SMAD7, PSMD5	322	162	11017	0.844797	1	0.999971	100
GOTERM_BP_FAT	GO:0010608~posttranscriptional regulation of gene expression	4	0.883002	0.922127	SMAD7, BCL3, ITGA2, HSPD1	322	192	11017	0.712798	1	0.999997	100
GOTERM_BP_FAT	GO:0032269~negative regulation of cellular protein metabolic process	3	0.662252	0.949992	PSMD14, SMAD7, PSMD5	322	160	11017	0.641518	1	0.999999	100
GOTERM_BP_FAT	GO:0051248~negative regulation of protein metabolic process	3	0.662252	0.955828	PSMD14, SMAD7, PSMD5	322	165	11017	0.622078	1	0.999999	100
GOTERM_BP_FAT	GO:0031399~regulation of protein modification process	4	0.883002	0.984144	BCL10, PSMD14, SMAD7, PSMD5	322	263	11017	0.520369	1	1	100
GOTERM_BP_FAT	GO:0032268~regulation of cellular protein metabolic process	7	1.54525	0.985928	BCL10, PSMD14, SMAD7, PCSK9, BCL3, ITGA2, PSMD5	322	423	11017	0.566194	1	1	100
Annotation Cluster 81	Enrichment Score: 0.15818350608911472
Category	Term	Count	%	PValue	Genes	List Total	Pop Hits	Pop Total	Fold Enrichment	Bonferroni	Benjamini	FDR
GOTERM_BP_FAT	GO:0051170~nuclear import	4	0.883002	0.421546	XPO1, HTATIP2, BCL3, TOB1	322	81	11017	1.68959	1	0.995387	99.992
GOTERM_BP_FAT	GO:0006606~protein import into nucleus	3	0.662252	0.675059	XPO1, BCL3, TOB1	322	79	11017	1.29928	1	0.999485	100
GOTERM_BP_FAT	GO:0006605~protein targeting	6	1.3245	0.68892	PACS1, XPO1, LONP2, ZFYVE16, BCL3, TOB1	322	198	11017	1.0368	1	0.999563	100
GOTERM_BP_FAT	GO:0034504~protein localization in nucleus	3	0.662252	0.719621	XPO1, BCL3, TOB1	322	86	11017	1.19352	1	0.999691	100
GOTERM_BP_FAT	GO:0033365~protein localization in organelle	4	0.883002	0.74451	PACS1, XPO1, BCL3, TOB1	322	132	11017	1.0368	1	0.999783	100
GOTERM_BP_FAT	GO:0006913~nucleocytoplasmic transport	4	0.883002	0.766824	XPO1, HTATIP2, BCL3, TOB1	322	137	11017	0.998957	1	0.999847	100
GOTERM_BP_FAT	GO:0051169~nuclear transport	4	0.883002	0.775296	XPO1, HTATIP2, BCL3, TOB1	322	139	11017	0.984584	1	0.999857	100
GOTERM_BP_FAT	GO:0017038~protein import	3	0.662252	0.869037	XPO1, BCL3, TOB1	322	120	11017	0.855357	1	0.99998	100
Annotation Cluster 82	Enrichment Score: 0.1484725431895765
Category	Term	Count	%	PValue	Genes	List Total	Pop Hits	Pop Total	Fold Enrichment	Bonferroni	Benjamini	FDR
GOTERM_BP_FAT	GO:0046907~intracellular transport	18	3.97351	0.540791	STON2, PACS1, SEC23A, XPO1, HSP90AA1, HTATIP2, NUDT4, LMAN2L, UCHL1, LMAN1, FKBP1B, LONP2, NDEL1, VCP, ZFYVE16, PCSK9, BCL3, TOB1	322	585	11017	1.05275	1	0.997731	99.9998
GOTERM_BP_FAT	GO:0006605~protein targeting	6	1.3245	0.68892	PACS1, XPO1, LONP2, ZFYVE16, BCL3, TOB1	322	198	11017	1.0368	1	0.999563	100
GOTERM_BP_FAT	GO:0033365~protein localization in organelle	4	0.883002	0.74451	PACS1, XPO1, BCL3, TOB1	322	132	11017	1.0368	1	0.999783	100
GOTERM_BP_FAT	GO:0034613~cellular protein localization	10	2.20751	0.767217	SEC23A, PACS1, STON2, XPO1, LONP2, VCP, ZFYVE16, BCL3, COX18, TOB1	322	374	11017	0.91482	1	0.999845	100
GOTERM_BP_FAT	GO:0070727~cellular macromolecule localization	10	2.20751	0.77519	SEC23A, PACS1, STON2, XPO1, LONP2, VCP, ZFYVE16, BCL3, COX18, TOB1	322	377	11017	0.907541	1	0.99986	100
GOTERM_BP_FAT	GO:0006886~intracellular protein transport	9	1.98675	0.779415	SEC23A, PACS1, STON2, XPO1, LONP2, VCP, ZFYVE16, BCL3, TOB1	322	340	11017	0.905672	1	0.999865	100
Annotation Cluster 83	Enrichment Score: 0.14623113214040173
Category	Term	Count	%	PValue	Genes	List Total	Pop Hits	Pop Total	Fold Enrichment	Bonferroni	Benjamini	FDR
GOTERM_BP_FAT	GO:0045893~positive regulation of transcription, DNA-dependent	14	3.09051	0.475889	BCL10, ESRRA, FOXO1, NFYB, SKAP1, STAT3, ATF6, NPAS2, MAPK14, DYRK1B, TEAD4, BCL3, AGRN, RARB	322	427	11017	1.12178	1	0.99686	99.9985
GOTERM_BP_FAT	GO:0051254~positive regulation of RNA metabolic process	14	3.09051	0.48019	BCL10, ESRRA, FOXO1, NFYB, SKAP1, STAT3, ATF6, NPAS2, MAPK14, DYRK1B, TEAD4, BCL3, AGRN, RARB	322	430	11017	1.11395	1	0.99693	99.9987
GOTERM_BP_FAT	GO:0045944~positive regulation of transcription from RNA polymerase II promoter	11	2.42826	0.495574	ATF6, NPAS2, ESRRA, MAPK14, TEAD4, BCL3, FOXO1, RARB, AGRN, SKAP1, STAT3	322	330	11017	1.14048	1	0.997186	99.9992
GOTERM_BP_FAT	GO:0006357~regulation of transcription from RNA polymerase II promoter	20	4.41501	0.512426	ELP2, ESRRA, HTATIP2, LITAF, KLF9, SMAD7, FOXO1, SKAP1, STAT3, ATF6, KDM1A, NPAS2, HEXIM1, MAPK14, TEAD4, BCL3, HIVEP1, RARB, AGRN, NCOR2	322	642	11017	1.06587	1	0.997302	99.9996
GOTERM_BP_FAT	GO:0010628~positive regulation of gene expression	15	3.31126	0.656138	BCL10, IL2RB, ESRRA, FOXO1, NFYB, SKAP1, STAT3, ATF6, NPAS2, MAPK14, DYRK1B, TEAD4, BCL3, AGRN, RARB	322	519	11017	0.988852	1	0.99938	100
GOTERM_MF_FAT	GO:0016563~transcription activator activity	11	2.42826	0.675705	ATF6, BCL10, HTATIP2, DYRK1B, TEAD4, FOXO1, RARB, TRIP11, SKAP1, STAT3, HSD17B8	320	367	10564	0.989475	1	0.999281	100
GOTERM_BP_FAT	GO:0045941~positive regulation of transcription	14	3.09051	0.709233	BCL10, ESRRA, FOXO1, NFYB, SKAP1, STAT3, ATF6, NPAS2, MAPK14, DYRK1B, TEAD4, BCL3, AGRN, RARB	322	502	11017	0.954183	1	0.999656	100
GOTERM_BP_FAT	GO:0006355~regulation of transcription, DNA-dependent	38	8.38852	0.713368	SBNO2, HTATIP2, LITAF, FOXO1, NFYB, SKAP1, ZNF829, KDM1A, NPAS2, TSC22D3, HEXIM1, TEAD4, CREB3L2, PER2, PER1, BCL3, AGRN, RARB, ETV6, ZNF546, BCL10, ESRRA, ELP2, KLF9, SMAD7, ZNF667, FOXN2, CBY1, STAT3, FOXN3, ATF6, MAPK14, DYRK1B, HEYL, HIVEP1, CUX2, NFIA, NCOR2	322	1368	11017	0.950397	1	0.99967	100
GOTERM_BP_FAT	GO:0051252~regulation of RNA metabolic process	39	8.60927	0.714133	SBNO2, HTATIP2, LITAF, FOXO1, NFYB, SKAP1, ZNF829, KDM1A, NPAS2, TSC22D3, HEXIM1, TEAD4, CREB3L2, PER2, PER1, BCL3, AGRN, RARB, ETV6, ZNF546, BCL10, ESRRA, ELP2, KLF9, SMAD7, ZNF667, FOXN2, CBY1, STAT3, FOXN3, ATF6, JMJD6, MAPK14, DYRK1B, HEYL, HIVEP1, CUX2, NFIA, NCOR2	322	1404	11017	0.950397	1	0.999668	100
GOTERM_MF_FAT	GO:0043565~sequence-specific DNA binding	14	3.09051	0.737729	ESRRA, SMAD7, FOXO1, FOXN2, NFYB, STAT3, FOXN3, ATF6, KDM1A, CREB3L2, RARB, HSPD1, CUX2, ETV6	320	495	10564	0.933687	1	0.999518	100
GOTERM_BP_FAT	GO:0031328~positive regulation of cellular biosynthetic process	16	3.53201	0.785888	BCL10, ESRRA, HSP90AA1, ITGA2, FOXO1, NFYB, SKAP1, STAT3, ATF6, NPAS2, MAPK14, DYRK1B, TEAD4, BCL3, RARB, AGRN	322	609	11017	0.898897	1	0.999878	100
GOTERM_BP_FAT	GO:0010604~positive regulation of macromolecule metabolic process	20	4.41501	0.787626	BCL10, IL2RB, ESRRA, SMAD7, ITGA2, FOXO1, NFYB, SKAP1, STAT3, ATF6, PSMD14, NPAS2, MAPK14, DYRK1B, TEAD4, BCL3, PCSK9, RARB, AGRN, PSMD5	322	759	11017	0.901562	1	0.99988	100
GOTERM_BP_FAT	GO:0051173~positive regulation of nitrogen compound metabolic process	15	3.31126	0.793287	BCL10, ESRRA, HSP90AA1, FOXO1, NFYB, SKAP1, STAT3, ATF6, NPAS2, MAPK14, DYRK1B, TEAD4, BCL3, RARB, AGRN	322	575	11017	0.892547	1	0.999889	100
GOTERM_BP_FAT	GO:0010557~positive regulation of macromolecule biosynthetic process	15	3.31126	0.805355	BCL10, ESRRA, ITGA2, FOXO1, NFYB, SKAP1, STAT3, ATF6, NPAS2, MAPK14, DYRK1B, TEAD4, BCL3, RARB, AGRN	322	581	11017	0.883329	1	0.999913	100
GOTERM_BP_FAT	GO:0009891~positive regulation of biosynthetic process	16	3.53201	0.805668	BCL10, ESRRA, HSP90AA1, ITGA2, FOXO1, NFYB, SKAP1, STAT3, ATF6, NPAS2, MAPK14, DYRK1B, TEAD4, BCL3, RARB, AGRN	322	619	11017	0.884376	1	0.999912	100
GOTERM_BP_FAT	GO:0045449~regulation of transcription	55	12.1413	0.810391	HTATIP2, TLR2, FOXO1, SKAP1, ZNF829, FUBP1, KDM1A, MYD88, CREB3L2, CAT, RARB, ZNF546, BCL10, ELP2, ZNF501, FOXN2, NCOA7, BANP, FOXN3, CUX2, ZNF438, SUDS3, SBNO2, ZFP64, LITAF, ZBTB10, NFYB, TSC22D3, NPAS2, HEXIM1, TEAD4, PER2, BCL3, PER1, ACTL6A, AGRN, ETV6, ESRRA, KLF9, SMAD7, FADS1, ZNF667, CBY1, STAT3, ATF6, JMJD6, MAPK14, DYRK1B, HEYL, HIVEP1, ZNF318, TMPO, APBB2, NFIA, NCOR2	322	2044	11017	0.920639	1	0.999919	100
GOTERM_MF_FAT	GO:0003700~transcription factor activity	21	4.63576	0.827756	ESRRA, KLF9, SMAD7, FOXN2, FOXO1, NFYB, FOXN3, STAT3, FUBP1, ATF6, KDM1A, TSC22D3, NPAS2, TEAD4, HEYL, CREB3L2, BCL3, RARB, CUX2, ETV6, NFIA	320	791	10564	0.876438	1	0.999842	100
GOTERM_BP_FAT	GO:0045935~positive regulation of nucleobase, nucleoside, nucleotide and nucleic acid metabolic process	14	3.09051	0.832274	BCL10, ESRRA, FOXO1, NFYB, SKAP1, STAT3, ATF6, NPAS2, MAPK14, DYRK1B, TEAD4, BCL3, AGRN, RARB	322	557	11017	0.859964	1	0.999948	100
GOTERM_MF_FAT	GO:0030528~transcription regulator activity	34	7.50552	0.840994	SBNO2, HTATIP2, LITAF, FOXO1, NFYB, SKAP1, FUBP1, KDM1A, NPAS2, TSC22D3, HEXIM1, TEAD4, CREB3L2, BCL3, RARB, ETV6, TRIP11, HSD17B8, BCL10, ESRRA, ELP2, KLF9, SMAD7, FOXN2, FOXN3, STAT3, ATF6, DYRK1B, HEYL, HIVEP1, CUX2, NFIA, NCOR2, TOB1	320	1265	10564	0.887292	1	0.999887	100
GOTERM_BP_FAT	GO:0006350~transcription	43	9.49227	0.86042	POLR2H, SBNO2, ZFP64, LITAF, ZBTB10, FOXO1, NFYB, ZNF829, FUBP1, KDM1A, NPAS2, HEXIM1, TEAD4, CREB3L2, PER2, PER1, BCL3, ACTL6A, RARB, ETV6, TRIP11, ZNF546, ELP2, ESRRA, KLF9, SMAD7, ZNF501, ZNF667, FOXN2, NCOA7, BANP, STAT3, FOXN3, ATF6, PAPOLA, JMJD6, HEYL, HIVEP1, ZNF318, ZNF438, NFIA, NCOR2, SUDS3	322	1658	11017	0.887343	1	0.999974	100
GOTERM_MF_FAT	GO:0003677~DNA binding	44	9.71302	0.962355	HIST2H2AA3, ZFAND5, HIST2H2AA4, ZFP64, ZBTB10, ABTB2, FOXO1, NFYB, H1FX, ZNF829, FUBP1, KDM1A, NPAS2, TSC22D3, TEAD4, CREB3L2, BCL3, RARB, THAP2, ETV6, LUC7L3, ZNF546, ELP2, ESRRA, POLH, KLF9, SMAD7, ZNF501, ZNF667, FOXN2, BANP, WRN, STAT3, FOXN3, ATF6, RECQL, HEYL, NUCB2, HIVEP1, CUX2, TMPO, HSPD1, ZNF438, NFIA, NCOR2	320	1788	10564	0.812388	1	1	100
Annotation Cluster 84	Enrichment Score: 0.13320175875515133
Category	Term	Count	%	PValue	Genes	List Total	Pop Hits	Pop Total	Fold Enrichment	Bonferroni	Benjamini	FDR
GOTERM_BP_FAT	GO:0010769~regulation of cell morphogenesis involved in differentiation	3	0.662252	0.601677	NDEL1, ULK1, SMAD7	322	69	11017	1.48758	1	0.998811	100
GOTERM_BP_FAT	GO:0060284~regulation of cell development	5	1.10375	0.770442	B4GALT1, NDEL1, ULK1, SMAD7, AGRN	322	179	11017	0.955706	1	0.999854	100
GOTERM_BP_FAT	GO:0022604~regulation of cell morphogenesis	3	0.662252	0.85959	NDEL1, ULK1, SMAD7	322	117	11017	0.877289	1	0.999973	100
Annotation Cluster 85	Enrichment Score: 0.13239551652840806
Category	Term	Count	%	PValue	Genes	List Total	Pop Hits	Pop Total	Fold Enrichment	Bonferroni	Benjamini	FDR
GOTERM_CC_FAT	GO:0005730~nucleolus	21	4.63576	0.339946	STON2, POLR2H, PDK2, XPO1, ELP2, POLH, ZBTB10, UCHL1, WRN, ACSS2, STAT3, S100A12, FUBP1, CASP3, PAPOLA, VCP, CASP8, DNAJB1, THAP2, ETV6, NCOR2	307	607	10349	1.16625	1	0.932561	99.6649
GOTERM_CC_FAT	GO:0043228~non-membrane-bounded organelle	53	11.6998	0.944103	PTGES3, HIST2H2AA3, XPO1, HIST2H2AA4, LIMA1, SEPT1, UCHL1, H1FX, ACSS2, FUBP1, CASP3, DYNLL1, CASP8, LRRC59, ELP2, POLH, ANKRA2, MPDZ, NDEL1, CHRM1, NUP43, IFFO1, SUDS3, MYH7B, POLR2H, STON2, DNAH10, HAUS6, LITAF, USP2, TDRD7, ZBTB10, DNAH1, SKA2, THAP2, ETV6, TRIP11, ELMOD2, PDK2, FSCN2, SYCE2, WRN, CABYR, STAT3, S100A12, PAPOLA, VCP, RPS6KA2, MAPK14, MARCKS, DNAJB1, TMPO, APBB3, NCOR2	307	2110	10349	0.846747	1	0.999838	100
GOTERM_CC_FAT	GO:0043232~intracellular non-membrane-bounded organelle	53	11.6998	0.944103	PTGES3, HIST2H2AA3, XPO1, HIST2H2AA4, LIMA1, SEPT1, UCHL1, H1FX, ACSS2, FUBP1, CASP3, DYNLL1, CASP8, LRRC59, ELP2, POLH, ANKRA2, MPDZ, NDEL1, CHRM1, NUP43, IFFO1, SUDS3, MYH7B, POLR2H, STON2, DNAH10, HAUS6, LITAF, USP2, TDRD7, ZBTB10, DNAH1, SKA2, THAP2, ETV6, TRIP11, ELMOD2, PDK2, FSCN2, SYCE2, WRN, CABYR, STAT3, S100A12, PAPOLA, VCP, RPS6KA2, MAPK14, MARCKS, DNAJB1, TMPO, APBB3, NCOR2	307	2110	10349	0.846747	1	0.999838	100
GOTERM_CC_FAT	GO:0005856~cytoskeleton	24	5.29801	0.974922	DNAH10, HAUS6, LIMA1, FSCN2, ANKRA2, SEPT1, LITAF, USP2, MPDZ, DNAH1, WRN, CABYR, NDEL1, DYNLL1, MAPK14, CHRM1, CASP8, MARCKS, SKA2, APBB3, TRIP11, IFFO1, ELMOD2, MYH7B	307	1100	10349	0.735493	1	0.99996	100
Annotation Cluster 86	Enrichment Score: 0.12891095331267524
Category	Term	Count	%	PValue	Genes	List Total	Pop Hits	Pop Total	Fold Enrichment	Bonferroni	Benjamini	FDR
GOTERM_MF_FAT	GO:0016563~transcription activator activity	11	2.42826	0.675705	ATF6, BCL10, HTATIP2, DYRK1B, TEAD4, FOXO1, RARB, TRIP11, SKAP1, STAT3, HSD17B8	320	367	10564	0.989475	1	0.999281	100
GOTERM_MF_FAT	GO:0003713~transcription coactivator activity	6	1.3245	0.701911	ATF6, BCL10, HTATIP2, DYRK1B, TRIP11, HSD17B8	320	194	10564	1.02101	1	0.99944	100
GOTERM_MF_FAT	GO:0008134~transcription factor binding	13	2.86976	0.734658	BCL10, HTATIP2, STAT3, ATF6, KDM1A, DYRK1B, BCL3, APBB2, TRIP11, NCOR2, NFIA, HSD17B8, TOB1	320	458	10564	0.937036	1	0.999549	100
GOTERM_MF_FAT	GO:0003712~transcription cofactor activity	8	1.766	0.875451	ATF6, BCL10, HTATIP2, DYRK1B, TRIP11, NCOR2, TOB1, HSD17B8	320	330	10564	0.800303	1	0.999961	100
Annotation Cluster 87	Enrichment Score: 0.12676018855394697
Category	Term	Count	%	PValue	Genes	List Total	Pop Hits	Pop Total	Fold Enrichment	Bonferroni	Benjamini	FDR
GOTERM_BP_FAT	GO:0006470~protein amino acid dephosphorylation	4	0.883002	0.66743	ILKAP, PTPN9, PPP2R3A, DUSP10	322	117	11017	1.16972	1	0.999455	100
GOTERM_BP_FAT	GO:0016311~dephosphorylation	4	0.883002	0.762492	ILKAP, PTPN9, PPP2R3A, DUSP10	322	136	11017	1.0063	1	0.999838	100
GOTERM_MF_FAT	GO:0004721~phosphoprotein phosphatase activity	4	0.883002	0.818612	ILKAP, PTPN9, CTDSPL, DUSP10	320	145	10564	0.91069	1	0.999809	100
Annotation Cluster 88	Enrichment Score: 0.11848885228872748
Category	Term	Count	%	PValue	Genes	List Total	Pop Hits	Pop Total	Fold Enrichment	Bonferroni	Benjamini	FDR
GOTERM_BP_FAT	GO:0002009~morphogenesis of an epithelium	3	0.662252	0.731373	BCL10, CASP8, CA2	322	88	11017	1.1664	1	0.999739	100
GOTERM_BP_FAT	GO:0060429~epithelium development	5	1.10375	0.734635	B4GALT1, BCL10, CASP3, CASP8, CA2	322	170	11017	1.0063	1	0.999752	100
GOTERM_BP_FAT	GO:0048729~tissue morphogenesis	4	0.883002	0.820961	BCL10, SMAD7, CASP8, CA2	322	151	11017	0.906339	1	0.999933	100
Annotation Cluster 89	Enrichment Score: 0.1133080067067574
Category	Term	Count	%	PValue	Genes	List Total	Pop Hits	Pop Total	Fold Enrichment	Bonferroni	Benjamini	FDR
GOTERM_MF_FAT	GO:0016879~ligase activity, forming carbon-nitrogen bonds	6	1.3245	0.742659	GSS, CBLC, UBE2D4, UBE2O, ASNSD1, UBE2W	320	204	10564	0.970956	1	0.999507	100
GOTERM_MF_FAT	GO:0004842~ubiquitin-protein ligase activity	4	0.883002	0.74292	CBLC, UBE2D4, UBE2O, UBE2W	320	127	10564	1.03976	1	0.999477	100
GOTERM_MF_FAT	GO:0016881~acid-amino acid ligase activity	5	1.10375	0.786833	GSS, CBLC, UBE2D4, UBE2O, UBE2W	320	177	10564	0.932556	1	0.999703	100
GOTERM_MF_FAT	GO:0019787~small conjugating protein ligase activity	4	0.883002	0.811249	CBLC, UBE2D4, UBE2O, UBE2W	320	143	10564	0.923427	1	0.999795	100
Annotation Cluster 90	Enrichment Score: 0.10657324062743063
Category	Term	Count	%	PValue	Genes	List Total	Pop Hits	Pop Total	Fold Enrichment	Bonferroni	Benjamini	FDR
GOTERM_BP_FAT	GO:0003001~generation of a signal involved in cell-cell signaling	3	0.662252	0.65427	GRM2, DGAT1, FKBP1B	322	76	11017	1.35056	1	0.999372	100
GOTERM_BP_FAT	GO:0032940~secretion by cell	5	1.10375	0.762827	GRM2, DGAT1, FKBP1B, PCSK5, CXCL10	322	177	11017	0.966505	1	0.999835	100
GOTERM_BP_FAT	GO:0046903~secretion	7	1.54525	0.777154	DAB2, GRM2, DGAT1, CA2, FKBP1B, PCSK5, CXCL10	322	261	11017	0.917625	1	0.99986	100
GOTERM_BP_FAT	GO:0007267~cell-cell signaling	10	2.20751	0.966089	GRM2, DGAT1, FADS1, CHRM1, HGF, AGRN, NQO1, FKBP1B, PCSK5, CXCL10	322	512	11017	0.668248	1	1	100
Annotation Cluster 91	Enrichment Score: 0.1016520936077222
Category	Term	Count	%	PValue	Genes	List Total	Pop Hits	Pop Total	Fold Enrichment	Bonferroni	Benjamini	FDR
GOTERM_MF_FAT	GO:0051015~actin filament binding	3	0.662252	0.458632	LIMA1, FSCN2, MARCKS	320	51	10564	1.94191	1	0.995229	99.9897
GOTERM_MF_FAT	GO:0003779~actin binding	6	1.3245	0.925241	GMFB, LIMA1, FSCN2, MARCKS, MYH7B, WHAMM	320	277	10564	0.715072	1	0.999995	100
GOTERM_MF_FAT	GO:0008092~cytoskeletal protein binding	9	1.98675	0.953837	B4GALT1, GMFB, LIMA1, NDEL1, FSCN2, SKA2, MARCKS, MYH7B, WHAMM	320	433	10564	0.686172	1	0.999999	100
GOTERM_CC_FAT	GO:0015629~actin cytoskeleton	4	0.883002	0.968721	LIMA1, FSCN2, MARCKS, MYH7B	307	230	10349	0.586263	1	0.999941	100
Annotation Cluster 92	Enrichment Score: 0.08272150205794696
Category	Term	Count	%	PValue	Genes	List Total	Pop Hits	Pop Total	Fold Enrichment	Bonferroni	Benjamini	FDR
GOTERM_BP_FAT	GO:0032318~regulation of Ras GTPase activity	3	0.662252	0.731373	FICD, NDEL1, ACAP1	322	88	11017	1.1664	1	0.999739	100
GOTERM_BP_FAT	GO:0035023~regulation of Rho protein signal transduction	3	0.662252	0.737091	FICD, NDEL1, MCF2L	322	89	11017	1.15329	1	0.99976	100
GOTERM_BP_FAT	GO:0043087~regulation of GTPase activity	3	0.662252	0.819412	FICD, NDEL1, ACAP1	322	106	11017	0.968329	1	0.999935	100
GOTERM_BP_FAT	GO:0046578~regulation of Ras protein signal transduction	4	0.883002	0.907841	FICD, NDEL1, ACAP1, MCF2L	322	184	11017	0.743789	1	0.999995	100
GOTERM_BP_FAT	GO:0051056~regulation of small GTPase mediated signal transduction	4	0.883002	0.962101	FICD, NDEL1, ACAP1, MCF2L	322	225	11017	0.608254	1	1	100
Annotation Cluster 93	Enrichment Score: 0.06701258665164371
Category	Term	Count	%	PValue	Genes	List Total	Pop Hits	Pop Total	Fold Enrichment	Bonferroni	Benjamini	FDR
GOTERM_CC_FAT	GO:0043005~neuron projection	10	2.20751	0.529184	GRM2, CLCN2, NDEL1, ULK1, MPDZ, CHRM1, UCHL1, ITGA2, CA2, APBB2	307	300	10349	1.12367	1	0.968183	99.9967
GOTERM_BP_FAT	GO:0000904~cell morphogenesis involved in differentiation	6	1.3245	0.744639	DAB2, NDEL1, ULK1, UCHL1, HGF, APBB2	322	212	11017	0.968329	1	0.999778	100
GOTERM_BP_FAT	GO:0060284~regulation of cell development	5	1.10375	0.770442	B4GALT1, NDEL1, ULK1, SMAD7, AGRN	322	179	11017	0.955706	1	0.999854	100
GOTERM_BP_FAT	GO:0006928~cell motion	11	2.42826	0.781944	B4GALT1, ZFAND5, LYVE1, NDEL1, HMGCR, ULK1, MAPK14, ITGA2, DNAH1, APBB2, STAT3	322	418	11017	0.900376	1	0.999867	100
GOTERM_BP_FAT	GO:0048870~cell motility	7	1.54525	0.803734	B4GALT1, ZFAND5, NDEL1, HMGCR, ULK1, DNAH1, APBB2	322	270	11017	0.887037	1	0.999911	100
GOTERM_BP_FAT	GO:0051674~localization of cell	7	1.54525	0.803734	B4GALT1, ZFAND5, NDEL1, HMGCR, ULK1, DNAH1, APBB2	322	270	11017	0.887037	1	0.999911	100
GOTERM_BP_FAT	GO:0016477~cell migration	6	1.3245	0.84119	B4GALT1, ZFAND5, NDEL1, HMGCR, ULK1, APBB2	322	243	11017	0.844797	1	0.999958	100
GOTERM_BP_FAT	GO:0007409~axonogenesis	4	0.883002	0.871991	NDEL1, ULK1, UCHL1, APBB2	322	168	11017	0.814626	1	0.999981	100
GOTERM_BP_FAT	GO:0000902~cell morphogenesis	7	1.54525	0.880603	DAB2, LIMS1, NDEL1, ULK1, UCHL1, HGF, APBB2	322	303	11017	0.790429	1	0.999986	100
GOTERM_BP_FAT	GO:0048667~cell morphogenesis involved in neuron differentiation	4	0.883002	0.905897	NDEL1, ULK1, UCHL1, APBB2	322	183	11017	0.747853	1	0.999995	100
GOTERM_BP_FAT	GO:0048812~neuron projection morphogenesis	4	0.883002	0.909748	NDEL1, ULK1, UCHL1, APBB2	322	185	11017	0.739768	1	0.999996	100
GOTERM_BP_FAT	GO:0030182~neuron differentiation	8	1.766	0.929544	NDEL1, FSCN2, ULK1, UCHL1, PCSK9, AGRN, APBB2, STAT3	322	379	11017	0.722201	1	0.999998	100
GOTERM_BP_FAT	GO:0032989~cellular component morphogenesis	7	1.54525	0.932821	DAB2, LIMS1, NDEL1, ULK1, UCHL1, HGF, APBB2	322	338	11017	0.70858	1	0.999998	100
GOTERM_BP_FAT	GO:0048666~neuron development	6	1.3245	0.93392	NDEL1, FSCN2, ULK1, UCHL1, AGRN, APBB2	322	294	11017	0.698251	1	0.999999	100
GOTERM_BP_FAT	GO:0048858~cell projection morphogenesis	4	0.883002	0.948318	NDEL1, ULK1, UCHL1, APBB2	322	211	11017	0.648612	1	0.999999	100
GOTERM_BP_FAT	GO:0032990~cell part morphogenesis	4	0.883002	0.958562	NDEL1, ULK1, UCHL1, APBB2	322	221	11017	0.619263	1	1	100
GOTERM_BP_FAT	GO:0031175~neuron projection development	4	0.883002	0.958562	NDEL1, ULK1, UCHL1, APBB2	322	221	11017	0.619263	1	1	100
GOTERM_BP_FAT	GO:0030030~cell projection organization	6	1.3245	0.96008	LIMA1, NDEL1, ULK1, UCHL1, APBB2, LPIN1	322	321	11017	0.639519	1	1	100
GOTERM_BP_FAT	GO:0051960~regulation of nervous system development	3	0.662252	0.963835	NDEL1, ULK1, AGRN	322	173	11017	0.593311	1	1	100
Annotation Cluster 94	Enrichment Score: 0.05833603740060691
Category	Term	Count	%	PValue	Genes	List Total	Pop Hits	Pop Total	Fold Enrichment	Bonferroni	Benjamini	FDR
GOTERM_BP_FAT	GO:0006259~DNA metabolic process	11	2.42826	0.820889	PTGES3, CCNE2, RECQL, CASP3, VCP, POLH, WRN, HSPD1, NT5E, NFIA, ISG20	322	435	11017	0.865189	1	0.999935	100
GOTERM_BP_FAT	GO:0006974~response to DNA damage stimulus	8	1.766	0.833775	RECQL, CASP3, VCP, POLH, MAPK14, BCL3, WRN, FOXN3	322	322	11017	0.850044	1	0.999949	100
GOTERM_BP_FAT	GO:0006281~DNA repair	4	0.883002	0.976469	RECQL, VCP, POLH, WRN	322	246	11017	0.55633	1	1	100
Annotation Cluster 95	Enrichment Score: 0.05015499592630548
Category	Term	Count	%	PValue	Genes	List Total	Pop Hits	Pop Total	Fold Enrichment	Bonferroni	Benjamini	FDR
GOTERM_BP_FAT	GO:0016570~histone modification	3	0.662252	0.838809	KDM1A, JMJD6, ACTL6A	322	111	11017	0.92471	1	0.999956	100
GOTERM_BP_FAT	GO:0016569~covalent chromatin modification	3	0.662252	0.85295	KDM1A, JMJD6, ACTL6A	322	115	11017	0.892547	1	0.999969	100
GOTERM_BP_FAT	GO:0006325~chromatin organization	7	1.54525	0.907681	KDM1A, HIST2H2AA3, HIST2H2AA4, JMJD6, ACTL6A, BANP, H1FX, SUDS3	322	319	11017	0.750784	1	0.999995	100
GOTERM_BP_FAT	GO:0051276~chromosome organization	9	1.98675	0.922725	PTGES3, KDM1A, HIST2H2AA3, HIST2H2AA4, JMJD6, ACTL6A, BANP, H1FX, WRN, SUDS3	322	416	11017	0.740213	1	0.999997	100
GOTERM_BP_FAT	GO:0016568~chromatin modification	5	1.10375	0.936769	KDM1A, JMJD6, ACTL6A, BANP, SUDS3	322	250	11017	0.684286	1	0.999999	100
Annotation Cluster 96	Enrichment Score: 0.04724394829153487
Category	Term	Count	%	PValue	Genes	List Total	Pop Hits	Pop Total	Fold Enrichment	Bonferroni	Benjamini	FDR
GOTERM_BP_FAT	GO:0050953~sensory perception of light stimulus	5	1.10375	0.762827	SLC45A2, DHRS3, FSCN2, CRYZ, OAT	322	177	11017	0.966505	1	0.999835	100
GOTERM_BP_FAT	GO:0007601~visual perception	5	1.10375	0.762827	SLC45A2, DHRS3, FSCN2, CRYZ, OAT	322	177	11017	0.966505	1	0.999835	100
GOTERM_BP_FAT	GO:0050877~neurological system process	15	3.31126	0.998424	SLC45A2, FSCN2, HMGCR, UCHL1, ITGA2, CRYZ, FKBP1B, CASP3, DHRS3, GRM2, CHRM1, AGRN, NQO1, OAT, GAL3ST1	322	920	11017	0.557842	1	1	100
GOTERM_BP_FAT	GO:0007600~sensory perception	7	1.54525	0.999386	SLC45A2, DHRS3, CASP3, FSCN2, ITGA2, CRYZ, OAT	322	571	11017	0.41944	1	1	100
GOTERM_BP_FAT	GO:0050890~cognition	8	1.766	0.999722	SLC45A2, DHRS3, CASP3, FSCN2, HMGCR, ITGA2, CRYZ, OAT	322	661	11017	0.414091	1	1	100
Annotation Cluster 97	Enrichment Score: 0.046715590443183096
Category	Term	Count	%	PValue	Genes	List Total	Pop Hits	Pop Total	Fold Enrichment	Bonferroni	Benjamini	FDR
GOTERM_BP_FAT	GO:0007626~locomotory behavior	6	1.3245	0.825238	NPAS2, GRM2, MAPK14, UCHL1, DEFB1, CXCL10	322	237	11017	0.866184	1	0.99994	100
GOTERM_BP_FAT	GO:0006935~chemotaxis	3	0.662252	0.90809	MAPK14, DEFB1, CXCL10	322	135	11017	0.760317	1	0.999995	100
GOTERM_BP_FAT	GO:0042330~taxis	3	0.662252	0.90809	MAPK14, DEFB1, CXCL10	322	135	11017	0.760317	1	0.999995	100
GOTERM_BP_FAT	GO:0007610~behavior	8	1.766	0.955654	NPAS2, GRM2, HMGCR, MAPK14, UCHL1, DEFB1, STAT3, CXCL10	322	407	11017	0.672517	1	1	100
Annotation Cluster 98	Enrichment Score: 0.046604144317838485
Category	Term	Count	%	PValue	Genes	List Total	Pop Hits	Pop Total	Fold Enrichment	Bonferroni	Benjamini	FDR
GOTERM_MF_FAT	GO:0031402~sodium ion binding	3	0.662252	0.818397	ATP1B1, ATP1B3, SLC5A6	320	102	10564	0.970956	1	0.99982	100
GOTERM_BP_FAT	GO:0006814~sodium ion transport	3	0.662252	0.846027	ATP1B1, ATP1B3, SLC5A6	322	113	11017	0.908344	1	0.999963	100
GOTERM_BP_FAT	GO:0015672~monovalent inorganic cation transport	5	1.10375	0.954986	TCIRG1, ATP1B1, ATP1B3, KCNN2, SLC5A6	322	267	11017	0.640717	1	0.999999	100
GOTERM_MF_FAT	GO:0031420~alkali metal ion binding	3	0.662252	0.984551	ATP1B1, ATP1B3, SLC5A6	320	199	10564	0.497676	1	1	100
Annotation Cluster 99	Enrichment Score: 0.045935593547878316
Category	Term	Count	%	PValue	Genes	List Total	Pop Hits	Pop Total	Fold Enrichment	Bonferroni	Benjamini	FDR
GOTERM_BP_FAT	GO:0051270~regulation of cell motion	4	0.883002	0.881957	B4GALT1, SMAD7, ITGA2, CXCL10	322	172	11017	0.795681	1	0.999986	100
GOTERM_BP_FAT	GO:0040012~regulation of locomotion	4	0.883002	0.881957	SMAD7, CHRM1, ITGA2, CXCL10	322	172	11017	0.795681	1	0.999986	100
GOTERM_BP_FAT	GO:0030334~regulation of cell migration	3	0.662252	0.936049	SMAD7, ITGA2, CXCL10	322	150	11017	0.684286	1	0.999999	100
Annotation Cluster 100	Enrichment Score: 0.04057016776310029
Category	Term	Count	%	PValue	Genes	List Total	Pop Hits	Pop Total	Fold Enrichment	Bonferroni	Benjamini	FDR
GOTERM_BP_FAT	GO:0006796~phosphate metabolic process	21	4.63576	0.883482	TCIRG1, PDK2, ILKAP, PTPN9, PPP2R3A, SMAD7, PFKFB1, DUSP10, MAP4K2, TFG, HGF, IL12RB2, GMFB, RPS6KA1, ULK1, RPS6KA2, MAPK14, DYRK1B, EEF2K, MVK, MASTL	322	861	11017	0.834495	1	0.999987	100
GOTERM_BP_FAT	GO:0006793~phosphorus metabolic process	21	4.63576	0.883482	TCIRG1, PDK2, ILKAP, PTPN9, PPP2R3A, SMAD7, PFKFB1, DUSP10, MAP4K2, TFG, HGF, IL12RB2, GMFB, RPS6KA1, ULK1, RPS6KA2, MAPK14, DYRK1B, EEF2K, MVK, MASTL	322	861	11017	0.834495	1	0.999987	100
GOTERM_BP_FAT	GO:0016310~phosphorylation	17	3.75276	0.887594	TCIRG1, PDK2, SMAD7, PFKFB1, MAP4K2, TFG, HGF, IL12RB2, GMFB, RPS6KA1, ULK1, RPS6KA2, MAPK14, DYRK1B, EEF2K, MVK, MASTL	322	710	11017	0.819215	1	0.999989	100
GOTERM_BP_FAT	GO:0006468~protein amino acid phosphorylation	14	3.09051	0.89382	PDK2, SMAD7, MAP4K2, TFG, HGF, IL12RB2, GMFB, RPS6KA1, RPS6KA2, ULK1, MAPK14, DYRK1B, EEF2K, MASTL	322	597	11017	0.802345	1	0.999991	100
GOTERM_MF_FAT	GO:0004674~protein serine/threonine kinase activity	8	1.766	0.952777	RPS6KA1, RPS6KA2, ULK1, MAPK14, DYRK1B, MAP4K2, EEF2K, MASTL	320	389	10564	0.67892	1	0.999999	100
GOTERM_MF_FAT	GO:0004672~protein kinase activity	11	2.42826	0.967672	POLR2H, PDK2, RPS6KA1, RPS6KA2, ULK1, MAPK14, DYRK1B, MAP4K2, EEF2K, TFG, MASTL	320	539	10564	0.673724	1	1	100
Annotation Cluster 101	Enrichment Score: 0.03622435335856474
Category	Term	Count	%	PValue	Genes	List Total	Pop Hits	Pop Total	Fold Enrichment	Bonferroni	Benjamini	FDR
GOTERM_CC_FAT	GO:0045211~postsynaptic membrane	3	0.662252	0.855394	CLSTN2, MPDZ, CHRM1	307	114	10349	0.887108	1	0.998516	100
GOTERM_CC_FAT	GO:0044456~synapse part	4	0.883002	0.953966	GRM2, CLSTN2, MPDZ, CHRM1	307	213	10349	0.633053	1	0.999902	100
GOTERM_CC_FAT	GO:0045202~synapse	6	1.3245	0.954175	GRM2, CLSTN2, MPDZ, CHRM1, AGRN, APBB2	307	309	10349	0.654565	1	0.999896	100
Annotation Cluster 102	Enrichment Score: 0.0335511806328296
Category	Term	Count	%	PValue	Genes	List Total	Pop Hits	Pop Total	Fold Enrichment	Bonferroni	Benjamini	FDR
GOTERM_BP_FAT	GO:0051301~cell division	7	1.54525	0.800906	CCNE2, CKS1B, HAUS6, SEPT1, SYCE2, SKA2, NUP43	322	269	11017	0.890335	1	0.999906	100
GOTERM_BP_FAT	GO:0000278~mitotic cell cycle	7	1.54525	0.928094	HAUS6, PSMD14, SKA2, HGF, PSMD5, NUP43, FOXN3	322	334	11017	0.717066	1	0.999998	100
GOTERM_BP_FAT	GO:0007067~mitosis	4	0.883002	0.934366	HAUS6, SKA2, HGF, NUP43	322	200	11017	0.684286	1	0.999999	100
GOTERM_BP_FAT	GO:0000280~nuclear division	4	0.883002	0.934366	HAUS6, SKA2, HGF, NUP43	322	200	11017	0.684286	1	0.999999	100
GOTERM_BP_FAT	GO:0022402~cell cycle process	11	2.42826	0.936721	HAUS6, PSMD14, SYCE2, SKA2, ZNF318, HGF, PSMD5, APBB2, NUP43, FOXN3, TP53INP1	322	514	11017	0.732212	1	0.999999	100
GOTERM_BP_FAT	GO:0007049~cell cycle	15	3.31126	0.938312	CKS1B, HAUS6, SEPT1, SYCE2, BANP, HGF, FOXN3, CCNE2, PSMD14, ZNF318, SKA2, PSMD5, APBB2, NUP43, TP53INP1	322	681	11017	0.753619	1	0.999999	100
GOTERM_BP_FAT	GO:0000087~M phase of mitotic cell cycle	4	0.883002	0.939799	HAUS6, SKA2, HGF, NUP43	322	204	11017	0.670868	1	0.999999	100
GOTERM_BP_FAT	GO:0000279~M phase	6	1.3245	0.941875	HAUS6, SYCE2, SKA2, ZNF318, HGF, NUP43	322	301	11017	0.682012	1	0.999999	100
GOTERM_BP_FAT	GO:0048285~organelle fission	4	0.883002	0.946006	HAUS6, SKA2, HGF, NUP43	322	209	11017	0.654819	1	0.999999	100
GOTERM_BP_FAT	GO:0022403~cell cycle phase	7	1.54525	0.966941	HAUS6, SYCE2, SKA2, ZNF318, HGF, NUP43, FOXN3	322	378	11017	0.633598	1	1	100
Annotation Cluster 103	Enrichment Score: 0.026249024389709066
Category	Term	Count	%	PValue	Genes	List Total	Pop Hits	Pop Total	Fold Enrichment	Bonferroni	Benjamini	FDR
GOTERM_BP_FAT	GO:0042592~homeostatic process	19	4.19426	0.616063	PTGES3, XDH, GLRX5, SMAD7, ITGA2, WRN, FKBP1B, PRDX1, STAT3, GSR, CD55, HSP90B1, CASP3, JMJD6, PCSK9, FAS, CLCN6, GAL3ST1, FH	322	647	11017	1.00475	1	0.999021	100
GOTERM_BP_FAT	GO:0019725~cellular homeostasis	9	1.98675	0.910236	GSR, CD55, GLRX5, HSP90B1, SMAD7, CLCN6, FKBP1B, PRDX1, GAL3ST1	322	406	11017	0.758445	1	0.999996	100
GOTERM_BP_FAT	GO:0006874~cellular calcium ion homeostasis	3	0.662252	0.947458	CD55, HSP90B1, FKBP1B	322	158	11017	0.649638	1	0.999999	100
GOTERM_BP_FAT	GO:0055074~calcium ion homeostasis	3	0.662252	0.953576	CD55, HSP90B1, FKBP1B	322	163	11017	0.629711	1	0.999999	100
GOTERM_BP_FAT	GO:0006875~cellular metal ion homeostasis	3	0.662252	0.96101	CD55, HSP90B1, FKBP1B	322	170	11017	0.603782	1	1	100
GOTERM_BP_FAT	GO:0055065~metal ion homeostasis	3	0.662252	0.968112	CD55, HSP90B1, FKBP1B	322	178	11017	0.576645	1	1	100
GOTERM_BP_FAT	GO:0030005~cellular di-, tri-valent inorganic cation homeostasis	3	0.662252	0.979308	CD55, HSP90B1, FKBP1B	322	195	11017	0.526374	1	1	100
GOTERM_BP_FAT	GO:0055066~di-, tri-valent inorganic cation homeostasis	3	0.662252	0.984413	CD55, HSP90B1, FKBP1B	322	206	11017	0.498266	1	1	100
GOTERM_BP_FAT	GO:0006873~cellular ion homeostasis	5	1.10375	0.986809	CD55, HSP90B1, SMAD7, FKBP1B, GAL3ST1	322	325	11017	0.526374	1	1	100
GOTERM_BP_FAT	GO:0055082~cellular chemical homeostasis	5	1.10375	0.988443	CD55, HSP90B1, SMAD7, FKBP1B, GAL3ST1	322	331	11017	0.516832	1	1	100
GOTERM_BP_FAT	GO:0030003~cellular cation homeostasis	3	0.662252	0.988883	CD55, HSP90B1, FKBP1B	322	219	11017	0.468689	1	1	100
GOTERM_BP_FAT	GO:0048878~chemical homeostasis	7	1.54525	0.990533	CD55, HSP90B1, SMAD7, PCSK9, FKBP1B, GAL3ST1, STAT3	322	443	11017	0.540632	1	1	100
GOTERM_BP_FAT	GO:0050801~ion homeostasis	5	1.10375	0.993399	CD55, HSP90B1, SMAD7, FKBP1B, GAL3ST1	322	356	11017	0.480538	1	1	100
GOTERM_BP_FAT	GO:0055080~cation homeostasis	3	0.662252	0.994826	CD55, HSP90B1, FKBP1B	322	248	11017	0.413882	1	1	100
Annotation Cluster 104	Enrichment Score: 0.021655449639021614
Category	Term	Count	%	PValue	Genes	List Total	Pop Hits	Pop Total	Fold Enrichment	Bonferroni	Benjamini	FDR
GOTERM_BP_FAT	GO:0048610~reproductive cellular process	3	0.662252	0.925994	B4GALT1, HMGCR, TDRD7	322	144	11017	0.712798	1	0.999998	100
GOTERM_BP_FAT	GO:0019953~sexual reproduction	8	1.766	0.938115	B4GALT1, PGM3, GSR, DYNLL1, HMGCR, TDRD7, GAL3ST1, STAT3	322	387	11017	0.707272	1	0.999999	100
GOTERM_BP_FAT	GO:0003006~reproductive developmental process	3	0.662252	0.991218	B4GALT1, HMGCR, TDRD7	322	228	11017	0.450188	1	1	100
Annotation Cluster 105	Enrichment Score: 0.01940842325341736
Category	Term	Count	%	PValue	Genes	List Total	Pop Hits	Pop Total	Fold Enrichment	Bonferroni	Benjamini	FDR
GOTERM_BP_FAT	GO:0048609~reproductive process in a multicellular organism	9	1.98675	0.920354	B4GALT1, XDH, PGM3, GSR, DYNLL1, HMGCR, TDRD7, CDO1, GAL3ST1	322	414	11017	0.743789	1	0.999997	100
GOTERM_BP_FAT	GO:0032504~multicellular organism reproduction	9	1.98675	0.920354	B4GALT1, XDH, PGM3, GSR, DYNLL1, HMGCR, TDRD7, CDO1, GAL3ST1	322	414	11017	0.743789	1	0.999997	100
GOTERM_BP_FAT	GO:0019953~sexual reproduction	8	1.766	0.938115	B4GALT1, PGM3, GSR, DYNLL1, HMGCR, TDRD7, GAL3ST1, STAT3	322	387	11017	0.707272	1	0.999999	100
GOTERM_BP_FAT	GO:0007276~gamete generation	6	1.3245	0.970135	PGM3, GSR, DYNLL1, HMGCR, TDRD7, GAL3ST1	322	336	11017	0.610969	1	1	100
GOTERM_BP_FAT	GO:0048232~male gamete generation	3	0.662252	0.996038	PGM3, GSR, GAL3ST1	322	258	11017	0.397841	1	1	100
GOTERM_BP_FAT	GO:0007283~spermatogenesis	3	0.662252	0.996038	PGM3, GSR, GAL3ST1	322	258	11017	0.397841	1	1	100
Annotation Cluster 106	Enrichment Score: 0.019194637548647454
Category	Term	Count	%	PValue	Genes	List Total	Pop Hits	Pop Total	Fold Enrichment	Bonferroni	Benjamini	FDR
GOTERM_BP_FAT	GO:0030036~actin cytoskeleton organization	4	0.883002	0.942357	LIMA1, FSCN2, DYNLL1, LPIN1	322	206	11017	0.664355	1	0.999999	100
GOTERM_BP_FAT	GO:0030029~actin filament-based process	4	0.883002	0.956679	LIMA1, FSCN2, DYNLL1, LPIN1	322	219	11017	0.624918	1	1	100
GOTERM_BP_FAT	GO:0007010~cytoskeleton organization	7	1.54525	0.971482	PLD2, HAUS6, LIMA1, NDEL1, FSCN2, DYNLL1, LPIN1	322	386	11017	0.620466	1	1	100
Annotation Cluster 107	Enrichment Score: 0.018006851083909706
Category	Term	Count	%	PValue	Genes	List Total	Pop Hits	Pop Total	Fold Enrichment	Bonferroni	Benjamini	FDR
GOTERM_MF_FAT	GO:0008047~enzyme activator activity	7	1.54525	0.887674	GMFB, BCL10, RINL, ACAP1, GPSM3, MMP15, AHSA2	320	296	10564	0.780701	1	0.999974	100
GOTERM_MF_FAT	GO:0060589~nucleoside-triphosphatase regulator activity	7	1.54525	0.967812	RILP, RINL, ACAP1, GPSM3, MAP4K2, AHSA2, MCF2L	320	366	10564	0.631387	1	1	100
GOTERM_MF_FAT	GO:0005083~small GTPase regulator activity	4	0.883002	0.977961	RILP, ACAP1, MAP4K2, MCF2L	320	240	10564	0.550208	1	1	100
GOTERM_MF_FAT	GO:0005096~GTPase activator activity	3	0.662252	0.981859	RINL, ACAP1, GPSM3	320	193	10564	0.513148	1	1	100
GOTERM_MF_FAT	GO:0030695~GTPase regulator activity	6	1.3245	0.98526	RILP, RINL, ACAP1, GPSM3, MAP4K2, MCF2L	320	358	10564	0.553282	1	1	100
Annotation Cluster 108	Enrichment Score: 0.016590600500238827
Category	Term	Count	%	PValue	Genes	List Total	Pop Hits	Pop Total	Fold Enrichment	Bonferroni	Benjamini	FDR
GOTERM_BP_FAT	GO:0019226~transmission of nerve impulse	6	1.3245	0.941875	GRM2, CHRM1, AGRN, NQO1, FKBP1B, GAL3ST1	322	301	11017	0.682012	1	0.999999	100
GOTERM_BP_FAT	GO:0007267~cell-cell signaling	10	2.20751	0.966089	GRM2, DGAT1, FADS1, CHRM1, HGF, AGRN, NQO1, FKBP1B, PCSK5, CXCL10	322	512	11017	0.668248	1	1	100
GOTERM_BP_FAT	GO:0007268~synaptic transmission	4	0.883002	0.979981	GRM2, CHRM1, AGRN, NQO1	322	253	11017	0.540937	1	1	100
Annotation Cluster 109	Enrichment Score: 0.014192088618143047
Category	Term	Count	%	PValue	Genes	List Total	Pop Hits	Pop Total	Fold Enrichment	Bonferroni	Benjamini	FDR
GOTERM_CC_FAT	GO:0005887~integral to plasma membrane	23	5.07726	0.962732	TCIRG1, IL2RB, ATP1B1, ATP1B3, OSMR, TLR2, FADS2, ITGA2, MMP15, SLC19A1, IL12RB2, CRHR2, LYVE1, CD55, GRM2, SLC16A7, CHRM1, CD2, SLC5A6, HS6ST1, ABCC1, GAL3ST1, ITGA2B	307	1028	10349	0.754214	1	0.999923	100
GOTERM_CC_FAT	GO:0044459~plasma membrane part	45	9.93377	0.969376	CYB5R3, LIMS1, ATP1B1, LIMA1, ATP1B3, LITAF, OSMR, TLR2, SLC19A1, HLA-DMA, MCF2L, IL12RB2, GSR, CASP8, CD2, PCSK9, HS6ST1, FAS, TECTB, HLA-DOA, GAL3ST1, TES, B4GALT1, TCIRG1, BCL10, PLD2, IL2RB, TMEM204, SMAD7, MPDZ, FADS2, ITGA2, MMP15, CRHR2, CD55, LYVE1, GRM2, SLC16A7, CHRM1, ABCC1, LAMC2, SLC5A6, CA2, HSPD1, ITGA2B	307	1883	10349	0.805605	1	0.99994	100
GOTERM_CC_FAT	GO:0031226~intrinsic to plasma membrane	23	5.07726	0.971463	TCIRG1, IL2RB, ATP1B1, ATP1B3, OSMR, TLR2, FADS2, ITGA2, MMP15, SLC19A1, IL12RB2, CRHR2, LYVE1, CD55, GRM2, SLC16A7, CHRM1, CD2, SLC5A6, HS6ST1, ABCC1, GAL3ST1, ITGA2B	307	1050	10349	0.738412	1	0.999947	100
Annotation Cluster 110	Enrichment Score: 0.006178385053883996
Category	Term	Count	%	PValue	Genes	List Total	Pop Hits	Pop Total	Fold Enrichment	Bonferroni	Benjamini	FDR
GOTERM_BP_FAT	GO:0008380~RNA splicing	4	0.883002	0.972378	POLR2H, PAPOLA, JMJD6, LUC7L3	322	239	11017	0.572624	1	1	100
GOTERM_BP_FAT	GO:0016071~mRNA metabolic process	5	1.10375	0.983943	POLR2H, PAPOLA, DNAJB11, JMJD6, LUC7L3	322	316	11017	0.541365	1	1	100
GOTERM_BP_FAT	GO:0006397~mRNA processing	4	0.883002	0.987766	POLR2H, PAPOLA, JMJD6, LUC7L3	322	274	11017	0.499479	1	1	100
GOTERM_BP_FAT	GO:0006396~RNA processing	5	1.10375	0.999602	POLR2H, PAPOLA, JMJD6, INTS2, LUC7L3	322	474	11017	0.36091	1	1	100
Annotation Cluster 111	Enrichment Score: 0.003632033470581371
Category	Term	Count	%	PValue	Genes	List Total	Pop Hits	Pop Total	Fold Enrichment	Bonferroni	Benjamini	FDR
GOTERM_BP_FAT	GO:0006366~transcription from RNA polymerase II promoter	3	0.662252	0.984005	FUBP1, POLR2H, TRIP11	322	205	11017	0.500697	1	1	100
GOTERM_BP_FAT	GO:0006351~transcription, DNA-dependent	3	0.662252	0.995349	FUBP1, POLR2H, TRIP11	322	252	11017	0.407313	1	1	100
GOTERM_BP_FAT	GO:0032774~RNA biosynthetic process	3	0.662252	0.995707	FUBP1, POLR2H, TRIP11	322	255	11017	0.402521	1	1	100
Annotation Cluster 112	Enrichment Score: 0.0013335813128073496
Category	Term	Count	%	PValue	Genes	List Total	Pop Hits	Pop Total	Fold Enrichment	Bonferroni	Benjamini	FDR
GOTERM_MF_FAT	GO:0005525~GTP binding	4	0.883002	0.9965	SEPT1, RAB34, SRPRB, RAB27B	320	314	10564	0.420541	1	1	100
GOTERM_MF_FAT	GO:0019001~guanyl nucleotide binding	4	0.883002	0.997151	SEPT1, RAB34, SRPRB, RAB27B	320	322	10564	0.410093	1	1	100
GOTERM_MF_FAT	GO:0032561~guanyl ribonucleotide binding	4	0.883002	0.997151	SEPT1, RAB34, SRPRB, RAB27B	320	322	10564	0.410093	1	1	100
