# Supplementary material for: Fed State Prior to Hemorrhagic Shock and Polytrauma in a Porcine Model Results in Altered Liver Transcriptomic Response
Source: PLoS One. 2014 Jun 17;9(6):e100088. doi: 10.1371/journal.pone.0100088 (PMC4061062; doi:10.1371/journal.pone.0100088)
Supplement: File S6 — List of gene ontology profiles over time within Fasted animals at Baseline and FR2, FR8 and FR20 vs. Baseline. (XLSX) [file pone.0100088.s006.xlsx]

## Sheet: FR2vBaseline
Annotation Cluster 1	Enrichment Score: 25.145082748126583
Category	Term	Count	%	PValue	Genes	List Total	Pop Hits	Pop Total	Fold Enrichment	Bonferroni	Benjamini	FDR
GOTERM_CC_FAT	GO:0030016~myofibril	56	4.12675	1.34804e-32	JPH2, TNNC2, MYBPC1, TNNC1, PDLIM3, ANKRD2, ANKRD1, SDC4, DES, ANK1, ANK2, ABRA, JPH1, ACTA1, MYH1, CRYAB, MYH3, MYH2, LDB3, MYLK2, MYH7, ACTN2, MYH6, FLNC, MURC, MYO18B, TNNT1, PGM5, ANKRD23, RYR1, HSPB1, ABLIM2, TCAP, MYL2, MYL3, MYL1, SYNC, FHL3, TPM2, TPM1, MYOT, KRT8, OBSL1, MYOM1, OBSCN, ACTC1, MYOZ2, TNNI3, CACNA1S, CSRP3, TNNI1, NEB, MYPN, ATP2A1, SYNM, MYH13	940	97	10349	6.35604	6.4706e-30	6.4706e-30	1.93009e-29
GOTERM_CC_FAT	GO:0043292~contractile fiber	58	4.27413	4.5981e-32	JPH2, TNNC2, MYBPC1, TNNC1, PDLIM3, ANKRD2, ANKRD1, SDC4, DES, ANK1, ANK2, ABRA, JPH1, ACTA1, MYH1, CRYAB, MYH3, MYH2, LDB3, MYLK2, MYH7, ACTN2, MYH6, FLNC, MURC, MYO18B, TNNT1, PGM5, ANKRD23, RYR1, HSPB1, ABLIM2, TCAP, MYL2, MYL3, MYL1, SYNC, FHL3, TPM2, TPM1, MYOT, KRT8, OBSL1, MYOM1, OBSCN, ACTC1, MYLPF, MYOZ2, TNNI3, TRIM63, CACNA1S, CSRP3, TNNI1, NEB, MYPN, ATP2A1, SYNM, MYH13	940	106	10349	6.02411	2.20709e-29	1.10354e-29	6.58344e-29
GOTERM_CC_FAT	GO:0044449~contractile fiber part	55	4.05306	7.46582e-31	JPH2, TNNC2, TNNC1, PDLIM3, ANKRD2, ANKRD1, SDC4, DES, ANK1, ANK2, ABRA, JPH1, ACTA1, MYH1, CRYAB, MYH3, MYH2, LDB3, MYLK2, MYH7, ACTN2, MYH6, FLNC, MURC, MYO18B, TNNT1, PGM5, ANKRD23, RYR1, HSPB1, TCAP, MYL2, MYL3, MYL1, SYNC, FHL3, TPM2, TPM1, MYOT, KRT8, OBSL1, MYOM1, OBSCN, ACTC1, MYLPF, MYOZ2, TNNI3, CACNA1S, CSRP3, TNNI1, NEB, MYPN, ATP2A1, SYNM, MYH13	940	99	10349	6.11643	3.58359e-28	1.19453e-28	1.06894e-27
GOTERM_CC_FAT	GO:0030017~sarcomere	51	3.75829	8.72932e-31	JPH2, TNNC2, TNNC1, ANKRD2, PDLIM3, ANKRD1, DES, ANK1, ANK2, ABRA, JPH1, ACTA1, MYH1, CRYAB, MYH3, MYH2, LDB3, MYLK2, MYH7, ACTN2, MYH6, FLNC, MURC, MYO18B, PGM5, TNNT1, ANKRD23, RYR1, HSPB1, MYL2, TCAP, MYL3, MYL1, SYNC, FHL3, TPM2, TPM1, MYOT, KRT8, OBSL1, MYOM1, OBSCN, ACTC1, MYOZ2, TNNI3, CSRP3, CACNA1S, TNNI1, NEB, MYPN, ATP2A1	940	85	10349	6.60574	4.19007e-28	1.04752e-28	1.24984e-27
GOTERM_CC_FAT	GO:0031674~I band	29	2.13707	1.19405e-17	JPH2, TCAP, MYL3, SYNC, ANKRD2, FHL3, PDLIM3, ANKRD1, MYOT, DES, KRT8, OBSL1, JPH1, OBSCN, ACTC1, CRYAB, LDB3, ACTN2, MYOZ2, FLNC, CSRP3, CACNA1S, MURC, PGM5, NEB, ANKRD23, ATP2A1, RYR1, HSPB1	940	48	10349	6.65162	5.73146e-15	1.14629e-15	1.70962e-14
GOTERM_CC_FAT	GO:0030018~Z disc	21	1.54753	2.79345e-11	OBSCN, JPH2, TCAP, CRYAB, SYNC, LDB3, FHL3, PDLIM3, ACTN2, MYOZ2, FLNC, CSRP3, MYOT, MURC, DES, PGM5, NEB, KRT8, OBSL1, HSPB1, JPH1	940	40	10349	5.78003	1.34085e-08	1.03143e-09	3.99958e-08
Annotation Cluster 2	Enrichment Score: 19.834842279611447
Category	Term	Count	%	PValue	Genes	List Total	Pop Hits	Pop Total	Fold Enrichment	Bonferroni	Benjamini	FDR
GOTERM_BP_FAT	GO:0006936~muscle contraction	56	4.12675	2.79647e-25	TNNC2, MYBPC2, TNNC1, MYBPC1, ANKRD2, PGAM2, VIPR1, DES, DYSF, CHRNA1, MAP2K6, KCNMA1, ACTA1, MYH1, CRYAB, MYH3, MYH2, MYLK2, PDE4D, MYH7, ACTN2, MYH6, SSPN, CACNG1, TRDN, SSTR2, TNNT1, RYR1, KCNH2, CASQ2, SGCA, CLCN1, TCAP, MYL3, MYL1, BDKRB2, FKBP1B, TPM1, MYOT, MYOM2, CKMT2, MYOM1, HRC, DTNA, ACTC1, TNNI3, TRIM63, CACNA1S, P2RX6, SLC6A8, CHRND, MYH13, TMOD4, CHRNB1, SCN4A, SNTA1	992	126	11017	4.93593	9.20318e-22	9.20318e-22	5.08744e-22
GOTERM_BP_FAT	GO:0003012~muscle system process	57	4.20044	1.94426e-23	TNNC2, MYBPC2, TNNC1, MYBPC1, ANKRD2, PGAM2, VIPR1, DES, DYSF, CHRNA1, MAP2K6, KCNMA1, ACTA1, MYH1, CRYAB, MYH3, MYH2, MYLK2, PDE4D, MYH7, ACTN2, MYH6, SSPN, CACNG1, TRDN, SSTR2, TNNT1, RYR1, KCNH2, CASQ2, SGCA, CLCN1, TCAP, MYL3, MYL1, BDKRB2, TRIM72, FKBP1B, TPM1, MYOT, MYOM2, CKMT2, MYOM1, HRC, DTNA, ACTC1, TNNI3, TRIM63, CACNA1S, P2RX6, SLC6A8, CHRND, MYH13, TMOD4, CHRNB1, SCN4A, SNTA1	992	140	11017	4.52167	6.39857e-20	3.19928e-20	3.53707e-20
GOTERM_BP_FAT	GO:0006941~striated muscle contraction	22	1.62122	5.75584e-13	ACTC1, TCAP, MYH1, TNNC2, TNNC1, MYL3, MYH3, MYL1, MYH2, PGAM2, MYLK2, MYH7, MYH6, TNNI3, TPM1, CACNA1S, TNNT1, MYOM1, CHRNA1, CASQ2, MAP2K6, DTNA	992	38	11017	6.4297	1.8941e-09	4.73525e-10	1.04704e-09
Annotation Cluster 3	Enrichment Score: 13.178079457196304
Category	Term	Count	%	PValue	Genes	List Total	Pop Hits	Pop Total	Fold Enrichment	Bonferroni	Benjamini	FDR
GOTERM_CC_FAT	GO:0015629~actin cytoskeleton	64	4.71629	3.63398e-16	LIMA1, TNNC2, MYBPC2, MYBPC1, TNNC1, TLN2, MYO7A, PDLIM3, FERMT1, RHOQ, CD2AP, ACTG1, ARHGAP6, ABRA, ACTA1, MYH1, CRYAB, MYH3, MYH2, MYH7, ACTN2, MYH6, DAPK1, MYO18B, TNNT1, PGM5, CLIC5, OPHN1, BIN1, SPTB, KALRN, ABLIM2, SHROOM1, SHROOM4, MYL2, MYL3, MYL1, FHL3, TPM2, MYO9A, TPM1, MYOT, CORO2B, PFN2, EZR, MYOM2, MYBPH, MYOM1, MICALL2, ACTC1, FSCN2, MYO1E, MYLPF, SYNPO2, MYOZ1, GAS2, MYOZ2, TNNI3,…	940	230	10349	3.06353	1.59872e-13	2.66454e-14	4.77396e-13
GOTERM_MF_FAT	GO:0008092~cytoskeletal protein binding	91	6.70597	2.28832e-14	LIMA1, ENAH, MYBPC2, TNNC2, CROCC, TNNC1, MYBPC1, TLN2, MYO7A, PDLIM3, LMO7, SDC4, SYNPO2L, NRCAM, HOOK2, ANK1, PACSIN3, MAPT, ABRA, NCKIPSD, LMOD2, LMOD3, KCNMA1, RET, MYH1, ACTA1, NCALD, CRYAB, MYH3, MYH2, MYLK2, ACTN2, MYH7, MYH6, NEXN, FLNC, GPR98, MYO18B, TNNT1, XIRP1, CFL2, FHOD3, OPHN1, MAPRE3, FHOD1, SPTB, ABLIM2, SHROOM1, TPPP3, SHROOM4, TCAP, MYL2, MYL3, FHL3, TPM2, TPM1, MYO9A, MYOT, C…	960	433	10564	2.31265	2.44487e-11	1.22243e-11	3.64375e-11
GOTERM_MF_FAT	GO:0003779~actin binding	62	4.5689	3.5145e-11	ENAH, LIMA1, TNNC2, MYBPC2, TNNC1, MYBPC1, TLN2, MYO7A, LMO7, SYNPO2L, ABRA, LMOD2, KCNMA1, MYH1, NCALD, MYH3, MYH2, MYH7, ACTN2, MYH6, FLNC, NEXN, MYO18B, XIRP1, CFL2, FHOD3, OPHN1, FHOD1, SPTB, ABLIM2, SHROOM1, SHROOM4, MYL2, MYL3, FHL3, TPM2, TPM1, MYO9A, MYOT, CORO2B, PFN2, EZR, SYN1, WIPF3, CAP2, FSCN2, BAIAP2L1, MYO1E, MAP1A, SYNPO2, TNNI3, HOMER2, TNNI1, PKNOX2, GMFB, YWHAH, NEB, MYPN, TMO…	960	277	10564	2.46303	3.757e-08	1.25233e-08	5.60002e-08
Annotation Cluster 4	Enrichment Score: 9.234366687620662
Category	Term	Count	%	PValue	Genes	List Total	Pop Hits	Pop Total	Fold Enrichment	Bonferroni	Benjamini	FDR
GOTERM_CC_FAT	GO:0044459~plasma membrane part	262	19.3073	1.92197e-14	CADM3, SGMS2, SYT5, OSMR, ATP1B4, SYT9, AQP4, AMOTL1, ADORA1, SYP, S1PR3, ATP2B4, DIRAS3, HOMER3, KCNK5, CHRNA1, CLCA2, SCN2B, MYH1, PDPN, ABCB11, CDHR1, MDGA1, SCN2A, MYH2, BSN, MYH7, MYH6, SSPN, PTPRN, THY1, CRHR2, SSTR2, RND1, PGM5, CD36, CD34, RYR1, HAS2, LAMC2, CLCN1, IL1R1, PTH1R, CACNB1, MMD, CACNB2, MME, BDKRB1, BDKRB2, KCNJ3, RAB40B, EPHB2, RAB40A, ITGBL1, MUSK, OBSL1, TECTB, NPHP1, CNKS…	940	1883	10349	1.53187	9.21929e-12	1.0244e-12	2.75002e-11
GOTERM_CC_FAT	GO:0031226~intrinsic to plasma membrane	146	10.759	6.53641e-08	F2RL2, KCNC1, KCNC4, SGMS2, OSMR, ATP1B4, TLR2, AQP4, VIPR1, ADORA1, NRCAM, S1PR3, ATP2B4, SLC2A4, KCNK5, CHRNA1, CLCA2, SCN2B, PDPN, ABCB11, MDGA1, CDHR1, SCN2A, PTPRN, SSPN, THY1, UGT1A10, CRHR2, SSTR2, CD36, RYR1, HAS2, VAMP2, EDA, SPTB, CLCN1, IL1R1, PTH1R, MMD, CACNB2, MME, BDKRB1, BDKRB2, KCNA5, KCNA7, KCNJ3, ITGAM, ITGBL1, EPHB2, MUSK, P2RY1, ITGB6, ADRA2C, GAL3ST1, KCNB1, MET, CELSR3, ITG…	940	1050	10349	1.53086	3.13743e-05	1.96092e-06	9.35866e-05
GOTERM_CC_FAT	GO:0005887~integral to plasma membrane	142	10.4643	1.57693e-07	F2RL2, KCNC1, KCNC4, SGMS2, OSMR, ATP1B4, TLR2, AQP4, VIPR1, ADORA1, NRCAM, S1PR3, ATP2B4, SLC2A4, KCNK5, CHRNA1, CLCA2, SCN2B, PDPN, ABCB11, CDHR1, SCN2A, PTPRN, SSPN, THY1, UGT1A10, CRHR2, SSTR2, CD36, RYR1, HAS2, VAMP2, EDA, CLCN1, IL1R1, PTH1R, MMD, CACNB2, MME, BDKRB1, BDKRB2, KCNA5, KCNA7, KCNJ3, ITGAM, ITGBL1, EPHB2, MUSK, P2RY1, ITGB6, ADRA2C, GAL3ST1, KCNB1, MET, CELSR3, ITGA2, KCTD5, AN…	940	1028	10349	1.52078	7.56899e-05	4.45251e-06	0.000225781
Annotation Cluster 5	Enrichment Score: 6.203441618240389
Category	Term	Count	%	PValue	Genes	List Total	Pop Hits	Pop Total	Fold Enrichment	Bonferroni	Benjamini	FDR
GOTERM_BP_FAT	GO:0030029~actin filament-based process	46	3.38983	9.58338e-08	SHROOM1, LIMA1, SHROOM4, TCAP, PLEK2, MYL2, BCAR1, MYO7A, MYL1, S100A9, PDLIM3, FHL3, LMO7, RHOQ, ARF6, PRKG1, TPM1, ACTG1, CORO2B, ARHGAP6, PFN2, CDC42EP2, EZR, OBSL1, FGD6, RHOF, NPHP1, ACTC1, ACTA1, FSCN2, MYH3, MYO1E, MYH2, MYH7, MYOZ1, MYH6, CAPN3, LPIN1, RND1, XIRP1, FHOD3, OPHN1, AMOT, NEURL2, FHOD1, MYH10	992	219	11017	2.33273	0.000315339	2.62821e-05	0.000174344
GOTERM_BP_FAT	GO:0007010~cytoskeleton organization	66	4.86367	4.50077e-07	NEURL, LIMA1, CROCC, TLN2, BCAR1, S100A9, PDLIM3, LMO7, RHOQ, PRKG1, ACTG1, KIF2C, HOOK2, ARHGAP6, DES, ANK1, MAPT, NCKIPSD, PAK1, RHOF, RET, ACTA1, CRYAB, MYH6, LPIN1, TACC2, THY1, RND1, XIRP1, SGCG, FHOD3, BUB1B, OPHN1, SGCD, NEURL2, FHOD1, SGCB, ABLIM2, TPPP3, SHROOM1, SHROOM4, TCAP, MYL2, PLEK2, FHL3, ARF6, TPM1, CORO2B, CDC42EP2, PFN2, EZR, KRT8, OBSL1, FGD6, NPHP1, ACTC1, CAP2, FSCN2, MYOZ1…	992	386	11017	1.89893	0.00148011	9.8742e-05	0.000818793
GOTERM_BP_FAT	GO:0030036~actin cytoskeleton organization	40	2.94768	5.68683e-06	SHROOM1, LIMA1, SHROOM4, TCAP, MYL2, PLEK2, BCAR1, S100A9, PDLIM3, FHL3, LMO7, RHOQ, ARF6, PRKG1, TPM1, ACTG1, CORO2B, ARHGAP6, PFN2, CDC42EP2, EZR, OBSL1, FGD6, RHOF, NPHP1, ACTC1, ACTA1, FSCN2, MYOZ1, MYH6, CAPN3, LPIN1, RND1, XIRP1, FHOD3, OPHN1, AMOT, NEURL2, FHOD1, MYH10	992	206	11017	2.15648	0.0185414	0.000850338	0.0103452
Annotation Cluster 6	Enrichment Score: 5.700343046218911
Category	Term	Count	%	PValue	Genes	List Total	Pop Hits	Pop Total	Fold Enrichment	Bonferroni	Benjamini	FDR
GOTERM_BP_FAT	GO:0007517~muscle organ development	64	4.71629	2.13641e-21	MEF2C, MYOD1, TNNC1, ANKRD2, FOXO4, CXADR, TGFB2, RARB, CHRNA1, JPH1, SRPK3, ACTA1, CRYAB, MYH3, CHODL, MYLK2, MYH7, SIX4, MYH6, HOXD9, MURC, BVES, XIRP1, SGCG, SIX1, VGLL2, SGCD, ZFPM2, SGCA, SGCB, ZFAND5, TCAP, MYL2, MYL3, FHL1, CTF1, MYL1, FHL3, CACNB2, TAGLN2, TRIM72, TPM1, MUSK, SPEG, OBSL1, MYOG, UNC45B, MYF6, ACTC1, MET, MYF5, MYLPF, TNNI3, CAPN3, CACNA1S, CSRP3, NEB, MEOX2, PLN, HBEGF, CH…	992	188	11017	3.78071	7.03093e-18	2.34364e-18	3.88664e-18
GOTERM_BP_FAT	GO:0014706~striated muscle tissue development	36	2.65291	3.4506e-12	MYOD1, TCAP, MYL2, TNNC1, MYL3, CACNB2, CXADR, TPM1, TGFB2, MUSK, OBSL1, MYOG, RARB, CHRNA1, MYF6, ACTC1, ACTA1, MYF5, MYLK2, MYLPF, MYH7, MYH6, SIX4, TNNI3, CSRP3, CACNA1S, HOXD9, XIRP1, MEOX2, PLN, SIX1, VGLL2, ZFPM2, CHRND, SNTA1, MYH10	992	106	11017	3.7718	1.13558e-08	2.27117e-09	6.27741e-09
GOTERM_BP_FAT	GO:0060537~muscle tissue development	37	2.7266	4.16633e-12	MYOD1, ZFAND5, TCAP, MYL2, TNNC1, MYL3, CACNB2, CXADR, TPM1, TGFB2, MUSK, OBSL1, MYOG, RARB, CHRNA1, MYF6, ACTC1, ACTA1, MYF5, MYLK2, MYLPF, MYH7, MYH6, SIX4, TNNI3, CSRP3, CACNA1S, HOXD9, XIRP1, MEOX2, PLN, SIX1, VGLL2, ZFPM2, CHRND, SNTA1, MYH10	992	112	11017	3.6689	1.37114e-08	2.28523e-09	7.57955e-09
GOTERM_BP_FAT	GO:0042692~muscle cell differentiation	33	2.43183	1.14766e-09	MYOD1, TCAP, MYL2, CACNB2, CXADR, TPM1, ACTG1, MUSK, SPEG, SMARCD3, OBSL1, MYOG, RARB, CHRNA1, IFRD1, BMP4, ACTC1, NOS1, NTF3, ACTA1, LGALS1, MYOZ1, MYH6, CAPN3, CACNA1S, XIRP1, DYRK1B, CHRNB1, BIN1, NEURL2, TBX18, SNTA1, MYH10	992	110	11017	3.33175	3.77695e-06	5.39566e-07	2.08787e-06
GOTERM_BP_FAT	GO:0055002~striated muscle cell development	21	1.54753	5.16864e-09	ACTC1, TCAP, MYL2, ACTA1, CACNB2, MYOZ1, MYH6, CXADR, TPM1, CAPN3, CACNA1S, ACTG1, MUSK, XIRP1, OBSL1, MYOG, CHRNB1, NEURL2, CHRNA1, MYH10, SNTA1	992	51	11017	4.573	1.70098e-05	2.12625e-06	9.40297e-06
GOTERM_BP_FAT	GO:0055001~muscle cell development	21	1.54753	1.64831e-08	ACTC1, TCAP, MYL2, ACTA1, CACNB2, MYOZ1, MYH6, CXADR, TPM1, CAPN3, CACNA1S, ACTG1, MUSK, XIRP1, OBSL1, MYOG, CHRNB1, NEURL2, CHRNA1, MYH10, SNTA1	992	54	11017	4.31894	5.42445e-05	6.02732e-06	2.99867e-05
GOTERM_BP_FAT	GO:0030239~myofibril assembly	13	0.957996	3.59476e-08	ACTC1, MYL2, ACTA1, TCAP, MYOZ1, MYH6, TPM1, CAPN3, ACTG1, XIRP1, OBSL1, NEURL2, MYH10	992	21	11017	6.87505	0.000118296	1.18303e-05	6.53971e-05
GOTERM_BP_FAT	GO:0051146~striated muscle cell differentiation	25	1.8423	9.3155e-08	MYOD1, MYL2, TCAP, CACNB2, CXADR, TPM1, ACTG1, MUSK, OBSL1, MYOG, RARB, CHRNA1, ACTC1, NOS1, ACTA1, MYOZ1, MYH6, CACNA1S, CAPN3, XIRP1, DYRK1B, CHRNB1, NEURL2, SNTA1, MYH10	992	81	11017	3.42773	0.000306526	2.78699e-05	0.000169471
GOTERM_BP_FAT	GO:0048738~cardiac muscle tissue development	19	1.40015	9.96886e-08	ACTC1, MYL2, TCAP, TNNC1, MYL3, MYLK2, MYH7, MYH6, TNNI3, CXADR, CSRP3, TPM1, TGFB2, XIRP1, PLN, OBSL1, ZFPM2, RARB, MYH10	992	49	11017	4.30635	0.000328021	2.52362e-05	0.000181357
GOTERM_BP_FAT	GO:0031032~actomyosin structure organization	14	1.03169	2.42533e-07	ACTC1, MYL2, ACTA1, TCAP, LMO7, MYOZ1, MYH6, TPM1, CAPN3, ACTG1, XIRP1, OBSL1, NEURL2, MYH10	992	28	11017	5.55292	0.000797858	5.7011e-05	0.000441224
GOTERM_BP_FAT	GO:0010927~cellular component assembly involved in morphogenesis	14	1.03169	1.03364e-06	ACTC1, NEURL, MYL2, ACTA1, TCAP, MYOZ1, MYH6, TPM1, CAPN3, ACTG1, XIRP1, OBSL1, NEURL2, MYH10	992	31	11017	5.01554	0.00339594	0.000188966	0.00188042
GOTERM_BP_FAT	GO:0060538~skeletal muscle organ development	19	1.40015	3.07086e-06	MYF6, MYOD1, ACTA1, MYL3, MYF5, MYLPF, CACNB2, SIX4, CSRP3, CACNA1S, HOXD9, MUSK, MEOX2, SIX1, VGLL2, MYOG, CHRND, CHRNA1, SNTA1	992	60	11017	3.51685	0.0100553	0.000505182	0.00558647
GOTERM_BP_FAT	GO:0007519~skeletal muscle tissue development	19	1.40015	3.07086e-06	MYF6, MYOD1, ACTA1, MYL3, MYF5, MYLPF, CACNB2, SIX4, CSRP3, CACNA1S, HOXD9, MUSK, MEOX2, SIX1, VGLL2, MYOG, CHRND, CHRNA1, SNTA1	992	60	11017	3.51685	0.0100553	0.000505182	0.00558647
GOTERM_BP_FAT	GO:0007507~heart development	35	2.57922	8.21108e-05	TCAP, BBS7, MYL2, TNNC1, MYL3, PDLIM3, FGF12, CXADR, TPM1, TGFB2, ALDH1A2, SMARCD3, OBSL1, NKX3-1, RARB, BMP4, ACTC1, SCUBE1, MYLK2, MYH7, SMYD1, MYH6, TNNI3, CSRP3, SHOX2, HHEX, XIRP1, ADM, JMJD6, PKP2, PLN, ADRA1B, ZFPM2, CASQ2, MYH10	992	191	11017	2.0351	0.236802	0.00867946	0.149274
GOTERM_BP_FAT	GO:0045214~sarcomere organization	7	0.515844	0.000299761	ACTG1, XIRP1, TCAP, MYH6, NEURL2, CAPN3, TPM1	992	12	11017	6.47841	0.627181	0.0286025	0.543934
GOTERM_BP_FAT	GO:0048747~muscle fiber development	11	0.810612	0.000584471	MUSK, ACTA1, TCAP, CACNB2, MYOG, CHRNB1, MYH6, CXADR, CHRNA1, CACNA1S, SNTA1	992	34	11017	3.59307	0.853987	0.0493726	1.05797
GOTERM_BP_FAT	GO:0055003~cardiac myofibril assembly	4	0.294768	0.0117915	ACTC1, MYL2, OBSL1, MYH10	992	6	11017	7.4039	1	0.342786	19.4095
GOTERM_BP_FAT	GO:0055006~cardiac cell development	5	0.36846	0.0128311	ACTC1, XIRP1, MYL2, OBSL1, MYH10	992	11	11017	5.04811	1	0.357708	20.938
GOTERM_BP_FAT	GO:0055013~cardiac muscle cell development	5	0.36846	0.0128311	ACTC1, XIRP1, MYL2, OBSL1, MYH10	992	11	11017	5.04811	1	0.357708	20.938
GOTERM_BP_FAT	GO:0035051~cardiac cell differentiation	7	0.515844	0.0208535	ACTC1, XIRP1, MYL2, OBSL1, RARB, MYH10, TGFB2	992	25	11017	3.10964	1	0.458686	31.845
GOTERM_BP_FAT	GO:0048741~skeletal muscle fiber development	7	0.515844	0.0299	MUSK, ACTA1, CACNB2, MYOG, CHRNA1, CACNA1S, SNTA1	992	27	11017	2.87929	1	0.539036	42.4347
GOTERM_BP_FAT	GO:0055007~cardiac muscle cell differentiation	6	0.442152	0.035145	ACTC1, XIRP1, MYL2, OBSL1, RARB, MYH10	992	21	11017	3.1731	1	0.581958	47.8412
GOTERM_BP_FAT	GO:0007528~neuromuscular junction development	5	0.36846	0.0989986	MUSK, CACNB2, CHRNA1, CACNA1S, SNTA1	992	20	11017	2.77646	1	0.797239	84.9911
GOTERM_BP_FAT	GO:0050808~synapse organization	9	0.663228	0.108305	NRCAM, MUSK, DRP2, CACNB2, NLGN2, PCDHB11, CHRNA1, CACNA1S, SNTA1	992	54	11017	1.85097	1	0.814398	87.5743
Annotation Cluster 7	Enrichment Score: 5.010032385275117
Category	Term	Count	%	PValue	Genes	List Total	Pop Hits	Pop Total	Fold Enrichment	Bonferroni	Benjamini	FDR
GOTERM_CC_FAT	GO:0016459~myosin complex	22	1.62122	9.32762e-09	SHROOM1, MYBPC2, SHROOM4, MYL2, MYH1, MYL3, MYBPC1, MYO7A, MYH3, MYO1E, MYL1, MYH2, MYLPF, MYH7, MYH6, MYO9A, MYO18B, MYOM2, MYBPH, MYH13, MYOM1, MYH10	940	57	10349	4.24931	4.47725e-06	3.19804e-07	1.3355e-05
GOTERM_CC_FAT	GO:0016460~myosin II complex	12	0.884304	2.52679e-07	SHROOM1, SHROOM4, MYH1, MYL3, MYH3, MYH2, MYL1, MYLPF, MYH13, MYH7, MYH6, MYOM1	940	20	10349	6.60574	0.000121279	6.73809e-06	0.000361779
GOTERM_CC_FAT	GO:0032982~myosin filament	11	0.810612	3.88182e-07	MYBPC2, MYH1, MYOM2, MYBPC1, MYH3, MYH2, MYBPH, MYH13, MYH7, MYH6, MYOM1	940	17	10349	7.12384	0.00018631	9.80667e-06	0.000555788
GOTERM_CC_FAT	GO:0005859~muscle myosin complex	10	0.73692	9.17775e-06	MYH1, MYL3, MYH3, MYH2, MYL1, MYLPF, MYH13, MYH7, MYH6, MYOM1	940	18	10349	6.11643	0.00439565	0.000200223	0.0131397
GOTERM_MF_FAT	GO:0000146~microfilament motor activity	8	0.589536	0.000273026	MYO1E, MYH3, MYO7A, MYH2, MYH13, MYH7, MYH6, MYH10	960	16	10564	5.50208	0.25316	0.0206344	0.434155
GOTERM_MF_FAT	GO:0003774~motor activity	23	1.69492	0.00106059	DNAH9, KIF24, MYL2, MYH1, MYL3, MYO7A, MYH3, MYO1E, MYL1, MYH2, MYLPF, MYH7, MYH6, DNAH2, KIF3C, MYO9A, DNAH8, KIF2C, MYO18B, STARD9, MYH13, DNM1, MYH10	960	120	10564	2.10913	0.678376	0.0728359	1.67663
GOTERM_CC_FAT	GO:0005863~striated muscle thick filament	5	0.36846	0.00349873	MYH1, MYH3, MYH2, MYH7, MYOM1	940	8	10349	6.88098	0.814061	0.0359118	4.89435
Annotation Cluster 8	Enrichment Score: 4.470256112090388
Category	Term	Count	%	PValue	Genes	List Total	Pop Hits	Pop Total	Fold Enrichment	Bonferroni	Benjamini	FDR
GOTERM_CC_FAT	GO:0005856~cytoskeleton	166	12.2329	9.59283e-12	SEPT3, ENAH, TNNC2, CROCC, TNNC1, PDLIM3, ADORA1, CD2AP, ACTG1, HOOK2, ANK1, ANK2, HOMER3, ABRA, STK39, KRT84, MYH1, CRYAB, MYH3, MYH2, MYLK2, BSN, MYH7, PDE4D, ACTN2, MYH6, CEP152, TACC2, MYO18B, TNNT1, KRT18, RND1, PGM5, CST6, HSPB1, OPHN1, BIN1, EDA, SPTB, KALRN, CEP97, MYL2, LITAF, MYL3, MYL1, MYO9A, AZI1, CORO2B, PFN2, CDC42EP2, CDC42EP1, TTBK2, PPL, MNS1, CDC42EP4, FGD6, FSCN2, MYO1E, PTPN1…	940	1100	10349	1.66144	4.60453e-09	4.18594e-10	1.37347e-08
GOTERM_CC_FAT	GO:0044430~cytoskeletal part	103	7.59027	8.88309e-06	SEPT3, TNNC2, TNNC1, CROCC, CD2AP, ADORA1, HOOK2, HOMER3, KRT84, MYH1, CRYAB, MYH3, MYH2, MYLK2, ACTN2, PDE4D, MYH7, MYH6, CEP152, TACC2, MYO18B, TNNT1, PGM5, KRT18, HSPB1, SPTB, CEP97, LITAF, MYL2, MYL3, MYL1, AZI1, MYO9A, TTBK2, MNS1, MYO1E, MYLPF, GAS2, TRIM63, TNNI3, KIF3C, HOMER2, TNNI1, BRCA1, TRIM55, P2RX6, MAP2, MYH13, MYH10, LIMA1, KIF24, MYBPC2, MYBPC1, MYO7A, FERMT1, RHOQ, TTLL7, KIF2C…	940	742	10349	1.52828	0.00425483	0.000203022	0.0127178
GOTERM_CC_FAT	GO:0043228~non-membrane-bounded organelle	206	15.1805	0.124232	CROCC, ATP1B4, S100A9, PDLIM3, HIRA, ADORA1, CD2AP, ACTG1, HOOK2, HOMER3, ABRA, MYH1, CRYAB, MYH3, HKDC1, MYH2, MYLK2, BSN, MYH7, PARP10, MYH6, CEP152, MYO18B, KRT18, PGM5, RND1, BIN1, MYO9A, PFN2, CDC42EP2, CDC42EP1, CDC42EP4, PTPN14, GAS2, MYOZ1, MYOZ2, TNNI3, HOMER2, KIF3C, CSRP3, TNNI1, PKP2, RAPSN, MAP2, TMOD4, H3F3B, ZMAT1, LIMA1, MYBPC2, ZNF532, MYBPC1, MYO7A, FERMT1, TTLL7, EVI5, MAPT, SY…	940	2110	10349	1.07487	1	0.531407	85.0327
GOTERM_CC_FAT	GO:0043232~intracellular non-membrane-bounded organelle	206	15.1805	0.124232	CROCC, ATP1B4, S100A9, PDLIM3, HIRA, ADORA1, CD2AP, ACTG1, HOOK2, HOMER3, ABRA, MYH1, CRYAB, MYH3, HKDC1, MYH2, MYLK2, BSN, MYH7, PARP10, MYH6, CEP152, MYO18B, KRT18, PGM5, RND1, BIN1, MYO9A, PFN2, CDC42EP2, CDC42EP1, CDC42EP4, PTPN14, GAS2, MYOZ1, MYOZ2, TNNI3, HOMER2, KIF3C, CSRP3, TNNI1, PKP2, RAPSN, MAP2, TMOD4, H3F3B, ZMAT1, LIMA1, MYBPC2, ZNF532, MYBPC1, MYO7A, FERMT1, TTLL7, EVI5, MAPT, SY…	940	2110	10349	1.07487	1	0.531407	85.0327
Annotation Cluster 9	Enrichment Score: 4.072264274530213
Category	Term	Count	%	PValue	Genes	List Total	Pop Hits	Pop Total	Fold Enrichment	Bonferroni	Benjamini	FDR
GOTERM_BP_FAT	GO:0006941~striated muscle contraction	22	1.62122	5.75584e-13	ACTC1, TCAP, MYH1, TNNC2, TNNC1, MYL3, MYH3, MYL1, MYH2, PGAM2, MYLK2, MYH7, MYH6, TNNI3, TPM1, CACNA1S, TNNT1, MYOM1, CHRNA1, CASQ2, MAP2K6, DTNA	992	38	11017	6.4297	1.8941e-09	4.73525e-10	1.04704e-09
GOTERM_BP_FAT	GO:0048738~cardiac muscle tissue development	19	1.40015	9.96886e-08	ACTC1, MYL2, TCAP, TNNC1, MYL3, MYLK2, MYH7, MYH6, TNNI3, CXADR, CSRP3, TPM1, TGFB2, XIRP1, PLN, OBSL1, ZFPM2, RARB, MYH10	992	49	11017	4.30635	0.000328021	2.52362e-05	0.000181357
GOTERM_BP_FAT	GO:0003015~heart process	10	0.73692	2.50504e-05	ACTC1, TCAP, MYL2, MYL3, TNNC1, MYL1, MYLK2, TNNI3, TPM1, MAP2K6	992	20	11017	5.55292	0.079135	0.00316582	0.0455628
GOTERM_BP_FAT	GO:0060047~heart contraction	10	0.73692	2.50504e-05	ACTC1, TCAP, MYL2, MYL3, TNNC1, MYL1, MYLK2, TNNI3, TPM1, MAP2K6	992	20	11017	5.55292	0.079135	0.00316582	0.0455628
GOTERM_BP_FAT	GO:0055008~cardiac muscle tissue morphogenesis	10	0.73692	4.03519e-05	ACTC1, TCAP, MYL2, MYL3, TNNC1, MYLK2, MYH7, MYH6, TNNI3, TPM1	992	21	11017	5.2885	0.12436	0.00490647	0.0733841
GOTERM_BP_FAT	GO:0060415~muscle tissue morphogenesis	10	0.73692	4.03519e-05	ACTC1, TCAP, MYL2, MYL3, TNNC1, MYLK2, MYH7, MYH6, TNNI3, TPM1	992	21	11017	5.2885	0.12436	0.00490647	0.0733841
GOTERM_BP_FAT	GO:0060048~cardiac muscle contraction	9	0.663228	4.83983e-05	ACTC1, TCAP, MYL3, TNNC1, MYL1, MYLK2, TNNI3, TPM1, MAP2K6	992	17	11017	5.87957	0.147245	0.00567251	0.0880113
GOTERM_BP_FAT	GO:0003013~circulatory system process	29	2.13707	0.000678015	MYL2, TCAP, TNNC1, MYL3, MYL1, BDKRB1, BDKRB2, ADORA1, TPM1, NOS2, MAP2K6, EPO, KCNMA1, ACTC1, OLR1, MYLK2, ATP1A1, ATP1A2, MYH6, TNNI3, ADM, MEOX2, PLN, COL1A2, ADRA1B, ACE2, AMOT, KCNH2, ADRA1D	992	164	11017	1.96384	0.892698	0.0556264	1.22631
GOTERM_BP_FAT	GO:0008015~blood circulation	29	2.13707	0.000678015	MYL2, TCAP, TNNC1, MYL3, MYL1, BDKRB1, BDKRB2, ADORA1, TPM1, NOS2, MAP2K6, EPO, KCNMA1, ACTC1, OLR1, MYLK2, ATP1A1, ATP1A2, MYH6, TNNI3, ADM, MEOX2, PLN, COL1A2, ADRA1B, ACE2, AMOT, KCNH2, ADRA1D	992	164	11017	1.96384	0.892698	0.0556264	1.22631
GOTERM_BP_FAT	GO:0048729~tissue morphogenesis	27	1.98968	0.000911998	FRAS1, MYL2, TCAP, TNNC1, MYL3, TRIM15, TPM1, TGFB2, RGMA, ALDH1A2, PGP, ALDH1A3, BMP4, RET, ACTC1, MYLK2, LEF1, MYH7, NR4A3, MYH6, TNNI3, NOTCH2, FREM2, SIX1, COL1A2, PBX1, TBX18	992	151	11017	1.98581	0.95035	0.0659679	1.6462
GOTERM_BP_FAT	GO:0055010~ventricular cardiac muscle morphogenesis	7	0.515844	0.00189639	MYL2, MYL3, TNNC1, MYH7, MYH6, TNNI3, TPM1	992	16	11017	4.85881	0.998064	0.103804	3.39432
GOTERM_BP_FAT	GO:0003007~heart morphogenesis	14	1.03169	0.00349064	ACTC1, MYL2, BBS7, TCAP, TNNC1, MYL3, MYLK2, MYH7, MYH6, TNNI3, TPM1, TGFB2, ALDH1A2, SMARCD3	992	63	11017	2.46797	0.99999	0.162256	6.16329
GOTERM_BP_FAT	GO:0043462~regulation of ATPase activity	6	0.442152	0.00813769	MYL3, TNNC1, MYH6, TPM2, TNNI3, TPM1	992	15	11017	4.44234	1	0.271204	13.8129
GOTERM_MF_FAT	GO:0017022~myosin binding	6	0.442152	0.0298753	ACTC1, ACTA1, MYL2, MYL3, MYLK2, GPR98	960	20	10564	3.30125	1	0.573971	38.3249
GOTERM_BP_FAT	GO:0008217~regulation of blood pressure	14	1.03169	0.0430504	ACTC1, ATP1A1, BDKRB1, BDKRB2, MYH6, ATP1A2, TNNI3, TPM1, ADORA1, COL1A2, ACE2, ADRA1B, NOS2, ADRA1D	992	86	11017	1.80793	1	0.63677	55.0916
Annotation Cluster 10	Enrichment Score: 3.857301802637985
Category	Term	Count	%	PValue	Genes	List Total	Pop Hits	Pop Total	Fold Enrichment	Bonferroni	Benjamini	FDR
GOTERM_CC_FAT	GO:0030054~cell junction	78	5.74797	4.09264e-08	SEPT3, LIMA1, ENAH, CADM3, CLDN4, SYT5, TLN2, BCAR1, FERMT1, SYT9, LMO7, SYNGR1, SDC4, AMOTL1, CXADR, SYP, PCDH1, HOMER3, SLC2A1, PAK1, CHRNA1, SAMD4A, DLG2, CLCA2, STX3, MYH1, ABCB11, SCN2A, MYH2, BSN, ACTN2, MYH7, MYH6, NEXN, ARHGAP24, SSPN, RND1, PGM5, XIRP1, CHRM1, CD99L2, OPHN1, VAMP2, JAM2, NEURL2, FAIM2, PANX1, CLDN11, SYN1, PPL, TGM1, OBSL1, CAMK2A, NPHP1, DTNA, MICALL2, NOX4, B4GALT1, CN…	940	455	10349	1.88736	1.96445e-05	1.30964e-06	5.85973e-05
GOTERM_CC_FAT	GO:0070161~anchoring junction	32	2.35814	2.88771e-05	ENAH, LIMA1, TLN2, BCAR1, FERMT1, LMO7, CXADR, SDC4, PPL, TGM1, PAK1, NPHP1, B4GALT1, NOX4, MYH1, MYH2, ITGA2, TRIM25, ACTN2, MYH7, MYH6, ARHGAP24, NEXN, PGM5, RND1, XIRP1, ITGA6, DSG2, PKP2, SYNM, NEURL2, TJP2	940	158	10349	2.22979	0.0137656	0.000532981	0.0413375
GOTERM_CC_FAT	GO:0005912~adherens junction	29	2.13707	6.32513e-05	ENAH, LIMA1, TLN2, BCAR1, FERMT1, LMO7, CXADR, SDC4, TGM1, PAK1, NPHP1, NOX4, MYH1, MYH2, ITGA2, TRIM25, ACTN2, MYH7, MYH6, ARHGAP24, NEXN, PGM5, RND1, ITGA6, XIRP1, PKP2, SYNM, NEURL2, TJP2	940	142	10349	2.24843	0.0299053	0.0010464	0.0905234
GOTERM_CC_FAT	GO:0016323~basolateral plasma membrane	35	2.57922	6.95808e-05	ENAH, LIMA1, SLC13A5, SHROOM4, TLN2, SLC16A10, BCAR1, PTH1R, FERMT1, SDC4, ADORA1, EPCAM, ANK1, ANK2, P2RY1, SLC2A1, STK39, PAK1, B4GALT1, NOX4, SLC12A2, MYH1, MYH2, MET, ITGA2, MYH7, ATP1A1, TRIM25, ACTN2, MYH6, ARHGAP24, NEXN, PGM5, ITGA6, NEURL2	940	188	10349	2.04965	0.0328483	0.00111271	0.0995779
GOTERM_CC_FAT	GO:0005924~cell-substrate adherens junction	19	1.40015	0.00318108	NOX4, ENAH, LIMA1, MYH1, TLN2, BCAR1, MYH2, FERMT1, ITGA2, TRIM25, ACTN2, MYH7, MYH6, ARHGAP24, SDC4, NEXN, PGM5, PAK1, NEURL2	940	99	10349	2.11295	0.783324	0.0334146	4.45936
GOTERM_CC_FAT	GO:0030055~cell-substrate junction	19	1.40015	0.00546453	NOX4, ENAH, LIMA1, MYH1, TLN2, BCAR1, MYH2, FERMT1, ITGA2, TRIM25, ACTN2, MYH7, MYH6, ARHGAP24, SDC4, NEXN, PGM5, PAK1, NEURL2	940	104	10349	2.01136	0.927933	0.0522617	7.54556
GOTERM_CC_FAT	GO:0005925~focal adhesion	17	1.25276	0.0110318	NOX4, ENAH, LIMA1, MYH1, TLN2, BCAR1, MYH2, FERMT1, ITGA2, TRIM25, ACTN2, MYH7, MYH6, ARHGAP24, SDC4, PGM5, PAK1	940	95	10349	1.97013	0.99513	0.0955837	14.6857
Annotation Cluster 11	Enrichment Score: 3.7308844308673055
Category	Term	Count	%	PValue	Genes	List Total	Pop Hits	Pop Total	Fold Enrichment	Bonferroni	Benjamini	FDR
GOTERM_BP_FAT	GO:0007155~cell adhesion	79	5.82167	8.18793e-05	PVR, PPARD, CADM3, MYBPC2, CLDN4, MYBPC1, TLN2, BCAR1, FERMT1, LMO7, RADIL, CXADR, CD2AP, MEGF10, CD97, APOA4, NRCAM, ARHGAP6, PCDH1, CHST10, COL12A1, CLCA2, RET, PDPN, CDHR1, SDK1, LEF1, ACTN2, SSPN, GPR98, THY1, NCAM1, CD36, PGM5, CD34, CD99L2, LAMC2, JAM2, EDA, EPDR1, TNFRSF12A, CCR1, PCDHB15, COL28A1, ARF6, PCDHB12, CLDN11, PCDHB11, ITGAM, ITGBL1, RGMB, EZR, COMP, ITGB6, MYBPH, NPHP1, SPP1, T…	992	567	11017	1.54738	0.23622	0.0089423	0.148853
GOTERM_BP_FAT	GO:0022610~biological adhesion	79	5.82167	8.92268e-05	PVR, PPARD, CADM3, MYBPC2, CLDN4, MYBPC1, TLN2, BCAR1, FERMT1, LMO7, RADIL, CXADR, CD2AP, MEGF10, CD97, APOA4, NRCAM, ARHGAP6, PCDH1, CHST10, COL12A1, CLCA2, RET, PDPN, CDHR1, SDK1, LEF1, ACTN2, SSPN, GPR98, THY1, NCAM1, CD36, PGM5, CD34, CD99L2, LAMC2, JAM2, EDA, EPDR1, TNFRSF12A, CCR1, PCDHB15, COL28A1, ARF6, PCDHB12, CLDN11, PCDHB11, ITGAM, ITGBL1, RGMB, EZR, COMP, ITGB6, MYBPH, NPHP1, SPP1, T…	992	568	11017	1.54465	0.254469	0.00913485	0.1622
GOTERM_BP_FAT	GO:0016337~cell-cell adhesion	35	2.57922	0.00087837	PVR, CADM3, CLDN4, PCDHB15, LMO7, PCDHB12, CLDN11, PCDHB11, CD2AP, ITGAM, NRCAM, APOA4, PCDH1, EZR, NPHP1, RET, OLR1, PDPN, COL13A1, CDHR1, MYF5, CELSR3, NLGN2, PCDH17, GPR98, THY1, NCAM1, CDH13, CDH15, DSG2, CD34, PKP2, FREM2, JAM2, BMPR1B	992	216	11017	1.79956	0.944534	0.0650437	1.58595
Annotation Cluster 12	Enrichment Score: 3.49818516559475
Category	Term	Count	%	PValue	Genes	List Total	Pop Hits	Pop Total	Fold Enrichment	Bonferroni	Benjamini	FDR
GOTERM_CC_FAT	GO:0005865~striated muscle thin filament	9	0.663228	1.58586e-06	TNNT1, ACTA1, NEB, TNNC2, TNNC1, TPM2, TNNI3, TPM1, TNNI1	940	12	10349	8.25718	0.000760922	3.80598e-05	0.00227056
GOTERM_CC_FAT	GO:0005861~troponin complex	5	0.36846	0.000870063	TNNT1, TNNC2, TNNC1, TNNI3, TNNI1	940	6	10349	9.17465	0.341514	0.0112287	1.23854
GOTERM_MF_FAT	GO:0031014~troponin T binding	3	0.221076	0.0232076	TNNT1, TNNC1, TNNI3	960	3	10564	11.0042	1	0.566867	31.2126
Annotation Cluster 13	Enrichment Score: 3.4577881868816
Category	Term	Count	%	PValue	Genes	List Total	Pop Hits	Pop Total	Fold Enrichment	Bonferroni	Benjamini	FDR
GOTERM_CC_FAT	GO:0016460~myosin II complex	12	0.884304	2.52679e-07	SHROOM1, SHROOM4, MYH1, MYL3, MYH3, MYH2, MYL1, MYLPF, MYH13, MYH7, MYH6, MYOM1	940	20	10349	6.60574	0.000121279	6.73809e-06	0.000361779
GOTERM_CC_FAT	GO:0005859~muscle myosin complex	10	0.73692	9.17775e-06	MYH1, MYL3, MYH3, MYH2, MYL1, MYLPF, MYH13, MYH7, MYH6, MYOM1	940	18	10349	6.11643	0.00439565	0.000200223	0.0131397
GOTERM_BP_FAT	GO:0030048~actin filament-based movement	10	0.73692	2.50504e-05	ACTC1, MYO1E, MYH3, MYO7A, MYH2, MYL1, MYH7, MYH6, TPM1, MYH10	992	20	11017	5.55292	0.079135	0.00316582	0.0455628
GOTERM_MF_FAT	GO:0000146~microfilament motor activity	8	0.589536	0.000273026	MYO1E, MYH3, MYO7A, MYH2, MYH13, MYH7, MYH6, MYH10	960	16	10564	5.50208	0.25316	0.0206344	0.434155
GOTERM_BP_FAT	GO:0070252~actin-mediated cell contraction	5	0.36846	0.00182432	MYH2, MYL1, MYH7, MYH6, TPM1	992	7	11017	7.93275	0.997544	0.101752	3.26733
GOTERM_BP_FAT	GO:0030049~muscle filament sliding	5	0.36846	0.00182432	MYH2, MYL1, MYH7, MYH6, TPM1	992	7	11017	7.93275	0.997544	0.101752	3.26733
GOTERM_BP_FAT	GO:0033275~actin-myosin filament sliding	5	0.36846	0.00182432	MYH2, MYL1, MYH7, MYH6, TPM1	992	7	11017	7.93275	0.997544	0.101752	3.26733
GOTERM_BP_FAT	GO:0030705~cytoskeleton-dependent intracellular transport	10	0.73692	0.0224088	ACTC1, MYO1E, MYH3, MYO7A, MYH2, MYL1, MYH7, MYH6, TPM1, MYH10	992	47	11017	2.36295	1	0.471382	33.7878
GOTERM_BP_FAT	GO:0002027~regulation of heart rate	6	0.442152	0.035145	ADRA1B, MYH7, SEMA3A, MYH6, FKBP1B, TPM1	992	21	11017	3.1731	1	0.581958	47.8412
Annotation Cluster 14	Enrichment Score: 3.432554882000348
Category	Term	Count	%	PValue	Genes	List Total	Pop Hits	Pop Total	Fold Enrichment	Bonferroni	Benjamini	FDR
GOTERM_BP_FAT	GO:0006811~ion transport	95	7.00074	4.96045e-06	SLC8A3, SLC5A3, SLC22A16, KCNC1, STEAP4, KCNC4, SLC13A5, JPH2, CACHD1, SCN3B, SLC20A2, ATP1B4, SLC9A2, HVCN1, KCNJ11, KCNIP1, KCNIP3, KCNQ5, ATP2B3, SLC1A2, ATP2B4, AQP11, KCNK5, SLC24A1, SLC25A22, LTF, ANO5, SLC22A5, CHRNA1, JPH1, ATP6V0D2, SLC1A1, TRPM4, KCNMA1, TRPM3, CLCA2, PTGER3, SCN2B, SLC25A4, SCN2A, CACNG6, SLC22A23, TMEM38A, CACNG1, NNT, CLIC5, RYR1, SLC41A1, SLC38A1, KCNH2, KCNH4, CLCN…	992	665	11017	1.58655	0.0161923	0.000777073	0.00902384
GOTERM_BP_FAT	GO:0030001~metal ion transport	64	4.71629	8.6735e-06	SLC5A3, SLC8A3, STEAP4, KCNC1, KCNC4, JPH2, SLC13A5, CACHD1, SCN3B, SLC20A2, ATP1B4, SLC9A2, KCNJ11, KCNIP1, KCNIP3, KCNQ5, ATP2B3, ATP2B4, KCNK5, SLC24A1, LTF, SLC22A5, JPH1, TRPM4, KCNMA1, TRPM3, SCN2B, SCN2A, CACNG6, TMEM38A, CACNG1, RYR1, SLC38A1, KCNH2, KCNH4, SLC39A14, CACNB1, CCL8, CACNB2, KCNA5, SFXN2, FKBP1B, KCNJ3, KCNA7, SLC30A1, CAMK2A, CACNA2D1, SLC12A2, KCNB1, ATP1A1, ATP1A2, ITPR3,…	992	403	11017	1.76371	0.0281411	0.00118865	0.015778
GOTERM_CC_FAT	GO:0034702~ion channel complex	35	2.57922	1.01776e-05	CLCN1, KCNC1, KCNC4, CACNB1, CACNB2, KCNA5, KCNJ11, KCNA7, KCNJ3, FKBP1B, KCNQ5, BEST3, ANO5, CHRNA1, KCNMA1, CACNA2D1, SCN2B, KCNB1, CACNG6, SCN2A, KCTD5, CACNG1, CACNA1S, CLIC5, KCNN3, ATP2A1, AKAP6, SCN4B, CHRND, CHRNB1, KCNH2, CHRNA10, KCTD14, SCN4A, KCNH4	940	172	10349	2.24032	0.00487336	0.000212381	0.014571
GOTERM_BP_FAT	GO:0006812~cation transport	72	5.30582	1.52539e-05	SLC5A3, SLC8A3, SLC22A16, KCNC1, STEAP4, KCNC4, JPH2, SLC13A5, CACHD1, SCN3B, SLC20A2, ATP1B4, SLC9A2, HVCN1, KCNJ11, KCNIP1, KCNIP3, KCNQ5, ATP2B3, ATP2B4, KCNK5, SLC24A1, LTF, SLC22A5, JPH1, ATP6V0D2, TRPM4, KCNMA1, TRPM3, SCN2B, SCN2A, CACNG6, TMEM38A, CACNG1, NNT, RYR1, SLC41A1, SLC38A1, KCNH2, KCNH4, SLC39A14, PANX1, CACNB1, CCL8, CACNB2, KCNA5, SFXN2, KCNJ3, FKBP1B, KCNA7, SLC30A1, CAMK2A, …	992	479	11017	1.66935	0.0489617	0.00200602	0.0277468
GOTERM_MF_FAT	GO:0005261~cation channel activity	43	3.16875	1.55154e-05	KCNC1, KCNC4, SCN3B, CACNB1, CACNB2, KCNA5, HVCN1, KCNJ11, FKBP1B, KCNA7, KCNJ3, KCNIP1, KCNIP3, KCNQ5, KCNK5, CHRNA1, RASA3, KCNMA1, TRPM4, TRPM3, CACNA2D1, SCN2B, KCNB1, SCN2A, CACNG6, TMEM38A, KCTD5, ITPR3, CACNG1, CACNA1S, ITPR1, P2RX5, P2RX6, KCNN3, RYR1, SCN4B, CHRND, CHRNB1, KCNH2, CHRNA10, KCTD14, SCN4A, KCNH4	960	236	10564	2.005	0.0164493	0.00331173	0.0247195
GOTERM_MF_FAT	GO:0046873~metal ion transmembrane transporter activity	49	3.61091	1.63973e-05	KCNC1, KCNC4, SCN3B, HVCN1, KCNIP1, KCNJ11, KCNIP3, KCNQ5, ATP2B3, ATP2B4, KCNK5, CHRNA1, KCNMA1, TRPM4, TRPM3, SCN2B, ABCB11, CACNG6, SCN2A, TMEM38A, CACNG1, RYR1, KCNH2, KCNH4, SLC39A14, CACNB1, CACNB2, KCNA5, KCNJ3, FKBP1B, KCNA7, SLC30A1, RASA3, CACNA2D1, KCNB1, KCTD5, ITPR3, CACNA1S, ITPR1, P2RX5, P2RX6, KCNN3, ATP2A1, SCN4B, CHRND, CHRNB1, CHRNA10, KCTD14, SCN4A	960	284	10564	1.89861	0.0173761	0.00291721	0.0261243
GOTERM_CC_FAT	GO:0034703~cation channel complex	26	1.91599	2.08096e-05	KCNC1, KCNC4, CACNB1, CACNB2, KCNA5, KCNA7, KCNJ3, FKBP1B, KCNQ5, KCNMA1, CACNA2D1, SCN2B, KCNB1, CACNG6, SCN2A, KCTD5, CACNG1, CACNA1S, KCNN3, ATP2A1, AKAP6, SCN4B, KCNH2, KCTD14, KCNH4, SCN4A	940	113	10349	2.53318	0.00993901	0.00039947	0.0297906
GOTERM_MF_FAT	GO:0022836~gated channel activity	45	3.31614	3.22466e-05	CLCN1, KCNC1, KCNC4, SCN3B, CACNB1, CACNB2, KCNA5, HVCN1, KCNJ11, FKBP1B, KCNIP1, KCNA7, KCNJ3, KCNIP3, KCNQ5, KCNK5, CHRNA1, RASA3, KCNMA1, CACNA2D1, CLCA2, SCN2B, KCNB1, SCN2A, CACNG6, KCTD5, ITPR3, CACNG1, CACNA1S, STX1B, ITPR1, P2RX5, P2RX6, KCNN3, CLIC5, RYR1, SCN4B, CHRND, CHRNB1, KCNH2, CLCN6, CHRNA10, KCTD14, SCN4A, KCNH4	960	259	10564	1.91192	0.0338848	0.00491249	0.0513695
GOTERM_MF_FAT	GO:0005244~voltage-gated ion channel activity	32	2.35814	4.28011e-05	CLCN1, KCNC1, KCNC4, SCN3B, CACNB1, CACNB2, KCNA5, HVCN1, KCNJ11, KCNA7, KCNJ3, KCNIP1, KCNIP3, KCNQ5, KCNK5, KCNMA1, CACNA2D1, SCN2B, KCNB1, CACNG6, SCN2A, KCTD5, CACNG1, CACNA1S, CLIC5, RYR1, SCN4B, CLCN6, KCNH2, KCTD14, SCN4A, KCNH4	960	161	10564	2.18716	0.0447244	0.00507103	0.0681778
GOTERM_MF_FAT	GO:0022832~voltage-gated channel activity	32	2.35814	4.28011e-05	CLCN1, KCNC1, KCNC4, SCN3B, CACNB1, CACNB2, KCNA5, HVCN1, KCNJ11, KCNA7, KCNJ3, KCNIP1, KCNIP3, KCNQ5, KCNK5, KCNMA1, CACNA2D1, SCN2B, KCNB1, CACNG6, SCN2A, KCTD5, CACNG1, CACNA1S, CLIC5, RYR1, SCN4B, CLCN6, KCNH2, KCTD14, SCN4A, KCNH4	960	161	10564	2.18716	0.0447244	0.00507103	0.0681778
GOTERM_MF_FAT	GO:0022803~passive transmembrane transporter activity	55	4.05306	5.00688e-05	KCNC1, KCNC4, SCN3B, AQP4, HVCN1, KCNIP1, KCNJ11, KCNIP3, KCNQ5, KCNK5, ANO5, CHRNA1, KCNMA1, TRPM4, TRPM3, CLCA2, SCN2B, PDPN, CACNG6, SCN2A, TMEM38A, CACNG1, STX1B, CLIC5, RYR1, KCNH2, KCNH4, CLCN1, PANX1, MCL1, CACNB1, CACNB2, KCNA5, KCNJ3, FKBP1B, KCNA7, BEST3, RASA3, CACNA2D1, KCNB1, KCTD5, ITPR3, CACNA1S, ITPR1, P2RX5, P2RX6, KCNN3, SCN4B, ABCC4, CHRND, CHRNB1, CLCN6, CHRNA10, KCTD14, SCN4A	960	346	10564	1.74922	0.0521177	0.00533819	0.0797501
GOTERM_MF_FAT	GO:0015267~channel activity	55	4.05306	5.00688e-05	KCNC1, KCNC4, SCN3B, AQP4, HVCN1, KCNIP1, KCNJ11, KCNIP3, KCNQ5, KCNK5, ANO5, CHRNA1, KCNMA1, TRPM4, TRPM3, CLCA2, SCN2B, PDPN, CACNG6, SCN2A, TMEM38A, CACNG1, STX1B, CLIC5, RYR1, KCNH2, KCNH4, CLCN1, PANX1, MCL1, CACNB1, CACNB2, KCNA5, KCNJ3, FKBP1B, KCNA7, BEST3, RASA3, CACNA2D1, KCNB1, KCTD5, ITPR3, CACNA1S, ITPR1, P2RX5, P2RX6, KCNN3, SCN4B, ABCC4, CHRND, CHRNB1, CLCN6, CHRNA10, KCTD14, SCN4A	960	346	10564	1.74922	0.0521177	0.00533819	0.0797501
GOTERM_MF_FAT	GO:0022838~substrate specific channel activity	53	3.90567	9.2896e-05	KCNC1, KCNC4, SCN3B, AQP4, HVCN1, KCNIP1, KCNJ11, KCNIP3, KCNQ5, KCNK5, ANO5, CHRNA1, KCNMA1, TRPM4, TRPM3, CLCA2, SCN2B, PDPN, CACNG6, SCN2A, TMEM38A, CACNG1, STX1B, CLIC5, RYR1, KCNH2, KCNH4, CLCN1, CACNB1, CACNB2, KCNA5, KCNJ3, FKBP1B, KCNA7, BEST3, RASA3, CACNA2D1, KCNB1, KCTD5, ITPR3, CACNA1S, ITPR1, P2RX5, P2RX6, KCNN3, SCN4B, ABCC4, CHRND, CHRNB1, CLCN6, CHRNA10, KCTD14, SCN4A	960	337	10564	1.73063	0.0945384	0.00898759	0.147918
GOTERM_MF_FAT	GO:0022843~voltage-gated cation channel activity	26	1.91599	0.000140028	KCNC1, KCNC4, SCN3B, CACNB1, CACNB2, KCNA5, HVCN1, KCNJ3, KCNA7, KCNJ11, KCNQ5, KCNMA1, CACNA2D1, SCN2B, KCNB1, CACNG6, SCN2A, KCTD5, CACNG1, CACNA1S, RYR1, SCN4B, KCNH2, KCTD14, KCNH4, SCN4A	960	126	10564	2.2707	0.139034	0.0123975	0.222888
GOTERM_MF_FAT	GO:0005216~ion channel activity	51	3.75829	0.000146052	KCNC1, KCNC4, SCN3B, HVCN1, KCNIP1, KCNJ11, KCNIP3, KCNQ5, KCNK5, ANO5, CHRNA1, KCNMA1, TRPM4, TRPM3, CLCA2, SCN2B, CACNG6, SCN2A, TMEM38A, CACNG1, STX1B, CLIC5, RYR1, KCNH2, KCNH4, CLCN1, CACNB1, CACNB2, KCNA5, FKBP1B, KCNJ3, KCNA7, BEST3, RASA3, CACNA2D1, KCNB1, KCTD5, ITPR3, CACNA1S, ITPR1, P2RX5, P2RX6, KCNN3, SCN4B, ABCC4, CHRND, CHRNB1, CLCN6, CHRNA10, KCTD14, SCN4A	960	326	10564	1.72151	0.144561	0.011939	0.232466
GOTERM_MF_FAT	GO:0031420~alkali metal ion binding	32	2.35814	0.00198083	SLC5A3, SLC8A3, KCNC1, KCNC4, SLC13A5, SLC20A2, SCN3B, SLC9A2, KCNA5, KCNJ11, KCNA7, KCNJ3, KCNIP1, KCNIP3, KCNQ5, KCNK5, SLC22A5, KCNMA1, SCN2B, SLC12A2, MAT2A, KCNB1, SCN2A, TMEM38A, ATP1A1, ATP1A2, SLC6A8, SCN4B, SLC38A1, KCNH2, SCN4A, KCNH4	960	199	10564	1.76951	0.879921	0.111087	3.11
GOTERM_BP_FAT	GO:0015672~monovalent inorganic cation transport	39	2.87399	0.00298129	SLC5A3, SLC8A3, KCNC1, KCNC4, SLC13A5, SLC20A2, SCN3B, ATP1B4, SLC9A2, KCNA5, HVCN1, KCNJ11, KCNA7, KCNJ3, KCNIP1, KCNIP3, KCNQ5, KCNK5, SLC22A5, ATP6V0D2, KCNMA1, SLC12A2, SCN2B, KCNB1, SCN2A, TMEM38A, ATP1A1, ATP1A2, KCTD5, NNT, UCP3, SLC6A8, KCNN3, SCN4B, SLC38A1, KCNH2, KCTD14, SCN4A, KCNH4	992	267	11017	1.6222	0.999946	0.148779	5.28689
GOTERM_BP_FAT	GO:0006813~potassium ion transport	22	1.62122	0.00983391	KCNMA1, KCNC1, KCNC4, SLC12A2, KCNB1, ATP1B4, TMEM38A, ATP1A1, ATP1A2, KCNA5, KCTD5, KCNIP1, KCNJ3, KCNA7, KCNJ11, KCNIP3, KCNQ5, KCNN3, KCNK5, KCNH2, KCTD14, KCNH4	992	136	11017	1.79653	1	0.30898	16.4552
GOTERM_MF_FAT	GO:0030955~potassium ion binding	19	1.40015	0.0140797	KCNMA1, KCNC1, KCNC4, MAT2A, SLC12A2, KCNB1, TMEM38A, ATP1A1, ATP1A2, KCNA5, KCNIP1, KCNJ3, KCNA7, KCNJ11, KCNIP3, KCNQ5, KCNK5, KCNH2, KCNH4	960	114	10564	1.83403	1	0.454649	20.2235
GOTERM_MF_FAT	GO:0005267~potassium channel activity	18	1.32646	0.0172047	KCNMA1, KCNC1, KCNC4, KCNB1, TMEM38A, KCNA5, KCTD5, KCNIP1, KCNJ3, KCNA7, KCNJ11, KCNIP3, KCNQ5, KCNN3, KCNK5, KCNH2, KCTD14, KCNH4	960	108	10564	1.83403	1	0.496971	24.1587
GOTERM_CC_FAT	GO:0034705~potassium channel complex	13	0.957996	0.0276326	KCNMA1, KCNC1, KCNC4, KCNB1, KCNA5, KCTD5, KCNA7, KCNJ3, KCNQ5, KCNN3, KCNH2, KCTD14, KCNH4	940	72	10349	1.98784	0.999999	0.186922	33.0488
GOTERM_CC_FAT	GO:0008076~voltage-gated potassium channel complex	13	0.957996	0.0276326	KCNMA1, KCNC1, KCNC4, KCNB1, KCNA5, KCTD5, KCNA7, KCNJ3, KCNQ5, KCNN3, KCNH2, KCTD14, KCNH4	940	72	10349	1.98784	0.999999	0.186922	33.0488
GOTERM_MF_FAT	GO:0031402~sodium ion binding	16	1.17907	0.041541	SLC8A3, SLC5A3, SLC13A5, SLC12A2, SCN2B, SCN3B, SLC20A2, SLC9A2, SCN2A, ATP1A1, ATP1A2, SLC6A8, SCN4B, SLC22A5, SLC38A1, SCN4A	960	102	10564	1.72614	1	0.626934	49.1382
GOTERM_BP_FAT	GO:0006814~sodium ion transport	17	1.25276	0.045456	SLC8A3, SLC5A3, SLC13A5, SLC12A2, SCN2B, SCN3B, SLC20A2, SLC9A2, SCN2A, ATP1B4, ATP1A1, ATP1A2, SLC6A8, SCN4B, SLC22A5, SLC38A1, SCN4A	992	113	11017	1.67079	1	0.649588	57.1016
GOTERM_MF_FAT	GO:0005249~voltage-gated potassium channel activity	13	0.957996	0.0760694	KCNMA1, KCNC1, KCNC4, KCNB1, KCNA5, KCTD5, KCNA7, KCNJ11, KCNJ3, KCNQ5, KCNH2, KCTD14, KCNH4	960	84	10564	1.70303	1	0.744403	71.6537
Annotation Cluster 15	Enrichment Score: 3.382511407079044
Category	Term	Count	%	PValue	Genes	List Total	Pop Hits	Pop Total	Fold Enrichment	Bonferroni	Benjamini	FDR
GOTERM_BP_FAT	GO:0030001~metal ion transport	64	4.71629	8.6735e-06	SLC5A3, SLC8A3, STEAP4, KCNC1, KCNC4, JPH2, SLC13A5, CACHD1, SCN3B, SLC20A2, ATP1B4, SLC9A2, KCNJ11, KCNIP1, KCNIP3, KCNQ5, ATP2B3, ATP2B4, KCNK5, SLC24A1, LTF, SLC22A5, JPH1, TRPM4, KCNMA1, TRPM3, SCN2B, SCN2A, CACNG6, TMEM38A, CACNG1, RYR1, SLC38A1, KCNH2, KCNH4, SLC39A14, CACNB1, CCL8, CACNB2, KCNA5, SFXN2, FKBP1B, KCNJ3, KCNA7, SLC30A1, CAMK2A, CACNA2D1, SLC12A2, KCNB1, ATP1A1, ATP1A2, ITPR3,…	992	403	11017	1.76371	0.0281411	0.00118865	0.015778
GOTERM_BP_FAT	GO:0015674~di-, tri-valent inorganic cation transport	29	2.13707	0.000327891	SLC8A3, STEAP4, SLC39A14, JPH2, CACHD1, CACNB1, CCL8, CACNB2, SFXN2, FKBP1B, ATP2B3, ATP2B4, SLC24A1, LTF, JPH1, CAMK2A, TRPM4, TRPM3, CACNA2D1, CACNG6, CACNG1, ITPR3, CACNA1S, ITPR1, PLN, ATP2A1, RYR1, SCARA5, CHRNA10	992	157	11017	2.0514	0.660155	0.0303656	0.594832
GOTERM_BP_FAT	GO:0006816~calcium ion transport	24	1.76861	0.000972083	TRPM4, SLC8A3, TRPM3, CACNA2D1, JPH2, CACHD1, CACNG6, CACNB1, CACNB2, CCL8, ITPR3, CACNG1, FKBP1B, CACNA1S, ITPR1, ATP2B3, ATP2B4, PLN, ATP2A1, SLC24A1, RYR1, JPH1, CHRNA10, CAMK2A	992	128	11017	2.08235	0.959266	0.0658326	1.75375
GOTERM_MF_FAT	GO:0005262~calcium channel activity	14	1.03169	0.010674	TRPM4, TRPM3, CACNA2D1, CACNG6, CACNB1, CACNB2, ITPR3, CACNG1, FKBP1B, CACNA1S, ITPR1, RYR1, RASA3, CHRNA10	960	71	10564	2.16984	0.99999	0.40634	15.7174
Annotation Cluster 16	Enrichment Score: 3.1178545032040317
Category	Term	Count	%	PValue	Genes	List Total	Pop Hits	Pop Total	Fold Enrichment	Bonferroni	Benjamini	FDR
GOTERM_CC_FAT	GO:0032432~actin filament bundle	10	0.73692	0.00014952	MICALL2, LIMA1, PGM5, SHROOM4, ACTA1, CRYAB, FHL3, AMOT, TPM1, MYH10	940	24	10349	4.58732	0.0692598	0.00231265	0.213866
GOTERM_CC_FAT	GO:0042641~actomyosin	9	0.663228	0.0011861	ACTC1, LIMA1, PGM5, SHROOM4, ACTA1, FHL3, AMOT, TPM1, MYH10	940	25	10349	3.96345	0.434286	0.0148794	1.68488
GOTERM_CC_FAT	GO:0001725~stress fiber	8	0.589536	0.00249813	LIMA1, PGM5, SHROOM4, ACTA1, FHL3, AMOT, TPM1, MYH10	940	22	10349	4.00348	0.698987	0.0275348	3.51786
Annotation Cluster 17	Enrichment Score: 2.8286353894322733
Category	Term	Count	%	PValue	Genes	List Total	Pop Hits	Pop Total	Fold Enrichment	Bonferroni	Benjamini	FDR
GOTERM_CC_FAT	GO:0005861~troponin complex	5	0.36846	0.000870063	TNNT1, TNNC2, TNNC1, TNNI3, TNNI1	940	6	10349	9.17465	0.341514	0.0112287	1.23854
GOTERM_BP_FAT	GO:0050881~musculoskeletal movement	7	0.515844	0.00128199	TNNT1, TCAP, TNNC2, TNNC1, CHRND, CHRNA1, ITPR1	992	15	11017	5.18273	0.985327	0.0825503	2.30671
GOTERM_BP_FAT	GO:0050879~multicellular organismal movement	7	0.515844	0.00128199	TNNT1, TCAP, TNNC2, TNNC1, CHRND, CHRNA1, ITPR1	992	15	11017	5.18273	0.985327	0.0825503	2.30671
GOTERM_BP_FAT	GO:0003009~skeletal muscle contraction	5	0.36846	0.00338955	TNNT1, TCAP, TNNC2, TNNC1, CHRNA1	992	8	11017	6.94115	0.999986	0.160201	5.98996
Annotation Cluster 18	Enrichment Score: 2.6035904840358253
Category	Term	Count	%	PValue	Genes	List Total	Pop Hits	Pop Total	Fold Enrichment	Bonferroni	Benjamini	FDR
GOTERM_BP_FAT	GO:0048589~developmental growth	16	1.17907	0.00137582	MYF6, BMP4, PPARD, SPINK5, PLAUR, NOTCH3, NOTCH2, PRKCQ, FGA, ULK1, ENO3, CHRND, DCX, BMPR1B, CHRNA1, TM4SF4	992	71	11017	2.50273	0.989229	0.0866341	2.47356
GOTERM_BP_FAT	GO:0042246~tissue regeneration	8	0.589536	0.00315736	NOTCH3, MYF6, NOTCH2, PRKCQ, FGA, ENO3, TM4SF4, PLAUR	992	23	11017	3.8629	0.99997	0.154528	5.59071
GOTERM_BP_FAT	GO:0031099~regeneration	13	0.957996	0.00355913	MYF6, PFKFB1, NR4A3, GAS6, PLAUR, NOTCH3, PRKCQ, NOTCH2, ADM, FGA, ENO3, ANGPT1, TM4SF4	992	56	11017	2.57814	0.999992	0.160655	6.28055
Annotation Cluster 19	Enrichment Score: 2.5807674874646174
Category	Term	Count	%	PValue	Genes	List Total	Pop Hits	Pop Total	Fold Enrichment	Bonferroni	Benjamini	FDR
GOTERM_CC_FAT	GO:0000267~cell fraction	114	8.40088	0.00126984	SEPT3, CGB, SLC13A5, CGB5, PGAM2, CGB8, CGB7, FDFT1, ACTG1, SYP, PGP, SLC2A4, TIAM2, CYP7A1, LRRC59, PDE4B, SLC2A1, STK39, LGI3, CPA1, SAMD4A, CYP1A1, CRYAB, ABCB11, FA2H, SCN2A, HAL, BSN, PDE4D, FGF21, PTPRN, PKIA, UGT1A10, SSTR2, CD36, RYR1, HSPB1, LAMC2, SLC38A1, VAMP2, LRRK2, EDA, CYP2B6, MMD, MME, ARF6, BDKRB1, ADCYAP1, GAL3ST1, CKAP4, MET, CELSR3, BFAR, LYVE1, P2RX6, ULK1, MTR, MAP2, ATP2A1…	940	950	10349	1.32115	0.4566	0.015517	1.80283
GOTERM_CC_FAT	GO:0005626~insoluble fraction	92	6.77966	0.00146763	SEPT3, SLC13A5, JPH2, SLC20A2, BCAR1, KCNJ11, FDFT1, SYP, PGP, SLC1A2, DES, ART5, SLC2A4, TIAM2, CHST10, CYP7A1, SLC2A1, LRRC59, SLC24A1, PDE4B, SYNJ2, LGI3, STK39, JPH1, SLC1A1, SAMD4A, STX3, CYP1A1, CRYAB, ABCB11, FA2H, SCN2A, SPINT1, BSN, PDE4D, PTPRN, STX1B, UGT1A10, PRKCQ, FOLH1, SSTR2, CD36, SEMA4F, CHRM1, CLIC5, RYR1, CA4, HSPB1, LAMC2, SLC38A1, VAMP2, LRRK2, EDA, RAPGEFL1, TM4SF4, CYP2B6,…	940	741	10349	1.36691	0.505882	0.0174701	2.08091
GOTERM_CC_FAT	GO:0005624~membrane fraction	84	6.19013	0.00971251	SEPT3, JPH2, SLC20A2, BCAR1, KCNJ11, FDFT1, SYP, PGP, SLC1A2, ART5, SLC2A4, TIAM2, CHST10, CYP7A1, SLC2A1, LRRC59, SLC24A1, LGI3, STK39, JPH1, SLC1A1, SAMD4A, STX3, CYP1A1, ABCB11, FA2H, SCN2A, SPINT1, BSN, PTPRN, STX1B, UGT1A10, PRKCQ, FOLH1, SSTR2, CD36, SEMA4F, CHRM1, RYR1, CA4, LAMC2, SLC38A1, VAMP2, LRRK2, EDA, RAPGEFL1, TM4SF4, CYP2B6, MMD, MME, BDKRB1, ARF6, SLC19A1, UGT1A7, DCT, FMO5, UGT…	940	713	10349	1.29706	0.990765	0.0861531	13.0417
Annotation Cluster 20	Enrichment Score: 2.293856542885361
Category	Term	Count	%	PValue	Genes	List Total	Pop Hits	Pop Total	Fold Enrichment	Bonferroni	Benjamini	FDR
GOTERM_BP_FAT	GO:0006928~cell motion	58	4.27413	0.000929388	PVR, SLC22A16, NEURL, PPARD, BCAR1, S100A9, PRKG1, CD2AP, TGFB2, ACTG1, NRCAM, CD97, WNT1, UNC5B, SEMA3A, RET, MDGA1, DCDC2, SIX4, PLAUR, CD34, SEMA4F, SIX1, OPHN1, HSPB1, ALOX12, ZFAND5, DNAH9, TNFRSF12A, ARF6, DNAH2, DNAH8, TPM1, ITGAM, EPHB2, ARX, B3GNT1, DNAJA1, DCX, THBS4, PLAT, B4GALT1, NTF3, MET, NR4A2, ITGA2, STAT3, CDH13, LYVE1, EPHA7, SEMA6C, ITGA6, ULK1, AMOT, HBEGF, LRP8, BMPR1B, MYH10	992	418	11017	1.541	0.953114	0.0657403	1.67734
GOTERM_BP_FAT	GO:0051674~localization of cell	38	2.80029	0.00629228	PVR, SLC22A16, ZFAND5, NEURL, PPARD, TNFRSF12A, BCAR1, S100A9, DNAH2, PRKG1, CD2AP, DNAH8, ITGAM, TGFB2, ARX, NRCAM, WNT1, DNAJA1, DCX, THBS4, B4GALT1, PLAT, RET, MDGA1, MET, NR4A2, DCDC2, SIX4, CDH13, ITGA6, ULK1, CD34, SIX1, OPHN1, AMOT, HBEGF, LRP8, MYH10	992	270	11017	1.56305	1	0.236455	10.8485
GOTERM_BP_FAT	GO:0048870~cell motility	38	2.80029	0.00629228	PVR, SLC22A16, ZFAND5, NEURL, PPARD, TNFRSF12A, BCAR1, S100A9, DNAH2, PRKG1, CD2AP, DNAH8, ITGAM, TGFB2, ARX, NRCAM, WNT1, DNAJA1, DCX, THBS4, B4GALT1, PLAT, RET, MDGA1, MET, NR4A2, DCDC2, SIX4, CDH13, ITGA6, ULK1, CD34, SIX1, OPHN1, AMOT, HBEGF, LRP8, MYH10	992	270	11017	1.56305	1	0.236455	10.8485
GOTERM_BP_FAT	GO:0016477~cell migration	33	2.43183	0.0181452	PVR, ZFAND5, PPARD, TNFRSF12A, BCAR1, S100A9, PRKG1, CD2AP, ITGAM, TGFB2, ARX, NRCAM, WNT1, DCX, THBS4, B4GALT1, PLAT, RET, MDGA1, MET, NR4A2, DCDC2, SIX4, CDH13, ITGA6, ULK1, CD34, SIX1, OPHN1, AMOT, HBEGF, LRP8, MYH10	992	243	11017	1.5082	1	0.430625	28.3327
Annotation Cluster 21	Enrichment Score: 2.2835597741946922
Category	Term	Count	%	PValue	Genes	List Total	Pop Hits	Pop Total	Fold Enrichment	Bonferroni	Benjamini	FDR
GOTERM_BP_FAT	GO:0007423~sensory organ development	33	2.43183	0.000410597	TCAP, FGF9, MYO7A, PRRX1, NHS, ZIC1, EPHB2, TGFB2, WNT1, ALDH1A2, ALDH1A3, RARB, OLFM3, BMP4, KCNMA1, CYP1A1, FSCN2, CRYAB, MAFB, SIX2, SIX4, NR4A3, CACNA1S, GPR98, STAT3, THY1, JMJD6, CLIC5, SIX1, BMPR1B, CHRNA10, TCF15, MYH10	992	191	11017	1.91881	0.741162	0.0358693	0.744343
GOTERM_BP_FAT	GO:0048568~embryonic organ development	25	1.8423	0.00383862	TCAP, FGF9, MYO7A, PRRX1, ZIC1, ALDH1A2, WNT1, OSR2, HOXA4, ALDH1A3, RARB, TBX15, NOTO, MAFB, MYF5, SIX2, SPINT1, NR4A3, SIX4, HOXD9, CLIC5, SIX1, PBX1, ZFPM2, CHRNA10	992	150	11017	1.85097	0.999997	0.165412	6.75762
GOTERM_BP_FAT	GO:0042471~ear morphogenesis	13	0.957996	0.00414792	TCAP, MAFB, FGF9, MYO7A, PRRX1, SIX2, NR4A3, SIX4, ZIC1, WNT1, CLIC5, SIX1, CHRNA10	992	57	11017	2.53291	0.999999	0.175241	7.28291
GOTERM_BP_FAT	GO:0042472~inner ear morphogenesis	12	0.884304	0.00417467	WNT1, TCAP, FGF9, MAFB, CLIC5, MYO7A, SIX1, PRRX1, SIX4, NR4A3, ZIC1, CHRNA10	992	50	11017	2.6654	0.999999	0.174046	7.32821
GOTERM_BP_FAT	GO:0043583~ear development	16	1.17907	0.00663403	KCNMA1, TCAP, MAFB, FGF9, MYO7A, PRRX1, SIX2, NR4A3, SIX4, ZIC1, GPR98, WNT1, CLIC5, SIX1, CHRNA10, TCF15	992	83	11017	2.14089	1	0.24216	11.4047
GOTERM_BP_FAT	GO:0048562~embryonic organ morphogenesis	20	1.47384	0.00670462	TBX15, TCAP, MAFB, FGF9, MYO7A, MYF5, PRRX1, SIX2, NR4A3, SIX4, ZIC1, HOXD9, WNT1, OSR2, HOXA4, ALDH1A3, CLIC5, SIX1, RARB, CHRNA10	992	115	11017	1.93145	1	0.239153	11.5191
GOTERM_BP_FAT	GO:0048839~inner ear development	14	1.03169	0.00780488	KCNMA1, TCAP, MAFB, FGF9, MYO7A, PRRX1, NR4A3, SIX4, ZIC1, GPR98, WNT1, CLIC5, SIX1, CHRNA10	992	69	11017	2.25336	1	0.267053	13.2853
GOTERM_BP_FAT	GO:0048598~embryonic morphogenesis	33	2.43183	0.0568802	TCAP, FGF9, MYO7A, PRRX1, HIRA, UGDH, TRIM15, ZIC1, RGMA, ALDH1A2, WNT1, PGP, OSR2, HOXA4, ALDH1A3, RARB, BMP4, RET, TBX15, MAFB, MYF5, LEF1, SIX2, NR4A3, SIX4, HOXD9, NOTCH2, CLIC5, SIX1, AMOT, PBX1, TBX18, CHRNA10	992	267	11017	1.37263	1	0.684645	65.5403
Annotation Cluster 22	Enrichment Score: 2.159037284892661
Category	Term	Count	%	PValue	Genes	List Total	Pop Hits	Pop Total	Fold Enrichment	Bonferroni	Benjamini	FDR
GOTERM_CC_FAT	GO:0034704~calcium channel complex	9	0.663228	0.000633399	CACNA2D1, CACNG6, ATP2A1, CACNB1, CACNB2, AKAP6, CACNG1, FKBP1B, CACNA1S	940	23	10349	4.30809	0.262234	0.00841241	0.90307
GOTERM_MF_FAT	GO:0005262~calcium channel activity	14	1.03169	0.010674	TRPM4, TRPM3, CACNA2D1, CACNG6, CACNB1, CACNB2, ITPR3, CACNG1, FKBP1B, CACNA1S, ITPR1, RYR1, RASA3, CHRNA10	960	71	10564	2.16984	0.99999	0.40634	15.7174
GOTERM_MF_FAT	GO:0005245~voltage-gated calcium channel activity	7	0.515844	0.0178411	CACNA2D1, CACNG6, RYR1, CACNB1, CACNB2, CACNG1, CACNA1S	960	24	10564	3.20955	1	0.497067	24.9374
GOTERM_CC_FAT	GO:0005891~voltage-gated calcium channel complex	6	0.442152	0.0191613	CACNA2D1, CACNG6, CACNB1, CACNB2, CACNG1, CACNA1S	940	18	10349	3.66986	0.999907	0.145639	24.1952
Annotation Cluster 23	Enrichment Score: 2.056604003530783
Category	Term	Count	%	PValue	Genes	List Total	Pop Hits	Pop Total	Fold Enrichment	Bonferroni	Benjamini	FDR
GOTERM_BP_FAT	GO:0007423~sensory organ development	33	2.43183	0.000410597	TCAP, FGF9, MYO7A, PRRX1, NHS, ZIC1, EPHB2, TGFB2, WNT1, ALDH1A2, ALDH1A3, RARB, OLFM3, BMP4, KCNMA1, CYP1A1, FSCN2, CRYAB, MAFB, SIX2, SIX4, NR4A3, CACNA1S, GPR98, STAT3, THY1, JMJD6, CLIC5, SIX1, BMPR1B, CHRNA10, TCF15, MYH10	992	191	11017	1.91881	0.741162	0.0358693	0.744343
GOTERM_BP_FAT	GO:0001654~eye development	18	1.32646	0.0133105	BMP4, FSCN2, CYP1A1, CRYAB, MYO7A, NHS, CACNA1S, STAT3, TGFB2, THY1, EPHB2, ALDH1A2, JMJD6, ALDH1A3, RARB, OLFM3, BMPR1B, MYH10	992	106	11017	1.8859	1	0.362366	21.6337
GOTERM_BP_FAT	GO:0043010~camera-type eye development	12	0.884304	0.123759	BMP4, ALDH1A2, CYP1A1, JMJD6, CRYAB, ALDH1A3, BMPR1B, NHS, CACNA1S, MYH10, EPHB2, THY1	992	83	11017	1.60566	1	0.840314	90.9596
Annotation Cluster 24	Enrichment Score: 1.9994499780604058
Category	Term	Count	%	PValue	Genes	List Total	Pop Hits	Pop Total	Fold Enrichment	Bonferroni	Benjamini	FDR
GOTERM_CC_FAT	GO:0016010~dystrophin-associated glycoprotein complex	6	0.442152	0.00421416	PGM5, SGCG, SGCD, SSPN, SGCA, SGCB	940	13	10349	5.08134	0.868279	0.0422123	5.8673
GOTERM_CC_FAT	GO:0016012~sarcoglycan complex	4	0.294768	0.0120775	SGCG, SGCD, SGCA, SGCB	940	6	10349	7.33972	0.997069	0.100616	15.9683
GOTERM_CC_FAT	GO:0016011~dystroglycan complex	4	0.294768	0.0197225	SGCG, SGCD, SGCA, SGCB	940	7	10349	6.29119	0.99993	0.147308	24.8138
Annotation Cluster 25	Enrichment Score: 1.8449642129466874
Category	Term	Count	%	PValue	Genes	List Total	Pop Hits	Pop Total	Fold Enrichment	Bonferroni	Benjamini	FDR
GOTERM_MF_FAT	GO:0022836~gated channel activity	45	3.31614	3.22466e-05	CLCN1, KCNC1, KCNC4, SCN3B, CACNB1, CACNB2, KCNA5, HVCN1, KCNJ11, FKBP1B, KCNIP1, KCNA7, KCNJ3, KCNIP3, KCNQ5, KCNK5, CHRNA1, RASA3, KCNMA1, CACNA2D1, CLCA2, SCN2B, KCNB1, SCN2A, CACNG6, KCTD5, ITPR3, CACNG1, CACNA1S, STX1B, ITPR1, P2RX5, P2RX6, KCNN3, CLIC5, RYR1, SCN4B, CHRND, CHRNB1, KCNH2, CLCN6, CHRNA10, KCTD14, SCN4A, KCNH4	960	259	10564	1.91192	0.0338848	0.00491249	0.0513695
GOTERM_MF_FAT	GO:0022834~ligand-gated channel activity	17	1.25276	0.0486804	CLCA2, ITPR3, STX1B, KCNJ3, FKBP1B, KCNJ11, ITPR1, P2RX5, KCNQ5, P2RX6, RYR1, CHRND, CHRNB1, KCNH2, RASA3, CHRNA1, CHRNA10	960	113	10564	1.65549	1	0.648678	54.8505
GOTERM_MF_FAT	GO:0015276~ligand-gated ion channel activity	17	1.25276	0.0486804	CLCA2, ITPR3, STX1B, KCNJ3, FKBP1B, KCNJ11, ITPR1, P2RX5, KCNQ5, P2RX6, RYR1, CHRND, CHRNB1, KCNH2, RASA3, CHRNA1, CHRNA10	960	113	10564	1.65549	1	0.648678	54.8505
GOTERM_MF_FAT	GO:0005230~extracellular ligand-gated ion channel activity	7	0.515844	0.545697	P2RX5, P2RX6, CHRND, CHRNB1, CHRNA1, STX1B, CHRNA10	960	65	10564	1.18506	1	0.990532	99.9997
Annotation Cluster 26	Enrichment Score: 1.7439639721875997
Category	Term	Count	%	PValue	Genes	List Total	Pop Hits	Pop Total	Fold Enrichment	Bonferroni	Benjamini	FDR
GOTERM_BP_FAT	GO:0006006~glucose metabolic process	29	2.13707	8.52403e-06	PRKAG3, PPARD, PFKFB2, PHKA1, PRKAG2, PFKFB1, HK2, UGDH, PGAM2, KCNJ11, PPP1R1A, ENO3, AGL, EDARADD, GPD2, PDK2, CRYAB, PHKG1, HKDC1, EPM2A, PDK4, GYG1, PPP1R3A, PFKM, FBP2, PGM2L1, PGM5, GCK, PYGM	992	129	11017	2.49666	0.0276629	0.00121894	0.0155061
GOTERM_BP_FAT	GO:0019318~hexose metabolic process	32	2.35814	5.89695e-05	PRKAG3, PPARD, PFKFB2, PHKA1, PRKAG2, PFKFB1, UGDH, HK2, PGAM2, KCNJ11, PPP1R1A, ENO3, AGL, EDARADD, B4GALT1, GPD2, PDK2, CRYAB, PHKG1, HKDC1, EPM2A, PDK4, GYG1, PPP1R3A, PFKM, FBP2, PMM1, CHST1, PGM2L1, PGM5, GCK, PYGM	992	165	11017	2.15386	0.176403	0.00666987	0.107225
GOTERM_BP_FAT	GO:0005977~glycogen metabolic process	10	0.73692	0.000710697	PRKAG3, PYGM, PHKG1, PPP1R1A, PRKAG2, PHKA1, EPM2A, PPP1R3A, GYG1, AGL	992	29	11017	3.8296	0.903647	0.0568156	1.28506
GOTERM_BP_FAT	GO:0006073~cellular glucan metabolic process	10	0.73692	0.000710697	PRKAG3, PYGM, PHKG1, PPP1R1A, PRKAG2, PHKA1, EPM2A, PPP1R3A, GYG1, AGL	992	29	11017	3.8296	0.903647	0.0568156	1.28506
GOTERM_BP_FAT	GO:0044042~glucan metabolic process	10	0.73692	0.000710697	PRKAG3, PYGM, PHKG1, PPP1R1A, PRKAG2, PHKA1, EPM2A, PPP1R3A, GYG1, AGL	992	29	11017	3.8296	0.903647	0.0568156	1.28506
GOTERM_BP_FAT	GO:0005996~monosaccharide metabolic process	32	2.35814	0.000951196	PRKAG3, PPARD, PFKFB2, PHKA1, PRKAG2, PFKFB1, UGDH, HK2, PGAM2, KCNJ11, PPP1R1A, ENO3, AGL, EDARADD, B4GALT1, GPD2, PDK2, CRYAB, PHKG1, HKDC1, EPM2A, PDK4, GYG1, PPP1R3A, PFKM, FBP2, PMM1, CHST1, PGM2L1, PGM5, GCK, PYGM	992	192	11017	1.85097	0.956364	0.0658183	1.71637
GOTERM_BP_FAT	GO:0006112~energy reserve metabolic process	10	0.73692	0.00459025	PRKAG3, PYGM, PHKG1, PPP1R1A, PRKAG2, PHKA1, EPM2A, PPP1R3A, GYG1, AGL	992	37	11017	3.00158	1	0.187318	8.02926
GOTERM_BP_FAT	GO:0044264~cellular polysaccharide metabolic process	11	0.810612	0.00574146	PRKAG3, PYGM, PHKG1, PPP1R1A, PRKAG2, PHKA1, EPM2A, B3GNT1, PPP1R3A, GYG1, AGL	992	45	11017	2.71476	1	0.220682	9.94519
GOTERM_BP_FAT	GO:0005976~polysaccharide metabolic process	18	1.32646	0.00680504	PRKAG3, PHKG1, PRKAG2, EPM2A, PHKA1, CHI3L1, UGDH, CHI3L2, PPP1R3A, GYG1, CHST1, LYVE1, PYGM, XYLT1, PPP1R1A, B3GNT1, ITIH4, AGL	992	99	11017	2.01924	1	0.239704	11.6817
GOTERM_BP_FAT	GO:0005978~glycogen biosynthetic process	4	0.294768	0.0403551	PRKAG3, PHKG1, GYG1, AGL	992	9	11017	4.93593	1	0.62291	52.734
GOTERM_BP_FAT	GO:0009250~glucan biosynthetic process	4	0.294768	0.0403551	PRKAG3, PHKG1, GYG1, AGL	992	9	11017	4.93593	1	0.62291	52.734
GOTERM_BP_FAT	GO:0034637~cellular carbohydrate biosynthetic process	11	0.810612	0.0487366	GPD2, B4GALT1, PRKAG3, PHKG1, PFKFB1, B3GNT1, PGAM2, GYG1, FBP2, AGL, PMM1	992	62	11017	1.97039	1	0.663433	59.7061
GOTERM_BP_FAT	GO:0016051~carbohydrate biosynthetic process	15	1.10538	0.0591398	B4GALT1, PRKAG3, GPD2, PHKG1, PFKFB1, UGDH, PGAM2, FBP2, GYG1, PMM1, CHST10, XYLT1, B3GALNT1, B3GNT1, AGL	992	99	11017	1.6827	1	0.688515	67.0118
GOTERM_BP_FAT	GO:0033692~cellular polysaccharide biosynthetic process	5	0.36846	0.146794	PRKAG3, PHKG1, B3GNT1, GYG1, AGL	992	23	11017	2.41431	1	0.868011	94.4319
GOTERM_BP_FAT	GO:0000271~polysaccharide biosynthetic process	7	0.515844	0.158757	PRKAG3, XYLT1, PHKG1, UGDH, B3GNT1, GYG1, AGL	992	41	11017	1.89612	1	0.882209	95.6933
GOTERM_BP_FAT	GO:0019319~hexose biosynthetic process	5	0.36846	0.261428	GPD2, PFKFB1, PGAM2, FBP2, PMM1	992	29	11017	1.9148	1	0.946774	99.5966
GOTERM_BP_FAT	GO:0006090~pyruvate metabolic process	6	0.442152	0.271242	GPD2, PFKFB2, PFKFB1, PGAM2, FBP2, AGXT	992	39	11017	1.70859	1	0.949396	99.6837
GOTERM_BP_FAT	GO:0006094~gluconeogenesis	4	0.294768	0.342663	GPD2, PFKFB1, PGAM2, FBP2	992	23	11017	1.93145	1	0.971523	99.9516
GOTERM_BP_FAT	GO:0046364~monosaccharide biosynthetic process	5	0.36846	0.387419	GPD2, PFKFB1, PGAM2, FBP2, PMM1	992	35	11017	1.58655	1	0.979862	99.9866
GOTERM_BP_FAT	GO:0006091~generation of precursor metabolites and energy	27	1.98968	0.42471	PRKAG3, PPARD, PHKA1, PRKAG2, PFKFB1, HK2, PGAM2, PPP1R1A, ENO3, ATP6V0D2, AGL, EDARADD, COX7A1, SLC25A4, PHKG1, HKDC1, FA2H, EPM2A, FADS3, GYG1, PPP1R3A, PFKM, SLC25A14, NNT, GCK, PYGM, COX6A2	992	275	11017	1.09039	1	0.98445	99.9957
GOTERM_BP_FAT	GO:0046165~alcohol biosynthetic process	5	0.36846	0.490563	GPD2, PFKFB1, PGAM2, FBP2, PMM1	992	40	11017	1.38823	1	0.990746	99.9995
GOTERM_BP_FAT	GO:0015980~energy derivation by oxidation of organic compounds	12	0.884304	0.650113	PRKAG3, SLC25A14, NNT, PYGM, PHKG1, PPP1R1A, PRKAG2, PHKA1, EPM2A, PPP1R3A, GYG1, AGL	992	132	11017	1.00962	1	0.998112	100
Annotation Cluster 27	Enrichment Score: 1.669663651822313
Category	Term	Count	%	PValue	Genes	List Total	Pop Hits	Pop Total	Fold Enrichment	Bonferroni	Benjamini	FDR
GOTERM_BP_FAT	GO:0035282~segmentation	13	0.957996	0.000367208	MYF6, TCAP, MAFB, MYF5, LEF1, HOXD8, MEOX2, SFRP2, RIPPLY1, NKX3-1, TBX18, TCF15, MLLT3	992	44	11017	3.28127	0.701416	0.0330177	0.665933
GOTERM_BP_FAT	GO:0001756~somitogenesis	10	0.73692	0.0015564	MYF6, TCAP, MEOX2, SFRP2, MYF5, NKX3-1, LEF1, RIPPLY1, TBX18, TCF15	992	32	11017	3.47058	0.99406	0.0956255	2.79389
GOTERM_BP_FAT	GO:0009952~anterior/posterior pattern formation	18	1.32646	0.0553426	MYF6, TCAP, MYF5, LEF1, HOXD9, ALDH1A2, WNT1, HHEX, HOXD8, MEOX2, HOXA4, SFRP2, NKX3-1, RIPPLY1, PBX1, TBX18, TCF15, MLLT3	992	125	11017	1.59924	1	0.680972	64.5038
GOTERM_BP_FAT	GO:0007389~pattern specification process	29	2.13707	0.0663957	BBS7, TCAP, ZIC1, ALDH1A2, WNT1, HOXA4, NKX3-1, MLLT3, PITX2, MYF6, BMP4, NOTO, MAFB, MYF5, LEF1, GRHL3, ARL6, HOXD9, NOTCH2, HHEX, HOXD8, MEOX2, SFRP2, SIX1, RIPPLY1, PBX1, BMPR1B, TBX18, TCF15	992	232	11017	1.38823	1	0.713258	71.3456
GOTERM_BP_FAT	GO:0003002~regionalization	22	1.62122	0.0922372	MYF6, BMP4, TCAP, NOTO, MAFB, MYF5, LEF1, HOXD9, ALDH1A2, WNT1, HHEX, HOXD8, HOXA4, MEOX2, SFRP2, NKX3-1, RIPPLY1, PBX1, BMPR1B, TBX18, TCF15, MLLT3	992	172	11017	1.42052	1	0.783711	82.8044
GOTERM_BP_FAT	GO:0009792~embryonic development ending in birth or egg hatching	35	2.57922	0.0926494	ZFAND5, TCAP, FGF9, PRRX1, TPM1, RGMA, ALDH1A2, WNT1, OSR2, HOXA4, SLC30A1, NKX3-1, BMP4, MYF6, TBX15, CYP1A1, MYO1E, MYF5, LEF1, SIX2, SPINT1, MYH6, SIX4, BRCA1, HOXD9, MEOX2, SFRP2, SIX1, RIPPLY1, AMOT, ZFPM2, PBX1, TBX18, TCF15, MYH10	992	299	11017	1.30002	1	0.783674	82.9459
GOTERM_BP_FAT	GO:0043009~chordate embryonic development	34	2.50553	0.114386	ZFAND5, TCAP, FGF9, PRRX1, TPM1, RGMA, ALDH1A2, WNT1, OSR2, HOXA4, SLC30A1, NKX3-1, BMP4, MYF6, TBX15, MYO1E, MYF5, LEF1, SIX2, SPINT1, MYH6, SIX4, BRCA1, HOXD9, MEOX2, SFRP2, SIX1, RIPPLY1, AMOT, ZFPM2, PBX1, TBX18, TCF15, MYH10	992	296	11017	1.27567	1	0.826813	89.0289
Annotation Cluster 28	Enrichment Score: 1.6571868085518229
Category	Term	Count	%	PValue	Genes	List Total	Pop Hits	Pop Total	Fold Enrichment	Bonferroni	Benjamini	FDR
GOTERM_BP_FAT	GO:0009309~amine biosynthetic process	13	0.957996	0.0153534	BCAT1, BHMT2, BCAT2, NAGS, MAT2A, SRM, NR4A2, ASNS, AGXT, TGFB2, MTR, THNSL1, ADC	992	67	11017	2.15487	1	0.399023	24.5334
GOTERM_BP_FAT	GO:0016053~organic acid biosynthetic process	21	1.54753	0.0220944	BCAT1, PRKAG3, BHMT2, BCAT2, NAGS, MAT2A, FA2H, ABHD5, PRKAG2, UGDH, FADS3, ASNS, IDO1, ACACB, AGXT, BRCA1, OXSM, C1QTNF3, MTR, THNSL1, ALOX12	992	138	11017	1.69002	1	0.475328	33.3994
GOTERM_BP_FAT	GO:0046394~carboxylic acid biosynthetic process	21	1.54753	0.0220944	BCAT1, PRKAG3, BHMT2, BCAT2, NAGS, MAT2A, FA2H, ABHD5, PRKAG2, UGDH, FADS3, ASNS, IDO1, ACACB, AGXT, BRCA1, OXSM, C1QTNF3, MTR, THNSL1, ALOX12	992	138	11017	1.69002	1	0.475328	33.3994
GOTERM_BP_FAT	GO:0008652~cellular amino acid biosynthetic process	9	0.663228	0.0313679	BCAT1, BHMT2, BCAT2, MAT2A, NAGS, MTR, ASNS, THNSL1, AGXT	992	42	11017	2.37982	1	0.550964	43.9989
Annotation Cluster 29	Enrichment Score: 1.643209888318162
Category	Term	Count	%	PValue	Genes	List Total	Pop Hits	Pop Total	Fold Enrichment	Bonferroni	Benjamini	FDR
GOTERM_BP_FAT	GO:0048568~embryonic organ development	25	1.8423	0.00383862	TCAP, FGF9, MYO7A, PRRX1, ZIC1, ALDH1A2, WNT1, OSR2, HOXA4, ALDH1A3, RARB, TBX15, NOTO, MAFB, MYF5, SIX2, SPINT1, NR4A3, SIX4, HOXD9, CLIC5, SIX1, PBX1, ZFPM2, CHRNA10	992	150	11017	1.85097	0.999997	0.165412	6.75762
GOTERM_BP_FAT	GO:0048562~embryonic organ morphogenesis	20	1.47384	0.00670462	TBX15, TCAP, MAFB, FGF9, MYO7A, MYF5, PRRX1, SIX2, NR4A3, SIX4, ZIC1, HOXD9, WNT1, OSR2, HOXA4, ALDH1A3, CLIC5, SIX1, RARB, CHRNA10	992	115	11017	1.93145	1	0.239153	11.5191
GOTERM_BP_FAT	GO:0048705~skeletal system morphogenesis	15	1.10538	0.0591398	ZFAND5, TBX15, COL13A1, MYF5, PRRX1, SIX2, SIX4, HOXD9, HOXD8, OSR2, HOXA4, SIX1, BMPR1B, TCF15, PLEKHA1	992	99	11017	1.6827	1	0.688515	67.0118
GOTERM_BP_FAT	GO:0048704~embryonic skeletal system morphogenesis	9	0.663228	0.0625909	HOXD9, OSR2, TBX15, HOXA4, MYF5, SIX1, PRRX1, SIX2, SIX4	992	48	11017	2.08235	1	0.705508	69.1451
GOTERM_BP_FAT	GO:0048706~embryonic skeletal system development	11	0.810612	0.0638279	HOXD9, OSR2, TBX15, HOXA4, FGF9, MYF5, SIX1, PRRX1, SIX2, PBX1, SIX4	992	65	11017	1.87945	1	0.706634	69.8774
Annotation Cluster 30	Enrichment Score: 1.6022307576326946
Category	Term	Count	%	PValue	Genes	List Total	Pop Hits	Pop Total	Fold Enrichment	Bonferroni	Benjamini	FDR
GOTERM_BP_FAT	GO:0016265~death	73	5.37951	0.0159459	E2F1, MEF2C, PPARD, CGB, CGB5, FGF14, CGB8, CGB7, SGMS1, TGFB2, KCNIP3, CASP5, TNFRSF11B, NOD1, CASP4, UNC5B, TIAM2, CDKN2D, PAK1, SEMA3A, API5, NOL3, PTGER3, FA2H, SCN2A, ARHGEF9, NLRP1, AHR, DAPK1, OSM, TNFRSF10A, TRIM35, TNFRSF10C, KRT18, TNFRSF10B, RASGRF2, TNFRSF10D, RIPK1, BUB1B, HSPB1, RIPK2, FAIM2, KALRN, LITAF, MCL1, TNFRSF12A, GULP1, MMD, TRIB3, ARF6, SFN, PRUNE2, TSC22D3, TTBK2, KRT8, …	992	624	11017	1.29924	1	0.404668	25.3554
GOTERM_BP_FAT	GO:0008219~cell death	71	5.23213	0.0258463	E2F1, MEF2C, PPARD, CGB, CGB5, FGF14, CGB8, CGB7, SGMS1, TGFB2, KCNIP3, CASP5, TNFRSF11B, NOD1, CASP4, UNC5B, TIAM2, CDKN2D, PAK1, SEMA3A, API5, NOL3, PTGER3, FA2H, SCN2A, ARHGEF9, NLRP1, AHR, DAPK1, OSM, TNFRSF10A, TRIM35, TNFRSF10C, KRT18, TNFRSF10B, RASGRF2, TNFRSF10D, RIPK1, BUB1B, HSPB1, RIPK2, FAIM2, KALRN, LITAF, MCL1, TNFRSF12A, GULP1, MMD, TRIB3, ARF6, SFN, PRUNE2, TSC22D3, TTBK2, KRT8, …	992	619	11017	1.27385	1	0.509447	37.8978
GOTERM_BP_FAT	GO:0012501~programmed cell death	61	4.49521	0.0290746	MEF2C, E2F1, PPARD, CGB, CGB5, CGB8, CGB7, SGMS1, KCNIP3, CASP5, TNFRSF11B, CASP4, NOD1, TIAM2, UNC5B, CDKN2D, PAK1, SEMA3A, API5, NOL3, SCN2A, ARHGEF9, NLRP1, AHR, DAPK1, OSM, TNFRSF10A, TRIM35, TNFRSF10C, TNFRSF10B, KRT18, RASGRF2, TNFRSF10D, RIPK1, BUB1B, RIPK2, FAIM2, KALRN, LITAF, MCL1, TNFRSF12A, GULP1, TRIB3, ARF6, SFN, PRUNE2, TSC22D3, KRT8, SPATA4, PHLDA2, EPO, PHLDA1, OBSCN, ACTC1, LGAL…	992	523	11017	1.29533	1	0.540136	41.5371
GOTERM_BP_FAT	GO:0006915~apoptosis	60	4.42152	0.0325473	MEF2C, E2F1, PPARD, CGB, CGB5, CGB8, CGB7, SGMS1, KCNIP3, CASP5, TNFRSF11B, CASP4, NOD1, TIAM2, UNC5B, PAK1, SEMA3A, API5, NOL3, SCN2A, ARHGEF9, NLRP1, AHR, DAPK1, OSM, TNFRSF10A, TRIM35, TNFRSF10C, TNFRSF10B, KRT18, RASGRF2, TNFRSF10D, RIPK1, BUB1B, RIPK2, FAIM2, KALRN, LITAF, MCL1, TNFRSF12A, GULP1, TRIB3, ARF6, SFN, PRUNE2, TSC22D3, KRT8, SPATA4, PHLDA2, EPO, PHLDA1, OBSCN, ACTC1, LGALS1, GAS2…	992	516	11017	1.29138	1	0.561749	45.2265
Annotation Cluster 31	Enrichment Score: 1.595877824313705
Category	Term	Count	%	PValue	Genes	List Total	Pop Hits	Pop Total	Fold Enrichment	Bonferroni	Benjamini	FDR
GOTERM_BP_FAT	GO:0009611~response to wounding	63	4.64259	0.000231587	F2RL2, PPARD, ELF3, S100A9, TLR2, SGMS1, ADORA1, TGFB2, CD97, S1PR3, SLC1A2, HMCN1, DYSF, NOD1, ITIH4, PTGER3, CYP1A1, PDPN, SCUBE1, MYH2, GRHL3, PLAUR, CHST1, PRKCQ, CD36, ADM, HNF4A, DARC, RIPK2, ANXA8L2, PLA2G2D, TM4SF4, CCR1, CCL8, BDKRB1, BDKRB2, GPR68, TRIM72, TPM1, TNFRSF4, ANXA8, FGA, ITGB6, P2RY1, ENO3, PTX3, SPP1, EPO, NOX4, MYF6, PLAT, B4GALT1, OLR1, ITGA2, IDO1, STAT3, NOTCH3, NOTCH2,…	992	440	11017	1.59016	0.533381	0.0228335	0.420474
GOTERM_BP_FAT	GO:0006954~inflammatory response	31	2.28445	0.107609	ELF3, CCR1, S100A9, TLR2, CCL8, BDKRB1, BDKRB2, GPR68, SGMS1, ADORA1, TNFRSF4, CD97, S1PR3, NOD1, ITGB6, ITIH4, PTX3, SPP1, B4GALT1, NOX4, PTGER3, OLR1, PDPN, SCUBE1, IDO1, STAT3, CHST1, DARC, RIPK2, BMPR1B, PLA2G2D	992	264	11017	1.3041	1	0.813663	87.3969
GOTERM_BP_FAT	GO:0006952~defense response	41	3.02137	0.654338	IL1R1, ELF3, CCR1, S100A9, TLR2, CCL8, BDKRB1, ANKRD1, BDKRB2, GPR68, SGMS1, ADORA1, TNFRSF4, LEAP2, CD97, APOA4, S1PR3, NOD1, ITGB6, ITIH4, LTF, NOS2, PTX3, DEFB1, SPP1, B4GALT1, NOX4, PTGER3, OLR1, PDPN, SCUBE1, DCDC2, IDO1, NLRP1, STAT3, CHST1, INHBA, DARC, RIPK2, BMPR1B, PLA2G2D	992	467	11017	0.975032	1	0.998183	100
Annotation Cluster 32	Enrichment Score: 1.4749757174152895
Category	Term	Count	%	PValue	Genes	List Total	Pop Hits	Pop Total	Fold Enrichment	Bonferroni	Benjamini	FDR
GOTERM_BP_FAT	GO:0055082~cellular chemical homeostasis	45	3.31614	0.00547898	PPARD, JPH2, FOXA3, CCR1, PTH1R, BDKRB1, KCNA5, BDKRB2, CLDN11, ADORA1, KCNJ11, FKBP1B, SYPL2, S1PR3, ALAS2, AQP11, SLC30A1, LTF, LGI4, CHRNA1, JPH1, GAL3ST1, KCNMA1, PTGER3, MPZ, NTF3, TTC7A, FGF23, ATP1A2, ITPR3, TNNI3, CSRP3, ITPR1, GCK, XIRP1, ADM, PYGM, PLN, ATP2A1, RYR1, CHRND, STC1, CHRNB1, KCNH2, SCARA5	992	331	11017	1.50986	1	0.21422	9.51171
GOTERM_BP_FAT	GO:0006873~cellular ion homeostasis	43	3.16875	0.0105534	PPARD, JPH2, CCR1, PTH1R, BDKRB1, KCNA5, BDKRB2, CLDN11, ADORA1, KCNJ11, FKBP1B, SYPL2, S1PR3, ALAS2, AQP11, SLC30A1, LTF, LGI4, CHRNA1, JPH1, GAL3ST1, KCNMA1, PTGER3, MPZ, NTF3, TTC7A, FGF23, ATP1A2, ITPR3, TNNI3, CSRP3, ITPR1, XIRP1, ADM, PYGM, PLN, ATP2A1, RYR1, CHRND, STC1, CHRNB1, KCNH2, SCARA5	992	325	11017	1.46939	1	0.318657	17.5527
GOTERM_BP_FAT	GO:0048878~chemical homeostasis	55	4.05306	0.0129472	PPARD, JPH2, FOXA3, SLC9A2, KCNJ11, ADORA1, APOA4, S1PR3, ALAS2, SLC2A4, AQP11, LGI4, LTF, NPC1L1, CHRNA1, JPH1, KCNMA1, PTGER3, TTC7A, FGF23, PFKM, XIRP1, ADM, HNF4A, RYR1, STC1, KCNH2, CCR1, PTH1R, BDKRB1, CLDN11, BDKRB2, KCNA5, FKBP1B, SYPL2, SLC30A1, HRC, GAL3ST1, MPZ, NTF3, ATP1A2, TNNI3, ITPR3, CSRP3, ITPR1, STAT3, GCK, PYGM, PLN, ATP2A1, LIPG, ADRA1B, CHRND, CHRNB1, SCARA5	992	443	11017	1.37883	1	0.357339	21.107
GOTERM_BP_FAT	GO:0050801~ion homeostasis	45	3.31614	0.0188082	PPARD, JPH2, CCR1, PTH1R, SLC9A2, BDKRB1, KCNA5, BDKRB2, CLDN11, ADORA1, KCNJ11, FKBP1B, SYPL2, S1PR3, ALAS2, AQP11, SLC30A1, LGI4, LTF, CHRNA1, JPH1, GAL3ST1, HRC, KCNMA1, PTGER3, MPZ, NTF3, TTC7A, FGF23, ATP1A2, ITPR3, TNNI3, CSRP3, ITPR1, XIRP1, PYGM, ADM, PLN, ATP2A1, RYR1, CHRND, STC1, CHRNB1, KCNH2, SCARA5	992	356	11017	1.40383	1	0.439309	29.208
GOTERM_BP_FAT	GO:0019725~cellular homeostasis	50	3.6846	0.0205311	PPARD, JPH2, FOXA3, ADORA1, KCNJ11, S1PR3, ALAS2, AQP11, LGI4, LTF, CHRNA1, JPH1, KCNMA1, PTGER3, TTC7A, FGF23, PFKM, GYLTL1B, ADM, XIRP1, RYR1, STC1, KCNH2, MCL1, CCR1, PTH1R, BDKRB1, CLDN11, BDKRB2, KCNA5, FKBP1B, SYPL2, SLC30A1, GAL3ST1, MPZ, NTF3, SLC12A2, ATP1A2, TNNI3, ITPR3, CSRP3, ITPR1, GCK, PYGM, PLN, ATP2A1, CHRND, CHRNB1, CLCN6, SCARA5	992	406	11017	1.36772	1	0.456412	31.4356
GOTERM_BP_FAT	GO:0030005~cellular di-, tri-valent inorganic cation homeostasis	27	1.98968	0.0269619	JPH2, CCR1, PTH1R, BDKRB1, KCNA5, BDKRB2, SYPL2, FKBP1B, S1PR3, ALAS2, SLC30A1, LTF, JPH1, PTGER3, TTC7A, ATP1A2, TNNI3, ITPR3, CSRP3, ITPR1, ADM, PYGM, PLN, ATP2A1, RYR1, STC1, SCARA5	992	195	11017	1.53773	1	0.51587	39.179
GOTERM_BP_FAT	GO:0055066~di-, tri-valent inorganic cation homeostasis	28	2.06338	0.0297983	JPH2, CCR1, PTH1R, BDKRB1, KCNA5, BDKRB2, SYPL2, FKBP1B, S1PR3, ALAS2, SLC30A1, LTF, JPH1, HRC, PTGER3, TTC7A, ATP1A2, TNNI3, ITPR3, CSRP3, ITPR1, ADM, PYGM, PLN, ATP2A1, RYR1, STC1, SCARA5	992	206	11017	1.50953	1	0.54058	42.3248
GOTERM_BP_FAT	GO:0055074~calcium ion homeostasis	23	1.69492	0.0351085	JPH2, PTGER3, CCR1, PTH1R, BDKRB1, ATP1A2, KCNA5, BDKRB2, TNNI3, ITPR3, CSRP3, SYPL2, FKBP1B, ITPR1, S1PR3, ADM, PYGM, PLN, ATP2A1, RYR1, STC1, JPH1, HRC	992	163	11017	1.56708	1	0.584284	47.8052
GOTERM_BP_FAT	GO:0030003~cellular cation homeostasis	29	2.13707	0.0361722	JPH2, CCR1, PTH1R, BDKRB1, KCNA5, BDKRB2, SYPL2, FKBP1B, S1PR3, ALAS2, AQP11, SLC30A1, LTF, JPH1, KCNMA1, PTGER3, TTC7A, ATP1A2, TNNI3, ITPR3, CSRP3, ITPR1, ADM, PYGM, PLN, ATP2A1, RYR1, STC1, SCARA5	992	219	11017	1.47064	1	0.589975	48.8422
GOTERM_BP_FAT	GO:0042592~homeostatic process	72	5.30582	0.0443878	PPARD, JPH2, FOXA3, SLC9A2, TNFSF14, KCNJ11, ADORA1, APOA4, GPX2, S1PR3, ALAS2, SLC2A4, AQP11, NPC1L1, LTF, LGI4, SLC22A5, CHRNA1, JPH1, KCNMA1, PTGER3, TTC7A, FGF23, PFKM, INHBA, CTSK, GYLTL1B, XIRP1, ADM, HNF4A, RYR1, STC1, KCNH2, MCL1, CCR1, PTH1R, BDKRB1, KCNA5, CLDN11, BDKRB2, SYPL2, FKBP1B, POT1, SLC30A1, DYRK3, HRC, GAL3ST1, EPO, BMP4, MPZ, NTF3, SLC12A2, ITGA2, ATP1A2, ITPR3, TNNI3, CSRP3…	992	647	11017	1.23589	1	0.645713	56.2198
GOTERM_BP_FAT	GO:0006874~cellular calcium ion homeostasis	22	1.62122	0.0447618	JPH2, PTGER3, CCR1, PTH1R, BDKRB1, ATP1A2, BDKRB2, KCNA5, TNNI3, ITPR3, CSRP3, SYPL2, FKBP1B, ITPR1, S1PR3, ADM, PYGM, PLN, ATP2A1, RYR1, STC1, JPH1	992	158	11017	1.54638	1	0.646325	56.5305
GOTERM_BP_FAT	GO:0055065~metal ion homeostasis	24	1.76861	0.0486183	KCNMA1, JPH2, PTGER3, CCR1, PTH1R, BDKRB1, ATP1A2, KCNA5, BDKRB2, TNNI3, ITPR3, CSRP3, SYPL2, FKBP1B, ITPR1, S1PR3, ADM, PYGM, PLN, ATP2A1, RYR1, STC1, JPH1, HRC	992	178	11017	1.49742	1	0.664954	59.6148
GOTERM_BP_FAT	GO:0006875~cellular metal ion homeostasis	23	1.69492	0.0521519	KCNMA1, JPH2, PTGER3, CCR1, PTH1R, BDKRB1, ATP1A2, KCNA5, BDKRB2, TNNI3, ITPR3, CSRP3, SYPL2, FKBP1B, ITPR1, S1PR3, ADM, PYGM, PLN, ATP2A1, RYR1, STC1, JPH1	992	170	11017	1.50256	1	0.67229	62.2582
GOTERM_BP_FAT	GO:0055080~cation homeostasis	31	2.28445	0.0576527	JPH2, CCR1, PTH1R, SLC9A2, BDKRB1, KCNA5, BDKRB2, SYPL2, FKBP1B, S1PR3, ALAS2, AQP11, SLC30A1, LTF, JPH1, HRC, KCNMA1, PTGER3, TTC7A, ATP1A2, TNNI3, ITPR3, CSRP3, ITPR1, ADM, PYGM, PLN, ATP2A1, RYR1, STC1, SCARA5	992	248	11017	1.38823	1	0.687528	66.0502
GOTERM_BP_FAT	GO:0051480~cytosolic calcium ion homeostasis	14	1.03169	0.125935	PTGER3, JPH2, CCR1, PTH1R, BDKRB1, BDKRB2, KCNA5, ATP1A2, ITPR3, FKBP1B, S1PR3, ADM, RYR1, JPH1	992	102	11017	1.52433	1	0.83966	91.3595
GOTERM_BP_FAT	GO:0007204~elevation of cytosolic calcium ion concentration	12	0.884304	0.233037	S1PR3, JPH2, PTGER3, ADM, CCR1, PTH1R, RYR1, BDKRB1, BDKRB2, ITPR3, JPH1, FKBP1B	992	95	11017	1.40284	1	0.933574	99.1987
Annotation Cluster 33	Enrichment Score: 1.4737683319558421
Category	Term	Count	%	PValue	Genes	List Total	Pop Hits	Pop Total	Fold Enrichment	Bonferroni	Benjamini	FDR
GOTERM_BP_FAT	GO:0007267~cell-cell signaling	66	4.86367	0.00265792	KCNC4, CGB, CGB5, SYT5, FGF9, FGF14, S100A9, FGF11, CGB8, CGB7, FGF12, VIPR1, KCNIP1, TNFSF18, ADORA1, TGFB2, CD97, KCNQ5, SLC1A2, PCDH1, CHRNA1, NQO1, FGF1, SLC1A1, KCNMA1, SCN2B, SLC25A4, STC2, MYLK2, BSN, FGF21, STX1B, INHBA, SSTR2, ADM, SEMA4F, CHRM1, SIX1, STC1, PANX1, CCR1, CTF1, CACNB2, CCL8, MME, PCDHB11, FKBP1B, CCL27, ADCYAP1, MUSK, SYN1, NPTX2, ADRA2C, DTNA, PLAT, BMP4, MPZ, NOS1, NTF3…	992	512	11017	1.43161	0.999843	0.137961	4.72648
GOTERM_BP_FAT	GO:0019226~transmission of nerve impulse	39	2.87399	0.0204501	CLCN1, KCNC4, PPARD, SYT5, CACNB2, CLDN11, VIPR1, PCDHB11, ADORA1, FKBP1B, KCNIP1, KCNQ5, MUSK, SLC1A2, SYN1, NPTX2, LGI4, CHRNA1, NQO1, SLC1A1, GAL3ST1, DTNA, KCNMA1, PLAT, NOS1, MPZ, SCN2B, NTF3, SLC25A4, MYLK2, BSN, ATP1A2, STX1B, PDE7B, RAPSN, CHRM1, KCNN3, CHRNB1, CHRNA10	992	301	11017	1.43896	1	0.458062	31.3324
GOTERM_BP_FAT	GO:0007268~synaptic transmission	33	2.43183	0.0303251	KCNC4, SYT5, CACNB2, VIPR1, PCDHB11, ADORA1, KCNIP1, KCNQ5, MUSK, SLC1A2, SYN1, NPTX2, CHRNA1, NQO1, SLC1A1, DTNA, PLAT, KCNMA1, MPZ, NOS1, SCN2B, NTF3, SLC25A4, MYLK2, BSN, ATP1A2, STX1B, PDE7B, RAPSN, CHRM1, KCNN3, CHRNB1, CHRNA10	992	253	11017	1.44859	1	0.541398	42.8918
GOTERM_BP_FAT	GO:0050877~neurological system process	78	5.74797	0.772479	PPARD, KCNC4, SYT5, RRH, MYO7A, TAS1R3, TAS1R1, VIPR1, KCNJ11, KCNIP1, ADORA1, KCNIP3, KCNQ5, SLC1A2, HMCN1, CHST10, SLC24A1, LGI4, CHRNA1, NQO1, SLC1A1, KCNMA1, SCN2B, SLC25A4, CDHR1, MYLK2, BSN, STX1B, GPR98, CHRM1, CLIC5, CA4, CLCN1, IQCB1, SHROOM4, BBS7, LUM, CACNB2, BDKRB1, CLDN11, PCDHB11, MYO9A, FKBP1B, EPHB2, MUSK, SYN1, NPTX2, B3GNT1, GAL3ST1, DTNA, FZD9, PLAT, MPZ, NOS1, SLC12A2, FSCN2,…	992	920	11017	0.941583	1	0.999718	100
Annotation Cluster 34	Enrichment Score: 1.395494224013064
Category	Term	Count	%	PValue	Genes	List Total	Pop Hits	Pop Total	Fold Enrichment	Bonferroni	Benjamini	FDR
GOTERM_BP_FAT	GO:0042060~wound healing	29	2.13707	0.000678015	F2RL2, PPARD, TRIM72, TPM1, TGFB2, ANXA8, HMCN1, DYSF, FGA, P2RY1, ENO3, B4GALT1, PLAT, MYF6, SCUBE1, MYH2, ITGA2, GRHL3, PLAUR, NOTCH3, NOTCH2, VWF, PRKCQ, CD36, HNF4A, HBEGF, ANXA8L2, TM4SF4, MYH10	992	164	11017	1.96384	0.892698	0.0556264	1.22631
GOTERM_BP_FAT	GO:0007599~hemostasis	14	1.03169	0.0939944	PLAT, F2RL2, AVPR2, SCUBE1, ITGA2, PLAUR, VWF, ANXA8, HMCN1, CD36, FGA, HNF4A, P2RY1, ANXA8L2	992	97	11017	1.60291	1	0.787098	83.4
GOTERM_BP_FAT	GO:0007596~blood coagulation	13	0.957996	0.114537	F2RL2, PLAT, SCUBE1, ITGA2, PLAUR, VWF, ANXA8, HMCN1, CD36, FGA, HNF4A, P2RY1, ANXA8L2	992	91	11017	1.58655	1	0.825908	89.0628
GOTERM_BP_FAT	GO:0050817~coagulation	13	0.957996	0.114537	F2RL2, PLAT, SCUBE1, ITGA2, PLAUR, VWF, ANXA8, HMCN1, CD36, FGA, HNF4A, P2RY1, ANXA8L2	992	91	11017	1.58655	1	0.825908	89.0628
GOTERM_BP_FAT	GO:0050878~regulation of body fluid levels	16	1.17907	0.125979	PLAT, F2RL2, KCNMA1, AVPR2, PTGER3, SCUBE1, ITGA2, PLAUR, VWF, ANXA8, HMCN1, CD36, FGA, HNF4A, P2RY1, ANXA8L2	992	121	11017	1.46854	1	0.838558	91.3674
Annotation Cluster 35	Enrichment Score: 1.3742804652568041
Category	Term	Count	%	PValue	Genes	List Total	Pop Hits	Pop Total	Fold Enrichment	Bonferroni	Benjamini	FDR
GOTERM_MF_FAT	GO:0016775~phosphotransferase activity, nitrogenous group as acceptor	5	0.36846	0.0247901	PDK2, CKMT2, PDK4, KCNH2, KCNH4	960	13	10564	4.23237	1	0.567676	32.967
GOTERM_MF_FAT	GO:0004673~protein histidine kinase activity	4	0.294768	0.0551367	PDK2, PDK4, KCNH2, KCNH4	960	10	10564	4.40167	1	0.681436	59.4932
GOTERM_MF_FAT	GO:0000155~two-component sensor activity	4	0.294768	0.0551367	PDK2, PDK4, KCNH2, KCNH4	960	10	10564	4.40167	1	0.681436	59.4932
Annotation Cluster 36	Enrichment Score: 1.3686263002805712
Category	Term	Count	%	PValue	Genes	List Total	Pop Hits	Pop Total	Fold Enrichment	Bonferroni	Benjamini	FDR
GOTERM_CC_FAT	GO:0005578~proteinaceous extracellular matrix	36	2.65291	0.0185478	FRAS1, FGF9, LUM, CD248, COL28A1, MMP3, MMP1, CHADL, WNT1, TNFRSF11B, HMCN1, COMP, ADAMTS10, COL12A1, TECTB, VWA1, FGF1, GPC1, THBS4, BMP4, COL13A1, LGALS1, DMP1, CHI3L1, CILP, MMP15, MMP10, VWF, OMD, FBLN2, FREM2, KAZALD1, COL1A2, MFAP2, LAMC2, MFAP5	940	269	10349	1.4734	0.999875	0.145859	23.5135
GOTERM_CC_FAT	GO:0031012~extracellular matrix	38	2.80029	0.0229945	FRAS1, FGF9, LUM, CD248, COL28A1, MMP3, MMP1, TGFB2, CHADL, WNT1, TNFRSF11B, HMCN1, COMP, ADAMTS10, COL12A1, TECTB, VWA1, FGF1, GPC1, THBS4, BMP4, COL13A1, LGALS1, DMP1, CHI3L1, CILP, OLFML2A, MMP15, MMP10, VWF, OMD, FREM2, FBLN2, KAZALD1, COL1A2, MFAP2, LAMC2, MFAP5	940	292	10349	1.43275	0.999986	0.164814	28.3282
GOTERM_CC_FAT	GO:0044421~extracellular region part	85	6.26382	0.0595601	PVR, FGF9, TNFSF14, FGF12, MMP3, TNFSF18, MMP1, TGFB2, CD97, APOA4, WNT1, TNFRSF11B, HMCN1, APOD, COL12A1, ANGPT1, CPA1, VWA1, FGF1, RAMP1, GPC1, ANGPT4, IL13RA2, SCUBE1, CILP, OLFML2A, FGF23, MMP15, OSM, MMP10, RETN, INHBA, CTSK, ADM, COL1A2, MFAP2, LAMC2, STC1, MFAP5, FRAS1, CD248, CTF1, LUM, COL28A1, CCL8, SFN, IL34, CCL27, CHADL, FGA, COMP, C1QTNF2, ADAMTS10, TECTB, OLFM3, FIGF, ANGPTL2, MYOC…	940	785	10349	1.19212	1	0.332206	58.4892
GOTERM_CC_FAT	GO:0044420~extracellular matrix part	14	1.03169	0.132015	FRAS1, FGF9, COL13A1, LUM, CILP, COL28A1, HMCN1, FREM2, COL1A2, COL12A1, MFAP2, LAMC2, VWA1, MFAP5	940	102	10349	1.51112	1	0.542115	86.8286
Annotation Cluster 37	Enrichment Score: 1.3431922582061013
Category	Term	Count	%	PValue	Genes	List Total	Pop Hits	Pop Total	Fold Enrichment	Bonferroni	Benjamini	FDR
GOTERM_CC_FAT	GO:0005911~cell-cell junction	30	2.21076	0.000470451	CADM3, PANX1, CLDN4, TLN2, LMO7, CLDN11, CXADR, AMOTL1, PCDH1, PPL, TGM1, SLC2A1, OBSL1, B4GALT1, MICALL2, CNKSR1, PARD6B, STX3, COL13A1, ABCB11, SCN2A, PGM5, ITGA6, DSG2, XIRP1, PKP2, AMOT, PDZD2, JAM2, TJP2	940	167	10349	1.97777	0.202178	0.00643264	0.671473
GOTERM_CC_FAT	GO:0043296~apical junction complex	13	0.957996	0.0932314	MICALL2, B4GALT1, PARD6B, CLDN4, CLDN11, CXADR, AMOTL1, DSG2, PKP2, PPL, AMOT, JAM2, TJP2	940	87	10349	1.64511	1	0.448239	75.3711
GOTERM_CC_FAT	GO:0016327~apicolateral plasma membrane	13	0.957996	0.112888	MICALL2, B4GALT1, PARD6B, CLDN4, CLDN11, CXADR, AMOTL1, DSG2, PKP2, PPL, AMOT, JAM2, TJP2	940	90	10349	1.59027	1	0.499789	82.0043
GOTERM_CC_FAT	GO:0070160~occluding junction	9	0.663228	0.197087	MICALL2, PARD6B, CLDN4, AMOT, CLDN11, CXADR, AMOTL1, JAM2, TJP2	940	62	10349	1.59816	1	0.662513	95.6841
GOTERM_CC_FAT	GO:0005923~tight junction	9	0.663228	0.197087	MICALL2, PARD6B, CLDN4, AMOT, CLDN11, CXADR, AMOTL1, JAM2, TJP2	940	62	10349	1.59816	1	0.662513	95.6841
Annotation Cluster 38	Enrichment Score: 1.2740561466805849
Category	Term	Count	%	PValue	Genes	List Total	Pop Hits	Pop Total	Fold Enrichment	Bonferroni	Benjamini	FDR
GOTERM_BP_FAT	GO:0031344~regulation of cell projection organization	17	1.25276	0.00203577	TNFRSF12A, ITGA2, RHOQ, THY1, EPHB2, NRCAM, PRKCQ, CDC42EP2, CDC42EP1, YWHAH, SEMA4F, ULK1, MAPT, SEMA3A, CDC42EP4, SPP1, KALRN	992	81	11017	2.33086	0.998777	0.109195	3.63944
GOTERM_BP_FAT	GO:0048638~regulation of developmental growth	11	0.810612	0.00574146	NRCAM, MYOD1, MUSK, SEMA4F, ULK1, FGF9, TNFRSF12A, MAPT, SEMA3A, CXADR, SPP1	992	45	11017	2.71476	1	0.220682	9.94519
GOTERM_BP_FAT	GO:0022604~regulation of cell morphogenesis	20	1.47384	0.00807198	PDPN, TNFRSF12A, RHOQ, GAS2, TGFB2, THY1, EPHB2, NRCAM, CDC42EP2, EZR, CDC42EP1, YWHAH, SEMA4F, ULK1, MAPT, SEMA3A, CDC42EP4, FGD6, MYH10, SPP1	992	117	11017	1.89844	1	0.272056	13.7089
GOTERM_BP_FAT	GO:0031345~negative regulation of cell projection organization	7	0.515844	0.0208535	YWHAH, SEMA4F, ULK1, SEMA3A, EPHB2, SPP1, THY1	992	25	11017	3.10964	1	0.458686	31.845
GOTERM_BP_FAT	GO:0051129~negative regulation of cellular component organization	19	1.40015	0.0264562	LIMA1, MAP1A, RHOQ, ARF6, MID1IP1, POT1, BRCA1, THY1, EPHB2, ARHGAP6, YWHAH, PACSIN3, SEMA4F, ULK1, MAPT, MAP2, SEMA3A, SPTB, SPP1	992	123	11017	1.71554	1	0.511978	38.6013
GOTERM_BP_FAT	GO:0050771~negative regulation of axonogenesis	6	0.442152	0.0501025	SEMA4F, ULK1, SEMA3A, EPHB2, SPP1, THY1	992	23	11017	2.89718	1	0.668998	60.7457
GOTERM_BP_FAT	GO:0010975~regulation of neuron projection development	11	0.810612	0.0585001	NRCAM, YWHAH, SEMA4F, ULK1, TNFRSF12A, MAPT, SEMA3A, EPHB2, SPP1, THY1, KALRN	992	64	11017	1.90882	1	0.690834	66.6014
GOTERM_BP_FAT	GO:0048640~negative regulation of developmental growth	4	0.294768	0.0692818	SEMA4F, ULK1, SEMA3A, SPP1	992	11	11017	4.03849	1	0.719273	72.915
GOTERM_BP_FAT	GO:0050768~negative regulation of neurogenesis	8	0.589536	0.0708241	BMP4, YWHAH, SEMA4F, ULK1, SEMA3A, EPHB2, SPP1, THY1	992	41	11017	2.16699	1	0.723596	73.72
GOTERM_BP_FAT	GO:0010721~negative regulation of cell development	8	0.589536	0.0870964	BMP4, YWHAH, SEMA4F, ULK1, SEMA3A, EPHB2, SPP1, THY1	992	43	11017	2.0662	1	0.773411	80.9438
GOTERM_BP_FAT	GO:0010769~regulation of cell morphogenesis involved in differentiation	11	0.810612	0.0881842	NRCAM, YWHAH, SEMA4F, ULK1, TNFRSF12A, MAPT, SEMA3A, EPHB2, SPP1, THY1, TGFB2	992	69	11017	1.7705	1	0.774468	81.3527
GOTERM_BP_FAT	GO:0050770~regulation of axonogenesis	9	0.663228	0.0914368	NRCAM, SEMA4F, ULK1, TNFRSF12A, MAPT, SEMA3A, EPHB2, SPP1, THY1	992	52	11017	1.92217	1	0.782276	82.5264
GOTERM_BP_FAT	GO:0030516~regulation of axon extension	5	0.36846	0.0989986	NRCAM, SEMA4F, TNFRSF12A, MAPT, SEMA3A	992	20	11017	2.77646	1	0.797239	84.9911
GOTERM_BP_FAT	GO:0045664~regulation of neuron differentiation	16	1.17907	0.102106	IRX3, TNFRSF12A, THY1, EPHB2, NOTCH3, NRCAM, YWHAH, SEMA4F, ULK1, MAPT, SIX1, S1PR5, PBX1, SEMA3A, SPP1, KALRN	992	117	11017	1.51875	1	0.801803	85.9053
GOTERM_BP_FAT	GO:0050767~regulation of neurogenesis	18	1.32646	0.176406	BMP4, IRX3, NTF3, TNFRSF12A, THY1, EPHB2, NOTCH3, NRCAM, YWHAH, SEMA4F, ULK1, MAPT, SIX1, S1PR5, PBX1, SEMA3A, SPP1, KALRN	992	148	11017	1.35071	1	0.896996	97.0716
GOTERM_BP_FAT	GO:0060284~regulation of cell development	21	1.54753	0.183226	B4GALT1, BMP4, IRX3, NTF3, TNFRSF12A, TGFB2, THY1, EPHB2, NRCAM, NOTCH3, MUSK, YWHAH, SEMA4F, ULK1, MAPT, SIX1, S1PR5, PBX1, SEMA3A, SPP1, KALRN	992	179	11017	1.30292	1	0.903392	97.4827
GOTERM_BP_FAT	GO:0045596~negative regulation of cell differentiation	21	1.54753	0.231909	BMP4, IQCB1, IRX3, MAFB, FGF23, SIX2, FOXO4, GPR98, THY1, EPHB2, NOTCH3, INHBA, NOTCH2, YWHAH, SEMA4F, ULK1, IL4R, PBX1, SEMA3A, RUNX1, SPP1	992	186	11017	1.25389	1	0.933695	99.177
GOTERM_BP_FAT	GO:0051960~regulation of nervous system development	19	1.40015	0.292907	BMP4, IRX3, NTF3, TNFRSF12A, THY1, EPHB2, NRCAM, NOTCH3, MUSK, YWHAH, SEMA4F, ULK1, MAPT, SIX1, S1PR5, PBX1, SEMA3A, SPP1, KALRN	992	173	11017	1.21972	1	0.957188	99.8173
Annotation Cluster 39	Enrichment Score: 1.2609935248113093
Category	Term	Count	%	PValue	Genes	List Total	Pop Hits	Pop Total	Fold Enrichment	Bonferroni	Benjamini	FDR
GOTERM_BP_FAT	GO:0045785~positive regulation of cell adhesion	11	0.810612	0.0160791	CDH13, CD36, ITGA6, FBLN2, DMP1, ITGA2, FGF1, TPM1, ALOX12, SPP1, TGFB2	992	52	11017	2.34931	1	0.404245	25.539
GOTERM_BP_FAT	GO:0010810~regulation of cell-substrate adhesion	9	0.663228	0.0313679	CDH13, ARHGAP6, CD36, FBLN2, MYF5, DMP1, ONECUT2, PIK3R1, SPP1	992	42	11017	2.37982	1	0.550964	43.9989
GOTERM_BP_FAT	GO:0030155~regulation of cell adhesion	17	1.25276	0.0555331	MYF5, ONECUT2, DMP1, ITGA2, TPM1, TGFB2, CDH13, ARHGAP6, PGP, RND1, CD36, ITGA6, FBLN2, FGF1, PIK3R1, SPP1, ALOX12	992	116	11017	1.62758	1	0.680045	64.6338
GOTERM_BP_FAT	GO:0001952~regulation of cell-matrix adhesion	6	0.442152	0.0682655	CDH13, ARHGAP6, CD36, MYF5, ONECUT2, PIK3R1	992	25	11017	2.6654	1	0.717666	72.3718
GOTERM_MF_FAT	GO:0050840~extracellular matrix binding	6	0.442152	0.070461	ITGA6, FBLN2, DMP1, OLFML2A, ITGA2, SPP1	960	25	10564	2.641	1	0.733896	68.7842
GOTERM_BP_FAT	GO:0010811~positive regulation of cell-substrate adhesion	5	0.36846	0.201646	CDH13, CD36, FBLN2, DMP1, SPP1	992	26	11017	2.13574	1	0.917539	98.3377
Annotation Cluster 40	Enrichment Score: 1.2299229354255419
Category	Term	Count	%	PValue	Genes	List Total	Pop Hits	Pop Total	Fold Enrichment	Bonferroni	Benjamini	FDR
GOTERM_BP_FAT	GO:0010033~response to organic substance	78	5.74797	0.00369963	ADCY2, OSMR, BCAR1, TLR2, FOXO1, RHOQ, FOXO4, MMP3, AGXT, KCNJ11, TGFB2, HSPH1, SLC1A2, TNFRSF11B, ANGPT1, ADCY10, KCNMA1, ACTA1, SOCS2, CYP1A1, CRYAB, ESR1, LEF1, PTPRN, TAT, LPIN1, UGT1A10, PRKCQ, RETN, UCN3, HNF4A, ADM, RIPK1, DNAJC25, RYR1, HSPB1, RIPK2, CA4, HSPB3, IL1R1, PANX1, MCL1, PFKFB2, PFKFB1, BDKRB1, ASNS, FKBP1B, UGT1A7, ALDH1A2, UGT1A9, UGT1A8, PLIN2, HSPA2, DGKD, MSI1, DNAJA1, PIK…	992	634	11017	1.36633	0.999995	0.162039	6.52067
GOTERM_BP_FAT	GO:0009719~response to endogenous stimulus	46	3.38983	0.0133892	ADCY2, BCAR1, FOXO1, RHOQ, MMP3, FOXO4, AGXT, TGFB2, TNFRSF11B, SLC1A2, ANGPT1, ADCY10, KCNMA1, SOCS2, ACTA1, CRYAB, ESR1, PTPRN, LPIN1, TAT, RETN, PRKCQ, UGT1A10, UCN3, ADM, DNAJC25, CA4, PFKFB1, ASNS, UGT1A7, ALDH1A2, UGT1A9, UGT1A8, MSI1, PIK3R1, SPP1, BMP4, KAT2B, MAT2A, NR4A2, ITGA2, NR4A3, STAT3, BRCA1, CDH13, PRKAR1B, FABP3, ADRA1B, VLDLR	992	358	11017	1.42701	1	0.361158	21.7473
GOTERM_BP_FAT	GO:0009725~response to hormone stimulus	40	2.94768	0.0342453	ADCY2, BCAR1, PFKFB1, RHOQ, FOXO1, FOXO4, AGXT, TGFB2, UGT1A7, ALDH1A2, UGT1A9, TNFRSF11B, UGT1A8, MSI1, ANGPT1, ADCY10, PIK3R1, SPP1, KCNMA1, BMP4, KAT2B, SOCS2, ACTA1, MAT2A, CRYAB, ESR1, ITGA2, NR4A3, PTPRN, TAT, LPIN1, BRCA1, STAT3, UGT1A10, RETN, PRKCQ, UCN3, ADM, PRKAR1B, DNAJC25, FABP3, CA4, VLDLR	992	322	11017	1.37961	1	0.577779	46.9492
GOTERM_BP_FAT	GO:0032868~response to insulin stimulus	14	1.03169	0.0543895	KAT2B, BCAR1, PFKFB1, FOXO1, RHOQ, FOXO4, PTPRN, LPIN1, PRKCQ, RETN, ADM, FABP3, PIK3R1, VLDLR	992	89	11017	1.74699	1	0.681188	63.8466
GOTERM_BP_FAT	GO:0032870~cellular response to hormone stimulus	15	1.10538	0.136325	ADCY2, KAT2B, SOCS2, BCAR1, ITGA2, FOXO1, RHOQ, FOXO4, LPIN1, STAT3, PRKAR1B, DNAJC25, ADCY10, PIK3R1, VLDLR	992	113	11017	1.47423	1	0.854749	93.0487
GOTERM_BP_FAT	GO:0043434~response to peptide hormone stimulus	17	1.25276	0.154541	KAT2B, SOCS2, BCAR1, PFKFB1, FOXO1, RHOQ, NR4A3, FOXO4, PTPRN, LPIN1, STAT3, RETN, PRKCQ, ADM, FABP3, PIK3R1, VLDLR	992	135	11017	1.39851	1	0.878604	95.2833
GOTERM_BP_FAT	GO:0032869~cellular response to insulin stimulus	8	0.589536	0.263997	KAT2B, BCAR1, RHOQ, FOXO1, FOXO4, LPIN1, PIK3R1, VLDLR	992	58	11017	1.53184	1	0.947639	99.6214
GOTERM_BP_FAT	GO:0008286~insulin receptor signaling pathway	5	0.36846	0.282078	BCAR1, RHOQ, FOXO1, FOXO4, PIK3R1	992	30	11017	1.85097	1	0.954479	99.7592
Annotation Cluster 41	Enrichment Score: 1.2276521818373973
Category	Term	Count	%	PValue	Genes	List Total	Pop Hits	Pop Total	Fold Enrichment	Bonferroni	Benjamini	FDR
GOTERM_BP_FAT	GO:0046883~regulation of hormone secretion	11	0.810612	0.0292707	OSM, INHBA, UCN3, GCK, PFKFB2, SIRT4, FGF23, NOS2, PFKM, ADORA1, KCNJ11	992	57	11017	2.14323	1	0.536906	41.7515
GOTERM_BP_FAT	GO:0046888~negative regulation of hormone secretion	6	0.442152	0.035145	OSM, INHBA, SIRT4, FGF23, ADORA1, KCNJ11	992	21	11017	3.1731	1	0.581958	47.8412
GOTERM_BP_FAT	GO:0051051~negative regulation of transport	17	1.25276	0.0520167	NOS1, CRYAB, SIRT4, FGF23, ARF6, KCNA5, ADORA1, TNFRSF4, PKIA, KCNJ11, OSM, BEST3, INHBA, PACSIN3, HNF4A, ARL6IP5, BARD1	992	115	11017	1.64173	1	0.673637	62.1601
GOTERM_BP_FAT	GO:0051048~negative regulation of secretion	7	0.515844	0.22959	OSM, INHBA, SIRT4, FGF23, ADORA1, KCNJ11, TNFRSF4	992	46	11017	1.69002	1	0.932752	99.1306
Annotation Cluster 42	Enrichment Score: 1.2096753769425048
Category	Term	Count	%	PValue	Genes	List Total	Pop Hits	Pop Total	Fold Enrichment	Bonferroni	Benjamini	FDR
GOTERM_BP_FAT	GO:0046324~regulation of glucose import	6	0.442152	0.0587831	SLC1A2, C1QTNF2, PRKAG2, RHOQ, FGF21, PIK3R1	992	24	11017	2.77646	1	0.690498	66.7835
GOTERM_BP_FAT	GO:0010828~positive regulation of glucose transport	5	0.36846	0.0601066	SLC1A2, C1QTNF2, RHOQ, FGF21, PIK3R1	992	17	11017	3.26643	1	0.692482	67.6231
GOTERM_BP_FAT	GO:0046326~positive regulation of glucose import	5	0.36846	0.0601066	SLC1A2, C1QTNF2, RHOQ, FGF21, PIK3R1	992	17	11017	3.26643	1	0.692482	67.6231
GOTERM_BP_FAT	GO:0010827~regulation of glucose transport	6	0.442152	0.0682655	SLC1A2, C1QTNF2, PRKAG2, RHOQ, FGF21, PIK3R1	992	25	11017	2.6654	1	0.717666	72.3718
Annotation Cluster 43	Enrichment Score: 1.1893638874601635
Category	Term	Count	%	PValue	Genes	List Total	Pop Hits	Pop Total	Fold Enrichment	Bonferroni	Benjamini	FDR
GOTERM_BP_FAT	GO:0008652~cellular amino acid biosynthetic process	9	0.663228	0.0313679	BCAT1, BHMT2, BCAT2, MAT2A, NAGS, MTR, ASNS, THNSL1, AGXT	992	42	11017	2.37982	1	0.550964	43.9989
GOTERM_BP_FAT	GO:0009066~aspartate family amino acid metabolic process	6	0.442152	0.0587831	ASPA, BHMT2, MTR, ASNS, THNSL1, DDO	992	24	11017	2.77646	1	0.690498	66.7835
GOTERM_BP_FAT	GO:0009067~aspartate family amino acid biosynthetic process	4	0.294768	0.146612	BHMT2, MTR, ASNS, THNSL1	992	15	11017	2.96156	1	0.869727	94.4103
Annotation Cluster 44	Enrichment Score: 1.156059277980458
Category	Term	Count	%	PValue	Genes	List Total	Pop Hits	Pop Total	Fold Enrichment	Bonferroni	Benjamini	FDR
GOTERM_MF_FAT	GO:0019887~protein kinase regulator activity	13	0.957996	0.0368104	PRKAG2, TRIB3, SFN, PKIA, CABYR, GMFB, CCNE2, PPP1R1B, PRKAR1B, CDKN2D, NOS2, CABLES1, ANGPT4	960	75	10564	1.90739	1	0.615031	44.9873
GOTERM_MF_FAT	GO:0019207~kinase regulator activity	14	1.03169	0.0495328	PRKAG2, TRIB3, SFN, PKIA, CABYR, GMFB, CCNE2, PPP1R1B, PRKAR1B, CDKN2D, NOS2, PIK3R1, CABLES1, ANGPT4	960	87	10564	1.77079	1	0.648085	55.4909
GOTERM_MF_FAT	GO:0004860~protein kinase inhibitor activity	7	0.515844	0.0735038	GMFB, PPP1R1B, CDKN2D, PRKAG2, TRIB3, SFN, PKIA	960	33	10564	2.33422	1	0.743396	70.3732
GOTERM_MF_FAT	GO:0019210~kinase inhibitor activity	7	0.515844	0.082734	GMFB, PPP1R1B, CDKN2D, PRKAG2, TRIB3, SFN, PKIA	960	34	10564	2.26556	1	0.763651	74.7421
GOTERM_MF_FAT	GO:0030291~protein serine/threonine kinase inhibitor activity	4	0.294768	0.14957	CDKN2D, PRKAG2, SFN, PKIA	960	15	10564	2.93444	1	0.869654	92.4342
Annotation Cluster 45	Enrichment Score: 1.1316945553145783
Category	Term	Count	%	PValue	Genes	List Total	Pop Hits	Pop Total	Fold Enrichment	Bonferroni	Benjamini	FDR
GOTERM_BP_FAT	GO:0060491~regulation of cell projection assembly	5	0.36846	0.0493564	PRKCQ, CDC42EP2, CDC42EP1, RHOQ, CDC42EP4	992	16	11017	3.47058	1	0.665763	60.181
GOTERM_BP_FAT	GO:0008360~regulation of cell shape	9	0.663228	0.0625909	CDC42EP2, EZR, CDC42EP1, PDPN, RHOQ, GAS2, CDC42EP4, FGD6, MYH10	992	48	11017	2.08235	1	0.705508	69.1451
GOTERM_BP_FAT	GO:0031346~positive regulation of cell projection organization	8	0.589536	0.0787154	PRKCQ, CDC42EP2, CDC42EP1, TNFRSF12A, MAPT, RHOQ, ITGA2, CDC42EP4	992	42	11017	2.1154	1	0.749345	77.4971
GOTERM_BP_FAT	GO:0031272~regulation of pseudopodium assembly	3	0.221076	0.0950181	CDC42EP2, CDC42EP1, CDC42EP4	992	6	11017	5.55292	1	0.787726	83.7379
GOTERM_BP_FAT	GO:0031274~positive regulation of pseudopodium assembly	3	0.221076	0.0950181	CDC42EP2, CDC42EP1, CDC42EP4	992	6	11017	5.55292	1	0.787726	83.7379
Annotation Cluster 46	Enrichment Score: 1.1113685542153258
Category	Term	Count	%	PValue	Genes	List Total	Pop Hits	Pop Total	Fold Enrichment	Bonferroni	Benjamini	FDR
GOTERM_BP_FAT	GO:0032989~cellular component morphogenesis	48	3.53721	0.00168459	SHROOM1, NEURL, SHROOM4, TCAP, BBS7, MYL2, MYO7A, ONECUT2, TPM1, EPHB2, TGFB2, ARX, NRCAM, ACTG1, WNT1, EZR, ANK1, UNC5B, B3GNT1, OBSL1, SEMA3A, DCX, NOX4, PARD6B, ACTC1, CAP2, NTF3, ACTA1, PDPN, NR4A2, CELSR3, LEF1, MYOZ1, MYH6, ARL6, CAPN3, EPHA7, SEMA6C, XIRP1, ADM, SEMA4F, ULK1, CLIC5, OPHN1, BMPR1B, NEURL2, KALRN, MYH10	992	338	11017	1.57716	0.996107	0.0993981	3.0207
GOTERM_BP_FAT	GO:0030030~cell projection organization	46	3.38983	0.00179197	DNAH9, LIMA1, NEURL, BBS7, CROCC, MYO7A, ONECUT2, ARF6, PRKG1, TPM1, CD2AP, EPHB2, ARX, NRCAM, EFHD1, UNC5B, B3GNT1, SEMA3A, DCX, FGD6, THBS4, KLF5, PARD6B, STX3, NTF3, BAIAP2L2, BAIAP2L1, NR4A2, CELSR3, ACTN2, ARL6, LPIN1, GPR98, CDH13, EPHA7, SEMA6C, ITGA6, ADM, SEMA4F, ULK1, CLIC5, MAP2, OPHN1, BMPR1B, KALRN, MYH10	992	321	11017	1.59149	0.997268	0.101763	3.21029
GOTERM_BP_FAT	GO:0030182~neuron differentiation	47	3.46352	0.0221723	CTF1, MYO7A, ONECUT2, PRKG1, EPHB2, TGFB2, ARX, NRCAM, WNT1, ALDH1A2, EFHD1, UNC5B, B3GNT1, LGI4, SEMA3A, DCX, OLFM3, PITX3, KCNMA1, BMP4, PARD6B, RET, STX3, NTF3, FSCN2, MDGA1, NR4A2, CELSR3, GPR98, STAT3, EPHA2, THY1, HOXD9, NOTCH3, PRKCQ, EPHA7, SEMA6C, RND1, ADM, SEMA4F, ULK1, CLIC5, MAP2, OPHN1, BMPR1B, KALRN, MYH10	992	379	11017	1.37724	1	0.473579	33.4958
GOTERM_BP_FAT	GO:0048666~neuron development	38	2.80029	0.0229821	MYO7A, CTF1, ONECUT2, PRKG1, EPHB2, TGFB2, ARX, NRCAM, EFHD1, UNC5B, B3GNT1, LGI4, SEMA3A, DCX, OLFM3, PITX3, PARD6B, RET, STX3, NTF3, FSCN2, NR4A2, CELSR3, GPR98, THY1, HOXD9, EPHA7, RND1, SEMA6C, ADM, SEMA4F, ULK1, CLIC5, MAP2, OPHN1, BMPR1B, KALRN, MYH10	992	294	11017	1.43545	1	0.474286	34.4907
GOTERM_BP_FAT	GO:0000902~cell morphogenesis	35	2.57922	0.106332	SHROOM1, SHROOM4, BBS7, MYO7A, ONECUT2, EPHB2, TGFB2, ARX, NRCAM, WNT1, EZR, ANK1, UNC5B, B3GNT1, SEMA3A, DCX, NOX4, PARD6B, CAP2, NTF3, PDPN, NR4A2, CELSR3, LEF1, ARL6, EPHA7, SEMA6C, ADM, SEMA4F, ULK1, CLIC5, OPHN1, BMPR1B, MYH10, KALRN	992	303	11017	1.28285	1	0.811106	87.0647
GOTERM_BP_FAT	GO:0048667~cell morphogenesis involved in neuron differentiation	21	1.54753	0.210378	PARD6B, NTF3, MYO7A, NR4A2, CELSR3, EPHB2, NRCAM, ARX, EPHA7, SEMA6C, UNC5B, SEMA4F, ULK1, CLIC5, B3GNT1, OPHN1, SEMA3A, DCX, BMPR1B, MYH10, KALRN	992	183	11017	1.27444	1	0.922465	98.6391
GOTERM_BP_FAT	GO:0007411~axon guidance	12	0.884304	0.212635	ARX, EPHA7, SEMA6C, UNC5B, NTF3, SEMA4F, B3GNT1, OPHN1, SEMA3A, BMPR1B, MYH10, EPHB2	992	93	11017	1.43301	1	0.92419	98.7082
GOTERM_BP_FAT	GO:0007409~axonogenesis	19	1.40015	0.251476	PARD6B, NTF3, NR4A2, CELSR3, EPHB2, NRCAM, ARX, EPHA7, SEMA6C, UNC5B, SEMA4F, ULK1, B3GNT1, OPHN1, SEMA3A, DCX, BMPR1B, MYH10, KALRN	992	168	11017	1.25602	1	0.941896	99.4854
GOTERM_BP_FAT	GO:0031175~neuron projection development	24	1.76861	0.260605	PARD6B, STX3, NTF3, NR4A2, CELSR3, PRKG1, EPHB2, ARX, NRCAM, EFHD1, EPHA7, SEMA6C, UNC5B, ADM, SEMA4F, ULK1, MAP2, B3GNT1, OPHN1, SEMA3A, DCX, BMPR1B, MYH10, KALRN	992	221	11017	1.20606	1	0.946659	99.5883
GOTERM_BP_FAT	GO:0048858~cell projection morphogenesis	23	1.69492	0.263624	PARD6B, BBS7, NTF3, ONECUT2, NR4A2, CELSR3, ARL6, EPHB2, ARX, NRCAM, EPHA7, SEMA6C, UNC5B, ADM, SEMA4F, ULK1, B3GNT1, OPHN1, SEMA3A, DCX, BMPR1B, MYH10, KALRN	992	211	11017	1.21059	1	0.947835	99.6179
GOTERM_BP_FAT	GO:0000904~cell morphogenesis involved in differentiation	23	1.69492	0.270999	PARD6B, NTF3, MYO7A, NR4A2, CELSR3, LEF1, TGFB2, EPHB2, NRCAM, ARX, EPHA7, SEMA6C, UNC5B, SEMA4F, ULK1, CLIC5, B3GNT1, OPHN1, SEMA3A, DCX, BMPR1B, MYH10, KALRN	992	212	11017	1.20488	1	0.949669	99.6818
GOTERM_BP_FAT	GO:0048812~neuron projection morphogenesis	20	1.47384	0.305781	PARD6B, NTF3, NR4A2, CELSR3, EPHB2, NRCAM, ARX, EPHA7, SEMA6C, UNC5B, ADM, SEMA4F, ULK1, B3GNT1, OPHN1, SEMA3A, DCX, BMPR1B, MYH10, KALRN	992	185	11017	1.20063	1	0.962436	99.8692
GOTERM_BP_FAT	GO:0032990~cell part morphogenesis	23	1.69492	0.340439	PARD6B, BBS7, NTF3, ONECUT2, NR4A2, CELSR3, ARL6, EPHB2, ARX, NRCAM, EPHA7, SEMA6C, UNC5B, ADM, SEMA4F, ULK1, B3GNT1, OPHN1, SEMA3A, DCX, BMPR1B, MYH10, KALRN	992	221	11017	1.15581	1	0.971491	99.9485
Annotation Cluster 47	Enrichment Score: 1.0729440104670962
Category	Term	Count	%	PValue	Genes	List Total	Pop Hits	Pop Total	Fold Enrichment	Bonferroni	Benjamini	FDR
GOTERM_MF_FAT	GO:0008138~protein tyrosine/serine/threonine phosphatase activity	10	0.73692	0.00588427	DUSP5, DUSP4, DUSP3, DUSP19, DUSP2, DUSP26, DUSP13, DUSP27, EPM2A, DUPD1	960	38	10564	2.89583	0.99818	0.270534	8.97511
GOTERM_MF_FAT	GO:0016791~phosphatase activity	30	2.21076	0.0274129	PFKFB2, NT5C1A, PFKFB1, PGAM2, DUPD1, DUSP19, PGP, DUSP13, NT5M, PTPLA, PHOSPHO1, SYNJ2, MTMR7, INPP5A, EPM2A, CILP, PTPN14, ATP1A1, FBP2, PTPRN, LPIN1, DUSP5, DUSP4, ACPL2, DUSP3, DUSP2, PPM1J, DUSP26, DUSP27, INPP4B	960	221	10564	1.49378	1	0.57214	35.7827
GOTERM_MF_FAT	GO:0004725~protein tyrosine phosphatase activity	13	0.957996	0.127594	EPM2A, PTPN14, PTPRN, DUPD1, DUSP5, DUSP4, DUSP3, DUSP19, DUSP2, DUSP13, DUSP26, PTPLA, MTMR7	960	92	10564	1.55494	1	0.849689	88.6392
GOTERM_BP_FAT	GO:0006470~protein amino acid dephosphorylation	15	1.10538	0.165559	EPM2A, PTPN14, PTPRN, DUPD1, DUSP5, DUSP4, DUSP3, DUSP19, DUSP2, DUSP26, PPM1J, DUSP13, DUSP27, PTPLA, MTMR7	992	117	11017	1.42383	1	0.888971	96.2847
GOTERM_BP_FAT	GO:0016311~dephosphorylation	16	1.17907	0.240345	EPM2A, PTPN14, PTPRN, DUPD1, DUSP5, DUSP4, DUSP3, DUSP19, DUSP2, DUSP26, PPM1J, DUSP13, DUSP27, PTPLA, SYNJ2, MTMR7	992	136	11017	1.30657	1	0.937122	99.3268
GOTERM_MF_FAT	GO:0004721~phosphoprotein phosphatase activity	15	1.10538	0.445728	EPM2A, PTPN14, PTPRN, DUPD1, DUSP5, DUSP4, DUSP3, DUSP19, DUSP2, DUSP26, PPM1J, DUSP13, DUSP27, PTPLA, MTMR7	960	145	10564	1.13836	1	0.981547	99.9917
Annotation Cluster 48	Enrichment Score: 1.061762337009605
Category	Term	Count	%	PValue	Genes	List Total	Pop Hits	Pop Total	Fold Enrichment	Bonferroni	Benjamini	FDR
GOTERM_BP_FAT	GO:0043576~regulation of respiratory gaseous exchange	5	0.36846	0.0178986	SLC5A3, NR4A2, NLGN2, ATP1A2, ADORA1	992	12	11017	4.62744	1	0.42921	28.0046
GOTERM_BP_FAT	GO:0044065~regulation of respiratory system process	3	0.221076	0.190962	NLGN2, ATP1A2, ADORA1	992	9	11017	3.70195	1	0.909717	97.8829
GOTERM_BP_FAT	GO:0002087~regulation of respiratory gaseous exchange by neurological system process	3	0.221076	0.190962	NLGN2, ATP1A2, ADORA1	992	9	11017	3.70195	1	0.909717	97.8829
Annotation Cluster 49	Enrichment Score: 1.0359724392789906
Category	Term	Count	%	PValue	Genes	List Total	Pop Hits	Pop Total	Fold Enrichment	Bonferroni	Benjamini	FDR
GOTERM_MF_FAT	GO:0005248~voltage-gated sodium channel activity	5	0.36846	0.0322718	SCN2B, SCN3B, SCN2A, SCN4B, SCN4A	960	14	10564	3.93006	1	0.583841	40.7083
GOTERM_CC_FAT	GO:0001518~voltage-gated sodium channel complex	4	0.294768	0.0707557	SCN2B, SCN2A, SCN4B, SCN4A	940	11	10349	4.00348	1	0.370906	65.0303
GOTERM_CC_FAT	GO:0034706~sodium channel complex	4	0.294768	0.127693	SCN2B, SCN2A, SCN4B, SCN4A	940	14	10349	3.14559	1	0.533499	85.8577
GOTERM_MF_FAT	GO:0005272~sodium channel activity	5	0.36846	0.24624	SCN2B, SCN3B, SCN2A, SCN4B, SCN4A	960	28	10564	1.96503	1	0.931039	98.8938
Annotation Cluster 50	Enrichment Score: 1.0267291132267704
Category	Term	Count	%	PValue	Genes	List Total	Pop Hits	Pop Total	Fold Enrichment	Bonferroni	Benjamini	FDR
GOTERM_BP_FAT	GO:0034330~cell junction organization	12	0.884304	0.0066487	PARD6B, ARHGAP6, MPZ, HNF4A, ITGA6, TLN2, AMOT, NLGN2, ACTN2, CXADR, THY1, TGFB2	992	53	11017	2.51453	1	0.23999	11.4284
GOTERM_BP_FAT	GO:0034329~cell junction assembly	7	0.515844	0.121673	PARD6B, ARHGAP6, ITGA6, TLN2, AMOT, ACTN2, THY1	992	38	11017	2.04581	1	0.838721	90.5599
GOTERM_BP_FAT	GO:0007044~cell-substrate junction assembly	4	0.294768	0.266228	ARHGAP6, ITGA6, ACTN2, THY1	992	20	11017	2.22117	1	0.946917	99.6417
GOTERM_BP_FAT	GO:0048041~focal adhesion formation	3	0.221076	0.362994	ARHGAP6, ACTN2, THY1	992	14	11017	2.37982	1	0.975305	99.9727
Annotation Cluster 51	Enrichment Score: 1.0236544513395818
Category	Term	Count	%	PValue	Genes	List Total	Pop Hits	Pop Total	Fold Enrichment	Bonferroni	Benjamini	FDR
GOTERM_MF_FAT	GO:0046983~protein dimerization activity	56	4.12675	0.0454631	HLF, CADM3, TNNC1, MYO7A, NR6A1, TAS1R3, SDCBP2, TAS1R1, AGXT, ADORA1, TGFB2, BATF, APOA4, TP53I3, TRIM9, MAP3K9, NOS2, SCUBE1, OLFML2A, MYH7, ACTN2, MYH6, INHBA, HNF4A, LRRK2, BIN1, PANX1, MCL1, ASNS, BDKRB2, RRAGD, PDSS1, ITGAM, DGKD, ALDH1A3, OXCT1, ENO3, RUNX1, FIGF, BMP4, B4GALT1, PDK2, LGALS1, NR4A2, ITGA2, MYPOP, STAT3, P2RX5, NOTCH2, CDH13, VWF, P2RX6, DBP, ATP2A1, PBX1, BARD1	960	483	10564	1.27585	1	0.63763	52.3551
GOTERM_MF_FAT	GO:0042802~identical protein binding	60	4.42152	0.123024	CADM3, CLDN4, TNNC1, NR6A1, SDCBP2, AMOTL1, AGXT, STAC3, TGFB2, APOA4, ACTG1, HOOK2, TP53I3, NOD1, TRIM9, MAP3K9, MAPT, NOS2, ALS2CL, TMEFF1, NOL3, SCUBE1, OLFML2A, MYH7, ACTN2, PFKM, MYH6, INHBA, HNF4A, COL1A2, HSPB1, LRRK2, BCAT1, PFKFB1, ASNS, CLDN11, RGMB, DGKD, ALDH1A3, OXCT1, ENO3, RUNX1, FIGF, BMP4, B4GALT1, PDK2, LGALS1, ITGA2, MYPOP, BRCA1, P2RX5, CASP10, CDH13, VWF, RASSF5, DDX56, JMJD6…	960	561	10564	1.17692	1	0.849893	87.653
GOTERM_MF_FAT	GO:0042803~protein homodimerization activity	33	2.43183	0.15184	CADM3, TNNC1, NR6A1, ASNS, SDCBP2, AGXT, TGFB2, APOA4, TP53I3, DGKD, TRIM9, OXCT1, MAP3K9, ALDH1A3, ENO3, NOS2, RUNX1, FIGF, B4GALT1, BMP4, PDK2, LGALS1, OLFML2A, MYH7, MYH6, MYPOP, P2RX5, VWF, CDH13, HNF4A, ATP2A1, LRRK2, BARD1	960	292	10564	1.24362	1	0.867816	92.7496
Annotation Cluster 52	Enrichment Score: 1.0133308721423846
Category	Term	Count	%	PValue	Genes	List Total	Pop Hits	Pop Total	Fold Enrichment	Bonferroni	Benjamini	FDR
GOTERM_BP_FAT	GO:0021700~developmental maturation	14	1.03169	0.0543895	KCNMA1, PPARD, RET, PTH1R, NR4A2, SPINK5, TGFB2, SYP, NRCAM, WNT1, RND1, LGI4, PCSK4, EPO	992	89	11017	1.74699	1	0.681188	63.8466
GOTERM_BP_FAT	GO:0042551~neuron maturation	5	0.36846	0.0601066	NRCAM, RET, RND1, NR4A2, LGI4	992	17	11017	3.26643	1	0.692482	67.6231
GOTERM_BP_FAT	GO:0048469~cell maturation	9	0.663228	0.278978	KCNMA1, NRCAM, RET, RND1, PTH1R, NR4A2, LGI4, PCSK4, EPO	992	69	11017	1.44859	1	0.953021	99.7395
Annotation Cluster 53	Enrichment Score: 1.0115493995081273
Category	Term	Count	%	PValue	Genes	List Total	Pop Hits	Pop Total	Fold Enrichment	Bonferroni	Benjamini	FDR
GOTERM_BP_FAT	GO:0015813~L-glutamate transport	5	0.36846	0.0240493	SLC1A2, SLC25A4, SLC25A22, ARL6IP5, SLC1A1	992	13	11017	4.27148	1	0.487069	35.7804
GOTERM_BP_FAT	GO:0015800~acidic amino acid transport	5	0.36846	0.039761	SLC1A2, SLC25A4, SLC25A22, ARL6IP5, SLC1A1	992	15	11017	3.70195	1	0.619998	52.1988
GOTERM_BP_FAT	GO:0015711~organic anion transport	8	0.589536	0.0708241	SLC1A2, SLC13A5, PTGER3, SLC25A4, SLC25A22, CELSR3, ARL6IP5, SLC1A1	992	41	11017	2.16699	1	0.723596	73.72
GOTERM_BP_FAT	GO:0051938~L-glutamate import	3	0.221076	0.0950181	SLC1A2, SLC25A4, SLC1A1	992	6	11017	5.55292	1	0.787726	83.7379
GOTERM_BP_FAT	GO:0043092~L-amino acid import	3	0.221076	0.157494	SLC1A2, SLC25A4, SLC1A1	992	8	11017	4.16469	1	0.880957	95.5741
GOTERM_BP_FAT	GO:0043090~amino acid import	3	0.221076	0.157494	SLC1A2, SLC25A4, SLC1A1	992	8	11017	4.16469	1	0.880957	95.5741
GOTERM_BP_FAT	GO:0015807~L-amino acid transport	3	0.221076	0.520092	SLC1A2, SLC25A4, SLC1A1	992	19	11017	1.75355	1	0.99278	99.9998
Annotation Cluster 54	Enrichment Score: 0.9967864267346654
Category	Term	Count	%	PValue	Genes	List Total	Pop Hits	Pop Total	Fold Enrichment	Bonferroni	Benjamini	FDR
GOTERM_MF_FAT	GO:0016597~amino acid binding	10	0.73692	0.042619	ALAS2, NOS1, MTR, SLC19A3, NOS2, IDO1, SLC19A1, AGXT, TAT, SLC1A1	960	52	10564	2.11619	1	0.628653	50.0421
GOTERM_MF_FAT	GO:0043176~amine binding	15	1.10538	0.0471184	NOS1, SLC19A3, IDO1, SLC19A1, AGXT, TAT, APOA4, ALAS2, CHRM1, MTR, CHRND, NOS2, CHRNB1, CHRNA1, SLC1A1	960	95	10564	1.7375	1	0.64367	53.6547
GOTERM_MF_FAT	GO:0031406~carboxylic acid binding	17	1.25276	0.129605	PPARD, STX3, NOS1, SLC19A3, IDO1, ACACB, SLC19A1, AGXT, TAT, ALAS2, HNF4A, P4HA3, MTR, FABP3, NOS2, SLC1A1, FABP5	960	130	10564	1.43901	1	0.847151	89.0494
GOTERM_MF_FAT	GO:0019842~vitamin binding	13	0.957996	0.395766	SLC19A3, ACACB, SLC19A1, TAT, AGXT, ALDH1A2, ALAS2, ACCSL, PYGM, ADH4, MTR, P4HA3, THNSL1	960	119	10564	1.20214	1	0.974361	99.9674
Annotation Cluster 55	Enrichment Score: 0.9935568976562722
Category	Term	Count	%	PValue	Genes	List Total	Pop Hits	Pop Total	Fold Enrichment	Bonferroni	Benjamini	FDR
GOTERM_CC_FAT	GO:0043679~nerve terminal	7	0.515844	0.0567817	KCNMA1, CHRM1, ESR1, SYNJ2, MYLK2, ITGA2, ADORA1	940	31	10349	2.48603	1	0.326458	56.6984
GOTERM_CC_FAT	GO:0033267~axon part	9	0.663228	0.0587747	KCNMA1, UCN3, SLC1A2, CHRM1, ESR1, SYNJ2, MYLK2, ITGA2, ADORA1	940	47	10349	2.10822	1	0.332235	57.9901
GOTERM_CC_FAT	GO:0030424~axon	19	1.40015	0.0914289	KCNMA1, SCN2A, ESR1, ITGA2, MYLK2, ADORA1, TGFB2, NCAM1, SLC1A2, UCN3, MAPT, CHRM1, OPHN1, SYNJ2, ADRA2C, SEMA3A, SLC38A1, LRRK2, MYH10	940	142	10349	1.47311	1	0.445697	74.6608
GOTERM_CC_FAT	GO:0043195~terminal button	4	0.294768	0.347768	KCNMA1, ESR1, MYLK2, ADORA1	940	23	10349	1.91471	1	0.831992	99.7799
Annotation Cluster 56	Enrichment Score: 0.9784734203467037
Category	Term	Count	%	PValue	Genes	List Total	Pop Hits	Pop Total	Fold Enrichment	Bonferroni	Benjamini	FDR
GOTERM_BP_FAT	GO:0031589~cell-substrate adhesion	15	1.10538	0.0170862	PPARD, EPDR1, COL13A1, TNFRSF12A, ITGA2, ACTN2, ITGBL1, THY1, VWF, LYVE1, ARHGAP6, ITGA6, TMEM8B, ITGB6, EDA	992	84	11017	1.98319	1	0.417344	26.9134
GOTERM_BP_FAT	GO:0007160~cell-matrix adhesion	12	0.884304	0.076781	LYVE1, ARHGAP6, EPDR1, ITGA6, TMEM8B, COL13A1, ITGB6, ITGA2, ACTN2, EDA, THY1, ITGBL1	992	76	11017	1.75355	1	0.743916	76.6218
GOTERM_BP_FAT	GO:0007044~cell-substrate junction assembly	4	0.294768	0.266228	ARHGAP6, ITGA6, ACTN2, THY1	992	20	11017	2.22117	1	0.946917	99.6417
GOTERM_MF_FAT	GO:0005178~integrin binding	7	0.515844	0.349102	VWF, ITGA6, DMP1, ITGB6, ITGA2, ACTN2, THY1	960	53	10564	1.45338	1	0.963204	99.8932
Annotation Cluster 57	Enrichment Score: 0.9610526930767517
Category	Term	Count	%	PValue	Genes	List Total	Pop Hits	Pop Total	Fold Enrichment	Bonferroni	Benjamini	FDR
GOTERM_BP_FAT	GO:0070374~positive regulation of ERK1 and ERK2 cascade	3	0.221076	0.0672759	NOD1, RIPK2, FGF21	992	5	11017	6.66351	1	0.714206	71.8331
GOTERM_BP_FAT	GO:0070372~regulation of ERK1 and ERK2 cascade	3	0.221076	0.0672759	NOD1, RIPK2, FGF21	992	5	11017	6.66351	1	0.714206	71.8331
GOTERM_BP_FAT	GO:0043410~positive regulation of MAPKKK cascade	6	0.442152	0.28915	OSM, NOD1, FGF9, RIPK2, FGF21, TGFB2	992	40	11017	1.66588	1	0.957364	99.7989
Annotation Cluster 58	Enrichment Score: 0.9584975934874614
Category	Term	Count	%	PValue	Genes	List Total	Pop Hits	Pop Total	Fold Enrichment	Bonferroni	Benjamini	FDR
GOTERM_MF_FAT	GO:0004115~3',5'-cyclic-AMP phosphodiesterase activity	4	0.294768	0.041317	PDE7B, PDE4B, PDE4D, PDE4C	960	9	10564	4.89074	1	0.632988	48.9485
GOTERM_MF_FAT	GO:0004114~3',5'-cyclic-nucleotide phosphodiesterase activity	5	0.36846	0.133221	PDE7B, PDE4B, PDE4D, PDE10A, PDE4C	960	22	10564	2.50095	1	0.844927	89.7523
GOTERM_MF_FAT	GO:0004112~cyclic-nucleotide phosphodiesterase activity	5	0.36846	0.150367	PDE7B, PDE4B, PDE4D, PDE10A, PDE4C	960	23	10564	2.39221	1	0.868073	92.5463
GOTERM_MF_FAT	GO:0008081~phosphoric diester hydrolase activity	11	0.810612	0.177074	F2RL2, PLCL2, PDE7B, PLCB4, CHRM1, PDE4B, PLCD4, PDE4D, PDE10A, BDKRB2, PDE4C	960	79	10564	1.53223	1	0.888421	95.5193
Annotation Cluster 59	Enrichment Score: 0.9373309850138589
Category	Term	Count	%	PValue	Genes	List Total	Pop Hits	Pop Total	Fold Enrichment	Bonferroni	Benjamini	FDR
GOTERM_BP_FAT	GO:0043549~regulation of kinase activity	39	2.87399	0.0468353	ADCY2, PFKFB2, PRKAG2, PFKFB1, TRIB3, BDKRB1, SFN, SDC4, ADORA1, TNFRSF4, TGFB2, CCNE2, DUSP19, DIRAS3, DGKD, MAP3K9, CDKN2D, C1QTNF2, ADRA2C, PAK1, ADCY10, MAP2K6, MET, PIM1, PKIA, CARD10, THY1, TNFRSF10A, CBLC, DUSP2, TNFRSF10B, RGS3, RGS4, PRKAR1B, CHRM1, RIPK1, ZFYVE28, LRP8, VLDLR	992	320	11017	1.35353	1	0.655834	58.2155
GOTERM_BP_FAT	GO:0019220~regulation of phosphate metabolic process	50	3.6846	0.0510525	ADCY2, PRKAG2, SDC4, ADORA1, TGFB2, CCNE2, DIRAS3, CDKN2D, MAP3K9, PAK1, PPP1R14C, ADCY10, MAP2K6, PIM1, PKIA, CARD10, THY1, TNFRSF10A, OSM, INHBA, TNFRSF10B, HNF4A, RIPK1, CHRM1, ZFYVE28, PFKFB2, PFKFB1, TRIB3, BDKRB1, BDKRB2, SFN, IL34, FKBP1B, TNFRSF4, DUSP19, DGKD, C1QTNF2, ADRA2C, EPO, BMP4, MET, ITGA2, CBLC, DUSP2, RGS3, RGS4, PRKAR1B, LRP8, VLDLR, BARD1	992	431	11017	1.28838	1	0.6713	61.4538
GOTERM_BP_FAT	GO:0051174~regulation of phosphorus metabolic process	50	3.6846	0.0510525	ADCY2, PRKAG2, SDC4, ADORA1, TGFB2, CCNE2, DIRAS3, CDKN2D, MAP3K9, PAK1, PPP1R14C, ADCY10, MAP2K6, PIM1, PKIA, CARD10, THY1, TNFRSF10A, OSM, INHBA, TNFRSF10B, HNF4A, RIPK1, CHRM1, ZFYVE28, PFKFB2, PFKFB1, TRIB3, BDKRB1, BDKRB2, SFN, IL34, FKBP1B, TNFRSF4, DUSP19, DGKD, C1QTNF2, ADRA2C, EPO, BMP4, MET, ITGA2, CBLC, DUSP2, RGS3, RGS4, PRKAR1B, LRP8, VLDLR, BARD1	992	431	11017	1.28838	1	0.6713	61.4538
GOTERM_BP_FAT	GO:0051338~regulation of transferase activity	40	2.94768	0.0547236	ADCY2, PFKFB2, PFKFB1, PRKAG2, TRIB3, BDKRB1, SFN, SDC4, ADORA1, TNFRSF4, POT1, TGFB2, CCNE2, DUSP19, DIRAS3, DGKD, MAP3K9, CDKN2D, C1QTNF2, ADRA2C, PAK1, ADCY10, MAP2K6, MET, PIM1, PKIA, CARD10, THY1, TNFRSF10A, CBLC, DUSP2, TNFRSF10B, RGS3, RGS4, PRKAR1B, CHRM1, RIPK1, ZFYVE28, LRP8, VLDLR	992	334	11017	1.33004	1	0.681227	64.0783
GOTERM_BP_FAT	GO:0042325~regulation of phosphorylation	48	3.53721	0.0588593	ADCY2, PFKFB2, PFKFB1, PRKAG2, TRIB3, BDKRB1, BDKRB2, SFN, IL34, SDC4, ADORA1, TNFRSF4, TGFB2, CCNE2, DUSP19, DIRAS3, DGKD, MAP3K9, CDKN2D, C1QTNF2, ADRA2C, PAK1, ADCY10, PPP1R14C, MAP2K6, EPO, BMP4, MET, PIM1, PKIA, CARD10, THY1, OSM, TNFRSF10A, INHBA, CBLC, DUSP2, TNFRSF10B, HNF4A, RGS3, RGS4, PRKAR1B, CHRM1, RIPK1, ZFYVE28, LRP8, BARD1, VLDLR	992	415	11017	1.28453	1	0.688853	66.8324
GOTERM_BP_FAT	GO:0045859~regulation of protein kinase activity	37	2.7266	0.0632129	ADCY2, PRKAG2, TRIB3, BDKRB1, SFN, SDC4, ADORA1, TNFRSF4, TGFB2, CCNE2, DUSP19, DIRAS3, DGKD, MAP3K9, CDKN2D, C1QTNF2, ADRA2C, PAK1, ADCY10, MAP2K6, MET, PIM1, PKIA, CARD10, THY1, TNFRSF10A, CBLC, DUSP2, TNFRSF10B, RGS3, RGS4, PRKAR1B, CHRM1, RIPK1, ZFYVE28, LRP8, VLDLR	992	308	11017	1.33414	1	0.707122	69.5154
GOTERM_BP_FAT	GO:0051347~positive regulation of transferase activity	26	1.91599	0.122924	ADCY2, PFKFB2, PRKAG2, PFKFB1, BDKRB1, SDC4, ADORA1, POT1, TGFB2, DGKD, MAP3K9, C1QTNF2, ADRA2C, PAK1, ADCY10, MAP2K6, MET, PIM1, CARD10, TNFRSF10A, TNFRSF10B, RIPK1, CHRM1, PRKAR1B, LRP8, VLDLR	992	218	11017	1.32455	1	0.840676	90.8015
GOTERM_BP_FAT	GO:0033674~positive regulation of kinase activity	25	1.8423	0.1272	ADCY2, PFKFB2, PRKAG2, PFKFB1, BDKRB1, SDC4, ADORA1, TGFB2, DGKD, MAP3K9, C1QTNF2, ADRA2C, PAK1, ADCY10, MAP2K6, MET, PIM1, CARD10, TNFRSF10A, TNFRSF10B, RIPK1, CHRM1, PRKAR1B, LRP8, VLDLR	992	209	11017	1.32845	1	0.840385	91.5842
GOTERM_BP_FAT	GO:0045860~positive regulation of protein kinase activity	23	1.69492	0.194726	ADCY2, PRKAG2, MET, PIM1, BDKRB1, SDC4, ADORA1, CARD10, TGFB2, TNFRSF10A, TNFRSF10B, DGKD, MAP3K9, RIPK1, CHRM1, PRKAR1B, C1QTNF2, ADRA2C, LRP8, PAK1, ADCY10, MAP2K6, VLDLR	992	201	11017	1.27082	1	0.912188	98.0551
GOTERM_BP_FAT	GO:0044093~positive regulation of molecular function	51	3.75829	0.333051	ADCY2, PRKAG2, TLR2, SDC4, ADORA1, TGFB2, APOA4, ARHGAP6, NOD1, MAP3K9, ABRA, PAK1, ADCY10, MAP2K6, PTGER3, PIM1, FGF23, NLRP1, CARD10, THY1, TNFRSF10A, PRKCQ, UCN3, TNFRSF10B, RIPK1, CHRM1, RIPK2, EDA, AVPR2, MYL3, PFKFB2, PTH1R, PFKFB1, ABHD5, BDKRB1, TPM1, POT1, ADCYAP1, DGKD, P2RY1, C1QTNF2, ADRA2C, CAMK2A, CAP2, MET, NR4A2, ITGA2, SYNGR3, PRKAR1B, LRP8, VLDLR	992	519	11017	1.09133	1	0.969762	99.9369
GOTERM_BP_FAT	GO:0043085~positive regulation of catalytic activity	44	3.24245	0.461002	AVPR2, ADCY2, MYL3, PFKFB2, ABHD5, PTH1R, PFKFB1, PRKAG2, BDKRB1, SDC4, ADORA1, TPM1, POT1, ADCYAP1, TGFB2, APOA4, ARHGAP6, NOD1, DGKD, MAP3K9, P2RY1, C1QTNF2, ADRA2C, PAK1, ADCY10, MAP2K6, CAP2, PTGER3, MET, PIM1, NR4A2, FGF23, ITGA2, NLRP1, CARD10, THY1, TNFRSF10A, UCN3, TNFRSF10B, PRKAR1B, CHRM1, RIPK1, LRP8, VLDLR	992	466	11017	1.04862	1	0.988556	99.9987
GOTERM_BP_FAT	GO:0032147~activation of protein kinase activity	11	0.810612	0.486255	TNFRSF10A, ADCY2, TNFRSF10B, DGKD, PRKAR1B, CHRM1, BDKRB1, ADCY10, ADORA1, CARD10, TGFB2	992	106	11017	1.15249	1	0.990661	99.9995
Annotation Cluster 60	Enrichment Score: 0.8922481360070508
Category	Term	Count	%	PValue	Genes	List Total	Pop Hits	Pop Total	Fold Enrichment	Bonferroni	Benjamini	FDR
GOTERM_MF_FAT	GO:0019200~carbohydrate kinase activity	6	0.442152	0.0241618	GCK, HKDC1, PFKFB2, PFKFB1, HK2, PFKM	960	19	10564	3.475	1	0.569765	32.2755
GOTERM_BP_FAT	GO:0006096~glycolysis	8	0.589536	0.0565151	GCK, HKDC1, PFKFB1, HK2, ENO3, PGAM2, PFKM, EDARADD	992	39	11017	2.27812	1	0.684418	65.2968
GOTERM_MF_FAT	GO:0004396~hexokinase activity	3	0.221076	0.0684006	GCK, HKDC1, HK2	960	5	10564	6.6025	1	0.729067	67.6633
GOTERM_BP_FAT	GO:0006007~glucose catabolic process	9	0.663228	0.0691876	GCK, HKDC1, PFKFB2, PFKFB1, HK2, ENO3, PGAM2, PFKM, EDARADD	992	49	11017	2.03985	1	0.720692	72.8651
GOTERM_BP_FAT	GO:0046835~carbohydrate phosphorylation	3	0.221076	0.125319	GCK, PFKFB1, HK2	992	7	11017	4.75965	1	0.839333	91.2479
GOTERM_MF_FAT	GO:0008443~phosphofructokinase activity	3	0.221076	0.127274	PFKFB2, PFKFB1, PFKM	960	7	10564	4.71607	1	0.852633	88.5727
GOTERM_BP_FAT	GO:0016052~carbohydrate catabolic process	13	0.957996	0.136372	HKDC1, PFKFB2, PFKFB1, CHI3L1, HK2, PGAM2, CHI3L2, PFKM, LYVE1, PYGM, GCK, ENO3, EDARADD	992	94	11017	1.53591	1	0.853733	93.0556
GOTERM_BP_FAT	GO:0019320~hexose catabolic process	9	0.663228	0.146729	GCK, HKDC1, PFKFB2, PFKFB1, HK2, ENO3, PGAM2, PFKM, EDARADD	992	58	11017	1.72332	1	0.868919	94.4241
GOTERM_BP_FAT	GO:0046365~monosaccharide catabolic process	9	0.663228	0.168133	GCK, HKDC1, PFKFB2, PFKFB1, HK2, ENO3, PGAM2, PFKM, EDARADD	992	60	11017	1.66588	1	0.892178	96.4877
GOTERM_BP_FAT	GO:0046164~alcohol catabolic process	10	0.73692	0.174897	GCK, ADH4, HKDC1, PFKFB2, PFKFB1, HK2, ENO3, PGAM2, PFKM, EDARADD	992	70	11017	1.58655	1	0.895606	96.9725
GOTERM_BP_FAT	GO:0044275~cellular carbohydrate catabolic process	10	0.73692	0.185449	GCK, PYGM, HKDC1, PFKFB2, PFKFB1, HK2, ENO3, PGAM2, PFKM, EDARADD	992	71	11017	1.5642	1	0.904828	97.6045
GOTERM_MF_FAT	GO:0048029~monosaccharide binding	6	0.442152	0.224741	GCK, LGALS1, PFKFB1, HK2, PFKM, GYG1	960	36	10564	1.83403	1	0.919512	98.2684
GOTERM_CC_FAT	GO:0044445~cytosolic part	5	0.36846	0.995534	PFKFB1, ENO3, PFKM, PIK3R1, EDARADD	940	118	10349	0.466507	1	0.999998	100
Annotation Cluster 61	Enrichment Score: 0.8917590886669424
Category	Term	Count	%	PValue	Genes	List Total	Pop Hits	Pop Total	Fold Enrichment	Bonferroni	Benjamini	FDR
GOTERM_BP_FAT	GO:0046942~carboxylic acid transport	23	1.69492	0.00332041	SLC22A16, PPARD, SLC13A5, SLC25A4, PDPN, SLC16A10, CELSR3, XK, BDKRB2, SLC19A1, AGXT, SLC1A2, CD36, PLIN2, SLC6A8, SLC25A22, ABCC3, FABP3, SLC38A1, SLC22A5, ARL6IP5, SLC1A1, SLC27A4	992	132	11017	1.93511	0.999982	0.159485	5.87125
GOTERM_BP_FAT	GO:0015849~organic acid transport	23	1.69492	0.00365029	SLC22A16, PPARD, SLC13A5, SLC25A4, PDPN, SLC16A10, CELSR3, XK, BDKRB2, SLC19A1, AGXT, SLC1A2, CD36, PLIN2, SLC6A8, SLC25A22, ABCC3, FABP3, SLC38A1, SLC22A5, ARL6IP5, SLC1A1, SLC27A4	992	133	11017	1.92056	0.999994	0.162209	6.43641
GOTERM_BP_FAT	GO:0015813~L-glutamate transport	5	0.36846	0.0240493	SLC1A2, SLC25A4, SLC25A22, ARL6IP5, SLC1A1	992	13	11017	4.27148	1	0.487069	35.7804
GOTERM_MF_FAT	GO:0051184~cofactor transporter activity	5	0.36846	0.0247901	SLC22A16, PDPN, SLC6A8, SLC22A5, SLC19A1	960	13	10564	4.23237	1	0.567676	32.967
GOTERM_BP_FAT	GO:0015800~acidic amino acid transport	5	0.36846	0.039761	SLC1A2, SLC25A4, SLC25A22, ARL6IP5, SLC1A1	992	15	11017	3.70195	1	0.619998	52.1988
GOTERM_BP_FAT	GO:0006865~amino acid transport	13	0.957996	0.0414134	SLC22A16, SLC25A4, SLC16A10, PDPN, XK, SLC19A1, SLC1A2, SLC6A8, SLC25A22, SLC22A5, SLC38A1, SLC1A1, ARL6IP5	992	77	11017	1.87501	1	0.627379	53.6734
GOTERM_BP_FAT	GO:0015711~organic anion transport	8	0.589536	0.0708241	SLC1A2, SLC13A5, PTGER3, SLC25A4, SLC25A22, CELSR3, ARL6IP5, SLC1A1	992	41	11017	2.16699	1	0.723596	73.72
GOTERM_BP_FAT	GO:0051181~cofactor transport	5	0.36846	0.0849687	SLC22A16, PDPN, SLC6A8, SLC22A5, SLC19A1	992	19	11017	2.92259	1	0.769729	80.1194
GOTERM_MF_FAT	GO:0051183~vitamin transporter activity	4	0.294768	0.0883079	SLC22A16, PDPN, SLC22A5, SLC19A1	960	12	10564	3.66806	1	0.781397	77.0798
GOTERM_BP_FAT	GO:0006835~dicarboxylic acid transport	4	0.294768	0.105118	SLC1A2, SLC13A5, AGXT, SLC1A1	992	13	11017	3.41718	1	0.810127	86.7411
GOTERM_MF_FAT	GO:0005283~sodium:amino acid symporter activity	3	0.221076	0.127274	SLC1A2, SLC38A1, SLC1A1	960	7	10564	4.71607	1	0.852633	88.5727
GOTERM_BP_FAT	GO:0015837~amine transport	13	0.957996	0.204497	SLC22A16, SLC25A4, SLC16A10, PDPN, XK, SLC19A1, SLC1A2, SLC6A8, SLC25A22, SLC22A5, SLC38A1, SLC1A1, ARL6IP5	992	102	11017	1.41545	1	0.918709	98.4424
GOTERM_MF_FAT	GO:0015296~anion:cation symporter activity	5	0.36846	0.20619	SLC1A2, SLC13A5, SLC12A2, SLC20A2, SLC1A1	960	26	10564	2.11619	1	0.908968	97.4761
GOTERM_MF_FAT	GO:0017153~sodium:dicarboxylate symporter activity	3	0.221076	0.228388	SLC1A2, SLC13A5, SLC1A1	960	10	10564	3.30125	1	0.921352	98.3938
GOTERM_MF_FAT	GO:0005416~cation:amino acid symporter activity	3	0.221076	0.228388	SLC1A2, SLC38A1, SLC1A1	960	10	10564	3.30125	1	0.921352	98.3938
GOTERM_MF_FAT	GO:0005313~L-glutamate transmembrane transporter activity	3	0.221076	0.263397	SLC1A2, SLC25A22, SLC1A1	960	11	10564	3.00114	1	0.941676	99.2335
GOTERM_MF_FAT	GO:0015293~symporter activity	14	1.03169	0.282784	SLC5A3, SLC16A14, SLC13A5, SLC12A2, SLC20A2, SLC1A2, SLC6A8, SLC16A9, SLC25A22, SLC2A1, SLC24A1, SLC22A5, SLC38A1, SLC1A1	960	119	10564	1.29461	1	0.946947	99.4989
GOTERM_MF_FAT	GO:0015172~acidic amino acid transmembrane transporter activity	3	0.221076	0.298415	SLC1A2, SLC25A22, SLC1A1	960	12	10564	2.75104	1	0.95173	99.6473
GOTERM_MF_FAT	GO:0005343~organic acid:sodium symporter activity	4	0.294768	0.322285	SLC1A2, SLC13A5, SLC38A1, SLC1A1	960	22	10564	2.00076	1	0.959197	99.7968
GOTERM_BP_FAT	GO:0051180~vitamin transport	4	0.294768	0.342663	SLC22A16, PDPN, SLC22A5, SLC19A1	992	23	11017	1.93145	1	0.971523	99.9516
GOTERM_MF_FAT	GO:0005310~dicarboxylic acid transmembrane transporter activity	3	0.221076	0.367369	SLC1A2, SLC13A5, SLC1A1	960	14	10564	2.35804	1	0.968156	99.9322
GOTERM_MF_FAT	GO:0015370~solute:sodium symporter activity	6	0.442152	0.407046	SLC5A3, SLC1A2, SLC13A5, SLC6A8, SLC38A1, SLC1A1	960	46	10564	1.43533	1	0.975276	99.9758
GOTERM_MF_FAT	GO:0015294~solute:cation symporter activity	9	0.663228	0.470423	SLC5A3, SLC1A2, SLC13A5, SLC12A2, SLC20A2, SLC6A8, SLC2A1, SLC38A1, SLC1A1	960	82	10564	1.20777	1	0.982907	99.996
GOTERM_MF_FAT	GO:0005275~amine transmembrane transporter activity	7	0.515844	0.530102	SLC22A16, SLC1A2, PDPN, SLC25A22, SLC38A1, SLC22A5, SLC1A1	960	64	10564	1.20358	1	0.98928	99.9994
GOTERM_MF_FAT	GO:0015179~L-amino acid transmembrane transporter activity	4	0.294768	0.565458	SLC1A2, SLC25A22, SLC38A1, SLC1A1	960	32	10564	1.37552	1	0.992111	99.9998
GOTERM_MF_FAT	GO:0015171~amino acid transmembrane transporter activity	5	0.36846	0.677052	SLC1A2, PDPN, SLC25A22, SLC38A1, SLC1A1	960	50	10564	1.10042	1	0.997549	100
Annotation Cluster 62	Enrichment Score: 0.8869818844604898
Category	Term	Count	%	PValue	Genes	List Total	Pop Hits	Pop Total	Fold Enrichment	Bonferroni	Benjamini	FDR
GOTERM_MF_FAT	GO:0043169~cation binding	335	24.6868	0.0308444	CADM3, HKR1, ADCY2, SYT5, SCN3B, SLC9A2, S100A9, PDLIM3, RNF217, SYT9, EPT1, ISG20, SYP, ATP2B3, ATP2B4, HMCN1, CYP7A1, KCNK5, RARB, ZNF641, CLCA2, SCN2B, CYP1A1, CDHR1, NUDT14, SCN2A, PIM1, BSN, ZNF503, PRDM8, PGM5, ZNF784, HNF4A, ACAP2, RYR1, PRDM2, PLA2G2D, ADSS, CYP2B6, CACNB1, CACNB2, MME, SFXN2, MYO9A, KCNJ3, PPAT, ARG1, CASZ1, CDADC1, KLF5, GPD2, MGAT4A, ZBTB47, PTGR1, BHMT2, KLF9, CRIP3, …	960	3387	10564	1.0884	1	0.576315	39.2993
GOTERM_MF_FAT	GO:0046872~metal ion binding	331	24.392	0.0349158	CADM3, HKR1, ADCY2, SYT5, SCN3B, SLC9A2, S100A9, PDLIM3, RNF217, SYT9, EPT1, ISG20, SYP, ATP2B3, ATP2B4, HMCN1, CYP7A1, KCNK5, RARB, ZNF641, CLCA2, SCN2B, CYP1A1, CDHR1, NUDT14, SCN2A, PIM1, BSN, ZNF503, PRDM8, PGM5, ZNF784, HNF4A, ACAP2, RYR1, PRDM2, PLA2G2D, ADSS, CYP2B6, CACNB1, CACNB2, MME, SFXN2, MYO9A, KCNJ3, PPAT, ARG1, CASZ1, CDADC1, KLF5, GPD2, MGAT4A, ZBTB47, PTGR1, BHMT2, KLF9, CRIP3, …	960	3353	10564	1.0863	1	0.604118	43.2375
GOTERM_MF_FAT	GO:0043167~ion binding	338	24.9079	0.0374686	CADM3, HKR1, ADCY2, SYT5, SCN3B, SLC9A2, S100A9, PDLIM3, RNF217, SYT9, EPT1, ISG20, SYP, ATP2B3, ATP2B4, HMCN1, CYP7A1, KCNK5, RARB, ZNF641, CLCA2, SCN2B, CYP1A1, CDHR1, NUDT14, SCN2A, PIM1, BSN, ZNF503, PRDM8, PGM5, ZNF784, HNF4A, ACAP2, RYR1, PRDM2, PLA2G2D, CLCN1, ADSS, CYP2B6, CACNB1, CACNB2, MME, SFXN2, MYO9A, KCNJ3, PPAT, ARG1, CASZ1, CDADC1, KLF5, GPD2, MGAT4A, ZBTB47, PTGR1, BHMT2, KLF9, …	960	3435	10564	1.0828	1	0.613022	45.5833
GOTERM_MF_FAT	GO:0008270~zinc ion binding	146	10.759	0.935469	HKR1, ZNF583, THRB, RNF39, PDLIM3, ZNF827, LMO7, RNF217, MMP3, ZIC1, MMP1, ZNF184, ASPA, TRIM45, CPA1, RARB, ZNF575, RNF32, ZNF641, CA12, NEIL1, BSN, ZNF503, PRDM8, TRIM35, ZNF784, HNF4A, ACAP2, PYGO1, PRDM2, ZNF438, ZFAND5, TSHZ2, FBXO40, MME, TRIM72, ZC3H6, MYO9A, ZFC3H1, SLC30A1, CASZ1, DNAJA1, STAMBPL1, CDADC1, ADAM33, DNAJA4, FGD6, ZNF423, KLF5, CPA5, CPA4, ZBTB47, BHMT2, PTGR1, CRIP3, KLF9,…	960	1775	10564	0.905131	1	0.999986	100
GOTERM_MF_FAT	GO:0046914~transition metal ion binding	177	13.0435	0.973185	HKR1, ZNF583, THRB, RNF39, PDLIM3, ZNF827, LMO7, RNF217, EPT1, MMP3, ZIC1, MMP1, ISG20, APOA4, ZNF184, ASPA, CYP7A1, TRIM45, CYGB, CPA1, RARB, ZNF575, RNF32, ZNF641, CYP1A1, FA2H, CA12, PIM1, NEIL1, BSN, ZNF503, PRDM8, TRIM35, ZNF784, HNF4A, ACAP2, PYGO1, PRDM2, ZNF438, ZFAND5, TSHZ2, FBXO40, CYP2B6, MME, SFXN2, TRIM72, ZC3H6, MYO9A, PPAT, ZFC3H1, ARG1, PRUNE2, SLC30A1, CASZ1, CDADC1, DNAJA1, STA…	960	2185	10564	0.891413	1	0.999999	100
Annotation Cluster 63	Enrichment Score: 0.8397181480593722
Category	Term	Count	%	PValue	Genes	List Total	Pop Hits	Pop Total	Fold Enrichment	Bonferroni	Benjamini	FDR
GOTERM_BP_FAT	GO:0060341~regulation of cellular localization	30	2.21076	0.0260436	SNCAIP, PANX1, TNNC1, PFKFB2, TNFSF14, ADORA1, FKBP1B, KCNJ11, TNFRSF4, TGFB2, NOS2, RAB27B, CAMK2A, B4GALT1, BMP4, CRYAB, SIRT4, MYLK2, FGF23, PFKM, STX1B, PKIA, OSM, PRKCQ, INHBA, UCN3, GCK, HNF4A, EDA, BARD1	992	222	11017	1.50079	1	0.509263	38.1262
GOTERM_BP_FAT	GO:0046883~regulation of hormone secretion	11	0.810612	0.0292707	OSM, INHBA, UCN3, GCK, PFKFB2, SIRT4, FGF23, NOS2, PFKM, ADORA1, KCNJ11	992	57	11017	2.14323	1	0.536906	41.7515
GOTERM_BP_FAT	GO:0002791~regulation of peptide secretion	8	0.589536	0.0708241	UCN3, GCK, PFKFB2, SIRT4, NOS2, PFKM, ADORA1, KCNJ11	992	41	11017	2.16699	1	0.723596	73.72
GOTERM_BP_FAT	GO:0050796~regulation of insulin secretion	7	0.515844	0.0894748	UCN3, GCK, PFKFB2, SIRT4, NOS2, PFKM, KCNJ11	992	35	11017	2.22117	1	0.777932	81.8271
GOTERM_BP_FAT	GO:0002793~positive regulation of peptide secretion	5	0.36846	0.129978	UCN3, GCK, PFKFB2, PFKM, ADORA1	992	22	11017	2.52406	1	0.84475	92.0583
GOTERM_BP_FAT	GO:0009749~response to glucose stimulus	7	0.515844	0.185882	PRKCQ, UCN3, HNF4A, GCK, PFKFB2, PTPRN, FKBP1B	992	43	11017	1.80793	1	0.904629	97.6276
GOTERM_BP_FAT	GO:0032024~positive regulation of insulin secretion	4	0.294768	0.192402	UCN3, GCK, PFKFB2, PFKM	992	17	11017	2.61314	1	0.910784	97.9504
GOTERM_BP_FAT	GO:0009746~response to hexose stimulus	7	0.515844	0.200079	PRKCQ, UCN3, HNF4A, GCK, PFKFB2, PTPRN, FKBP1B	992	44	11017	1.76684	1	0.91713	98.2774
GOTERM_BP_FAT	GO:0034284~response to monosaccharide stimulus	7	0.515844	0.200079	PRKCQ, UCN3, HNF4A, GCK, PFKFB2, PTPRN, FKBP1B	992	44	11017	1.76684	1	0.91713	98.2774
GOTERM_BP_FAT	GO:0051046~regulation of secretion	20	1.47384	0.241412	B4GALT1, SNCAIP, PANX1, PFKFB2, SIRT4, FGF23, PFKM, ADORA1, TNFRSF4, KCNJ11, STX1B, TGFB2, OSM, PRKCQ, INHBA, UCN3, GCK, NOS2, RAB27B, CAMK2A	992	177	11017	1.2549	1	0.936418	99.3438
GOTERM_BP_FAT	GO:0046887~positive regulation of hormone secretion	5	0.36846	0.324005	INHBA, UCN3, GCK, PFKFB2, PFKM	992	32	11017	1.73529	1	0.967228	99.9194
GOTERM_BP_FAT	GO:0009743~response to carbohydrate stimulus	7	0.515844	0.37416	PRKCQ, UCN3, HNF4A, GCK, PFKFB2, PTPRN, FKBP1B	992	55	11017	1.41347	1	0.977605	99.9802
GOTERM_BP_FAT	GO:0051047~positive regulation of secretion	10	0.73692	0.460849	INHBA, PRKCQ, UCN3, PANX1, GCK, PFKFB2, PFKM, ADORA1, TNFRSF4, TGFB2	992	93	11017	1.19418	1	0.988645	99.9987
Annotation Cluster 64	Enrichment Score: 0.832951003791163
Category	Term	Count	%	PValue	Genes	List Total	Pop Hits	Pop Total	Fold Enrichment	Bonferroni	Benjamini	FDR
GOTERM_BP_FAT	GO:0001944~vasculature development	28	2.06338	0.0653397	ZFAND5, TNFRSF12A, FGF9, PRRX1, FOXO1, TGFB2, CUL7, ANGPT1, NOS2, FGF1, FIGF, KLF5, BMP4, PLAT, B4GALT1, PDPN, MYO1E, TNNI3, ARHGAP24, CSRP3, THY1, CDH13, MEOX2, JMJD6, COL1A2, ADRA1B, AMOT, ZFPM2	992	222	11017	1.40074	1	0.711294	70.7502
GOTERM_BP_FAT	GO:0048514~blood vessel morphogenesis	23	1.69492	0.116188	PLAT, B4GALT1, KLF5, BMP4, TNFRSF12A, FGF9, MYO1E, PRRX1, ARHGAP24, TNNI3, CSRP3, TGFB2, THY1, CDH13, CUL7, MEOX2, ADRA1B, AMOT, ZFPM2, ANGPT1, NOS2, FGF1, FIGF	992	187	11017	1.36596	1	0.829204	89.428
GOTERM_BP_FAT	GO:0001568~blood vessel development	26	1.91599	0.118386	TNFRSF12A, FGF9, PRRX1, FOXO1, TGFB2, CUL7, ANGPT1, NOS2, FGF1, FIGF, KLF5, BMP4, PLAT, B4GALT1, MYO1E, ARHGAP24, TNNI3, CSRP3, THY1, CDH13, MEOX2, JMJD6, COL1A2, ADRA1B, AMOT, ZFPM2	992	217	11017	1.33065	1	0.8326	89.8962
GOTERM_BP_FAT	GO:0001525~angiogenesis	13	0.957996	0.51827	BMP4, KLF5, B4GALT1, TNFRSF12A, FGF9, ARHGAP24, TGFB2, THY1, CDH13, MEOX2, ANGPT1, FGF1, FIGF	992	131	11017	1.10211	1	0.992668	99.9998
Annotation Cluster 65	Enrichment Score: 0.829693958359542
Category	Term	Count	%	PValue	Genes	List Total	Pop Hits	Pop Total	Fold Enrichment	Bonferroni	Benjamini	FDR
GOTERM_BP_FAT	GO:0043549~regulation of kinase activity	39	2.87399	0.0468353	ADCY2, PFKFB2, PRKAG2, PFKFB1, TRIB3, BDKRB1, SFN, SDC4, ADORA1, TNFRSF4, TGFB2, CCNE2, DUSP19, DIRAS3, DGKD, MAP3K9, CDKN2D, C1QTNF2, ADRA2C, PAK1, ADCY10, MAP2K6, MET, PIM1, PKIA, CARD10, THY1, TNFRSF10A, CBLC, DUSP2, TNFRSF10B, RGS3, RGS4, PRKAR1B, CHRM1, RIPK1, ZFYVE28, LRP8, VLDLR	992	320	11017	1.35353	1	0.655834	58.2155
GOTERM_BP_FAT	GO:0051338~regulation of transferase activity	40	2.94768	0.0547236	ADCY2, PFKFB2, PFKFB1, PRKAG2, TRIB3, BDKRB1, SFN, SDC4, ADORA1, TNFRSF4, POT1, TGFB2, CCNE2, DUSP19, DIRAS3, DGKD, MAP3K9, CDKN2D, C1QTNF2, ADRA2C, PAK1, ADCY10, MAP2K6, MET, PIM1, PKIA, CARD10, THY1, TNFRSF10A, CBLC, DUSP2, TNFRSF10B, RGS3, RGS4, PRKAR1B, CHRM1, RIPK1, ZFYVE28, LRP8, VLDLR	992	334	11017	1.33004	1	0.681227	64.0783
GOTERM_BP_FAT	GO:0045859~regulation of protein kinase activity	37	2.7266	0.0632129	ADCY2, PRKAG2, TRIB3, BDKRB1, SFN, SDC4, ADORA1, TNFRSF4, TGFB2, CCNE2, DUSP19, DIRAS3, DGKD, MAP3K9, CDKN2D, C1QTNF2, ADRA2C, PAK1, ADCY10, MAP2K6, MET, PIM1, PKIA, CARD10, THY1, TNFRSF10A, CBLC, DUSP2, TNFRSF10B, RGS3, RGS4, PRKAR1B, CHRM1, RIPK1, ZFYVE28, LRP8, VLDLR	992	308	11017	1.33414	1	0.707122	69.5154
GOTERM_BP_FAT	GO:0051348~negative regulation of transferase activity	12	0.884304	0.108982	CBLC, DUSP19, DUSP2, RGS3, RGS4, PRKAG2, ZFYVE28, TRIB3, SFN, PKIA, POT1, THY1	992	81	11017	1.64531	1	0.815072	87.745
GOTERM_BP_FAT	GO:0006469~negative regulation of protein kinase activity	11	0.810612	0.117443	CBLC, DUSP19, DUSP2, RGS3, RGS4, PRKAG2, ZFYVE28, TRIB3, SFN, PKIA, THY1	992	73	11017	1.67348	1	0.831339	89.6977
GOTERM_BP_FAT	GO:0033673~negative regulation of kinase activity	11	0.810612	0.133873	CBLC, DUSP19, DUSP2, RGS3, RGS4, PRKAG2, ZFYVE28, TRIB3, SFN, PKIA, THY1	992	75	11017	1.62886	1	0.851509	92.6808
GOTERM_BP_FAT	GO:0000188~inactivation of MAPK activity	4	0.294768	0.169056	DUSP19, DUSP2, RGS3, RGS4	992	16	11017	2.77646	1	0.891861	96.5579
GOTERM_BP_FAT	GO:0043407~negative regulation of MAP kinase activity	5	0.36846	0.302961	CBLC, DUSP19, DUSP2, RGS3, RGS4	992	31	11017	1.79127	1	0.961387	99.8592
GOTERM_BP_FAT	GO:0044092~negative regulation of molecular function	30	2.21076	0.321072	ADCY2, PRKAG2, HR, TRIB3, SFN, ADORA1, TNFRSF4, FKBP1B, POT1, TGFB2, S1PR3, DUSP19, CDKN2D, NQO1, ADCY10, PIM1, NEIL1, TNNI3, PKIA, THY1, CBLC, SSTR2, DUSP2, HNF4A, RGS3, RGS4, ZFYVE28, BUB1B, ZNF462, PBX1	992	292	11017	1.14101	1	0.966876	99.9128
GOTERM_BP_FAT	GO:0043405~regulation of MAP kinase activity	13	0.957996	0.394708	MET, TRIB3, CBLC, DUSP19, DUSP2, RGS3, RIPK1, RGS4, MAP3K9, C1QTNF2, ADRA2C, PAK1, MAP2K6	992	120	11017	1.20313	1	0.981159	99.9892
GOTERM_BP_FAT	GO:0043086~negative regulation of catalytic activity	24	1.76861	0.414613	ADCY2, PRKAG2, NEIL1, TRIB3, SFN, TNNI3, ADORA1, FKBP1B, PKIA, POT1, TGFB2, THY1, S1PR3, CBLC, SSTR2, DUSP19, DUSP2, RGS3, RGS4, CDKN2D, ZFYVE28, BUB1B, ADCY10, NQO1	992	241	11017	1.10598	1	0.983557	99.9941
Annotation Cluster 66	Enrichment Score: 0.8206203725171328
Category	Term	Count	%	PValue	Genes	List Total	Pop Hits	Pop Total	Fold Enrichment	Bonferroni	Benjamini	FDR
GOTERM_CC_FAT	GO:0033017~sarcoplasmic reticulum membrane	7	0.515844	0.000314188	JPH2, ATP2A1, RYR1, TMEM38A, JPH1, FKBP1B, HRC	940	12	10349	6.42225	0.140009	0.00456029	0.448906
GOTERM_CC_FAT	GO:0014701~junctional sarcoplasmic reticulum membrane	3	0.221076	0.0683362	JPH2, RYR1, JPH1	940	5	10349	6.60574	1	0.36817	63.7038
GOTERM_BP_FAT	GO:0060314~regulation of ryanodine-sensitive calcium-release channel activity	3	0.221076	0.125319	JPH2, JPH1, FKBP1B	992	7	11017	4.75965	1	0.839333	91.2479
GOTERM_BP_FAT	GO:0051924~regulation of calcium ion transport	9	0.663228	0.168133	P2RX5, CACNA2D1, NOS1, JPH2, PLN, BDKRB1, JPH1, FKBP1B, THY1	992	60	11017	1.66588	1	0.892178	96.4877
GOTERM_BP_FAT	GO:0060402~calcium ion transport into cytosol	4	0.294768	0.169056	JPH2, RYR1, JPH1, FKBP1B	992	16	11017	2.77646	1	0.891861	96.5579
GOTERM_BP_FAT	GO:0060401~cytosolic calcium ion transport	4	0.294768	0.192402	JPH2, RYR1, JPH1, FKBP1B	992	17	11017	2.61314	1	0.910784	97.9504
GOTERM_BP_FAT	GO:0032409~regulation of transporter activity	4	0.294768	0.491088	JPH2, JPH1, FKBP1B, SYNGR3	992	29	11017	1.53184	1	0.990629	99.9995
GOTERM_BP_FAT	GO:0032412~regulation of ion transmembrane transporter activity	3	0.221076	0.57532	JPH2, JPH1, FKBP1B	992	21	11017	1.58655	1	0.995756	100
GOTERM_BP_FAT	GO:0022898~regulation of transmembrane transporter activity	3	0.221076	0.60114	JPH2, JPH1, FKBP1B	992	22	11017	1.51443	1	0.996679	100
GOTERM_BP_FAT	GO:0034765~regulation of ion transmembrane transport	3	0.221076	0.60114	JPH2, JPH1, FKBP1B	992	22	11017	1.51443	1	0.996679	100
GOTERM_BP_FAT	GO:0034762~regulation of transmembrane transport	3	0.221076	0.625757	JPH2, JPH1, FKBP1B	992	23	11017	1.44859	1	0.997468	100
Annotation Cluster 67	Enrichment Score: 0.8041661440598148
Category	Term	Count	%	PValue	Genes	List Total	Pop Hits	Pop Total	Fold Enrichment	Bonferroni	Benjamini	FDR
GOTERM_MF_FAT	GO:0008034~lipoprotein binding	7	0.515844	0.0569046	CDH13, CD36, OLR1, MAPT, TLR2, LRP8, VLDLR	960	31	10564	2.48481	1	0.679776	60.6841
GOTERM_MF_FAT	GO:0030228~lipoprotein receptor activity	4	0.294768	0.14957	CD36, OLR1, LRP8, VLDLR	960	15	10564	2.93444	1	0.869654	92.4342
GOTERM_MF_FAT	GO:0005041~low-density lipoprotein receptor activity	3	0.221076	0.263397	CD36, OLR1, VLDLR	960	11	10564	3.00114	1	0.941676	99.2335
GOTERM_MF_FAT	GO:0030169~low-density lipoprotein binding	4	0.294768	0.270852	CDH13, CD36, OLR1, VLDLR	960	20	10564	2.20083	1	0.944207	99.3482
Annotation Cluster 68	Enrichment Score: 0.7999236818754191
Category	Term	Count	%	PValue	Genes	List Total	Pop Hits	Pop Total	Fold Enrichment	Bonferroni	Benjamini	FDR
GOTERM_BP_FAT	GO:0010906~regulation of glucose metabolic process	7	0.515844	0.0548537	HNF4A, GCK, PFKFB2, C1QTNF2, PRKAG2, PFKFB1, ADRA1B	992	31	11017	2.50777	1	0.679874	64.1682
GOTERM_BP_FAT	GO:0010675~regulation of cellular carbohydrate metabolic process	7	0.515844	0.0799103	HNF4A, GCK, PFKFB2, C1QTNF2, PRKAG2, PFKFB1, ADRA1B	992	34	11017	2.2865	1	0.75301	78.0222
GOTERM_BP_FAT	GO:0006109~regulation of carbohydrate metabolic process	7	0.515844	0.0894748	HNF4A, GCK, PFKFB2, C1QTNF2, PRKAG2, PFKFB1, ADRA1B	992	35	11017	2.22117	1	0.777932	81.8271
GOTERM_BP_FAT	GO:0010565~regulation of cellular ketone metabolic process	8	0.589536	0.136127	APOA4, PRKAG3, HNF4A, GCK, C1QTNF2, PRKAG2, ACACB, BRCA1	992	48	11017	1.85097	1	0.855433	93.0197
GOTERM_BP_FAT	GO:0010907~positive regulation of glucose metabolic process	4	0.294768	0.169056	HNF4A, GCK, C1QTNF2, ADRA1B	992	16	11017	2.77646	1	0.891861	96.5579
GOTERM_BP_FAT	GO:0010676~positive regulation of cellular carbohydrate metabolic process	4	0.294768	0.192402	HNF4A, GCK, C1QTNF2, ADRA1B	992	17	11017	2.61314	1	0.910784	97.9504
GOTERM_BP_FAT	GO:0045913~positive regulation of carbohydrate metabolic process	4	0.294768	0.192402	HNF4A, GCK, C1QTNF2, ADRA1B	992	17	11017	2.61314	1	0.910784	97.9504
GOTERM_BP_FAT	GO:0043467~regulation of generation of precursor metabolites and energy	5	0.36846	0.221133	GCK, C1QTNF2, PRKAG2, ADRA1B, NOS2	992	27	11017	2.05664	1	0.927755	98.9396
GOTERM_BP_FAT	GO:0032881~regulation of polysaccharide metabolic process	3	0.221076	0.294582	GCK, C1QTNF2, ADRA1B	992	12	11017	2.77646	1	0.957364	99.8251
GOTERM_BP_FAT	GO:0043255~regulation of carbohydrate biosynthetic process	3	0.221076	0.460257	HNF4A, GCK, C1QTNF2	992	17	11017	1.95986	1	0.988666	99.9987
Annotation Cluster 69	Enrichment Score: 0.7920097546302441
Category	Term	Count	%	PValue	Genes	List Total	Pop Hits	Pop Total	Fold Enrichment	Bonferroni	Benjamini	FDR
GOTERM_BP_FAT	GO:0001754~eye photoreceptor cell differentiation	5	0.36846	0.0849687	FSCN2, MYO7A, OLFM3, STAT3, THY1	992	19	11017	2.92259	1	0.769729	80.1194
GOTERM_BP_FAT	GO:0046530~photoreceptor cell differentiation	5	0.36846	0.129978	FSCN2, MYO7A, OLFM3, STAT3, THY1	992	22	11017	2.52406	1	0.84475	92.0583
GOTERM_BP_FAT	GO:0048592~eye morphogenesis	9	0.663228	0.157258	BMP4, FSCN2, ALDH1A3, MYO7A, RARB, OLFM3, STAT3, EPHB2, THY1	992	59	11017	1.69411	1	0.881501	95.5516
GOTERM_BP_FAT	GO:0042462~eye photoreceptor cell development	4	0.294768	0.216485	FSCN2, MYO7A, OLFM3, THY1	992	18	11017	2.46797	1	0.926228	98.8184
GOTERM_BP_FAT	GO:0042461~photoreceptor cell development	4	0.294768	0.291596	FSCN2, MYO7A, OLFM3, THY1	992	21	11017	2.1154	1	0.957586	99.8111
Annotation Cluster 70	Enrichment Score: 0.7696208808867739
Category	Term	Count	%	PValue	Genes	List Total	Pop Hits	Pop Total	Fold Enrichment	Bonferroni	Benjamini	FDR
GOTERM_MF_FAT	GO:0003956~NAD(P)+-protein-arginine ADP-ribosyltransferase activity	3	0.221076	0.0684006	ART3, ART5, ART1	960	5	10564	6.6025	1	0.729067	67.6633
GOTERM_MF_FAT	GO:0003950~NAD+ ADP-ribosyltransferase activity	5	0.36846	0.186933	ART3, ART5, SIRT4, PARP10, ART1	960	25	10564	2.20083	1	0.900179	96.3021
GOTERM_MF_FAT	GO:0016763~transferase activity, transferring pentosyl groups	7	0.515844	0.205852	ART3, ART5, XYLT1, SIRT4, PARP10, PPAT, ART1	960	44	10564	1.75066	1	0.910684	97.4589
GOTERM_BP_FAT	GO:0006471~protein amino acid ADP-ribosylation	4	0.294768	0.317115	ART3, ART5, SIRT4, ART1	992	22	11017	2.01924	1	0.965451	99.9031
Annotation Cluster 71	Enrichment Score: 0.7695527373353537
Category	Term	Count	%	PValue	Genes	List Total	Pop Hits	Pop Total	Fold Enrichment	Bonferroni	Benjamini	FDR
GOTERM_BP_FAT	GO:0009063~cellular amino acid catabolic process	10	0.73692	0.0729894	BCAT1, ARG1, ASPA, NOS1, BCAT2, HAL, NOS2, IDO1, TAT, DDO	992	58	11017	1.9148	1	0.72907	74.812
GOTERM_BP_FAT	GO:0009310~amine catabolic process	11	0.810612	0.0816348	BCAT1, ARG1, ASPA, NOS1, BCAT2, DIO3, HAL, NOS2, IDO1, TAT, DDO	992	68	11017	1.79653	1	0.758926	78.7596
GOTERM_BP_FAT	GO:0016054~organic acid catabolic process	11	0.810612	0.374392	BCAT1, ARG1, ASPA, PPARD, NOS1, BCAT2, HAL, NOS2, IDO1, TAT, DDO	992	97	11017	1.25943	1	0.977463	99.9803
GOTERM_BP_FAT	GO:0046395~carboxylic acid catabolic process	11	0.810612	0.374392	BCAT1, ARG1, ASPA, PPARD, NOS1, BCAT2, HAL, NOS2, IDO1, TAT, DDO	992	97	11017	1.25943	1	0.977463	99.9803
Annotation Cluster 72	Enrichment Score: 0.7662571255940435
Category	Term	Count	%	PValue	Genes	List Total	Pop Hits	Pop Total	Fold Enrichment	Bonferroni	Benjamini	FDR
GOTERM_MF_FAT	GO:0030246~carbohydrate binding	33	2.43183	0.121395	GALNT2, FGF9, CD248, PFKFB1, TLR2, HK2, CCL8, ITGAM, NOD1, NPTX2, COMP, PTX3, FGF1, GALNT12, AGL, THBS4, BMP4, OLR1, COL13A1, LGALS1, MRC2, EPM2A, CHI3L1, CHODL, GYG1, PFKM, LYVE1, GCK, PYGM, CD34, LIPG, HBEGF, LAMC2	960	285	10564	1.27417	1	0.849713	87.2824
GOTERM_MF_FAT	GO:0030247~polysaccharide binding	17	1.25276	0.149143	BMP4, FGF9, COL13A1, TLR2, CHODL, CCL8, ITGAM, LYVE1, NOD1, COMP, LIPG, HBEGF, LAMC2, FGF1, PTX3, AGL, THBS4	960	133	10564	1.40655	1	0.871961	92.3734
GOTERM_MF_FAT	GO:0001871~pattern binding	17	1.25276	0.149143	BMP4, FGF9, COL13A1, TLR2, CHODL, CCL8, ITGAM, LYVE1, NOD1, COMP, LIPG, HBEGF, LAMC2, FGF1, PTX3, AGL, THBS4	960	133	10564	1.40655	1	0.871961	92.3734
GOTERM_MF_FAT	GO:0005539~glycosaminoglycan binding	15	1.10538	0.198472	BMP4, FGF9, COL13A1, TLR2, CHODL, CCL8, ITGAM, LYVE1, NOD1, COMP, LIPG, HBEGF, LAMC2, FGF1, THBS4	960	120	10564	1.37552	1	0.903825	97.0553
GOTERM_MF_FAT	GO:0008201~heparin binding	11	0.810612	0.275175	BMP4, FGF9, COL13A1, COMP, LIPG, CCL8, HBEGF, LAMC2, FGF1, ITGAM, THBS4	960	88	10564	1.37552	1	0.943126	99.4071
Annotation Cluster 73	Enrichment Score: 0.7616815704779445
Category	Term	Count	%	PValue	Genes	List Total	Pop Hits	Pop Total	Fold Enrichment	Bonferroni	Benjamini	FDR
GOTERM_BP_FAT	GO:0001976~neurological system process involved in regulation of systemic arterial blood pressure	4	0.294768	0.0403551	ADRA1B, ACE2, TNNI3, ADRA1D	992	9	11017	4.93593	1	0.62291	52.734
GOTERM_BP_FAT	GO:0001993~regulation of systemic arterial blood pressure by norepinephrine-epinephrine	3	0.221076	0.125319	ADRA1B, TPM1, ADRA1D	992	7	11017	4.75965	1	0.839333	91.2479
GOTERM_BP_FAT	GO:0045777~positive regulation of blood pressure	4	0.294768	0.241144	ADRA1B, ADORA1, TPM1, ADRA1D	992	19	11017	2.33807	1	0.936725	99.3396
GOTERM_BP_FAT	GO:0003073~regulation of systemic arterial blood pressure	5	0.36846	0.324005	ADRA1B, ACE2, TNNI3, TPM1, ADRA1D	992	32	11017	1.73529	1	0.967228	99.9194
GOTERM_BP_FAT	GO:0003044~regulation of systemic arterial blood pressure mediated by a chemical signal	4	0.294768	0.393414	ADRA1B, ACE2, TPM1, ADRA1D	992	25	11017	1.77694	1	0.981019	99.9888
Annotation Cluster 74	Enrichment Score: 0.745584226200274
Category	Term	Count	%	PValue	Genes	List Total	Pop Hits	Pop Total	Fold Enrichment	Bonferroni	Benjamini	FDR
GOTERM_BP_FAT	GO:0006525~arginine metabolic process	4	0.294768	0.0692818	ARG1, NOS1, NAGS, NOS2	992	11	11017	4.03849	1	0.719273	72.915
GOTERM_BP_FAT	GO:0006527~arginine catabolic process	3	0.221076	0.0950181	ARG1, NOS1, NOS2	992	6	11017	5.55292	1	0.787726	83.7379
GOTERM_BP_FAT	GO:0009065~glutamine family amino acid catabolic process	3	0.221076	0.396284	ARG1, NOS1, NOS2	992	15	11017	2.22117	1	0.981187	99.9897
GOTERM_BP_FAT	GO:0009064~glutamine family amino acid metabolic process	6	0.442152	0.399238	ARG1, NOS1, NAGS, ASNS, NOS2, PPAT	992	46	11017	1.44859	1	0.981726	99.9906
Annotation Cluster 75	Enrichment Score: 0.7366645287472542
Category	Term	Count	%	PValue	Genes	List Total	Pop Hits	Pop Total	Fold Enrichment	Bonferroni	Benjamini	FDR
GOTERM_MF_FAT	GO:0004331~fructose-2,6-bisphosphate 2-phosphatase activity	3	0.221076	0.127274	PFKFB2, PFKFB1, FBP2	960	7	10564	4.71607	1	0.852633	88.5727
GOTERM_BP_FAT	GO:0006000~fructose metabolic process	4	0.294768	0.169056	PFKFB2, PFKFB1, PFKM, FBP2	992	16	11017	2.77646	1	0.891861	96.5579
GOTERM_MF_FAT	GO:0019203~carbohydrate phosphatase activity	3	0.221076	0.193737	PFKFB2, PFKFB1, FBP2	960	9	10564	3.66806	1	0.902246	96.7656
GOTERM_BP_FAT	GO:0006090~pyruvate metabolic process	6	0.442152	0.271242	GPD2, PFKFB2, PFKFB1, PGAM2, FBP2, AGXT	992	39	11017	1.70859	1	0.949396	99.6837
Annotation Cluster 76	Enrichment Score: 0.7230688998391999
Category	Term	Count	%	PValue	Genes	List Total	Pop Hits	Pop Total	Fold Enrichment	Bonferroni	Benjamini	FDR
GOTERM_MF_FAT	GO:0004672~protein kinase activity	60	4.42152	0.0738932	PRKAG3, NUAK1, PRKAG2, PRKG1, TGFB2, MAP3K9, MLKL, STK39, PAK1, SIK1, MAP2K6, SRPK3, RET, PHKG1, PIM1, MYLK2, WNK2, ALK, TBCK, DAPK1, PRKD1, PRKCQ, RIPK1, BUB1B, RIPK2, RIPK4, KSR1, KCNH2, LRRK2, KCNH4, KALRN, POLR2H, PHKA1, MKNK1, TRIB3, EPHB2, CAMKV, MUSK, SBK1, TTBK2, SPEG, DYRK3, CAMK2A, CRIM1, CSNK1A1, OBSCN, PDK2, ALPK2, MET, PDK4, GUCY2C, EPHA2, EPHA7, PLK3, ULK1, RPS6KA2, DYRK1B, ULK3, JA…	960	539	10564	1.22495	1	0.739535	70.571
GOTERM_MF_FAT	GO:0032559~adenyl ribonucleotide binding	133	9.80103	0.0821427	ADCY2, PRKG1, ACTG1, ATP2B3, ATP2B4, STARD9, MAP3K9, MLKL, STK39, MAP2K6, RET, MYH1, ABCB11, MYH3, HKDC1, MYH2, PIM1, MYLK2, MYH7, MYH6, WNK2, MYO18B, RIPK2, RIPK4, LRRK2, KALRN, PFKFB2, PFKFB1, UBE2QL1, MYO9A, EPHB2, CAMKV, UBE2D4, MUSK, TTBK2, SBK1, P2RY1, DYRK3, RUNX1, ERCC6L, OBSCN, ABCB9, AK1, MYO1E, MET, ACACB, GUCY2C, KIF3C, EPHA2, MMAB, RIMKLA, P2RX5, EPHA7, DDX56, HSPA12B, P2RX6, PLK3, U…	960	1297	10564	1.12841	1	0.766461	74.4813
GOTERM_MF_FAT	GO:0005524~ATP binding	130	9.57996	0.0966011	ADCY2, PRKG1, ACTG1, ATP2B3, ATP2B4, STARD9, MAP3K9, MLKL, STK39, MAP2K6, RET, MYH1, ABCB11, MYH3, HKDC1, MYH2, PIM1, MYLK2, MYH7, MYH6, WNK2, MYO18B, RIPK2, RIPK4, LRRK2, KALRN, PFKFB2, PFKFB1, UBE2QL1, MYO9A, EPHB2, CAMKV, UBE2D4, MUSK, TTBK2, SBK1, P2RY1, DYRK3, RUNX1, ERCC6L, OBSCN, ABCB9, AK1, MYO1E, MET, ACACB, GUCY2C, KIF3C, EPHA2, MMAB, RIMKLA, P2RX5, EPHA7, DDX56, HSPA12B, P2RX6, PLK3, U…	960	1277	10564	1.12024	1	0.797511	80.1855
GOTERM_MF_FAT	GO:0030554~adenyl nucleotide binding	138	10.1695	0.112368	ADCY2, PRKG1, ACTG1, ATP2B3, ATP2B4, STARD9, MAP3K9, MLKL, STK39, MAP2K6, RET, MYH1, ABCB11, MYH3, HKDC1, MYH2, PIM1, MYLK2, MYH7, MYH6, WNK2, MYO18B, RIPK2, RIPK4, LRRK2, KALRN, PFKFB2, PFKFB1, UBE2QL1, MYO9A, EPHB2, CAMKV, UBE2D4, MUSK, TTBK2, SBK1, P2RY1, DYRK3, RUNX1, ERCC6L, OBSCN, ABCB9, AK1, MYO1E, MET, ACACB, GUCY2C, KIF3C, EPHA2, MMAB, RIMKLA, P2RX5, EPHA7, DDX56, PLK3, HSPA12B, P2RX6, U…	960	1373	10564	1.10603	1	0.838026	85.0327
GOTERM_MF_FAT	GO:0001883~purine nucleoside binding	139	10.2432	0.141324	ADCY2, PRKG1, ADORA1, ACTG1, ATP2B3, ATP2B4, STARD9, MAP3K9, MLKL, STK39, MAP2K6, RET, MYH1, ABCB11, MYH3, HKDC1, MYH2, PIM1, MYLK2, MYH7, WNK2, MYH6, MYO18B, RIPK2, RIPK4, LRRK2, KALRN, PFKFB2, PFKFB1, UBE2QL1, MYO9A, EPHB2, CAMKV, UBE2D4, MUSK, TTBK2, SBK1, P2RY1, DYRK3, RUNX1, ERCC6L, OBSCN, ABCB9, AK1, MYO1E, MET, ACACB, GUCY2C, KIF3C, EPHA2, MMAB, RIMKLA, P2RX5, EPHA7, DDX56, PLK3, HSPA12B, …	960	1395	10564	1.09647	1	0.859475	91.1767
GOTERM_MF_FAT	GO:0001882~nucleoside binding	139	10.2432	0.169546	ADCY2, PRKG1, ADORA1, ACTG1, ATP2B3, ATP2B4, STARD9, MAP3K9, MLKL, STK39, MAP2K6, RET, MYH1, ABCB11, MYH3, HKDC1, MYH2, PIM1, MYLK2, MYH7, WNK2, MYH6, MYO18B, RIPK2, RIPK4, LRRK2, KALRN, PFKFB2, PFKFB1, UBE2QL1, MYO9A, EPHB2, CAMKV, UBE2D4, MUSK, TTBK2, SBK1, P2RY1, DYRK3, RUNX1, ERCC6L, OBSCN, ABCB9, AK1, MYO1E, MET, ACACB, GUCY2C, KIF3C, EPHA2, MMAB, RIMKLA, P2RX5, EPHA7, DDX56, PLK3, HSPA12B, …	960	1406	10564	1.08789	1	0.887233	94.8195
GOTERM_MF_FAT	GO:0004674~protein serine/threonine kinase activity	42	3.09506	0.175147	PRKAG3, NUAK1, PHKA1, PRKAG2, MKNK1, PRKG1, TGFB2, CAMKV, TTBK2, SBK1, SPEG, MAP3K9, DYRK3, STK39, PAK1, SIK1, CAMK2A, MAP2K6, CSNK1A1, SRPK3, OBSCN, PHKG1, ALPK2, PIM1, MYLK2, WNK2, DAPK1, PRKD1, PRKCQ, PLK3, ULK1, RPS6KA2, DYRK1B, RIPK1, ULK3, BUB1B, RIPK2, RIPK4, BMPR1B, KSR1, LRRK2, KALRN	960	389	10564	1.18811	1	0.890659	95.349
GOTERM_BP_FAT	GO:0006468~protein amino acid phosphorylation	61	4.49521	0.200383	MYOD1, NUAK1, PRKG1, ADORA1, TGFB2, MAP3K9, STK39, MLKL, PAK1, SIK1, MAP2K6, SRPK3, RET, PHKG1, PIM1, MYLK2, WNK2, ALK, TBCK, DAPK1, PRKD1, OSM, PRKCQ, RIPK1, RIPK2, RIPK4, KSR1, LRRK2, KALRN, MKNK1, TRIB3, EPHB2, CAMKV, MUSK, SBK1, TTBK2, SPEG, C1QTNF2, ADRA2C, DYRK3, CAMK2A, CSNK1A1, OBSCN, PDK2, ALPK2, MET, PDK4, GUCY2C, EPHA2, GMFB, EPHA7, PLK3, ULK1, RPS6KA2, PRKAR1B, DYRK1B, MAP2, ULK3, JAK…	992	597	11017	1.13477	1	0.916782	98.2892
GOTERM_MF_FAT	GO:0032555~purine ribonucleotide binding	153	11.2749	0.22927	SEPT3, ADCY2, PRKG1, ACTG1, ATP2B3, ATP2B4, DIRAS3, STARD9, MAP3K9, STK39, MLKL, RAB27B, MAP2K6, RET, MYH1, ABCB11, HKDC1, MYH3, MYH2, PIM1, MYLK2, MYH7, WNK2, MYH6, MYO18B, RND1, RIPK2, RIPK4, LRRK2, KALRN, ADSS, PFKFB2, PFKFB1, ARF6, UBE2QL1, RRAGD, MYO9A, RAB40B, RAB40A, EPHB2, CAMKV, UBE2D4, MUSK, TTBK2, SBK1, P2RY1, DYRK3, RUNX1, ERCC6L, OBSCN, ABCB9, AK1, MYO1E, MET, ACACB, GUCY2C, KIF3C, E…	960	1583	10564	1.06357	1	0.920404	98.4228
GOTERM_MF_FAT	GO:0032553~ribonucleotide binding	153	11.2749	0.22927	SEPT3, ADCY2, PRKG1, ACTG1, ATP2B3, ATP2B4, DIRAS3, STARD9, MAP3K9, STK39, MLKL, RAB27B, MAP2K6, RET, MYH1, ABCB11, HKDC1, MYH3, MYH2, PIM1, MYLK2, MYH7, WNK2, MYH6, MYO18B, RND1, RIPK2, RIPK4, LRRK2, KALRN, ADSS, PFKFB2, PFKFB1, ARF6, UBE2QL1, RRAGD, MYO9A, RAB40B, RAB40A, EPHB2, CAMKV, UBE2D4, MUSK, TTBK2, SBK1, P2RY1, DYRK3, RUNX1, ERCC6L, OBSCN, ABCB9, AK1, MYO1E, MET, ACACB, GUCY2C, KIF3C, E…	960	1583	10564	1.06357	1	0.920404	98.4228
GOTERM_BP_FAT	GO:0006793~phosphorus metabolic process	85	6.26382	0.230351	MYOD1, NUAK1, PRKG1, ADORA1, DUPD1, TGFB2, MAP3K9, SYNJ2, STK39, MLKL, PAK1, SIK1, ATP6V0D2, MAP2K6, SRPK3, RET, PHKG1, PIM1, MYLK2, FGF23, WNK2, ALK, PTPRN, TBCK, DAPK1, PRKD1, OSM, PRKCQ, PPM1J, RIPK1, RIPK2, RIPK4, KSR1, LRRK2, KALRN, PFKFB1, HK2, MKNK1, TRIB3, EPHB2, CAMKV, DUSP19, MUSK, DUSP13, TTBK2, SBK1, SPEG, C1QTNF2, PTPLA, ADRA2C, DYRK3, GK5, MTMR7, CAMK2A, PIK3R1, CSNK1A1, GPD2, OBSCN…	992	861	11017	1.0964	1	0.932868	99.1461
GOTERM_BP_FAT	GO:0006796~phosphate metabolic process	85	6.26382	0.230351	MYOD1, NUAK1, PRKG1, ADORA1, DUPD1, TGFB2, MAP3K9, SYNJ2, STK39, MLKL, PAK1, SIK1, ATP6V0D2, MAP2K6, SRPK3, RET, PHKG1, PIM1, MYLK2, FGF23, WNK2, ALK, PTPRN, TBCK, DAPK1, PRKD1, OSM, PRKCQ, PPM1J, RIPK1, RIPK2, RIPK4, KSR1, LRRK2, KALRN, PFKFB1, HK2, MKNK1, TRIB3, EPHB2, CAMKV, DUSP19, MUSK, DUSP13, TTBK2, SBK1, SPEG, C1QTNF2, PTPLA, ADRA2C, DYRK3, GK5, MTMR7, CAMK2A, PIK3R1, CSNK1A1, GPD2, OBSCN…	992	861	11017	1.0964	1	0.932868	99.1461
GOTERM_MF_FAT	GO:0017076~purine nucleotide binding	158	11.6433	0.287065	SEPT3, ADCY2, PRKG1, ACTG1, ATP2B3, ATP2B4, DIRAS3, STARD9, MAP3K9, STK39, MLKL, RAB27B, MAP2K6, RET, MYH1, ABCB11, HKDC1, MYH3, MYH2, PIM1, MYLK2, MYH7, WNK2, MYH6, MYO18B, RND1, RIPK2, RIPK4, LRRK2, KALRN, ADSS, PFKFB2, PFKFB1, ARF6, UBE2QL1, RRAGD, MYO9A, RAB40B, RAB40A, EPHB2, CAMKV, UBE2D4, MUSK, TTBK2, SBK1, P2RY1, DYRK3, RUNX1, ERCC6L, OBSCN, ABCB9, AK1, MYO1E, MET, ACACB, GUCY2C, KIF3C, E…	960	1661	10564	1.04675	1	0.947174	99.5445
GOTERM_BP_FAT	GO:0016310~phosphorylation	66	4.86367	0.468257	MYOD1, NUAK1, PRKG1, ADORA1, TGFB2, MAP3K9, STK39, MLKL, PAK1, SIK1, ATP6V0D2, MAP2K6, SRPK3, RET, PHKG1, PIM1, MYLK2, WNK2, ALK, TBCK, DAPK1, PRKD1, OSM, PRKCQ, RIPK1, RIPK2, RIPK4, KSR1, LRRK2, KALRN, PFKFB1, HK2, MKNK1, TRIB3, EPHB2, CAMKV, MUSK, SBK1, TTBK2, SPEG, C1QTNF2, ADRA2C, DYRK3, CAMK2A, PIK3R1, CSNK1A1, OBSCN, PDK2, ALPK2, PDK4, MET, GUCY2C, EPHA2, GMFB, EPHA7, PLK3, GCK, ULK1, RPS6K…	992	710	11017	1.03237	1	0.989096	99.999
GOTERM_MF_FAT	GO:0000166~nucleotide binding	172	12.675	0.686223	SEPT3, ADCY2, PRKG1, ACTG1, ATP2B3, ATP2B4, DIRAS3, RAVER2, STARD9, MAP3K9, STK39, MLKL, RAB27B, MAP2K6, RET, MYH1, ABCB11, HKDC1, MYH3, MYH2, PIM1, MYLK2, MYH7, WNK2, MYH6, MYO18B, NNT, RND1, RIPK2, RIPK4, LRRK2, KALRN, ADSS, PFKFB2, NT5C1A, PFKFB1, ARF6, UBE2QL1, RRAGD, MYO9A, RAB40B, EPHB2, RAB40A, CAMKV, UBE2D4, MUSK, TTBK2, SBK1, P2RY1, DYRK3, RUNX1, ERCC6L, OBSCN, ABCB9, AK1, MYO1E, MET, AC…	960	1940	10564	0.975627	1	0.997765	100
Annotation Cluster 77	Enrichment Score: 0.71617665142916
Category	Term	Count	%	PValue	Genes	List Total	Pop Hits	Pop Total	Fold Enrichment	Bonferroni	Benjamini	FDR
GOTERM_MF_FAT	GO:0004435~phosphoinositide phospholipase C activity	6	0.442152	0.0607131	F2RL2, PLCL2, PLCB4, CHRM1, PLCD4, BDKRB2	960	24	10564	2.75104	1	0.697491	63.1391
GOTERM_MF_FAT	GO:0004629~phospholipase C activity	6	0.442152	0.11732	F2RL2, PLCL2, PLCB4, CHRM1, PLCD4, BDKRB2	960	29	10564	2.27672	1	0.843207	86.3094
GOTERM_MF_FAT	GO:0008081~phosphoric diester hydrolase activity	11	0.810612	0.177074	F2RL2, PLCL2, PDE7B, PLCB4, CHRM1, PDE4B, PLCD4, PDE4D, PDE10A, BDKRB2, PDE4C	960	79	10564	1.53223	1	0.888421	95.5193
GOTERM_MF_FAT	GO:0016298~lipase activity	10	0.73692	0.405621	F2RL2, PLCL2, PLCB4, CHRM1, ABHD5, LIPG, PLCD4, BDKRB2, PLA2G2D, LIPE	960	88	10564	1.25047	1	0.975463	99.9749
GOTERM_MF_FAT	GO:0004620~phospholipase activity	8	0.589536	0.513079	F2RL2, PLCL2, PLCB4, CHRM1, LIPG, PLCD4, BDKRB2, PLA2G2D	960	74	10564	1.18964	1	0.987674	99.999
Annotation Cluster 78	Enrichment Score: 0.6942579505777644
Category	Term	Count	%	PValue	Genes	List Total	Pop Hits	Pop Total	Fold Enrichment	Bonferroni	Benjamini	FDR
GOTERM_BP_FAT	GO:0009124~nucleoside monophosphate biosynthetic process	8	0.589536	0.105309	ADSS, ADCY2, ADM, GUCY2C, ADCY10, AMPD3, PPAT, AMPD1	992	45	11017	1.97437	1	0.809304	86.7926
GOTERM_BP_FAT	GO:0009168~purine ribonucleoside monophosphate biosynthetic process	4	0.294768	0.146612	ADSS, AMPD3, PPAT, AMPD1	992	15	11017	2.96156	1	0.869727	94.4103
GOTERM_BP_FAT	GO:0009127~purine nucleoside monophosphate biosynthetic process	4	0.294768	0.146612	ADSS, AMPD3, PPAT, AMPD1	992	15	11017	2.96156	1	0.869727	94.4103
GOTERM_BP_FAT	GO:0009123~nucleoside monophosphate metabolic process	9	0.663228	0.168133	ADSS, ADCY2, ADM, PDE4D, GUCY2C, ADCY10, AMPD3, PPAT, AMPD1	992	60	11017	1.66588	1	0.892178	96.4877
GOTERM_BP_FAT	GO:0009167~purine ribonucleoside monophosphate metabolic process	4	0.294768	0.169056	ADSS, AMPD3, PPAT, AMPD1	992	16	11017	2.77646	1	0.891861	96.5579
GOTERM_BP_FAT	GO:0009126~purine nucleoside monophosphate metabolic process	4	0.294768	0.169056	ADSS, AMPD3, PPAT, AMPD1	992	16	11017	2.77646	1	0.891861	96.5579
GOTERM_BP_FAT	GO:0006144~purine base metabolic process	3	0.221076	0.259886	AMPD3, PPAT, AMPD1	992	11	11017	3.02887	1	0.946617	99.581
GOTERM_BP_FAT	GO:0009156~ribonucleoside monophosphate biosynthetic process	4	0.294768	0.266228	ADSS, AMPD3, PPAT, AMPD1	992	20	11017	2.22117	1	0.946917	99.6417
GOTERM_BP_FAT	GO:0009161~ribonucleoside monophosphate metabolic process	4	0.294768	0.291596	ADSS, AMPD3, PPAT, AMPD1	992	21	11017	2.1154	1	0.957586	99.8111
GOTERM_BP_FAT	GO:0009112~nucleobase metabolic process	3	0.221076	0.520092	AMPD3, PPAT, AMPD1	992	19	11017	1.75355	1	0.99278	99.9998
Annotation Cluster 79	Enrichment Score: 0.6918954432840247
Category	Term	Count	%	PValue	Genes	List Total	Pop Hits	Pop Total	Fold Enrichment	Bonferroni	Benjamini	FDR
GOTERM_BP_FAT	GO:0046700~heterocycle catabolic process	11	0.810612	0.069458	CYP1A1, HAL, RHOQ, MYH7, PDE4D, IDO1, MYH6, AMPD3, UGT1A7, UGT1A10, UGT1A9, UGT1A8, NT5M, ATP2A1	992	66	11017	1.85097	1	0.7183	73.0081
GOTERM_BP_FAT	GO:0009154~purine ribonucleotide catabolic process	5	0.36846	0.0989986	ATP2A1, RHOQ, MYH7, MYH6, AMPD3	992	20	11017	2.77646	1	0.797239	84.9911
GOTERM_BP_FAT	GO:0006195~purine nucleotide catabolic process	6	0.442152	0.127202	ATP2A1, RHOQ, PDE4D, MYH7, MYH6, AMPD3	992	30	11017	2.22117	1	0.839189	91.5844
GOTERM_BP_FAT	GO:0009261~ribonucleotide catabolic process	5	0.36846	0.129978	ATP2A1, RHOQ, MYH7, MYH6, AMPD3	992	22	11017	2.52406	1	0.84475	92.0583
GOTERM_BP_FAT	GO:0009203~ribonucleoside triphosphate catabolic process	4	0.294768	0.192402	ATP2A1, RHOQ, MYH7, MYH6	992	17	11017	2.61314	1	0.910784	97.9504
GOTERM_BP_FAT	GO:0009207~purine ribonucleoside triphosphate catabolic process	4	0.294768	0.192402	ATP2A1, RHOQ, MYH7, MYH6	992	17	11017	2.61314	1	0.910784	97.9504
GOTERM_BP_FAT	GO:0009146~purine nucleoside triphosphate catabolic process	4	0.294768	0.241144	ATP2A1, RHOQ, MYH7, MYH6	992	19	11017	2.33807	1	0.936725	99.3396
GOTERM_BP_FAT	GO:0009166~nucleotide catabolic process	7	0.515844	0.244836	NT5M, ATP2A1, RHOQ, PDE4D, MYH7, MYH6, AMPD3	992	47	11017	1.65406	1	0.938189	99.3957
GOTERM_BP_FAT	GO:0044270~nitrogen compound catabolic process	8	0.589536	0.307649	UGT1A7, UGT1A10, UGT1A9, UGT1A8, NT5M, ATP2A1, RHOQ, PDE4D, MYH7, MYH6, AMPD3	992	61	11017	1.4565	1	0.962001	99.8755
GOTERM_BP_FAT	GO:0009143~nucleoside triphosphate catabolic process	4	0.294768	0.317115	ATP2A1, RHOQ, MYH7, MYH6	992	22	11017	2.01924	1	0.965451	99.9031
GOTERM_BP_FAT	GO:0034655~nucleobase, nucleoside, nucleotide and nucleic acid catabolic process	7	0.515844	0.324637	NT5M, ATP2A1, RHOQ, PDE4D, MYH7, MYH6, AMPD3	992	52	11017	1.49502	1	0.967199	99.9208
GOTERM_BP_FAT	GO:0034656~nucleobase, nucleoside and nucleotide catabolic process	7	0.515844	0.324637	NT5M, ATP2A1, RHOQ, PDE4D, MYH7, MYH6, AMPD3	992	52	11017	1.49502	1	0.967199	99.9208
GOTERM_BP_FAT	GO:0006200~ATP catabolic process	3	0.221076	0.396284	ATP2A1, MYH7, MYH6	992	15	11017	2.22117	1	0.981187	99.9897
Annotation Cluster 80	Enrichment Score: 0.690518346498549
Category	Term	Count	%	PValue	Genes	List Total	Pop Hits	Pop Total	Fold Enrichment	Bonferroni	Benjamini	FDR
GOTERM_BP_FAT	GO:0043269~regulation of ion transport	15	1.10538	0.0188212	CACNA2D1, NOS1, JPH2, FGF23, BDKRB1, KCNA5, ADORA1, FKBP1B, THY1, P2RX5, BEST3, GCK, PLN, P2RY1, JPH1	992	85	11017	1.95986	1	0.43655	29.225
GOTERM_BP_FAT	GO:0010959~regulation of metal ion transport	12	0.884304	0.0513441	P2RX5, CACNA2D1, NOS1, JPH2, GCK, PLN, BDKRB1, KCNA5, ADORA1, JPH1, FKBP1B, THY1	992	71	11017	1.87704	1	0.671087	61.6687
GOTERM_BP_FAT	GO:0051924~regulation of calcium ion transport	9	0.663228	0.168133	P2RX5, CACNA2D1, NOS1, JPH2, PLN, BDKRB1, JPH1, FKBP1B, THY1	992	60	11017	1.66588	1	0.892178	96.4877
GOTERM_BP_FAT	GO:0010522~regulation of calcium ion transport into cytosol	5	0.36846	0.201646	P2RX5, NOS1, BDKRB1, FKBP1B, THY1	992	26	11017	2.13574	1	0.917539	98.3377
GOTERM_BP_FAT	GO:0032846~positive regulation of homeostatic process	6	0.442152	0.236229	P2RX5, BDKRB1, SLC22A5, POT1, SPP1, THY1	992	37	11017	1.80095	1	0.934158	99.2573
GOTERM_BP_FAT	GO:0032844~regulation of homeostatic process	12	0.884304	0.309532	P2RX5, INHBA, TNFRSF11B, NOS1, MAFB, RYR1, BDKRB1, SLC22A5, FKBP1B, POT1, SPP1, THY1	992	102	11017	1.30657	1	0.962248	99.8815
GOTERM_BP_FAT	GO:0051279~regulation of release of sequestered calcium ion into cytosol	3	0.221076	0.32903	BDKRB1, FKBP1B, THY1	992	13	11017	2.56289	1	0.968438	99.9296
GOTERM_BP_FAT	GO:0043270~positive regulation of ion transport	5	0.36846	0.429318	P2RX5, P2RY1, BDKRB1, ADORA1, THY1	992	37	11017	1.50079	1	0.984936	99.9963
GOTERM_BP_FAT	GO:0010524~positive regulation of calcium ion transport into cytosol	3	0.221076	0.490729	P2RX5, BDKRB1, THY1	992	18	11017	1.85097	1	0.990676	99.9995
GOTERM_BP_FAT	GO:0051928~positive regulation of calcium ion transport	3	0.221076	0.749104	P2RX5, BDKRB1, THY1	992	29	11017	1.14888	1	0.999576	100
Annotation Cluster 81	Enrichment Score: 0.6797788730075461
Category	Term	Count	%	PValue	Genes	List Total	Pop Hits	Pop Total	Fold Enrichment	Bonferroni	Benjamini	FDR
GOTERM_BP_FAT	GO:0032970~regulation of actin filament-based process	13	0.957996	0.0379338	LIMA1, TNNC1, RHOQ, MYLK2, ARF6, TPM1, PRKCQ, CDC42EP2, ARHGAP6, PFN2, NEB, AMOT, SPTB	992	76	11017	1.89968	1	0.605042	50.5168
GOTERM_BP_FAT	GO:0051493~regulation of cytoskeleton organization	17	1.25276	0.0520167	LIMA1, MAP1A, RHOQ, ARF6, MID1IP1, NEXN, TPM1, BRCA1, PRKCQ, PFN2, CDC42EP2, ARHGAP6, NEB, MAPT, MAP2, AMOT, SPTB	992	115	11017	1.64173	1	0.673637	62.1601
GOTERM_BP_FAT	GO:0032956~regulation of actin cytoskeleton organization	11	0.810612	0.117443	PRKCQ, CDC42EP2, ARHGAP6, PFN2, LIMA1, NEB, RHOQ, AMOT, ARF6, TPM1, SPTB	992	73	11017	1.67348	1	0.831339	89.6977
GOTERM_BP_FAT	GO:0051495~positive regulation of cytoskeleton organization	6	0.442152	0.30726	PRKCQ, CDC42EP2, MAPT, AMOT, ARF6, TPM1	992	41	11017	1.62525	1	0.962148	99.8742
GOTERM_BP_FAT	GO:0044087~regulation of cellular component biogenesis	13	0.957996	0.40601	RHOQ, ARF6, TPM1, AHR, PRKCQ, CDC42EP2, ARHGAP6, MUSK, CDC42EP1, MAPT, AMOT, CDC42EP4, SPTB	992	121	11017	1.19319	1	0.982623	99.9923
GOTERM_BP_FAT	GO:0033043~regulation of organelle organization	19	1.40015	0.41761	LIMA1, MAP1A, RHOQ, ARF6, MID1IP1, NEXN, TPM1, POT1, BRCA1, PRKCQ, PFN2, CDC42EP2, ARHGAP6, CUL7, NEB, MAPT, MAP2, AMOT, SPTB	992	187	11017	1.1284	1	0.983885	99.9946
GOTERM_BP_FAT	GO:0051130~positive regulation of cellular component organization	16	1.17907	0.463209	TNFRSF12A, ITGA2, RHOQ, ARF6, TPM1, AHR, POT1, TGFB2, PRKCQ, CDC42EP2, CDC42EP1, MAPT, AMOT, CDC42EP4, PTX3, PIK3R1	992	159	11017	1.11757	1	0.98867	99.9988
GOTERM_BP_FAT	GO:0010638~positive regulation of organelle organization	7	0.515844	0.651903	PRKCQ, CDC42EP2, MAPT, AMOT, ARF6, TPM1, POT1	992	73	11017	1.06494	1	0.998148	100
Annotation Cluster 82	Enrichment Score: 0.6748001273244585
Category	Term	Count	%	PValue	Genes	List Total	Pop Hits	Pop Total	Fold Enrichment	Bonferroni	Benjamini	FDR
GOTERM_MF_FAT	GO:0008047~enzyme activator activity	39	2.87399	0.0181682	PPP1R12B, PRKAG2, TBC1D19, MYO9A, STARD13, TBC1D16, APOA4, ARHGAP6, CDC42EP2, NOD1, EVI5, TIAM2, PLEKHG6, GUCA2A, TBC1D1, RASA3, RASA4, ALS2CL, ANGPT4, TBC1D10A, ARHGEF19, SIPA1L2, MMP15, ARHGAP24, NLRP1, TBCK, THY1, GMFB, TNFRSF10A, TNFRSF10B, RGS3, RGS4, RGS5, ACAP2, OPHN1, SYNGAP1, LRRK2, ADC, ARHGAP10	960	296	10564	1.44987	1	0.49129	25.3348
GOTERM_MF_FAT	GO:0005096~GTPase activator activity	27	1.98968	0.0265247	TBC1D19, MYO9A, STARD13, TBC1D16, CDC42EP2, ARHGAP6, EVI5, TIAM2, PLEKHG6, RASA3, TBC1D1, RASA4, ALS2CL, TBC1D10A, ARHGEF19, SIPA1L2, ARHGAP24, TBCK, THY1, RGS3, RGS4, ACAP2, RGS5, OPHN1, LRRK2, SYNGAP1, ARHGAP10	960	193	10564	1.53944	1	0.57054	34.8418
GOTERM_MF_FAT	GO:0060589~nucleoside-triphosphatase regulator activity	39	2.87399	0.212402	CYTH4, TBC1D19, MYO9A, STARD13, TBC1D16, ARHGAP6, CDC42EP2, EVI5, TIAM2, PLEKHG6, TBC1D1, RASA3, FGD6, RASA4, ALS2CL, OBSCN, TBC1D10A, ARHGEF19, SIPA1L2, ARHGEF9, DOCK5, ARHGAP24, TBCK, ARHGEF10, THY1, RASGRF2, RGS3, RGS4, PLN, RGS5, ACAP2, OPHN1, SYTL2, SYNGAP1, LRRK2, MAPRE3, RAPGEFL1, KALRN, ARHGAP10	960	366	10564	1.17258	1	0.91204	97.773
GOTERM_BP_FAT	GO:0046578~regulation of Ras protein signal transduction	21	1.54753	0.217448	OBSCN, TBC1D10A, ARHGEF19, CYTH4, ARF6, ARHGEF9, TBC1D19, ARHGEF10, TBCK, TBC1D16, NOTCH2, RASGRF2, TIAM2, EVI5, PLEKHG6, ACAP2, ABRA, TBC1D1, FGD6, EPO, KALRN	992	184	11017	1.26752	1	0.926572	98.8446
GOTERM_BP_FAT	GO:0051056~regulation of small GTPase mediated signal transduction	25	1.8423	0.217492	CYTH4, ARF6, TBC1D19, TBC1D16, EVI5, TIAM2, PLEKHG6, ABRA, RASA3, TBC1D1, FGD6, RASA4, EPO, OBSCN, TBC1D10A, ARHGEF19, SIPA1L2, ARHGEF9, TBCK, ARHGEF10, NOTCH2, RASGRF2, ACAP2, SYNGAP1, KALRN	992	225	11017	1.23398	1	0.925995	98.8457
GOTERM_MF_FAT	GO:0030695~GTPase regulator activity	38	2.80029	0.230039	CYTH4, TBC1D19, MYO9A, STARD13, TBC1D16, ARHGAP6, CDC42EP2, EVI5, TIAM2, PLEKHG6, TBC1D1, RASA3, FGD6, RASA4, ALS2CL, OBSCN, TBC1D10A, ARHGEF19, SIPA1L2, ARHGEF9, DOCK5, ARHGAP24, TBCK, ARHGEF10, THY1, RASGRF2, RGS3, RGS4, RGS5, ACAP2, OPHN1, SYTL2, SYNGAP1, LRRK2, MAPRE3, RAPGEFL1, KALRN, ARHGAP10	960	358	10564	1.16804	1	0.919346	98.4477
GOTERM_MF_FAT	GO:0005089~Rho guanyl-nucleotide exchange factor activity	9	0.663228	0.273926	OBSCN, TIAM2, RASGRF2, PLEKHG6, ARHGEF19, ARHGEF9, FGD6, ARHGEF10, KALRN	960	68	10564	1.45643	1	0.943615	99.3907
GOTERM_MF_FAT	GO:0005083~small GTPase regulator activity	25	1.8423	0.339359	CYTH4, TBC1D19, TBC1D16, CDC42EP2, ARHGAP6, EVI5, TIAM2, PLEKHG6, TBC1D1, FGD6, ALS2CL, OBSCN, TBC1D10A, ARHGEF19, ARHGEF9, TBCK, ARHGEF10, THY1, RASGRF2, ACAP2, OPHN1, SYTL2, MAPRE3, ARHGAP10, KALRN	960	240	10564	1.14627	1	0.963377	99.8647
GOTERM_BP_FAT	GO:0035023~regulation of Rho protein signal transduction	10	0.73692	0.408135	OBSCN, TIAM2, RASGRF2, PLEKHG6, ARHGEF19, ABRA, ARHGEF9, FGD6, ARHGEF10, KALRN	992	89	11017	1.24785	1	0.982773	99.9928
GOTERM_MF_FAT	GO:0005088~Ras guanyl-nucleotide exchange factor activity	9	0.663228	0.45635	OBSCN, TIAM2, RASGRF2, PLEKHG6, ARHGEF19, ARHGEF9, FGD6, ARHGEF10, KALRN	960	81	10564	1.22269	1	0.982518	99.9939
GOTERM_BP_FAT	GO:0008624~induction of apoptosis by extracellular signals	10	0.73692	0.562858	TNFRSF10A, CASP10, OBSCN, TNFRSF10B, TIAM2, RASGRF2, ARHGEF9, ADORA1, DAPK1, KALRN	992	101	11017	1.09959	1	0.995203	100
GOTERM_MF_FAT	GO:0005085~guanyl-nucleotide exchange factor activity	12	0.884304	0.73601	OBSCN, TIAM2, RASGRF2, PLEKHG6, ARHGEF19, CYTH4, ARHGEF9, DOCK5, FGD6, RAPGEFL1, ARHGEF10, KALRN	960	140	10564	0.943214	1	0.998788	100
Annotation Cluster 83	Enrichment Score: 0.6747269794539387
Category	Term	Count	%	PValue	Genes	List Total	Pop Hits	Pop Total	Fold Enrichment	Bonferroni	Benjamini	FDR
GOTERM_BP_FAT	GO:0051494~negative regulation of cytoskeleton organization	8	0.589536	0.0959631	ARHGAP6, LIMA1, MAPT, MAP1A, MAP2, MID1IP1, BRCA1, SPTB	992	44	11017	2.01924	1	0.788062	84.0441
GOTERM_BP_FAT	GO:0007026~negative regulation of microtubule depolymerization	4	0.294768	0.105118	MAPT, MAP1A, MAP2, MID1IP1	992	13	11017	3.41718	1	0.810127	86.7411
GOTERM_BP_FAT	GO:0031114~regulation of microtubule depolymerization	4	0.294768	0.105118	MAPT, MAP1A, MAP2, MID1IP1	992	13	11017	3.41718	1	0.810127	86.7411
GOTERM_BP_FAT	GO:0031111~negative regulation of microtubule polymerization or depolymerization	4	0.294768	0.125242	MAPT, MAP1A, MAP2, MID1IP1	992	14	11017	3.1731	1	0.840361	91.2339
GOTERM_BP_FAT	GO:0043242~negative regulation of protein complex disassembly	6	0.442152	0.186449	LIMA1, MAPT, MAP1A, MAP2, MID1IP1, SPTB	992	34	11017	1.95986	1	0.90461	97.6575
GOTERM_BP_FAT	GO:0010639~negative regulation of organelle organization	9	0.663228	0.292408	ARHGAP6, LIMA1, MAPT, MAP1A, MAP2, MID1IP1, POT1, BRCA1, SPTB	992	70	11017	1.42789	1	0.957286	99.815
GOTERM_BP_FAT	GO:0043244~regulation of protein complex disassembly	6	0.442152	0.325525	LIMA1, MAPT, MAP1A, MAP2, MID1IP1, SPTB	992	42	11017	1.58655	1	0.967278	99.9226
GOTERM_BP_FAT	GO:0032886~regulation of microtubule-based process	6	0.442152	0.380798	MAPT, MAP1A, MAP2, MID1IP1, BRCA1, TACC2	992	45	11017	1.48078	1	0.978666	99.9837
GOTERM_BP_FAT	GO:0031110~regulation of microtubule polymerization or depolymerization	4	0.294768	0.44309	MAPT, MAP1A, MAP2, MID1IP1	992	27	11017	1.64531	1	0.986947	99.9976
GOTERM_BP_FAT	GO:0070507~regulation of microtubule cytoskeleton organization	5	0.36846	0.449993	MAPT, MAP1A, MAP2, MID1IP1, BRCA1	992	38	11017	1.4613	1	0.987861	99.9981
Annotation Cluster 84	Enrichment Score: 0.670733434789428
Category	Term	Count	%	PValue	Genes	List Total	Pop Hits	Pop Total	Fold Enrichment	Bonferroni	Benjamini	FDR
GOTERM_MF_FAT	GO:0016502~nucleotide receptor activity	6	0.442152	0.130877	P2RX5, P2RX6, P2RY1, GPR15, SUCNR1, ADORA1	960	30	10564	2.20083	1	0.842955	89.3016
GOTERM_MF_FAT	GO:0001614~purinergic nucleotide receptor activity	6	0.442152	0.130877	P2RX5, P2RX6, P2RY1, GPR15, SUCNR1, ADORA1	960	30	10564	2.20083	1	0.842955	89.3016
GOTERM_MF_FAT	GO:0045028~purinergic nucleotide receptor activity, G-protein coupled	4	0.294768	0.348073	P2RY1, GPR15, SUCNR1, ADORA1	960	23	10564	1.91377	1	0.963632	99.8905
GOTERM_MF_FAT	GO:0001608~nucleotide receptor activity, G-protein coupled	4	0.294768	0.348073	P2RY1, GPR15, SUCNR1, ADORA1	960	23	10564	1.91377	1	0.963632	99.8905
Annotation Cluster 85	Enrichment Score: 0.6705134308120391
Category	Term	Count	%	PValue	Genes	List Total	Pop Hits	Pop Total	Fold Enrichment	Bonferroni	Benjamini	FDR
GOTERM_BP_FAT	GO:0009991~response to extracellular stimulus	25	1.8423	0.0644002	FOXA3, PFKFB1, ASNS, UGT1A7, ALDH1A2, TNFRSF11B, SLC1A2, UGT1A9, UGT1A8, CDKN2D, ANGPT1, SPP1, BMP4, NES, CYP1A1, ACTA1, STC2, NR4A2, ITGA2, UGT1A10, UCN3, SSTR2, ITGA6, ADM, SFRP2, LIPG, STC1, VLDLR	992	193	11017	1.43858	1	0.707926	70.2106
GOTERM_BP_FAT	GO:0031667~response to nutrient levels	20	1.47384	0.218852	BMP4, NES, CYP1A1, STC2, FOXA3, PFKFB1, ITGA2, ASNS, UGT1A7, UGT1A10, ALDH1A2, TNFRSF11B, UGT1A9, SSTR2, UCN3, UGT1A8, ADM, CDKN2D, LIPG, ANGPT1, STC1, SPP1, VLDLR	992	174	11017	1.27653	1	0.926733	98.8817
GOTERM_BP_FAT	GO:0007584~response to nutrient	14	1.03169	0.323048	BMP4, CYP1A1, STC2, ITGA2, UGT1A7, ALDH1A2, UGT1A10, TNFRSF11B, SSTR2, UGT1A9, UGT1A8, CDKN2D, LIPG, ANGPT1, STC1, SPP1, VLDLR	992	124	11017	1.25389	1	0.96712	99.9173
GOTERM_BP_FAT	GO:0033273~response to vitamin	7	0.515844	0.456711	BMP4, ALDH1A2, CYP1A1, CDKN2D, ITGA2, ANGPT1, SPP1	992	60	11017	1.29568	1	0.98846	99.9985
Annotation Cluster 86	Enrichment Score: 0.6433592921380793
Category	Term	Count	%	PValue	Genes	List Total	Pop Hits	Pop Total	Fold Enrichment	Bonferroni	Benjamini	FDR
GOTERM_BP_FAT	GO:0044271~nitrogen compound biosynthetic process	37	2.7266	0.0163008	BCAT1, ADSS, BCAT2, ADCY2, SRM, NAGS, ATP1B4, PRKAG2, ASNS, AGXT, PPAT, TGFB2, ARG1, ATP2B3, ATP2B4, ALAS2, NOS2, ADCY10, NQO1, ATP6V0D2, BHMT2, NOS1, MAT2A, NR4A2, PADI2, ATP1A1, ATP1A2, GUCY2C, AMPD3, MMAB, AMPD1, ADM, ATP2A1, MTR, THNSL1, ADC, ATP8A1	992	278	11017	1.47812	1	0.405526	25.8436
GOTERM_BP_FAT	GO:0006163~purine nucleotide metabolic process	22	1.62122	0.0501378	ADSS, ADCY2, AK1, PRKAG2, ATP1B4, RHOQ, ATP1A1, PDE4D, MYH7, ATP1A2, MYH6, GUCY2C, AMPD3, PPAT, AMPD1, ATP2B3, ATP2B4, ADM, ATP2A1, ADCY10, ATP6V0D2, ATP8A1	992	160	11017	1.52705	1	0.666877	60.7722
GOTERM_BP_FAT	GO:0009150~purine ribonucleotide metabolic process	17	1.25276	0.0520167	ADSS, AK1, PRKAG2, ATP1B4, RHOQ, ATP1A1, MYH7, ATP1A2, MYH6, AMPD3, PPAT, AMPD1, ATP2B3, ATP2B4, ATP2A1, ATP6V0D2, ATP8A1	992	115	11017	1.64173	1	0.673637	62.1601
GOTERM_MF_FAT	GO:0015085~calcium ion transmembrane transporter activity	4	0.294768	0.0551367	ATP2B3, ATP2B4, ATP2A1, ITPR1	960	10	10564	4.40167	1	0.681436	59.4932
GOTERM_BP_FAT	GO:0009259~ribonucleotide metabolic process	17	1.25276	0.0896383	ADSS, AK1, PRKAG2, ATP1B4, RHOQ, ATP1A1, MYH7, ATP1A2, MYH6, AMPD3, PPAT, AMPD1, ATP2B3, ATP2B4, ATP2A1, ATP6V0D2, ATP8A1	992	124	11017	1.52258	1	0.776944	81.8863
GOTERM_BP_FAT	GO:0006164~purine nucleotide biosynthetic process	17	1.25276	0.0998811	ADSS, ADCY2, PRKAG2, ATP1B4, ATP1A1, ATP1A2, GUCY2C, AMPD3, PPAT, AMPD1, ATP2B3, ATP2B4, ADM, ATP2A1, ADCY10, ATP6V0D2, ATP8A1	992	126	11017	1.49841	1	0.798763	85.2563
GOTERM_MF_FAT	GO:0022890~inorganic cation transmembrane transporter activity	17	1.25276	0.123439	SLC39A14, SLC22A16, COX7A1, ABCB11, SLC9A2, ATP1B4, ATP1A1, ATP1A2, ITPR1, ATP2B3, NNT, ATP2B4, SLC30A1, ATP2A1, COX6A2, SLC22A5, ATP6V0D2	960	129	10564	1.45016	1	0.847083	87.7457
GOTERM_MF_FAT	GO:0015662~ATPase activity, coupled to transmembrane movement of ions, phosphorylative mechanism	8	0.589536	0.129877	ATP2B3, ATP2B4, ABCB11, ATP2A1, ATP1B4, ATP1A1, ATP1A2, ATP8A1	960	47	10564	1.87305	1	0.844171	89.1037
GOTERM_MF_FAT	GO:0005388~calcium-transporting ATPase activity	3	0.221076	0.159866	ATP2B3, ATP2B4, ATP2A1	960	8	10564	4.12656	1	0.879495	93.7689
GOTERM_BP_FAT	GO:0009152~purine ribonucleotide biosynthetic process	13	0.957996	0.160302	ADSS, ATP1B4, PRKAG2, ATP1A1, ATP1A2, AMPD3, PPAT, AMPD1, ATP2B3, ATP2B4, ATP2A1, ATP6V0D2, ATP8A1	992	97	11017	1.48841	1	0.882984	95.8349
GOTERM_BP_FAT	GO:0009205~purine ribonucleoside triphosphate metabolic process	13	0.957996	0.168725	AK1, ATP1B4, PRKAG2, RHOQ, ATP1A1, MYH7, ATP1A2, MYH6, ATP2B3, ATP2B4, ATP2A1, ATP6V0D2, ATP8A1	992	98	11017	1.47322	1	0.892222	96.5329
GOTERM_BP_FAT	GO:0009199~ribonucleoside triphosphate metabolic process	13	0.957996	0.177362	AK1, ATP1B4, PRKAG2, RHOQ, ATP1A1, MYH7, ATP1A2, MYH6, ATP2B3, ATP2B4, ATP2A1, ATP6V0D2, ATP8A1	992	99	11017	1.45834	1	0.89756	97.1328
GOTERM_BP_FAT	GO:0046034~ATP metabolic process	12	0.884304	0.183535	ATP2B3, ATP2B4, AK1, PRKAG2, ATP2A1, ATP1B4, MYH7, ATP1A1, ATP1A2, MYH6, ATP6V0D2, ATP8A1	992	90	11017	1.48078	1	0.903024	97.5
GOTERM_MF_FAT	GO:0015082~di-, tri-valent inorganic cation transmembrane transporter activity	6	0.442152	0.207835	SLC39A14, ATP2B3, ATP2B4, SLC30A1, ATP2A1, ITPR1	960	35	10564	1.88643	1	0.908811	97.5581
GOTERM_BP_FAT	GO:0009144~purine nucleoside triphosphate metabolic process	13	0.957996	0.213927	AK1, ATP1B4, PRKAG2, RHOQ, ATP1A1, MYH7, ATP1A2, MYH6, ATP2B3, ATP2B4, ATP2A1, ATP6V0D2, ATP8A1	992	103	11017	1.40171	1	0.924888	98.7462
GOTERM_BP_FAT	GO:0009260~ribonucleotide biosynthetic process	13	0.957996	0.223538	ADSS, ATP1B4, PRKAG2, ATP1A1, ATP1A2, AMPD3, PPAT, AMPD1, ATP2B3, ATP2B4, ATP2A1, ATP6V0D2, ATP8A1	992	104	11017	1.38823	1	0.928876	98.9976
GOTERM_MF_FAT	GO:0005391~sodium:potassium-exchanging ATPase activity	3	0.221076	0.228388	ATP1B4, ATP1A1, ATP1A2	960	10	10564	3.30125	1	0.921352	98.3938
GOTERM_BP_FAT	GO:0009141~nucleoside triphosphate metabolic process	13	0.957996	0.284533	AK1, ATP1B4, PRKAG2, RHOQ, ATP1A1, MYH7, ATP1A2, MYH6, ATP2B3, ATP2B4, ATP2A1, ATP6V0D2, ATP8A1	992	110	11017	1.31251	1	0.955519	99.7737
GOTERM_MF_FAT	GO:0019829~cation-transporting ATPase activity	5	0.36846	0.287789	ATP2B3, ATP2B4, ATP2A1, ATP1A2, ATP8A1	960	30	10564	1.83403	1	0.946378	99.5518
GOTERM_MF_FAT	GO:0042625~ATPase activity, coupled to transmembrane movement of ions	8	0.589536	0.346189	ATP2B3, ATP2B4, ABCB11, ATP2A1, ATP1B4, ATP1A1, ATP1A2, ATP8A1	960	63	10564	1.39735	1	0.964568	99.8853
GOTERM_MF_FAT	GO:0043492~ATPase activity, coupled to movement of substances	11	0.810612	0.347955	ATP2B3, ABCB9, ATP2B4, ABCB11, ATP2A1, ATP1B4, ABCC3, ABCC4, ATP1A1, ATP1A2, ATP8A1	960	94	10564	1.28772	1	0.964451	99.8902
GOTERM_MF_FAT	GO:0042626~ATPase activity, coupled to transmembrane movement of substances	11	0.810612	0.347955	ATP2B3, ABCB9, ATP2B4, ABCB11, ATP2A1, ATP1B4, ABCC3, ABCC4, ATP1A1, ATP1A2, ATP8A1	960	94	10564	1.28772	1	0.964451	99.8902
GOTERM_BP_FAT	GO:0009165~nucleotide biosynthetic process	17	1.25276	0.356766	ADSS, ADCY2, PRKAG2, ATP1B4, ATP1A1, ATP1A2, GUCY2C, AMPD3, PPAT, AMPD1, ATP2B3, ATP2B4, ADM, ATP2A1, ADCY10, ATP6V0D2, ATP8A1	992	159	11017	1.18742	1	0.974684	99.9674
GOTERM_BP_FAT	GO:0006754~ATP biosynthetic process	9	0.663228	0.361445	ATP2B3, ATP2B4, PRKAG2, ATP2A1, ATP1B4, ATP1A1, ATP1A2, ATP6V0D2, ATP8A1	992	75	11017	1.3327	1	0.975497	99.9714
GOTERM_MF_FAT	GO:0016820~hydrolase activity, acting on acid anhydrides, catalyzing transmembrane movement of substances	11	0.810612	0.372921	ATP2B3, ABCB9, ATP2B4, ABCB11, ATP2A1, ATP1B4, ABCC3, ABCC4, ATP1A1, ATP1A2, ATP8A1	960	96	10564	1.26089	1	0.96946	99.941
GOTERM_BP_FAT	GO:0034654~nucleobase, nucleoside, nucleotide and nucleic acid biosynthetic process	17	1.25276	0.414677	ADSS, ADCY2, PRKAG2, ATP1B4, ATP1A1, ATP1A2, GUCY2C, AMPD3, PPAT, AMPD1, ATP2B3, ATP2B4, ADM, ATP2A1, ADCY10, ATP6V0D2, ATP8A1	992	165	11017	1.14424	1	0.983413	99.9941
GOTERM_BP_FAT	GO:0034404~nucleobase, nucleoside and nucleotide biosynthetic process	17	1.25276	0.414677	ADSS, ADCY2, PRKAG2, ATP1B4, ATP1A1, ATP1A2, GUCY2C, AMPD3, PPAT, AMPD1, ATP2B3, ATP2B4, ADM, ATP2A1, ADCY10, ATP6V0D2, ATP8A1	992	165	11017	1.14424	1	0.983413	99.9941
GOTERM_BP_FAT	GO:0009206~purine ribonucleoside triphosphate biosynthetic process	9	0.663228	0.445886	ATP2B3, ATP2B4, PRKAG2, ATP2A1, ATP1B4, ATP1A1, ATP1A2, ATP6V0D2, ATP8A1	992	81	11017	1.23398	1	0.987301	99.9978
GOTERM_BP_FAT	GO:0009145~purine nucleoside triphosphate biosynthetic process	9	0.663228	0.459874	ATP2B3, ATP2B4, PRKAG2, ATP2A1, ATP1B4, ATP1A1, ATP1A2, ATP6V0D2, ATP8A1	992	82	11017	1.21893	1	0.98872	99.9986
GOTERM_BP_FAT	GO:0009201~ribonucleoside triphosphate biosynthetic process	9	0.663228	0.459874	ATP2B3, ATP2B4, PRKAG2, ATP2A1, ATP1B4, ATP1A1, ATP1A2, ATP6V0D2, ATP8A1	992	82	11017	1.21893	1	0.98872	99.9986
GOTERM_MF_FAT	GO:0015399~primary active transmembrane transporter activity	11	0.810612	0.485886	ATP2B3, ABCB9, ATP2B4, ABCB11, ATP2A1, ATP1B4, ABCC3, ABCC4, ATP1A1, ATP1A2, ATP8A1	960	105	10564	1.15282	1	0.984757	99.9975
GOTERM_MF_FAT	GO:0015405~P-P-bond-hydrolysis-driven transmembrane transporter activity	11	0.810612	0.485886	ATP2B3, ABCB9, ATP2B4, ABCB11, ATP2A1, ATP1B4, ABCC3, ABCC4, ATP1A1, ATP1A2, ATP8A1	960	105	10564	1.15282	1	0.984757	99.9975
GOTERM_BP_FAT	GO:0009142~nucleoside triphosphate biosynthetic process	9	0.663228	0.487625	ATP2B3, ATP2B4, PRKAG2, ATP2A1, ATP1B4, ATP1A1, ATP1A2, ATP6V0D2, ATP8A1	992	84	11017	1.18991	1	0.99065	99.9995
GOTERM_MF_FAT	GO:0042623~ATPase activity, coupled	16	1.17907	0.957243	ABCB9, ABCB11, MYO1E, ATP1B4, ATP1A1, MYH7, MYH6, ATP1A2, ATP2B3, DDX56, ATP2B4, ATP2A1, ABCC3, ABCC4, MYH10, ATP8A1	960	240	10564	0.733611	1	0.999996	100
GOTERM_MF_FAT	GO:0016887~ATPase activity	20	1.47384	0.957943	ACTC1, DNAH9, ABCB9, ABCB11, MYO1E, ATP1B4, ATP1A1, MYH7, ATP1A2, MYH6, DNAH2, DNAH8, ATP2B3, DDX56, ATP2B4, ATP2A1, ABCC3, ABCC4, MYH10, ATP8A1	960	293	10564	0.751138	1	0.999996	100
Annotation Cluster 87	Enrichment Score: 0.6408309852102717
Category	Term	Count	%	PValue	Genes	List Total	Pop Hits	Pop Total	Fold Enrichment	Bonferroni	Benjamini	FDR
GOTERM_MF_FAT	GO:0001948~glycoprotein binding	6	0.442152	0.175394	VWF, LGALS1, COMP, ACE2, GPC1, ITGAM	960	33	10564	2.00076	1	0.888435	95.3712
GOTERM_MF_FAT	GO:0043395~heparan sulfate proteoglycan binding	3	0.221076	0.228388	COMP, GPC1, ITGAM	960	10	10564	3.30125	1	0.921352	98.3938
GOTERM_MF_FAT	GO:0043394~proteoglycan binding	3	0.221076	0.298415	COMP, GPC1, ITGAM	960	12	10564	2.75104	1	0.95173	99.6473
Annotation Cluster 88	Enrichment Score: 0.6152555793489284
Category	Term	Count	%	PValue	Genes	List Total	Pop Hits	Pop Total	Fold Enrichment	Bonferroni	Benjamini	FDR
GOTERM_MF_FAT	GO:0004936~alpha-adrenergic receptor activity	3	0.221076	0.0965532	ADRA1B, ADRA2C, ADRA1D	960	6	10564	5.50208	1	0.802114	80.1688
GOTERM_MF_FAT	GO:0004935~adrenoceptor activity	3	0.221076	0.228388	ADRA1B, ADRA2C, ADRA1D	960	10	10564	3.30125	1	0.921352	98.3938
GOTERM_MF_FAT	GO:0008227~amine receptor activity	4	0.294768	0.646835	CHRM1, ADRA1B, ADRA2C, ADRA1D	960	36	10564	1.22269	1	0.99677	100
Annotation Cluster 89	Enrichment Score: 0.6145688222959484
Category	Term	Count	%	PValue	Genes	List Total	Pop Hits	Pop Total	Fold Enrichment	Bonferroni	Benjamini	FDR
GOTERM_CC_FAT	GO:0030667~secretory granule membrane	7	0.515844	0.00906537	ICA1, CD36, ABCC4, VAMP2, RAB27B, ITPR1, PCSK4	940	21	10349	3.66986	0.987364	0.0821398	12.2245
GOTERM_CC_FAT	GO:0044433~cytoplasmic vesicle part	20	1.47384	0.179661	ICA1, NCALD, ACTN2, TRIM72, SYNGR1, ITPR1, TGFB2, SYP, CD36, FGA, SYN1, ULK1, ABCC4, VAMP2, RAB27B, FIGF, CAMK2A, PCSK4, PHLDA1, THBS4	940	167	10349	1.31851	1	0.640171	94.1308
GOTERM_CC_FAT	GO:0030659~cytoplasmic vesicle membrane	15	1.10538	0.19793	ICA1, NCALD, SYNGR1, TRIM72, ITPR1, SYP, CD36, SYN1, ULK1, ABCC4, VAMP2, RAB27B, CAMK2A, PCSK4, PHLDA1	940	120	10349	1.3762	1	0.660503	95.7486
GOTERM_CC_FAT	GO:0012506~vesicle membrane	16	1.17907	0.19912	ICA1, NCALD, TRIM72, SYNGR1, ITPR1, SYP, CD36, SYN1, SLC2A4, ULK1, ABCC4, VAMP2, RAB27B, CAMK2A, PCSK4, PHLDA1	940	130	10349	1.35502	1	0.659241	95.838
GOTERM_CC_FAT	GO:0030141~secretory granule	17	1.25276	0.350633	PLAT, ICA1, STX3, ACTN2, SPINK5, ITPR1, TGFB2, VWF, CD36, SLC2A4, FGA, ABCC4, VAMP2, RAB27B, FIGF, PCSK4, THBS4	940	157	10349	1.19212	1	0.832468	99.7933
GOTERM_CC_FAT	GO:0031988~membrane-bounded vesicle	46	3.38983	0.553033	SYT5, MYO7A, SYT9, SYNGR1, TRIM72, SPINK5, CD2AP, SYPL2, TGFB2, DCT, SYP, SYN1, FGA, SLC2A4, DGKD, SLC2A1, LGI3, RAB27B, FIGF, CAMK2A, PCSK4, ALS2CL, SPP1, THBS4, PHLDA1, BMP4, PLAT, ICA1, STX3, NTF3, NCALD, MYLK2, ATP1A1, ACTN2, SSPN, SYNGR3, ITPR1, VWF, TMEM187, CD36, ULK1, ABCC4, SYTL2, VAMP2, LRRK2, BIN1	940	501	10349	1.01086	1	0.945319	99.999
GOTERM_CC_FAT	GO:0031982~vesicle	53	3.90567	0.596242	SYT5, MYO7A, SYT9, SYNGR1, CD2AP, SPINK5, TGFB2, SYP, DYSF, SLC2A4, SLC2A1, SMAGP, NPC1L1, LGI3, RAB27B, ALS2CL, STX3, NCALD, MYLK2, ACTN2, SSPN, CD36, TMEM187, VAMP2, LRRK2, BIN1, TRIM72, SYPL2, CAMKV, DCT, SYN1, FGA, DGKD, FIGF, CAMK2A, PCSK4, THBS4, PHLDA1, SPP1, PLAT, BMP4, ICA1, NTF3, ATP1A1, SYNGR3, ITPR1, VWF, ULK1, PLN, ABCC4, AMOT, SYTL2, ATP8A1	940	587	10349	0.99405	1	0.956364	99.9998
GOTERM_CC_FAT	GO:0016023~cytoplasmic membrane-bounded vesicle	44	3.24245	0.60024	SYT5, MYO7A, SYT9, SYNGR1, TRIM72, SPINK5, CD2AP, SYPL2, TGFB2, DCT, SYP, SYN1, FGA, SLC2A4, DGKD, SLC2A1, LGI3, RAB27B, FIGF, CAMK2A, PCSK4, ALS2CL, THBS4, PHLDA1, PLAT, ICA1, STX3, NTF3, NCALD, MYLK2, ATP1A1, ACTN2, SSPN, SYNGR3, ITPR1, VWF, TMEM187, CD36, ULK1, ABCC4, SYTL2, VAMP2, LRRK2, BIN1	940	487	10349	0.994705	1	0.956874	99.9998
GOTERM_CC_FAT	GO:0031410~cytoplasmic vesicle	50	3.6846	0.660791	SYT5, MYO7A, SYT9, SYNGR1, CD2AP, SPINK5, TGFB2, SYP, DYSF, SLC2A4, SLC2A1, SMAGP, NPC1L1, LGI3, RAB27B, ALS2CL, STX3, NCALD, MYLK2, ACTN2, SSPN, CD36, TMEM187, VAMP2, LRRK2, BIN1, TRIM72, SYPL2, DCT, CAMKV, SYN1, FGA, DGKD, CAMK2A, FIGF, PCSK4, THBS4, PHLDA1, PLAT, ICA1, NTF3, ATP1A1, SYNGR3, ITPR1, VWF, ULK1, ABCC4, AMOT, SYTL2, ATP8A1	940	566	10349	0.972577	1	0.970702	100
Annotation Cluster 90	Enrichment Score: 0.612284648155186
Category	Term	Count	%	PValue	Genes	List Total	Pop Hits	Pop Total	Fold Enrichment	Bonferroni	Benjamini	FDR
GOTERM_BP_FAT	GO:0007274~neuromuscular synaptic transmission	6	0.442152	0.0109746	NTF3, CHRM1, MYLK2, CHRNB1, CHRNA1, DTNA	992	16	11017	4.16469	1	0.326153	18.189
GOTERM_CC_FAT	GO:0005892~nicotinic acetylcholine-gated receptor-channel complex	4	0.294768	0.149401	CHRND, CHRNB1, CHRNA1, CHRNA10	940	15	10349	2.93589	1	0.586303	90.1412
GOTERM_MF_FAT	GO:0042166~acetylcholine binding	4	0.294768	0.196063	CHRM1, CHRND, CHRNB1, CHRNA1	960	17	10564	2.58922	1	0.902988	96.9111
GOTERM_MF_FAT	GO:0015464~acetylcholine receptor activity	3	0.221076	0.367369	CHRM1, CHRNB1, CHRNA1	960	14	10564	2.35804	1	0.968156	99.9322
GOTERM_MF_FAT	GO:0005230~extracellular ligand-gated ion channel activity	7	0.515844	0.545697	P2RX5, P2RX6, CHRND, CHRNB1, CHRNA1, STX1B, CHRNA10	960	65	10564	1.18506	1	0.990532	99.9997
GOTERM_MF_FAT	GO:0030594~neurotransmitter receptor activity	6	0.442152	0.876776	SSTR2, CHRM1, CHRND, CHRNB1, CHRNA1, CHRNA10	960	82	10564	0.805183	1	0.999924	100
GOTERM_MF_FAT	GO:0042165~neurotransmitter binding	6	0.442152	0.916067	SSTR2, CHRM1, CHRND, CHRNB1, CHRNA1, CHRNA10	960	89	10564	0.741854	1	0.999977	100
Annotation Cluster 91	Enrichment Score: 0.6086017920549884
Category	Term	Count	%	PValue	Genes	List Total	Pop Hits	Pop Total	Fold Enrichment	Bonferroni	Benjamini	FDR
GOTERM_BP_FAT	GO:0007520~myoblast fusion	3	0.221076	0.190962	NOS1, DYRK1B, CACNA1S	992	9	11017	3.70195	1	0.909717	97.8829
GOTERM_BP_FAT	GO:0000768~syncytium formation by plasma membrane fusion	3	0.221076	0.225231	NOS1, DYRK1B, CACNA1S	992	10	11017	3.33175	1	0.92989	99.0367
GOTERM_BP_FAT	GO:0006949~syncytium formation	3	0.221076	0.259886	NOS1, DYRK1B, CACNA1S	992	11	11017	3.02887	1	0.946617	99.581
GOTERM_BP_FAT	GO:0014902~myotube differentiation	3	0.221076	0.32903	NOS1, DYRK1B, CACNA1S	992	13	11017	2.56289	1	0.968438	99.9296
Annotation Cluster 92	Enrichment Score: 0.5894079908330874
Category	Term	Count	%	PValue	Genes	List Total	Pop Hits	Pop Total	Fold Enrichment	Bonferroni	Benjamini	FDR
GOTERM_BP_FAT	GO:0050982~detection of mechanical stimulus	5	0.36846	0.0493564	SLC12A2, TCAP, ITGA2, CHRNA10, GPR98	992	16	11017	3.47058	1	0.665763	60.181
GOTERM_BP_FAT	GO:0050974~detection of mechanical stimulus involved in sensory perception	4	0.294768	0.105118	SLC12A2, ITGA2, CHRNA10, GPR98	992	13	11017	3.41718	1	0.810127	86.7411
GOTERM_BP_FAT	GO:0060122~inner ear receptor stereocilium organization	3	0.221076	0.157494	CLIC5, MYO7A, GPR98	992	8	11017	4.16469	1	0.880957	95.5741
GOTERM_BP_FAT	GO:0050910~detection of mechanical stimulus involved in sensory perception of sound	3	0.221076	0.190962	SLC12A2, CHRNA10, GPR98	992	9	11017	3.70195	1	0.909717	97.8829
GOTERM_BP_FAT	GO:0060119~inner ear receptor cell development	3	0.221076	0.190962	CLIC5, MYO7A, GPR98	992	9	11017	3.70195	1	0.909717	97.8829
GOTERM_BP_FAT	GO:0042490~mechanoreceptor differentiation	5	0.36846	0.221133	KCNMA1, NTF3, CLIC5, MYO7A, GPR98	992	27	11017	2.05664	1	0.927755	98.9396
GOTERM_BP_FAT	GO:0050906~detection of stimulus involved in sensory perception	5	0.36846	0.241087	SLC12A2, ITGA2, TAS1R3, CHRNA10, GPR98	992	28	11017	1.98319	1	0.937208	99.3387
GOTERM_BP_FAT	GO:0009612~response to mechanical stimulus	7	0.515844	0.308314	BMP4, ACTA1, SLC12A2, TCAP, ITGA2, CHRNA10, GPR98	992	51	11017	1.52433	1	0.961991	99.8777
GOTERM_BP_FAT	GO:0060113~inner ear receptor cell differentiation	4	0.294768	0.317115	KCNMA1, CLIC5, MYO7A, GPR98	992	22	11017	2.01924	1	0.965451	99.9031
GOTERM_BP_FAT	GO:0009581~detection of external stimulus	8	0.589536	0.352557	NOD1, PLEKHB1, SLC12A2, TCAP, RRH, ITGA2, CHRNA10, GPR98	992	64	11017	1.38823	1	0.973515	99.9632
GOTERM_BP_FAT	GO:0009582~detection of abiotic stimulus	7	0.515844	0.390747	PLEKHB1, SLC12A2, TCAP, RRH, ITGA2, CHRNA10, GPR98	992	56	11017	1.38823	1	0.980533	99.9878
GOTERM_BP_FAT	GO:0051606~detection of stimulus	11	0.810612	0.399291	NOD1, PLEKHB1, GCK, SLC12A2, TCAP, RRH, ITGA2, TAS1R3, KCNIP1, CHRNA10, GPR98	992	99	11017	1.23398	1	0.981564	99.9906
GOTERM_BP_FAT	GO:0050954~sensory perception of mechanical stimulus	7	0.515844	0.778541	SLC12A2, CLIC5, MAP1A, MYO7A, ITGA2, CHRNA10, GPR98	992	84	11017	0.925487	1	0.999747	100
GOTERM_BP_FAT	GO:0007605~sensory perception of sound	6	0.442152	0.84213	SLC12A2, CLIC5, MAP1A, MYO7A, CHRNA10, GPR98	992	78	11017	0.854296	1	0.999938	100
Annotation Cluster 93	Enrichment Score: 0.5847577466973498
Category	Term	Count	%	PValue	Genes	List Total	Pop Hits	Pop Total	Fold Enrichment	Bonferroni	Benjamini	FDR
GOTERM_BP_FAT	GO:0051101~regulation of DNA binding	14	1.03169	0.119106	PIM1, TLR2, HR, ITGA2, TNFRSF4, PRKCQ, HNF4A, RIPK1, RIPK2, ABRA, PBX1, ZNF462, EDA, CAMK2A	992	101	11017	1.53942	1	0.833246	90.0452
GOTERM_BP_FAT	GO:0051090~regulation of transcription factor activity	12	0.884304	0.147892	PRKCQ, HNF4A, RIPK1, PIM1, TLR2, HR, ABRA, RIPK2, PBX1, EDA, TNFRSF4, CAMK2A	992	86	11017	1.54965	1	0.868106	94.5608
GOTERM_BP_FAT	GO:0051092~positive regulation of NF-kappaB transcription factor activity	6	0.442152	0.155655	PRKCQ, RIPK1, TLR2, RIPK2, EDA, CAMK2A	992	32	11017	2.08235	1	0.87963	95.3951
GOTERM_BP_FAT	GO:0043388~positive regulation of DNA binding	8	0.589536	0.249844	PRKCQ, RIPK1, TLR2, ABRA, RIPK2, ITGA2, EDA, CAMK2A	992	57	11017	1.55872	1	0.941138	99.4646
GOTERM_BP_FAT	GO:0051098~regulation of binding	15	1.10538	0.288865	PIM1, TLR2, HR, ITGA2, TNFRSF4, PRKCQ, HNF4A, SMARCD3, RIPK1, RIPK2, ABRA, PBX1, ZNF462, EDA, CAMK2A	992	131	11017	1.27166	1	0.957584	99.7974
GOTERM_BP_FAT	GO:0051091~positive regulation of transcription factor activity	7	0.515844	0.292139	PRKCQ, RIPK1, TLR2, ABRA, RIPK2, EDA, CAMK2A	992	50	11017	1.55482	1	0.957511	99.8137
GOTERM_BP_FAT	GO:0043392~negative regulation of DNA binding	6	0.442152	0.343899	HNF4A, PIM1, HR, ZNF462, PBX1, TNFRSF4	992	43	11017	1.54965	1	0.971716	99.9532
GOTERM_BP_FAT	GO:0051099~positive regulation of binding	8	0.589536	0.352557	PRKCQ, RIPK1, TLR2, ABRA, RIPK2, ITGA2, EDA, CAMK2A	992	64	11017	1.38823	1	0.973515	99.9632
GOTERM_BP_FAT	GO:0043433~negative regulation of transcription factor activity	5	0.36846	0.429318	HNF4A, PIM1, HR, PBX1, TNFRSF4	992	37	11017	1.50079	1	0.984936	99.9963
GOTERM_BP_FAT	GO:0051100~negative regulation of binding	6	0.442152	0.472049	HNF4A, PIM1, HR, ZNF462, PBX1, TNFRSF4	992	50	11017	1.3327	1	0.989434	99.9991
Annotation Cluster 94	Enrichment Score: 0.5825728548405598
Category	Term	Count	%	PValue	Genes	List Total	Pop Hits	Pop Total	Fold Enrichment	Bonferroni	Benjamini	FDR
GOTERM_BP_FAT	GO:0032956~regulation of actin cytoskeleton organization	11	0.810612	0.117443	PRKCQ, CDC42EP2, ARHGAP6, PFN2, LIMA1, NEB, RHOQ, AMOT, ARF6, TPM1, SPTB	992	73	11017	1.67348	1	0.831339	89.6977
GOTERM_BP_FAT	GO:0051492~regulation of stress fiber formation	4	0.294768	0.192402	PRKCQ, ARHGAP6, AMOT, TPM1	992	17	11017	2.61314	1	0.910784	97.9504
GOTERM_BP_FAT	GO:0032231~regulation of actin filament bundle formation	4	0.294768	0.241144	PRKCQ, ARHGAP6, AMOT, TPM1	992	19	11017	2.33807	1	0.936725	99.3396
GOTERM_BP_FAT	GO:0051496~positive regulation of stress fiber formation	3	0.221076	0.259886	PRKCQ, AMOT, TPM1	992	11	11017	3.02887	1	0.946617	99.581
GOTERM_BP_FAT	GO:0032233~positive regulation of actin filament bundle formation	3	0.221076	0.294582	PRKCQ, AMOT, TPM1	992	12	11017	2.77646	1	0.957364	99.8251
GOTERM_BP_FAT	GO:0051495~positive regulation of cytoskeleton organization	6	0.442152	0.30726	PRKCQ, CDC42EP2, MAPT, AMOT, ARF6, TPM1	992	41	11017	1.62525	1	0.962148	99.8742
GOTERM_BP_FAT	GO:0010638~positive regulation of organelle organization	7	0.515844	0.651903	PRKCQ, CDC42EP2, MAPT, AMOT, ARF6, TPM1, POT1	992	73	11017	1.06494	1	0.998148	100
Annotation Cluster 95	Enrichment Score: 0.5674870556612013
Category	Term	Count	%	PValue	Genes	List Total	Pop Hits	Pop Total	Fold Enrichment	Bonferroni	Benjamini	FDR
GOTERM_BP_FAT	GO:0019228~regulation of action potential in neuron	8	0.589536	0.147283	KCNMA1, PPARD, MPZ, NTF3, LGI4, CLDN11, CHRNA1, GAL3ST1	992	49	11017	1.8132	1	0.867942	94.4897
GOTERM_BP_FAT	GO:0042391~regulation of membrane potential	15	1.10538	0.181291	KCNMA1, PPARD, MPZ, NTF3, CLDN11, KCNA5, ADORA1, KCNJ11, XIRP1, LGI4, CHRND, CHRNB1, KCNH2, CHRNA1, GAL3ST1	992	119	11017	1.3999	1	0.902324	97.372
GOTERM_BP_FAT	GO:0008366~axon ensheathment	6	0.442152	0.253586	PPARD, MPZ, NTF3, LGI4, CLDN11, GAL3ST1	992	38	11017	1.75355	1	0.942999	99.5111
GOTERM_BP_FAT	GO:0007272~ensheathment of neurons	6	0.442152	0.253586	PPARD, MPZ, NTF3, LGI4, CLDN11, GAL3ST1	992	38	11017	1.75355	1	0.942999	99.5111
GOTERM_BP_FAT	GO:0001508~regulation of action potential	8	0.589536	0.278366	KCNMA1, PPARD, MPZ, NTF3, LGI4, CLDN11, CHRNA1, GAL3ST1	992	59	11017	1.50588	1	0.953057	99.7355
GOTERM_BP_FAT	GO:0042552~myelination	3	0.221076	0.823537	NTF3, LGI4, GAL3ST1	992	34	11017	0.979928	1	0.9999	100
Annotation Cluster 96	Enrichment Score: 0.555912708867326
Category	Term	Count	%	PValue	Genes	List Total	Pop Hits	Pop Total	Fold Enrichment	Bonferroni	Benjamini	FDR
GOTERM_BP_FAT	GO:0050905~neuromuscular process	8	0.589536	0.195884	KCNMA1, CLIC5, MYO7A, CHRND, NR4A3, CHRNA1, TCF15, MYH10	992	53	11017	1.67635	1	0.912874	98.1054
GOTERM_BP_FAT	GO:0042490~mechanoreceptor differentiation	5	0.36846	0.221133	KCNMA1, NTF3, CLIC5, MYO7A, GPR98	992	27	11017	2.05664	1	0.927755	98.9396
GOTERM_BP_FAT	GO:0050885~neuromuscular process controlling balance	5	0.36846	0.282078	KCNMA1, CLIC5, MYO7A, NR4A3, MYH10	992	30	11017	1.85097	1	0.954479	99.7592
GOTERM_BP_FAT	GO:0060113~inner ear receptor cell differentiation	4	0.294768	0.317115	KCNMA1, CLIC5, MYO7A, GPR98	992	22	11017	2.01924	1	0.965451	99.9031
GOTERM_BP_FAT	GO:0042491~auditory receptor cell differentiation	3	0.221076	0.428745	KCNMA1, CLIC5, MYO7A	992	16	11017	2.08235	1	0.984967	99.9962
Annotation Cluster 97	Enrichment Score: 0.554408766476778
Category	Term	Count	%	PValue	Genes	List Total	Pop Hits	Pop Total	Fold Enrichment	Bonferroni	Benjamini	FDR
GOTERM_BP_FAT	GO:0001558~regulation of cell growth	25	1.8423	0.0200579	MYL2, TNFRSF12A, BCAR1, BDKRB1, SFN, TGFB2, NRCAM, MAPT, CDKN2D, SEMA3A, HTRA3, CRIM1, SPP1, SOCS2, CRYAB, CDH13, PRKCQ, INHBA, HNF4A, ULK1, SEMA4F, KAZALD1, HBEGF, PAPPA2, ALOX12	992	172	11017	1.61422	1	0.454578	30.8304
GOTERM_BP_FAT	GO:0032535~regulation of cellular component size	30	2.21076	0.0411006	LIMA1, MYL2, TNFRSF12A, FHL1, BDKRB1, ARF6, SGMS1, SFN, TGFB2, PFN2, CDC42EP2, DGKD, MAPT, CDKN2D, SEMA3A, DCX, SPP1, ACTA1, CRYAB, NOTCH2, INHBA, HNF4A, NEB, SEMA4F, ULK1, ADRA1B, HBEGF, AMOT, SPTB, ALOX12	992	231	11017	1.44232	1	0.627148	53.3976
GOTERM_BP_FAT	GO:0008361~regulation of cell size	24	1.76861	0.0539826	MYL2, ACTA1, CRYAB, TNFRSF12A, FHL1, BDKRB1, SGMS1, SFN, TGFB2, INHBA, NOTCH2, HNF4A, SEMA4F, ULK1, DGKD, CDKN2D, MAPT, ADRA1B, AMOT, HBEGF, SEMA3A, DCX, SPP1, ALOX12	992	180	11017	1.48078	1	0.680644	63.5626
GOTERM_BP_FAT	GO:0040008~regulation of growth	35	2.57922	0.109706	MYOD1, MYL2, FGF9, TNFRSF12A, BCAR1, BDKRB1, SFN, CXADR, TGFB2, ARX, NRCAM, MUSK, CDKN2D, MAPT, SEMA3A, HTRA3, CRIM1, SPP1, SOCS2, CRYAB, GAS6, STAT3, OSM, INHBA, CDH13, PRKCQ, TMEM8B, HNF4A, SEMA4F, ULK1, DIO3, KAZALD1, HBEGF, PAPPA2, ALOX12	992	304	11017	1.27863	1	0.815877	87.9248
GOTERM_BP_FAT	GO:0030308~negative regulation of cell growth	11	0.810612	0.232095	INHBA, HNF4A, MYL2, SEMA4F, ULK1, CRYAB, CDKN2D, BDKRB1, SEMA3A, SPP1, TGFB2	992	85	11017	1.43723	1	0.933299	99.1806
GOTERM_BP_FAT	GO:0045792~negative regulation of cell size	11	0.810612	0.289211	INHBA, HNF4A, MYL2, SEMA4F, ULK1, CRYAB, CDKN2D, BDKRB1, SEMA3A, SPP1, TGFB2	992	90	11017	1.35738	1	0.957019	99.7992
GOTERM_BP_FAT	GO:0045926~negative regulation of growth	11	0.810612	0.424249	INHBA, HNF4A, MYL2, SEMA4F, ULK1, CRYAB, CDKN2D, BDKRB1, SEMA3A, SPP1, TGFB2	992	101	11017	1.20955	1	0.984504	99.9957
GOTERM_BP_FAT	GO:0042326~negative regulation of phosphorylation	5	0.36846	0.510379	INHBA, HNF4A, CDKN2D, BDKRB1, BDKRB2	992	41	11017	1.35437	1	0.992216	99.9998
GOTERM_BP_FAT	GO:0045936~negative regulation of phosphate metabolic process	5	0.36846	0.567565	INHBA, HNF4A, CDKN2D, BDKRB1, BDKRB2	992	44	11017	1.26203	1	0.995431	100
GOTERM_BP_FAT	GO:0010563~negative regulation of phosphorus metabolic process	5	0.36846	0.567565	INHBA, HNF4A, CDKN2D, BDKRB1, BDKRB2	992	44	11017	1.26203	1	0.995431	100
GOTERM_BP_FAT	GO:0001933~negative regulation of protein amino acid phosphorylation	3	0.221076	0.765875	HNF4A, BDKRB1, BDKRB2	992	30	11017	1.11058	1	0.999692	100
GOTERM_BP_FAT	GO:0031400~negative regulation of protein modification process	5	0.36846	0.990197	HNF4A, BUB1B, BDKRB1, BDKRB2, HHATL	992	108	11017	0.51416	1	1	100
GOTERM_BP_FAT	GO:0032269~negative regulation of cellular protein metabolic process	6	0.442152	0.999126	APOA4, HNF4A, BUB1B, BDKRB1, BDKRB2, HHATL	992	160	11017	0.416469	1	1	100
GOTERM_BP_FAT	GO:0051248~negative regulation of protein metabolic process	6	0.442152	0.999391	APOA4, HNF4A, BUB1B, BDKRB1, BDKRB2, HHATL	992	165	11017	0.403849	1	1	100
Annotation Cluster 98	Enrichment Score: 0.5465913957317438
Category	Term	Count	%	PValue	Genes	List Total	Pop Hits	Pop Total	Fold Enrichment	Bonferroni	Benjamini	FDR
GOTERM_BP_FAT	GO:0045793~positive regulation of cell size	7	0.515844	0.145889	TNFRSF12A, MAPT, HBEGF, AMOT, SFN, ALOX12, TGFB2	992	40	11017	1.94352	1	0.869344	94.3235
GOTERM_BP_FAT	GO:0030307~positive regulation of cell growth	6	0.442152	0.202611	TNFRSF12A, MAPT, HBEGF, SFN, ALOX12, TGFB2	992	35	11017	1.90386	1	0.91726	98.3739
GOTERM_BP_FAT	GO:0045927~positive regulation of growth	9	0.663228	0.278978	ARX, MYOD1, TNFRSF12A, DIO3, MAPT, HBEGF, SFN, ALOX12, TGFB2	992	69	11017	1.44859	1	0.953021	99.7395
GOTERM_BP_FAT	GO:0010720~positive regulation of cell development	5	0.36846	0.789546	NTF3, TNFRSF12A, MAPT, EPHB2, TGFB2	992	59	11017	0.941173	1	0.999792	100
Annotation Cluster 99	Enrichment Score: 0.5418928520305669
Category	Term	Count	%	PValue	Genes	List Total	Pop Hits	Pop Total	Fold Enrichment	Bonferroni	Benjamini	FDR
GOTERM_MF_FAT	GO:0060090~molecular adaptor activity	10	0.73692	0.0904515	ARHGAP6, ANK1, SOCS2, BAIAP2L2, BAIAP2L1, SH3BGR, OBSL1, GRB7, SH3BP2, EPO	960	60	10564	1.83403	1	0.78467	77.9235
GOTERM_MF_FAT	GO:0030674~protein binding, bridging	9	0.663228	0.470423	CNKSR1, ARHGAP6, SOCS2, FSCN2, FGA, COL1A2, SH3BGR, GRB7, SH3BP2	960	82	10564	1.20777	1	0.982907	99.996
GOTERM_MF_FAT	GO:0005070~SH3/SH2 adaptor activity	5	0.36846	0.556439	ARHGAP6, SOCS2, SH3BGR, GRB7, SH3BP2	960	43	10564	1.27955	1	0.991337	99.9998
Annotation Cluster 100	Enrichment Score: 0.5410932397827631
Category	Term	Count	%	PValue	Genes	List Total	Pop Hits	Pop Total	Fold Enrichment	Bonferroni	Benjamini	FDR
GOTERM_BP_FAT	GO:0015908~fatty acid transport	6	0.442152	0.10141	PPARD, CD36, PLIN2, FABP3, BDKRB2, SLC27A4	992	28	11017	2.37982	1	0.800954	85.7051
GOTERM_BP_FAT	GO:0015718~monocarboxylic acid transport	8	0.589536	0.158856	PPARD, CD36, PLIN2, ABCC3, FABP3, CELSR3, BDKRB2, SLC27A4	992	50	11017	1.77694	1	0.881433	95.7025
GOTERM_BP_FAT	GO:0015909~long-chain fatty acid transport	4	0.294768	0.291596	CD36, PLIN2, FABP3, BDKRB2	992	21	11017	2.1154	1	0.957586	99.8111
GOTERM_BP_FAT	GO:0010876~lipid localization	14	1.03169	0.462838	PPARD, GULP1, BDKRB2, NRIP1, APOA4, CD36, PLIN2, LIPG, FABP3, NPC1L1, PITPNC1, SLC27A4, VLDLR, ATP8A1	992	137	11017	1.1349	1	0.988724	99.9988
GOTERM_BP_FAT	GO:0006869~lipid transport	13	0.957996	0.473778	PPARD, GULP1, BDKRB2, APOA4, CD36, PLIN2, FABP3, LIPG, NPC1L1, PITPNC1, SLC27A4, VLDLR, ATP8A1	992	127	11017	1.13682	1	0.989369	99.9992
GOTERM_MF_FAT	GO:0005319~lipid transporter activity	6	0.442152	0.550266	APOA4, APOD, FABP3, PITPNC1, SLC27A4, ATP8A1	960	54	10564	1.22269	1	0.990846	99.9997
Annotation Cluster 101	Enrichment Score: 0.5259808248916257
Category	Term	Count	%	PValue	Genes	List Total	Pop Hits	Pop Total	Fold Enrichment	Bonferroni	Benjamini	FDR
GOTERM_BP_FAT	GO:0009124~nucleoside monophosphate biosynthetic process	8	0.589536	0.105309	ADSS, ADCY2, ADM, GUCY2C, ADCY10, AMPD3, PPAT, AMPD1	992	45	11017	1.97437	1	0.809304	86.7926
GOTERM_BP_FAT	GO:0009123~nucleoside monophosphate metabolic process	9	0.663228	0.168133	ADSS, ADCY2, ADM, PDE4D, GUCY2C, ADCY10, AMPD3, PPAT, AMPD1	992	60	11017	1.66588	1	0.892178	96.4877
GOTERM_BP_FAT	GO:0046058~cAMP metabolic process	4	0.294768	0.241144	ADCY2, ADM, PDE4D, ADCY10	992	19	11017	2.33807	1	0.936725	99.3396
GOTERM_BP_FAT	GO:0006171~cAMP biosynthetic process	3	0.221076	0.294582	ADCY2, ADM, ADCY10	992	12	11017	2.77646	1	0.957364	99.8251
GOTERM_BP_FAT	GO:0009190~cyclic nucleotide biosynthetic process	4	0.294768	0.342663	ADCY2, ADM, GUCY2C, ADCY10	992	23	11017	1.93145	1	0.971523	99.9516
GOTERM_BP_FAT	GO:0009187~cyclic nucleotide metabolic process	5	0.36846	0.408444	ADCY2, ADM, PDE4D, GUCY2C, ADCY10	992	36	11017	1.54248	1	0.982678	99.9929
GOTERM_MF_FAT	GO:0016849~phosphorus-oxygen lyase activity	3	0.221076	0.58053	ADCY2, GUCY2C, ADCY10	960	21	10564	1.57202	1	0.993215	99.9999
GOTERM_MF_FAT	GO:0009975~cyclase activity	3	0.221076	0.606355	ADCY2, GUCY2C, ADCY10	960	22	10564	1.50057	1	0.994873	100
Annotation Cluster 102	Enrichment Score: 0.5206627693225236
Category	Term	Count	%	PValue	Genes	List Total	Pop Hits	Pop Total	Fold Enrichment	Bonferroni	Benjamini	FDR
GOTERM_BP_FAT	GO:0006820~anion transport	17	1.25276	0.0946725	CLCN1, CLCA2, SLC13A5, PTGER3, SLC25A4, SLC12A2, SLC20A2, CELSR3, ANKH, BEST3, SLC1A2, C1QTNF3, CLIC5, SLC25A22, CLCN6, SLC1A1, ARL6IP5	992	125	11017	1.5104	1	0.788021	83.6245
GOTERM_BP_FAT	GO:0015698~inorganic anion transport	11	0.810612	0.151455	CLCN1, BEST3, CLCA2, PTGER3, C1QTNF3, SLC12A2, SLC20A2, CLIC5, CELSR3, CLCN6, ANKH	992	77	11017	1.58655	1	0.87392	94.9601
GOTERM_MF_FAT	GO:0008509~anion transmembrane transporter activity	15	1.10538	0.224648	CLCN1, CLCA2, SLC13A5, SLC12A2, SLC20A2, CELSR3, ANKH, BEST3, SLC1A2, CLIC5, ABCC3, ABCC4, ANO5, CLCN6, SLC1A1	960	123	10564	1.34197	1	0.921292	98.2651
GOTERM_MF_FAT	GO:0005247~voltage-gated chloride channel activity	3	0.221076	0.228388	CLCN1, CLIC5, CLCN6	960	10	10564	3.30125	1	0.921352	98.3938
GOTERM_MF_FAT	GO:0031404~chloride ion binding	8	0.589536	0.28619	CLCN1, BEST3, CLCA2, CLIC5, ACE2, ANO5, CLCN6, RUNX1	960	59	10564	1.49209	1	0.947875	99.5355
GOTERM_MF_FAT	GO:0043168~anion binding	9	0.663228	0.328814	CLCN1, ADSS, BEST3, CLCA2, CLIC5, ACE2, ANO5, CLCN6, RUNX1	960	72	10564	1.37552	1	0.961364	99.8259
GOTERM_MF_FAT	GO:0008308~voltage-gated anion channel activity	3	0.221076	0.400877	CLCN1, CLIC5, CLCN6	960	15	10564	2.20083	1	0.974661	99.9715
GOTERM_MF_FAT	GO:0005254~chloride channel activity	7	0.515844	0.416022	CLCN1, BEST3, CLCA2, CLIC5, ABCC4, ANO5, CLCN6	960	57	10564	1.35139	1	0.976675	99.981
GOTERM_BP_FAT	GO:0006821~chloride transport	6	0.442152	0.435904	CLCN1, CLCA2, SLC12A2, CLIC5, CELSR3, CLCN6	992	48	11017	1.38823	1	0.986054	99.997
GOTERM_MF_FAT	GO:0005253~anion channel activity	7	0.515844	0.498281	CLCN1, BEST3, CLCA2, CLIC5, ABCC4, ANO5, CLCN6	960	62	10564	1.24241	1	0.985555	99.9983
GOTERM_CC_FAT	GO:0034707~chloride channel complex	4	0.294768	0.747186	CLCN1, BEST3, CLIC5, ANO5	940	42	10349	1.04853	1	0.986621	100
Annotation Cluster 103	Enrichment Score: 0.519675058711944
Category	Term	Count	%	PValue	Genes	List Total	Pop Hits	Pop Total	Fold Enrichment	Bonferroni	Benjamini	FDR
GOTERM_BP_FAT	GO:0006776~vitamin A metabolic process	5	0.36846	0.146794	ALDH1A2, PPARD, CYP1A1, ADH4, ALDH1A3	992	23	11017	2.41431	1	0.868011	94.4319
GOTERM_BP_FAT	GO:0006775~fat-soluble vitamin metabolic process	6	0.442152	0.155655	ALDH1A2, PPARD, CYP1A1, ADH4, ALDH1A3, FGF23	992	32	11017	2.08235	1	0.87963	95.3951
GOTERM_BP_FAT	GO:0034754~cellular hormone metabolic process	8	0.589536	0.170827	UGT1A7, ALDH1A2, UGT1A10, UGT1A9, YWHAH, UGT1A8, CYP1A1, ADM, ADH4, ALDH1A3, LHB	992	51	11017	1.74209	1	0.891997	96.689
GOTERM_BP_FAT	GO:0006720~isoprenoid metabolic process	7	0.515844	0.172098	ALDH1A2, PPARD, CYP1A1, ADH4, ALDH1A3, PDSS1, FDFT1	992	42	11017	1.85097	1	0.893088	96.7801
GOTERM_BP_FAT	GO:0042573~retinoic acid metabolic process	3	0.221076	0.294582	ALDH1A2, CYP1A1, ALDH1A3	992	12	11017	2.77646	1	0.957364	99.8251
GOTERM_BP_FAT	GO:0042445~hormone metabolic process	11	0.810612	0.337379	CYP1A1, DDO, UGT1A7, UGT1A10, ALDH1A2, UGT1A9, UGT1A8, YWHAH, ADM, DIO3, ADH4, ALDH1A3, DIO1, LHB	992	94	11017	1.29962	1	0.97088	99.944
GOTERM_BP_FAT	GO:0001523~retinoid metabolic process	4	0.294768	0.342663	ALDH1A2, CYP1A1, ADH4, ALDH1A3	992	23	11017	1.93145	1	0.971523	99.9516
GOTERM_BP_FAT	GO:0016101~diterpenoid metabolic process	4	0.294768	0.342663	ALDH1A2, CYP1A1, ADH4, ALDH1A3	992	23	11017	1.93145	1	0.971523	99.9516
GOTERM_BP_FAT	GO:0006721~terpenoid metabolic process	4	0.294768	0.368129	ALDH1A2, CYP1A1, ADH4, ALDH1A3	992	24	11017	1.85097	1	0.976237	99.9764
GOTERM_BP_FAT	GO:0006766~vitamin metabolic process	8	0.589536	0.41324	ALDH1A2, PPARD, CYP1A1, ADH4, ALDH1A3, FGF23, SLC19A3, MMAB	992	68	11017	1.30657	1	0.983418	99.9939
GOTERM_BP_FAT	GO:0019748~secondary metabolic process	8	0.589536	0.45855	DCT, ALDH1A2, TP53I3, GCK, CYP1A1, ADH4, ALDH1A3, IDO1	992	71	11017	1.25136	1	0.98863	99.9986
GOTERM_BP_FAT	GO:0010817~regulation of hormone levels	13	0.957996	0.529232	CYP1A1, DDO, FKBP1B, UGT1A7, ALDH1A2, UGT1A10, UGT1A9, YWHAH, UGT1A8, ADM, DIO3, ADH4, ALDH1A3, ACE2, DIO1, LHB	992	132	11017	1.09376	1	0.993322	99.9999
GOTERM_MF_FAT	GO:0016620~oxidoreductase activity, acting on the aldehyde or oxo group of donors, NAD or NADP as acceptor	3	0.221076	0.606355	ALDH1A2, ADH4, ALDH1A3	960	22	10564	1.50057	1	0.994873	100
Annotation Cluster 104	Enrichment Score: 0.518812023830729
Category	Term	Count	%	PValue	Genes	List Total	Pop Hits	Pop Total	Fold Enrichment	Bonferroni	Benjamini	FDR
GOTERM_MF_FAT	GO:0016769~transferase activity, transferring nitrogenous groups	6	0.442152	0.11732	BCAT1, ALAS2, ACCSL, BCAT2, AGXT, TAT	960	29	10564	2.27672	1	0.843207	86.3094
GOTERM_MF_FAT	GO:0019842~vitamin binding	13	0.957996	0.395766	SLC19A3, ACACB, SLC19A1, TAT, AGXT, ALDH1A2, ALAS2, ACCSL, PYGM, ADH4, MTR, P4HA3, THNSL1	960	119	10564	1.20214	1	0.974361	99.9674
GOTERM_MF_FAT	GO:0030170~pyridoxal phosphate binding	6	0.442152	0.425569	ALAS2, ACCSL, PYGM, THNSL1, AGXT, TAT	960	47	10564	1.40479	1	0.977604	99.9854
GOTERM_MF_FAT	GO:0070279~vitamin B6 binding	6	0.442152	0.425569	ALAS2, ACCSL, PYGM, THNSL1, AGXT, TAT	960	47	10564	1.40479	1	0.977604	99.9854
Annotation Cluster 105	Enrichment Score: 0.5185680657144619
Category	Term	Count	%	PValue	Genes	List Total	Pop Hits	Pop Total	Fold Enrichment	Bonferroni	Benjamini	FDR
GOTERM_BP_FAT	GO:0048820~hair follicle maturation	3	0.221076	0.190962	PPARD, SPINK5, TGFB2	992	9	11017	3.70195	1	0.909717	97.8829
GOTERM_BP_FAT	GO:0001942~hair follicle development	5	0.36846	0.324005	PPARD, EDA, SPINK5, EDARADD, TGFB2	992	32	11017	1.73529	1	0.967228	99.9194
GOTERM_BP_FAT	GO:0022405~hair cycle process	5	0.36846	0.324005	PPARD, EDA, SPINK5, EDARADD, TGFB2	992	32	11017	1.73529	1	0.967228	99.9194
GOTERM_BP_FAT	GO:0022404~molting cycle process	5	0.36846	0.324005	PPARD, EDA, SPINK5, EDARADD, TGFB2	992	32	11017	1.73529	1	0.967228	99.9194
GOTERM_BP_FAT	GO:0042303~molting cycle	5	0.36846	0.345139	PPARD, EDA, SPINK5, EDARADD, TGFB2	992	33	11017	1.6827	1	0.971908	99.9548
GOTERM_BP_FAT	GO:0042633~hair cycle	5	0.36846	0.345139	PPARD, EDA, SPINK5, EDARADD, TGFB2	992	33	11017	1.6827	1	0.971908	99.9548
Annotation Cluster 106	Enrichment Score: 0.5149668341151377
Category	Term	Count	%	PValue	Genes	List Total	Pop Hits	Pop Total	Fold Enrichment	Bonferroni	Benjamini	FDR
GOTERM_BP_FAT	GO:0001822~kidney development	14	1.03169	0.0466277	BMP4, RET, SOX11, MYO1E, SIX2, LEF1, ALDH1A2, AQP11, JMJD6, ALDH1A3, SIX1, PYGO1, PBX1, RARB	992	87	11017	1.78715	1	0.656652	58.0496
GOTERM_BP_FAT	GO:0001655~urogenital system development	15	1.10538	0.0633469	BMP4, RET, SOX11, MYO1E, SIX2, LEF1, ALDH1A2, AQP11, JMJD6, ALDH1A3, SIX1, PYGO1, NKX3-1, PBX1, RARB	992	100	11017	1.66588	1	0.705859	69.5946
GOTERM_BP_FAT	GO:0001656~metanephros development	6	0.442152	0.253586	BMP4, RET, SIX1, SIX2, PBX1, RARB	992	38	11017	1.75355	1	0.942999	99.5111
GOTERM_BP_FAT	GO:0001657~ureteric bud development	5	0.36846	0.261428	BMP4, RET, SIX1, PBX1, RARB	992	29	11017	1.9148	1	0.946774	99.5966
GOTERM_BP_FAT	GO:0001763~morphogenesis of a branching structure	9	0.663228	0.26572	B4GALT1, BMP4, EPHA7, COL13A1, SIX1, NKX3-1, SPINT1, PBX1, MYCN	992	68	11017	1.46989	1	0.947467	99.6372
GOTERM_BP_FAT	GO:0035270~endocrine system development	7	0.515844	0.505052	BMP4, ALDH1A2, HHEX, ALDH1A3, SIX1, ONECUT2, PBX1	992	63	11017	1.23398	1	0.991949	99.9997
GOTERM_BP_FAT	GO:0001658~branching involved in ureteric bud morphogenesis	3	0.221076	0.548299	BMP4, SIX1, PBX1	992	20	11017	1.66588	1	0.994309	99.9999
GOTERM_BP_FAT	GO:0060675~ureteric bud morphogenesis	3	0.221076	0.548299	BMP4, SIX1, PBX1	992	20	11017	1.66588	1	0.994309	99.9999
GOTERM_BP_FAT	GO:0035239~tube morphogenesis	11	0.810612	0.569995	B4GALT1, BMP4, RGMA, RET, BBS7, PDPN, SIX1, NKX3-1, PBX1, NR4A3, MYCN	992	113	11017	1.0811	1	0.9955	100
GOTERM_BP_FAT	GO:0048754~branching morphogenesis of a tube	6	0.442152	0.637417	B4GALT1, BMP4, SIX1, NKX3-1, PBX1, MYCN	992	60	11017	1.11058	1	0.997815	100
GOTERM_BP_FAT	GO:0060562~epithelial tube morphogenesis	5	0.36846	0.754101	BMP4, RGMA, RET, SIX1, PBX1	992	56	11017	0.991593	1	0.999616	100
Annotation Cluster 107	Enrichment Score: 0.5140290103615887
Category	Term	Count	%	PValue	Genes	List Total	Pop Hits	Pop Total	Fold Enrichment	Bonferroni	Benjamini	FDR
GOTERM_BP_FAT	GO:0048545~response to steroid hormone stimulus	21	1.54753	0.124002	BMP4, KCNMA1, ACTA1, SOCS2, CRYAB, PFKFB1, ESR1, PTPRN, AGXT, TAT, BRCA1, STAT3, TGFB2, UGT1A7, UGT1A10, ALDH1A2, TNFRSF11B, UGT1A9, UCN3, UGT1A8, ADM, CA4, ANGPT1, SPP1	992	169	11017	1.38002	1	0.839694	91.0051
GOTERM_BP_FAT	GO:0042594~response to starvation	6	0.442152	0.236229	UGT1A7, UGT1A10, UCN3, UGT1A9, UGT1A8, ADM, FOXA3, PFKFB1, ASNS	992	37	11017	1.80095	1	0.934158	99.2573
GOTERM_BP_FAT	GO:0031960~response to corticosteroid stimulus	8	0.589536	0.503069	KCNMA1, UGT1A7, BMP4, UGT1A10, UCN3, UGT1A9, UGT1A8, ADM, PFKFB1, AGXT, TAT	992	74	11017	1.20063	1	0.99189	99.9997
GOTERM_BP_FAT	GO:0051384~response to glucocorticoid stimulus	7	0.515844	0.596343	UGT1A7, BMP4, UGT1A10, UCN3, UGT1A9, UGT1A8, ADM, PFKFB1, AGXT, TAT	992	69	11017	1.12668	1	0.996498	100
Annotation Cluster 108	Enrichment Score: 0.5025353030733583
Category	Term	Count	%	PValue	Genes	List Total	Pop Hits	Pop Total	Fold Enrichment	Bonferroni	Benjamini	FDR
GOTERM_BP_FAT	GO:0015758~glucose transport	4	0.294768	0.291596	PRKAG3, PPARD, SLC2A4, SLC2A1	992	21	11017	2.1154	1	0.957586	99.8111
GOTERM_BP_FAT	GO:0008643~carbohydrate transport	7	0.515844	0.308314	PRKAG3, PPARD, SLC2A4, AQP11, SLC37A1, SLC37A2, SLC2A1	992	51	11017	1.52433	1	0.961991	99.8777
GOTERM_BP_FAT	GO:0008645~hexose transport	4	0.294768	0.317115	PRKAG3, PPARD, SLC2A4, SLC2A1	992	22	11017	2.01924	1	0.965451	99.9031
GOTERM_BP_FAT	GO:0015749~monosaccharide transport	4	0.294768	0.342663	PRKAG3, PPARD, SLC2A4, SLC2A1	992	23	11017	1.93145	1	0.971523	99.9516
Annotation Cluster 109	Enrichment Score: 0.48969935647076285
Category	Term	Count	%	PValue	Genes	List Total	Pop Hits	Pop Total	Fold Enrichment	Bonferroni	Benjamini	FDR
GOTERM_BP_FAT	GO:0007413~axonal fasciculation	3	0.221076	0.190962	NRCAM, CELSR3, SEMA3A	992	9	11017	3.70195	1	0.909717	97.8829
GOTERM_BP_FAT	GO:0008037~cell recognition	6	0.442152	0.362338	B4GALT1, NRCAM, JMJD6, CELSR3, SEMA3A, PCSK4	992	44	11017	1.51443	1	0.975324	99.9721
GOTERM_BP_FAT	GO:0008038~neuron recognition	3	0.221076	0.490729	NRCAM, CELSR3, SEMA3A	992	18	11017	1.85097	1	0.990676	99.9995
Annotation Cluster 110	Enrichment Score: 0.4707437503527751
Category	Term	Count	%	PValue	Genes	List Total	Pop Hits	Pop Total	Fold Enrichment	Bonferroni	Benjamini	FDR
GOTERM_BP_FAT	GO:0050917~sensory perception of umami taste	3	0.221076	0.0672759	TAS1R3, TAS1R1, ITPR3	992	5	11017	6.66351	1	0.714206	71.8331
GOTERM_BP_FAT	GO:0050909~sensory perception of taste	3	0.221076	0.57532	TAS1R3, TAS1R1, ITPR3	992	21	11017	1.58655	1	0.995756	100
GOTERM_BP_FAT	GO:0007606~sensory perception of chemical stimulus	4	0.294768	1	B3GNT1, TAS1R3, TAS1R1, ITPR3	992	300	11017	0.148078	1	1	100
Annotation Cluster 111	Enrichment Score: 0.4653896420360049
Category	Term	Count	%	PValue	Genes	List Total	Pop Hits	Pop Total	Fold Enrichment	Bonferroni	Benjamini	FDR
GOTERM_BP_FAT	GO:0010565~regulation of cellular ketone metabolic process	8	0.589536	0.136127	APOA4, PRKAG3, HNF4A, GCK, C1QTNF2, PRKAG2, ACACB, BRCA1	992	48	11017	1.85097	1	0.855433	93.0197
GOTERM_BP_FAT	GO:0019217~regulation of fatty acid metabolic process	7	0.515844	0.145889	APOA4, PRKAG3, HNF4A, C1QTNF2, PRKAG2, ACACB, BRCA1	992	40	11017	1.94352	1	0.869344	94.3235
GOTERM_BP_FAT	GO:0019216~regulation of lipid metabolic process	12	0.884304	0.264956	APOA4, KCNMA1, PRKAG3, HNF4A, THRB, C1QTNF2, ABHD5, PRKAG2, ATP1A1, ACACB, ADORA1, BRCA1	992	98	11017	1.3599	1	0.947394	99.6302
GOTERM_BP_FAT	GO:0042304~regulation of fatty acid biosynthetic process	3	0.221076	0.32903	APOA4, HNF4A, BRCA1	992	13	11017	2.56289	1	0.968438	99.9296
GOTERM_BP_FAT	GO:0046320~regulation of fatty acid oxidation	4	0.294768	0.342663	PRKAG3, C1QTNF2, PRKAG2, ACACB	992	23	11017	1.93145	1	0.971523	99.9516
GOTERM_BP_FAT	GO:0006633~fatty acid biosynthetic process	8	0.589536	0.473503	PRKAG3, FA2H, PRKAG2, FADS3, ACACB, BRCA1, ALOX12, OXSM	992	72	11017	1.23398	1	0.989433	99.9991
GOTERM_BP_FAT	GO:0045923~positive regulation of fatty acid metabolic process	3	0.221076	0.490729	APOA4, HNF4A, C1QTNF2	992	18	11017	1.85097	1	0.990676	99.9995
GOTERM_BP_FAT	GO:0046890~regulation of lipid biosynthetic process	4	0.294768	0.677003	APOA4, HNF4A, ATP1A1, BRCA1	992	38	11017	1.16904	1	0.998648	100
GOTERM_BP_FAT	GO:0045834~positive regulation of lipid metabolic process	4	0.294768	0.694218	APOA4, HNF4A, C1QTNF2, ABHD5	992	39	11017	1.13906	1	0.998957	100
Annotation Cluster 112	Enrichment Score: 0.46507718696553124
Category	Term	Count	%	PValue	Genes	List Total	Pop Hits	Pop Total	Fold Enrichment	Bonferroni	Benjamini	FDR
GOTERM_BP_FAT	GO:0010324~membrane invagination	23	1.69492	0.169988	MICALL2, GULP1, MYO7A, MRC2, ADORA1, MEGF10, SYP, HOOK2, CD36, PACSIN3, ULK1, JMJD6, RAB34, OPHN1, LRP8, BIN1, PTX3, LRP3, SCARA5, DNM1, EHD4, VLDLR, SH3GL1	992	197	11017	1.29662	1	0.891565	96.6275
GOTERM_BP_FAT	GO:0006897~endocytosis	23	1.69492	0.169988	MICALL2, GULP1, MYO7A, MRC2, ADORA1, MEGF10, SYP, HOOK2, CD36, PACSIN3, ULK1, JMJD6, RAB34, OPHN1, LRP8, BIN1, PTX3, LRP3, SCARA5, DNM1, EHD4, VLDLR, SH3GL1	992	197	11017	1.29662	1	0.891565	96.6275
GOTERM_BP_FAT	GO:0016044~membrane organization	32	2.35814	0.514645	GULP1, MYO7A, TRIM72, ADORA1, MEGF10, NRCAM, SYP, HOOK2, DYSF, PACSIN3, PTX3, EHD4, MICALL2, STX3, MRC2, MYH2, REEP1, CD36, ULK1, JMJD6, RAB34, OPHN1, LRP8, VAMP2, CHRNB1, BIN1, SCARA5, LRP3, DNM1, VLDLR, MYH10, SH3GL1	992	341	11017	1.04219	1	0.992441	99.9998
GOTERM_BP_FAT	GO:0016192~vesicle-mediated transport	38	2.80029	0.927571	GULP1, MYO7A, CCL8, ARF6, TRIM72, ADORA1, MEGF10, SYP, HOOK2, ANK1, PACSIN3, DOPEY1, PTX3, PCSK4, EHD4, MICALL2, STX3, NCALD, MRC2, MYLK2, STX1B, CD36, KRT18, ULK1, JMJD6, RAB34, OPHN1, LRP8, SYTL2, VAMP2, BIN1, SCARA5, LRP3, DNM1, KALRN, SH3GL1, VLDLR, MYH10	992	506	11017	0.834036	1	0.999997	100
Annotation Cluster 113	Enrichment Score: 0.44804414241490775
Category	Term	Count	%	PValue	Genes	List Total	Pop Hits	Pop Total	Fold Enrichment	Bonferroni	Benjamini	FDR
GOTERM_BP_FAT	GO:0010628~positive regulation of gene expression	57	4.20044	0.0876858	MEF2C, E2F1, MYOD1, THRB, FOXO1, RHOQ, FOXO4, WNT1, SMARCD3, ABRA, RARB, SOX11, ESR1, LEF1, SIX2, GRHL3, SIX4, HMGA1, AHR, NRIP1, HOXD9, OSM, INHBA, HHEX, MURC, HNF4A, SIX1, VGLL2, ZFPM2, MAPRE3, AVPR2, ABLIM2, ONECUT2, RGMB, MYOG, RUNX1, ZNF423, EPO, BMP4, KLF5, MYF6, SMAD9, NTF3, MAFB, MYF5, ESRRG, NR4A2, NR4A3, BRCA1, STAT3, CDH13, YWHAH, EBF3, DYRK1B, PBX1, ZNF462, NFIB	992	519	11017	1.21972	1	0.774125	81.1664
GOTERM_BP_FAT	GO:0045941~positive regulation of transcription	54	3.97937	0.124882	MEF2C, E2F1, MYOD1, THRB, FOXO1, RHOQ, FOXO4, WNT1, SMARCD3, ABRA, RARB, SOX11, SIX2, LEF1, GRHL3, SIX4, HMGA1, AHR, NRIP1, HOXD9, OSM, INHBA, HHEX, MURC, HNF4A, SIX1, VGLL2, ZFPM2, MAPRE3, ABLIM2, ONECUT2, RGMB, MYOG, RUNX1, EPO, ZNF423, BMP4, KLF5, MYF6, SMAD9, NTF3, MAFB, MYF5, ESRRG, NR4A2, NR4A3, BRCA1, STAT3, YWHAH, EBF3, DYRK1B, PBX1, ZNF462, NFIB	992	502	11017	1.19465	1	0.840682	91.1681
GOTERM_BP_FAT	GO:0045944~positive regulation of transcription from RNA polymerase II promoter	37	2.7266	0.132446	MEF2C, E2F1, ABLIM2, MYOD1, THRB, ONECUT2, RHOQ, FOXO1, ABRA, MYOG, RARB, RUNX1, BMP4, NTF3, MAFB, SOX11, MYF5, NR4A2, LEF1, SIX2, SIX4, NR4A3, STAT3, AHR, NRIP1, HOXD9, OSM, INHBA, HHEX, MURC, HNF4A, SIX1, VGLL2, ZFPM2, PBX1, ZNF462, NFIB	992	330	11017	1.2452	1	0.849385	92.4584
GOTERM_BP_FAT	GO:0010557~positive regulation of macromolecule biosynthetic process	61	4.49521	0.143463	E2F1, MEF2C, MYOD1, THRB, FOXO1, RHOQ, FOXO4, TGFB2, WNT1, SMARCD3, ABRA, RARB, SAMD4A, SOX11, LEF1, SIX2, GRHL3, SIX4, HMGA1, AHR, NRIP1, HOXD9, OSM, PRKCQ, INHBA, HHEX, MURC, HNF4A, SIX1, VGLL2, ZFPM2, MAPRE3, ABLIM2, ONECUT2, POT1, RGMB, C1QTNF2, MYOG, RUNX1, ZNF423, EPO, MYF6, BMP4, KLF5, SMAD9, NTF3, MAFB, MYF5, ESRRG, NR4A2, ITGA2, NR4A3, STAT3, BRCA1, YWHAH, GCK, EBF3, DYRK1B, ZNF462, PBX1…	992	581	11017	1.16602	1	0.865535	94.0229
GOTERM_BP_FAT	GO:0045893~positive regulation of transcription, DNA-dependent	45	3.31614	0.192823	MEF2C, E2F1, ABLIM2, MYOD1, THRB, ONECUT2, RHOQ, FOXO1, WNT1, SMARCD3, ABRA, MYOG, RARB, RUNX1, EPO, BMP4, NTF3, MAFB, SOX11, MYF5, ESRRG, NR4A2, LEF1, SIX2, SIX4, NR4A3, HMGA1, BRCA1, STAT3, AHR, NRIP1, HOXD9, OSM, INHBA, HHEX, MURC, HNF4A, DYRK1B, SIX1, VGLL2, ZFPM2, PBX1, ZNF462, MAPRE3, NFIB	992	427	11017	1.17041	1	0.91057	97.9698
GOTERM_BP_FAT	GO:0009891~positive regulation of biosynthetic process	63	4.64259	0.201685	E2F1, MEF2C, MYOD1, THRB, FOXO1, RHOQ, FOXO4, TGFB2, APOA4, WNT1, SMARCD3, ABRA, RARB, SAMD4A, SOX11, LEF1, SIX2, GRHL3, SIX4, HMGA1, AHR, NRIP1, HOXD9, OSM, PRKCQ, INHBA, HHEX, MURC, HNF4A, SIX1, VGLL2, ZFPM2, MAPRE3, ABLIM2, ONECUT2, POT1, RGMB, C1QTNF2, MYOG, RUNX1, PTX3, ZNF423, EPO, MYF6, BMP4, KLF5, SMAD9, NTF3, MAFB, MYF5, ESRRG, NR4A2, ITGA2, NR4A3, STAT3, BRCA1, YWHAH, GCK, EBF3, DYRK1B,…	992	619	11017	1.13032	1	0.91689	98.3392
GOTERM_BP_FAT	GO:0031328~positive regulation of cellular biosynthetic process	62	4.5689	0.205109	E2F1, MEF2C, MYOD1, THRB, FOXO1, RHOQ, FOXO4, APOA4, WNT1, SMARCD3, ABRA, RARB, SAMD4A, SOX11, LEF1, SIX2, GRHL3, SIX4, HMGA1, AHR, NRIP1, HOXD9, OSM, PRKCQ, INHBA, HHEX, MURC, HNF4A, SIX1, VGLL2, ZFPM2, MAPRE3, ABLIM2, ONECUT2, POT1, RGMB, C1QTNF2, MYOG, RUNX1, PTX3, ZNF423, EPO, MYF6, BMP4, KLF5, SMAD9, NTF3, MAFB, MYF5, ESRRG, NR4A2, ITGA2, NR4A3, STAT3, BRCA1, YWHAH, GCK, EBF3, DYRK1B, ZNF462…	992	609	11017	1.13064	1	0.918715	98.4641
GOTERM_BP_FAT	GO:0051254~positive regulation of RNA metabolic process	45	3.31614	0.20591	MEF2C, E2F1, ABLIM2, MYOD1, THRB, ONECUT2, RHOQ, FOXO1, WNT1, SMARCD3, ABRA, MYOG, RARB, RUNX1, EPO, BMP4, NTF3, MAFB, SOX11, MYF5, ESRRG, NR4A2, LEF1, SIX2, SIX4, NR4A3, HMGA1, BRCA1, STAT3, AHR, NRIP1, HOXD9, OSM, INHBA, HHEX, MURC, HNF4A, DYRK1B, SIX1, VGLL2, ZFPM2, PBX1, ZNF462, MAPRE3, NFIB	992	430	11017	1.16224	1	0.918933	98.492
GOTERM_MF_FAT	GO:0003700~transcription factor activity	78	5.74797	0.272295	E2F1, MEF2C, HLF, MYOD1, PPARD, ELF3, THRB, FOXA3, NR6A1, HR, PRRX1, HIRA, FOXO1, FOXO4, ZIC1, CBFA2T2, TCEAL1, BATF, PHTF1, RARB, BHLHE41, PITX3, PITX2, TBX15, NOTO, SOX11, ESR1, LEF1, SIX2, SIX4, MXD1, HMGA1, AHR, ZFP37, MYCN, HOXD9, HHEX, HOXD8, HNF4A, SIX1, PRDM2, TBX18, IRX3, TSHZ2, SCML1, ONECUT2, MYBL2, ARX, TSC22D1, TSC22D3, HOXA4, NR1D1, NR1D2, NKX3-1, MYOG, RUNX1, ZNF423, MYF6, KLF5, SM…	960	791	10564	1.08511	1	0.943842	99.3685
GOTERM_BP_FAT	GO:0045935~positive regulation of nucleobase, nucleoside, nucleotide and nucleic acid metabolic process	55	4.05306	0.306835	MEF2C, E2F1, MYOD1, THRB, FOXO1, RHOQ, FOXO4, WNT1, SMARCD3, ABRA, RARB, SOX11, LEF1, SIX2, GRHL3, SIX4, HMGA1, AHR, NRIP1, HOXD9, OSM, INHBA, HHEX, MURC, HNF4A, SIX1, VGLL2, ZFPM2, MAPRE3, ABLIM2, ONECUT2, POT1, RGMB, MYOG, RUNX1, EPO, ZNF423, BMP4, KLF5, MYF6, SMAD9, NTF3, MAFB, MYF5, ESRRG, NR4A2, NR4A3, BRCA1, STAT3, YWHAH, EBF3, DYRK1B, ZNF462, PBX1, NFIB	992	557	11017	1.09663	1	0.962277	99.8728
GOTERM_BP_FAT	GO:0051173~positive regulation of nitrogen compound metabolic process	56	4.12675	0.342589	MEF2C, E2F1, MYOD1, THRB, FOXO1, RHOQ, FOXO4, WNT1, SMARCD3, ABRA, RARB, SOX11, LEF1, SIX2, GRHL3, SIX4, HMGA1, AHR, NRIP1, HOXD9, OSM, INHBA, HHEX, MURC, HNF4A, SIX1, VGLL2, ZFPM2, MAPRE3, ABLIM2, ONECUT2, POT1, RGMB, MYOG, PTX3, RUNX1, ZNF423, EPO, BMP4, KLF5, MYF6, SMAD9, NTF3, MAFB, MYF5, ESRRG, NR4A2, NR4A3, BRCA1, STAT3, YWHAH, EBF3, DYRK1B, ZNF462, PBX1, NFIB	992	575	11017	1.08161	1	0.971757	99.9515
GOTERM_MF_FAT	GO:0043565~sequence-specific DNA binding	48	3.53721	0.393242	MEF2C, HLF, IRX3, MYOD1, TSHZ2, PPARD, THRB, ELF3, FOXA3, NR6A1, ONECUT2, PRRX1, FOXO1, FOXO4, POT1, ARX, BATF, KIF2C, HOXA4, NR1D1, NR1D2, NKX3-1, RARB, PITX3, PITX2, NOTO, MAFB, MYF5, ESRRG, ESR1, NR4A2, LEF1, SIX2, SIX4, NR4A3, HMGA1, STAT3, HOXD9, PKNOX2, SHOX2, HHEX, ZFHX4, HOXD8, HNF4A, MEOX2, DBP, SIX1, PBX1	960	495	10564	1.06707	1	0.974222	99.9651
GOTERM_BP_FAT	GO:0010604~positive regulation of macromolecule metabolic process	71	5.23213	0.440878	E2F1, MEF2C, MYOD1, THRB, PRKAG2, FOXO1, RHOQ, FOXO4, ADORA1, TGFB2, WNT1, PACSIN3, SMARCD3, ABRA, RARB, SAMD4A, SOX11, ESR1, LEF1, SIX2, GRHL3, SIX4, HMGA1, AHR, NRIP1, HOXD9, OSM, MURC, HHEX, PRKCQ, INHBA, HNF4A, SIX1, VGLL2, ZFPM2, LRRK2, MAPRE3, ABLIM2, AVPR2, ONECUT2, IL34, POT1, RGMB, C1QTNF2, MYOG, RUNX1, ZNF423, EPO, MYF6, KLF5, BMP4, SMAD9, NTF3, MAFB, MYF5, ESRRG, NR4A2, ITGA2, NR4A3, S…	992	759	11017	1.03889	1	0.986688	99.9974
GOTERM_BP_FAT	GO:0006357~regulation of transcription from RNA polymerase II promoter	59	4.34783	0.531882	MEF2C, E2F1, MYOD1, PPARD, THRB, NR6A1, HIRA, FOXO1, RHOQ, ANKRD1, TCEAL1, KCNIP3, SMARCD3, TRAK1, ABRA, RARB, SIK1, SOX11, LEF1, SIX2, SIX4, PKIA, AHR, MYCN, NRIP1, HOXD9, OSM, INHBA, HHEX, MURC, HOXD8, HNF4A, SIX1, VGLL2, ZFPM2, ABLIM2, LITAF, ONECUT2, MYOG, RUNX1, EPO, BMP4, MYF6, KLF9, NTF3, MAFB, MYF5, LMCD1, NR4A2, NR4A3, MYPOP, STAT3, BRCA1, PKNOX2, DBP, ZNF462, PBX1, TCF15, NFIB	992	642	11017	1.02063	1	0.993369	99.9999
GOTERM_MF_FAT	GO:0016563~transcription activator activity	31	2.28445	0.756119	E2F1, MYOD1, PPARD, ELF3, PRRX1, FOXO1, FOXO4, SMARCD3, NKX3-1, ABRA, MYOG, RARB, RUNX1, ZNF423, KAT2B, ESRRG, NR4A2, LEF1, ACTN2, NR4A3, HMGA1, BRCA1, STAT3, NRIP1, HOXD9, YWHAH, HNF4A, DYRK1B, VGLL2, CAND2, NFIB	960	367	10564	0.929507	1	0.999043	100
GOTERM_BP_FAT	GO:0006355~regulation of transcription, DNA-dependent	117	8.62196	0.775903	MEF2C, MYOD1, HKR1, ZNF583, THRB, HIRA, FOXO1, ANKRD1, FOXO4, TCEAL1, BATF, WNT1, ZNF184, SMARCD3, TRAK1, ABRA, RARB, PITX3, PITX2, ZNF641, SIX2, SIX4, PKIA, AHR, HOXD9, HHEX, HOXD8, HNF4A, SIX1, VGLL2, PRDM2, TSHZ2, LITAF, ONECUT2, ARX, MUSK, HOXA4, NKX3-1, RUNX1, KLF5, BMP4, SMAD9, NTF3, KLF9, MAFB, ZNF621, ESRRG, LMCD1, NR4A2, NR4A3, MYPOP, BRCA1, SHOX2, NOTCH2, ZFHX4, EBF3, DYRK1B, TCF15, E2F…	992	1368	11017	0.949842	1	0.999737	100
GOTERM_BP_FAT	GO:0051252~regulation of RNA metabolic process	120	8.84304	0.780571	MEF2C, MYOD1, HKR1, ZNF583, THRB, HIRA, FOXO1, ANKRD1, FOXO4, TCEAL1, BATF, WNT1, ZNF184, SMARCD3, TRAK1, ABRA, RARB, PITX3, PITX2, ZNF641, SIX2, SIX4, PKIA, AHR, HOXD9, HHEX, HOXD8, HNF4A, SIX1, VGLL2, PRDM2, TSHZ2, LITAF, ONECUT2, ARX, MUSK, HOXA4, NKX3-1, RUNX1, KLF5, BMP4, SMAD9, NTF3, KLF9, MAFB, ZNF621, LMCD1, NR4A2, ESRRG, NR4A3, MYPOP, BRCA1, SHOX2, NOTCH2, ZFHX4, EBF3, DYRK1B, TCF15, E2F…	992	1404	11017	0.949218	1	0.999756	100
GOTERM_MF_FAT	GO:0030528~transcription regulator activity	101	7.44289	0.947171	MEF2C, MYOD1, THRB, HIRA, FOXO1, ANKRD1, FOXO4, ZIC1, TCEAL1, BATF, SMARCD3, PHTF1, ABRA, RARB, PITX3, PITX2, SIX2, ACTN2, SIX4, AHR, HOXD9, HHEX, HOXD8, HNF4A, SIX1, VGLL2, PRDM2, TSHZ2, LITAF, ONECUT2, MYBL2, ARX, HOXA4, NKX3-1, RUNX1, ZNF423, KLF5, SMAD9, KLF9, MAFB, ESRRG, LMCD1, NR4A2, SMYD1, NR4A3, MYPOP, BRCA1, SHOX2, NOTCH2, ZFHX4, EBF3, DYRK1B, TCF15, E2F1, HLF, PPARD, ELF3, FOXA3, NR6A1…	960	1265	10564	0.878594	1	0.999992	100
GOTERM_BP_FAT	GO:0045449~regulation of transcription	154	11.3486	0.996897	MEF2C, MYOD1, HKR1, ZNF583, THRB, ZNF827, HIRA, TLR2, FOXO1, ANKRD1, FOXO4, TCEAL1, CBX7, BATF, MAMSTR, ZNF184, WNT1, SMARCD3, PHTF2, TRAK1, PHTF1, ABRA, RARB, PITX3, ZNF575, PITX2, ZNF641, PIM1, SIX2, ZNF503, GRHL3, SIX4, PKIA, AHR, PRDM8, HOXD9, HHEX, HOXD8, ZNF784, HNF4A, SIX1, RIPK2, VGLL2, PRDM2, EDA, ZNF438, TSHZ2, LITAF, ONECUT2, MYBL2, ARX, MUSK, HOXA4, CASZ1, NKX3-1, RUNX1, ZNF423, KLF5,…	992	2044	11017	0.836742	1	1	100
GOTERM_BP_FAT	GO:0006350~transcription	111	8.17981	0.999934	MEF2C, MYOD1, HKR1, ZNF583, THRB, ZNF827, HIRA, FOXO1, FOXO4, CBX7, TCEAL1, BATF, ZNF184, MAMSTR, SMARCD3, PPP1R1B, PHTF2, PHTF1, ABRA, RARB, ZNF575, ZNF641, GRHL3, ZNF503, AHR, HOXD9, PRDM8, HHEX, HOXD8, ZNF784, HNF4A, VGLL2, PRDM2, ZNF438, TSHZ2, LITAF, ONECUT2, MYBL2, ARX, HOXA4, CASZ1, NKX3-1, RUNX1, ZNF423, KLF5, ZBTB47, SMAD9, KLF9, MAFB, ZNF621, ESRRG, NR4A2, SMYD1, ZNF521, NR4A3, MYPOP, N…	992	1658	11017	0.743516	1	1	100
GOTERM_MF_FAT	GO:0003677~DNA binding	118	8.69565	0.999991	MEF2C, MYOD1, HKR1, ZNF583, THRB, ZNF827, HIRA, FOXO1, ANKRD1, FOXO4, ZIC1, TCEAL1, BATF, ZNF184, FAM171B, PHTF2, PHTF1, RARB, PITX3, ZNF575, PITX2, ZNF641, NEIL1, SIX2, GRHL3, SIX4, AHR, PRDM8, HOXD9, HHEX, HOXD8, ZNF784, HNF4A, SIX1, PRDM2, ZNF438, DSCC1, ZFAND5, TSHZ2, ONECUT2, MYBL2, ARX, HOXA4, CASZ1, NKX3-1, RUNX1, ERCC6L, ZNF423, KLF5, ZBTB47, SMAD9, KLF9, MAFB, ZNF621, ESRRG, NR4A2, SMYD1…	960	1788	10564	0.726226	1	1	100
Annotation Cluster 114	Enrichment Score: 0.4461251046023653
Category	Term	Count	%	PValue	Genes	List Total	Pop Hits	Pop Total	Fold Enrichment	Bonferroni	Benjamini	FDR
GOTERM_MF_FAT	GO:0005099~Ras GTPase activator activity	11	0.810612	0.187087	TBC1D16, CDC42EP2, ARHGAP6, EVI5, TBC1D10A, OPHN1, TBC1D1, TBC1D19, TBCK, ARHGAP10, THY1	960	80	10564	1.51307	1	0.897993	96.3133
GOTERM_BP_FAT	GO:0032313~regulation of Rab GTPase activity	6	0.442152	0.28915	TBC1D16, EVI5, TBC1D10A, TBC1D1, TBC1D19, TBCK	992	40	11017	1.66588	1	0.957364	99.7989
GOTERM_BP_FAT	GO:0032483~regulation of Rab protein signal transduction	6	0.442152	0.28915	TBC1D16, EVI5, TBC1D10A, TBC1D1, TBC1D19, TBCK	992	40	11017	1.66588	1	0.957364	99.7989
GOTERM_MF_FAT	GO:0005097~Rab GTPase activator activity	6	0.442152	0.314105	TBC1D16, EVI5, TBC1D10A, TBC1D1, TBC1D19, TBCK	960	41	10564	1.61037	1	0.956036	99.754
GOTERM_BP_FAT	GO:0043087~regulation of GTPase activity	10	0.73692	0.622287	TBC1D16, ARHGAP6, EVI5, TBC1D10A, ACAP2, TBC1D1, TBC1D19, FGD6, TBCK, THY1	992	106	11017	1.04772	1	0.99738	100
GOTERM_BP_FAT	GO:0032318~regulation of Ras GTPase activity	8	0.589536	0.688485	TBC1D16, EVI5, TBC1D10A, ACAP2, TBC1D1, TBC1D19, FGD6, TBCK	992	88	11017	1.00962	1	0.998879	100
Annotation Cluster 115	Enrichment Score: 0.44484588825182664
Category	Term	Count	%	PValue	Genes	List Total	Pop Hits	Pop Total	Fold Enrichment	Bonferroni	Benjamini	FDR
GOTERM_BP_FAT	GO:0008652~cellular amino acid biosynthetic process	9	0.663228	0.0313679	BCAT1, BHMT2, BCAT2, MAT2A, NAGS, MTR, ASNS, THNSL1, AGXT	992	42	11017	2.37982	1	0.550964	43.9989
GOTERM_BP_FAT	GO:0000097~sulfur amino acid biosynthetic process	3	0.221076	0.362994	BHMT2, MAT2A, MTR	992	14	11017	2.37982	1	0.975305	99.9727
GOTERM_BP_FAT	GO:0000096~sulfur amino acid metabolic process	3	0.221076	0.57532	BHMT2, MAT2A, MTR	992	21	11017	1.58655	1	0.995756	100
GOTERM_BP_FAT	GO:0044272~sulfur compound biosynthetic process	3	0.221076	0.927796	BHMT2, MAT2A, MTR	992	46	11017	0.724294	1	0.999997	100
GOTERM_BP_FAT	GO:0006790~sulfur metabolic process	5	0.36846	0.9818	BHMT2, MAT2A, MTR, SLC19A3, CHST1	992	99	11017	0.560901	1	1	100
Annotation Cluster 116	Enrichment Score: 0.4380422893171539
Category	Term	Count	%	PValue	Genes	List Total	Pop Hits	Pop Total	Fold Enrichment	Bonferroni	Benjamini	FDR
GOTERM_CC_FAT	GO:0005902~microvillus	5	0.36846	0.329858	PROM1, EZR, TBC1D10A, CLIC5, MYO7A	940	32	10349	1.72025	1	0.822871	99.6756
GOTERM_CC_FAT	GO:0032420~stereocilium	3	0.221076	0.367124	PROM1, CLIC5, MYO7A	940	14	10349	2.35919	1	0.842023	99.857
GOTERM_CC_FAT	GO:0032421~stereocilium bundle	3	0.221076	0.40062	PROM1, CLIC5, MYO7A	940	15	10349	2.20191	1	0.868733	99.9344
Annotation Cluster 117	Enrichment Score: 0.43239500205659476
Category	Term	Count	%	PValue	Genes	List Total	Pop Hits	Pop Total	Fold Enrichment	Bonferroni	Benjamini	FDR
GOTERM_BP_FAT	GO:0021952~central nervous system projection neuron axonogenesis	3	0.221076	0.225231	NR4A2, DCX, EPHB2	992	10	11017	3.33175	1	0.92989	99.0367
GOTERM_BP_FAT	GO:0021955~central nervous system neuron axonogenesis	3	0.221076	0.32903	NR4A2, DCX, EPHB2	992	13	11017	2.56289	1	0.968438	99.9296
GOTERM_BP_FAT	GO:0021954~central nervous system neuron development	4	0.294768	0.418428	ARX, NR4A2, DCX, EPHB2	992	26	11017	1.70859	1	0.983749	99.9948
GOTERM_BP_FAT	GO:0021953~central nervous system neuron differentiation	4	0.294768	0.601086	ARX, NR4A2, DCX, EPHB2	992	34	11017	1.30657	1	0.996711	100
Annotation Cluster 118	Enrichment Score: 0.4314023407109277
Category	Term	Count	%	PValue	Genes	List Total	Pop Hits	Pop Total	Fold Enrichment	Bonferroni	Benjamini	FDR
GOTERM_BP_FAT	GO:0032970~regulation of actin filament-based process	13	0.957996	0.0379338	LIMA1, TNNC1, RHOQ, MYLK2, ARF6, TPM1, PRKCQ, CDC42EP2, ARHGAP6, PFN2, NEB, AMOT, SPTB	992	76	11017	1.89968	1	0.605042	50.5168
GOTERM_BP_FAT	GO:0032956~regulation of actin cytoskeleton organization	11	0.810612	0.117443	PRKCQ, CDC42EP2, ARHGAP6, PFN2, LIMA1, NEB, RHOQ, AMOT, ARF6, TPM1, SPTB	992	73	11017	1.67348	1	0.831339	89.6977
GOTERM_BP_FAT	GO:0030832~regulation of actin filament length	6	0.442152	0.472049	CDC42EP2, PFN2, LIMA1, NEB, ARF6, SPTB	992	50	11017	1.3327	1	0.989434	99.9991
GOTERM_BP_FAT	GO:0008064~regulation of actin polymerization or depolymerization	5	0.36846	0.637662	CDC42EP2, PFN2, LIMA1, ARF6, SPTB	992	48	11017	1.15686	1	0.997799	100
GOTERM_BP_FAT	GO:0032271~regulation of protein polymerization	4	0.294768	0.875488	CDC42EP2, MAPT, ARF6, SPTB	992	54	11017	0.822655	1	0.999977	100
GOTERM_BP_FAT	GO:0030833~regulation of actin filament polymerization	3	0.221076	0.894479	CDC42EP2, ARF6, SPTB	992	41	11017	0.812623	1	0.999988	100
GOTERM_BP_FAT	GO:0043254~regulation of protein complex assembly	5	0.36846	0.909772	CDC42EP2, MAPT, ARF6, AHR, SPTB	992	74	11017	0.750395	1	0.999993	100
Annotation Cluster 119	Enrichment Score: 0.4298797358831272
Category	Term	Count	%	PValue	Genes	List Total	Pop Hits	Pop Total	Fold Enrichment	Bonferroni	Benjamini	FDR
GOTERM_BP_FAT	GO:0032386~regulation of intracellular transport	11	0.810612	0.0585001	BMP4, PRKCQ, HNF4A, TNNC1, CRYAB, MYLK2, TNFSF14, EDA, PKIA, FKBP1B, BARD1	992	64	11017	1.90882	1	0.690834	66.6014
GOTERM_BP_FAT	GO:0042346~positive regulation of NF-kappaB import into nucleus	3	0.221076	0.157494	PRKCQ, TNFSF14, EDA	992	8	11017	4.16469	1	0.880957	95.5741
GOTERM_BP_FAT	GO:0042993~positive regulation of transcription factor import into nucleus	3	0.221076	0.225231	PRKCQ, TNFSF14, EDA	992	10	11017	3.33175	1	0.92989	99.0367
GOTERM_BP_FAT	GO:0032387~negative regulation of intracellular transport	4	0.294768	0.291596	HNF4A, CRYAB, PKIA, BARD1	992	21	11017	2.1154	1	0.957586	99.8111
GOTERM_BP_FAT	GO:0033157~regulation of intracellular protein transport	7	0.515844	0.292139	BMP4, PRKCQ, HNF4A, TNFSF14, EDA, PKIA, BARD1	992	50	11017	1.55482	1	0.957511	99.8137
GOTERM_BP_FAT	GO:0042306~regulation of protein import into nucleus	6	0.442152	0.30726	BMP4, PRKCQ, HNF4A, TNFSF14, EDA, PKIA	992	41	11017	1.62525	1	0.962148	99.8742
GOTERM_BP_FAT	GO:0046822~regulation of nucleocytoplasmic transport	7	0.515844	0.357591	BMP4, PRKCQ, HNF4A, TNFSF14, EDA, PKIA, BARD1	992	54	11017	1.43965	1	0.974719	99.9681
GOTERM_BP_FAT	GO:0042307~positive regulation of protein import into nucleus	3	0.221076	0.362994	PRKCQ, TNFSF14, EDA	992	14	11017	2.37982	1	0.975305	99.9727
GOTERM_BP_FAT	GO:0070201~regulation of establishment of protein localization	12	0.884304	0.367497	BMP4, PRKCQ, HNF4A, PANX1, TNFSF14, RHOQ, EDA, TNFRSF4, PKIA, PIK3R1, BARD1, TGFB2	992	107	11017	1.24552	1	0.976263	99.976
GOTERM_BP_FAT	GO:0051222~positive regulation of protein transport	7	0.515844	0.37416	BMP4, PRKCQ, PANX1, TNFSF14, EDA, TNFRSF4, TGFB2	992	55	11017	1.41347	1	0.977605	99.9802
GOTERM_BP_FAT	GO:0032388~positive regulation of intracellular transport	4	0.294768	0.418428	BMP4, PRKCQ, TNFSF14, EDA	992	26	11017	1.70859	1	0.983749	99.9948
GOTERM_BP_FAT	GO:0042345~regulation of NF-kappaB import into nucleus	3	0.221076	0.460257	PRKCQ, TNFSF14, EDA	992	17	11017	1.95986	1	0.988666	99.9987
GOTERM_BP_FAT	GO:0046824~positive regulation of nucleocytoplasmic transport	3	0.221076	0.520092	PRKCQ, TNFSF14, EDA	992	19	11017	1.75355	1	0.99278	99.9998
GOTERM_BP_FAT	GO:0032880~regulation of protein localization	12	0.884304	0.53182	BMP4, PRKCQ, HNF4A, PANX1, TNFSF14, RHOQ, EDA, TNFRSF4, PKIA, PIK3R1, BARD1, TGFB2	992	121	11017	1.10141	1	0.99343	99.9999
GOTERM_BP_FAT	GO:0051223~regulation of protein transport	10	0.73692	0.575065	BMP4, PRKCQ, HNF4A, PANX1, TNFSF14, EDA, TNFRSF4, PKIA, BARD1, TGFB2	992	102	11017	1.08881	1	0.995784	100
GOTERM_BP_FAT	GO:0050714~positive regulation of protein secretion	4	0.294768	0.58037	PRKCQ, PANX1, TNFRSF4, TGFB2	992	33	11017	1.34616	1	0.995982	100
GOTERM_BP_FAT	GO:0051224~negative regulation of protein transport	4	0.294768	0.659081	HNF4A, TNFRSF4, PKIA, BARD1	992	37	11017	1.20063	1	0.998287	100
GOTERM_BP_FAT	GO:0042990~regulation of transcription factor import into nucleus	3	0.221076	0.712454	PRKCQ, TNFSF14, EDA	992	27	11017	1.23398	1	0.999222	100
GOTERM_BP_FAT	GO:0050708~regulation of protein secretion	4	0.294768	0.839807	PRKCQ, PANX1, TNFRSF4, TGFB2	992	50	11017	0.888468	1	0.999934	100
Annotation Cluster 120	Enrichment Score: 0.4281465621846427
Category	Term	Count	%	PValue	Genes	List Total	Pop Hits	Pop Total	Fold Enrichment	Bonferroni	Benjamini	FDR
GOTERM_BP_FAT	GO:0043410~positive regulation of MAPKKK cascade	6	0.442152	0.28915	OSM, NOD1, FGF9, RIPK2, FGF21, TGFB2	992	40	11017	1.66588	1	0.957364	99.7989
GOTERM_BP_FAT	GO:0051302~regulation of cell division	6	0.442152	0.399238	OSM, FGF9, FGF1, FIGF, CABLES1, TGFB2	992	46	11017	1.44859	1	0.981726	99.9906
GOTERM_BP_FAT	GO:0051781~positive regulation of cell division	5	0.36846	0.449993	OSM, FGF9, FGF1, FIGF, TGFB2	992	38	11017	1.4613	1	0.987861	99.9981
Annotation Cluster 121	Enrichment Score: 0.4266293212483643
Category	Term	Count	%	PValue	Genes	List Total	Pop Hits	Pop Total	Fold Enrichment	Bonferroni	Benjamini	FDR
GOTERM_BP_FAT	GO:0010941~regulation of cell death	72	5.30582	0.17476	MEF2C, BCAR1, TLR2, TNFSF14, FOXO1, SGMS1, TNFSF18, ADORA1, TGFB2, KCNIP3, CASP5, TP53I3, PGP, NOD1, CASP4, TIAM2, CDKN2D, RARB, NQO1, API5, MAP2K6, KCNMA1, NOL3, SLC25A4, SOCS2, CRYAB, PIM1, ESR1, ACTN2, ARHGEF9, NLRP1, DAPK1, CARD10, TNFRSF10A, INHBA, TNFRSF9, TRIM35, KRT18, TNFRSF10B, RASGRF2, TNFRSF10D, RIPK1, HSPB1, RIPK2, LRRK2, FAIM2, ALOX12, KALRN, MCL1, ASNS, BDKRB2, SFN, TNFRSF4, PRUNE2…	992	705	11017	1.13421	1	0.896246	96.9634
GOTERM_BP_FAT	GO:0006916~anti-apoptosis	20	1.47384	0.233785	MEF2C, NOL3, SOCS2, MCL1, CRYAB, ESR1, FOXO1, TNFSF18, DAPK1, NOTCH2, BFAR, CDH13, TNFRSF10D, COMP, CDKN2D, RIPK2, HSPB1, API5, FAIM2, ALOX12	992	176	11017	1.26203	1	0.933677	99.2128
GOTERM_BP_FAT	GO:0043067~regulation of programmed cell death	70	5.15844	0.233913	MEF2C, BCAR1, TLR2, TNFSF14, FOXO1, SGMS1, TNFSF18, ADORA1, TGFB2, KCNIP3, CASP5, TP53I3, PGP, NOD1, CASP4, TIAM2, CDKN2D, RARB, NQO1, API5, MAP2K6, KCNMA1, NOL3, SOCS2, CRYAB, PIM1, ESR1, ACTN2, ARHGEF9, NLRP1, DAPK1, CARD10, TNFRSF10A, INHBA, TNFRSF9, TRIM35, KRT18, TNFRSF10B, RASGRF2, TNFRSF10D, RIPK1, HSPB1, RIPK2, LRRK2, FAIM2, ALOX12, KALRN, MCL1, ASNS, BDKRB2, SFN, TNFRSF4, PRUNE2, COMP, A…	992	702	11017	1.10742	1	0.933233	99.2152
GOTERM_BP_FAT	GO:0042981~regulation of apoptosis	69	5.08475	0.249591	MEF2C, BCAR1, TLR2, TNFSF14, FOXO1, SGMS1, TNFSF18, ADORA1, TGFB2, KCNIP3, CASP5, TP53I3, PGP, NOD1, CASP4, TIAM2, CDKN2D, RARB, NQO1, API5, MAP2K6, KCNMA1, NOL3, SOCS2, CRYAB, PIM1, ESR1, ACTN2, ARHGEF9, NLRP1, DAPK1, CARD10, TNFRSF10A, INHBA, TNFRSF9, TRIM35, TNFRSF10B, KRT18, RASGRF2, TNFRSF10D, RIPK1, HSPB1, RIPK2, FAIM2, ALOX12, KALRN, MCL1, ASNS, BDKRB2, SFN, TNFRSF4, PRUNE2, COMP, ALDH1A3,…	992	695	11017	1.10259	1	0.941442	99.4613
GOTERM_BP_FAT	GO:0010942~positive regulation of cell death	38	2.80029	0.373684	TLR2, TNFSF14, SFN, ADORA1, TGFB2, PRUNE2, TP53I3, CASP4, NOD1, TIAM2, ALDH1A3, RARB, NQO1, MAP2K6, PHLDA1, B4GALT1, BMP4, KCNMA1, OBSCN, ARHGEF9, NLRP1, BRCA1, DAPK1, TNFRSF10A, CASP10, INHBA, NOTCH2, TNFRSF9, TRIM35, EPHA7, TNFRSF10B, RASGRF2, RIPK1, RIPK2, LRRK2, BARD1, KALRN, TP53INP1	992	385	11017	1.09616	1	0.977677	99.9799
GOTERM_BP_FAT	GO:0043068~positive regulation of programmed cell death	37	2.7266	0.423317	TLR2, TNFSF14, SFN, ADORA1, TGFB2, PRUNE2, TP53I3, NOD1, CASP4, TIAM2, ALDH1A3, RARB, NQO1, MAP2K6, PHLDA1, B4GALT1, KCNMA1, OBSCN, ARHGEF9, NLRP1, BRCA1, DAPK1, TNFRSF10A, CASP10, INHBA, NOTCH2, TNFRSF9, EPHA7, TRIM35, TNFRSF10B, RASGRF2, RIPK1, RIPK2, LRRK2, BARD1, KALRN, TP53INP1	992	383	11017	1.07289	1	0.984463	99.9955
GOTERM_BP_FAT	GO:0060548~negative regulation of cell death	30	2.21076	0.464068	MEF2C, MCL1, FOXO1, ASNS, SGMS1, BDKRB2, ADORA1, TNFSF18, COMP, CDKN2D, API5, NOL3, SOCS2, SLC25A4, CRYAB, PIM1, NR4A2, ESR1, IDO1, DAPK1, NOTCH2, BFAR, CDH13, KRT18, TNFRSF10D, RIPK2, HSPB1, FAIM2, BARD1, ALOX12	992	312	11017	1.06787	1	0.988689	99.9988
GOTERM_BP_FAT	GO:0043065~positive regulation of apoptosis	36	2.65291	0.478302	TLR2, TNFSF14, SFN, ADORA1, TGFB2, PRUNE2, TP53I3, NOD1, CASP4, TIAM2, ALDH1A3, RARB, NQO1, MAP2K6, PHLDA1, B4GALT1, KCNMA1, OBSCN, ARHGEF9, NLRP1, BRCA1, DAPK1, TNFRSF10A, CASP10, INHBA, NOTCH2, TNFRSF9, EPHA7, TRIM35, TNFRSF10B, RASGRF2, RIPK1, RIPK2, BARD1, KALRN, TP53INP1	992	380	11017	1.05213	1	0.989799	99.9993
GOTERM_BP_FAT	GO:0043066~negative regulation of apoptosis	29	2.13707	0.510006	MEF2C, MCL1, FOXO1, ASNS, SGMS1, BDKRB2, ADORA1, TNFSF18, COMP, CDKN2D, API5, NOL3, SOCS2, CRYAB, PIM1, NR4A2, ESR1, IDO1, DAPK1, NOTCH2, BFAR, CDH13, KRT18, TNFRSF10D, RIPK2, HSPB1, FAIM2, BARD1, ALOX12	992	307	11017	1.04909	1	0.992254	99.9998
GOTERM_BP_FAT	GO:0043069~negative regulation of programmed cell death	29	2.13707	0.527743	MEF2C, MCL1, FOXO1, ASNS, SGMS1, BDKRB2, ADORA1, TNFSF18, COMP, CDKN2D, API5, NOL3, SOCS2, CRYAB, PIM1, NR4A2, ESR1, IDO1, DAPK1, NOTCH2, BFAR, CDH13, KRT18, TNFRSF10D, RIPK2, HSPB1, FAIM2, BARD1, ALOX12	992	311	11017	1.03559	1	0.993317	99.9999
GOTERM_BP_FAT	GO:0006917~induction of apoptosis	26	1.91599	0.576745	TLR2, TNFSF14, SFN, ADORA1, PRUNE2, TP53I3, NOD1, CASP4, TIAM2, PHLDA1, OBSCN, ARHGEF9, BRCA1, NLRP1, DAPK1, TNFRSF10A, TNFRSF9, INHBA, NOTCH2, CASP10, TRIM35, TNFRSF10B, RASGRF2, RIPK1, TP53INP1, KALRN	992	284	11017	1.01673	1	0.995801	100
GOTERM_BP_FAT	GO:0012502~induction of programmed cell death	26	1.91599	0.584076	TLR2, TNFSF14, SFN, ADORA1, PRUNE2, TP53I3, NOD1, CASP4, TIAM2, PHLDA1, OBSCN, ARHGEF9, BRCA1, NLRP1, DAPK1, TNFRSF10A, TNFRSF9, INHBA, NOTCH2, CASP10, TRIM35, TNFRSF10B, RASGRF2, RIPK1, TP53INP1, KALRN	992	285	11017	1.01316	1	0.996079	100
Annotation Cluster 122	Enrichment Score: 0.4255669018332507
Category	Term	Count	%	PValue	Genes	List Total	Pop Hits	Pop Total	Fold Enrichment	Bonferroni	Benjamini	FDR
GOTERM_BP_FAT	GO:0032874~positive regulation of stress-activated MAPK cascade	3	0.221076	0.0950181	NOD1, RIPK2, TGFB2	992	6	11017	5.55292	1	0.787726	83.7379
GOTERM_BP_FAT	GO:0032872~regulation of stress-activated MAPK cascade	3	0.221076	0.125319	NOD1, RIPK2, TGFB2	992	7	11017	4.75965	1	0.839333	91.2479
GOTERM_BP_FAT	GO:0043410~positive regulation of MAPKKK cascade	6	0.442152	0.28915	OSM, NOD1, FGF9, RIPK2, FGF21, TGFB2	992	40	11017	1.66588	1	0.957364	99.7989
GOTERM_BP_FAT	GO:0070304~positive regulation of stress-activated protein kinase signaling pathway	3	0.221076	0.362994	NOD1, RIPK2, TGFB2	992	14	11017	2.37982	1	0.975305	99.9727
GOTERM_BP_FAT	GO:0043408~regulation of MAPKKK cascade	10	0.73692	0.473922	OSM, NOD1, FGF9, MAP3K9, RIPK1, MYLK2, RIPK2, FGF21, PAK1, TGFB2	992	94	11017	1.18147	1	0.989285	99.9992
GOTERM_BP_FAT	GO:0070302~regulation of stress-activated protein kinase signaling pathway	6	0.442152	0.591151	NOD1, MAP3K9, RIPK1, RIPK2, PAK1, TGFB2	992	57	11017	1.16904	1	0.996287	100
GOTERM_BP_FAT	GO:0080135~regulation of cellular response to stress	8	0.589536	0.664883	NOD1, MAP3K9, RIPK1, RIPK2, PAK1, BRCA1, SPP1, TGFB2	992	86	11017	1.0331	1	0.998398	100
GOTERM_BP_FAT	GO:0046328~regulation of JNK cascade	5	0.36846	0.72802	NOD1, MAP3K9, RIPK1, RIPK2, PAK1	992	54	11017	1.02832	1	0.999412	100
GOTERM_BP_FAT	GO:0010627~regulation of protein kinase cascade	16	1.17907	0.872488	PPARD, LITAF, FGF9, LGALS1, MYLK2, FGF21, TGFB2, OSM, NOD1, TNFRSF10B, HNF4A, MAP3K9, RIPK1, RIPK2, PAK1, EPO	992	213	11017	0.834242	1	0.999974	100
Annotation Cluster 123	Enrichment Score: 0.41938413897520266
Category	Term	Count	%	PValue	Genes	List Total	Pop Hits	Pop Total	Fold Enrichment	Bonferroni	Benjamini	FDR
GOTERM_BP_FAT	GO:0019935~cyclic-nucleotide-mediated signaling	17	1.25276	0.067058	AVPR2, ADCY2, PTGER3, CCR1, PTH1R, VIPR1, ADORA1, CRHR2, S1PR3, SSTR2, UCN3, CD36, ADM, ADRA1B, NOS2, ADCY10, ADRA1D	992	119	11017	1.58655	1	0.714964	71.7131
GOTERM_BP_FAT	GO:0007187~G-protein signaling, coupled to cyclic nucleotide second messenger	15	1.10538	0.0821551	AVPR2, ADCY2, PTGER3, CCR1, PTH1R, VIPR1, ADORA1, CRHR2, S1PR3, SSTR2, UCN3, ADRA1B, NOS2, ADCY10, ADRA1D	992	104	11017	1.6018	1	0.759464	78.9775
GOTERM_BP_FAT	GO:0007188~G-protein signaling, coupled to cAMP nucleotide second messenger	12	0.884304	0.0952839	S1PR3, CRHR2, AVPR2, UCN3, SSTR2, ADCY2, PTGER3, PTH1R, ADRA1B, ADCY10, ADORA1, ADRA1D	992	79	11017	1.68696	1	0.787145	83.8246
GOTERM_BP_FAT	GO:0019933~cAMP-mediated signaling	13	0.957996	0.101184	AVPR2, PTGER3, ADCY2, PTH1R, ADORA1, CRHR2, S1PR3, SSTR2, UCN3, ADM, ADRA1B, ADCY10, ADRA1D	992	89	11017	1.6222	1	0.801677	85.6399
GOTERM_BP_FAT	GO:0019932~second-messenger-mediated signaling	23	1.69492	0.228003	AVPR2, ADCY2, PTGER3, CCR1, PTH1R, VIPR1, ADORA1, RCAN2, CRHR2, S1PR3, SSTR2, UCN3, CD36, GCK, ADM, DGKD, CHRM1, P2RY1, ADRA1B, BUB1B, NOS2, ADCY10, ADRA1D	992	206	11017	1.23997	1	0.931882	99.0975
GOTERM_BP_FAT	GO:0007190~activation of adenylate cyclase activity	7	0.515844	0.341073	AVPR2, UCN3, CAP2, ADCY2, PTH1R, ADCY10, ADCYAP1	992	53	11017	1.46681	1	0.971462	99.9494
GOTERM_BP_FAT	GO:0045762~positive regulation of adenylate cyclase activity	7	0.515844	0.357591	AVPR2, UCN3, CAP2, ADCY2, PTH1R, ADCY10, ADCYAP1	992	54	11017	1.43965	1	0.974719	99.9681
GOTERM_BP_FAT	GO:0031281~positive regulation of cyclase activity	7	0.515844	0.37416	AVPR2, UCN3, CAP2, ADCY2, PTH1R, ADCY10, ADCYAP1	992	55	11017	1.41347	1	0.977605	99.9802
GOTERM_BP_FAT	GO:0051349~positive regulation of lyase activity	7	0.515844	0.407324	AVPR2, UCN3, CAP2, ADCY2, PTH1R, ADCY10, ADCYAP1	992	57	11017	1.36388	1	0.982755	99.9926
GOTERM_BP_FAT	GO:0045761~regulation of adenylate cyclase activity	10	0.73692	0.421349	S1PR3, AVPR2, UCN3, SSTR2, CAP2, ADCY2, PTH1R, ADCY10, ADORA1, ADCYAP1	992	90	11017	1.23398	1	0.984209	99.9952
GOTERM_BP_FAT	GO:0007193~inhibition of adenylate cyclase activity by G-protein signaling	5	0.36846	0.429318	S1PR3, SSTR2, ADCY2, ADCY10, ADORA1	992	37	11017	1.50079	1	0.984936	99.9963
GOTERM_BP_FAT	GO:0031279~regulation of cyclase activity	10	0.73692	0.460849	S1PR3, AVPR2, UCN3, SSTR2, CAP2, ADCY2, PTH1R, ADCY10, ADORA1, ADCYAP1	992	93	11017	1.19418	1	0.988645	99.9987
GOTERM_BP_FAT	GO:0030817~regulation of cAMP biosynthetic process	10	0.73692	0.473922	S1PR3, AVPR2, UCN3, SSTR2, CAP2, ADCY2, PTH1R, ADCY10, ADORA1, ADCYAP1	992	94	11017	1.18147	1	0.989285	99.9992
GOTERM_BP_FAT	GO:0051339~regulation of lyase activity	10	0.73692	0.486927	S1PR3, AVPR2, UCN3, SSTR2, CAP2, ADCY2, PTH1R, ADCY10, ADORA1, ADCYAP1	992	95	11017	1.16904	1	0.990654	99.9995
GOTERM_BP_FAT	GO:0030814~regulation of cAMP metabolic process	10	0.73692	0.499851	S1PR3, AVPR2, UCN3, SSTR2, CAP2, ADCY2, PTH1R, ADCY10, ADORA1, ADCYAP1	992	96	11017	1.15686	1	0.991606	99.9997
GOTERM_BP_FAT	GO:0030808~regulation of nucleotide biosynthetic process	10	0.73692	0.587119	S1PR3, AVPR2, UCN3, SSTR2, CAP2, ADCY2, PTH1R, ADCY10, ADORA1, ADCYAP1	992	103	11017	1.07824	1	0.996176	100
GOTERM_BP_FAT	GO:0030802~regulation of cyclic nucleotide biosynthetic process	10	0.73692	0.587119	S1PR3, AVPR2, UCN3, SSTR2, CAP2, ADCY2, PTH1R, ADCY10, ADORA1, ADCYAP1	992	103	11017	1.07824	1	0.996176	100
GOTERM_BP_FAT	GO:0030799~regulation of cyclic nucleotide metabolic process	10	0.73692	0.622287	S1PR3, AVPR2, UCN3, SSTR2, CAP2, ADCY2, PTH1R, ADCY10, ADORA1, ADCYAP1	992	106	11017	1.04772	1	0.99738	100
GOTERM_BP_FAT	GO:0006140~regulation of nucleotide metabolic process	10	0.73692	0.655826	S1PR3, AVPR2, UCN3, SSTR2, CAP2, ADCY2, PTH1R, ADCY10, ADORA1, ADCYAP1	992	109	11017	1.01889	1	0.998208	100
GOTERM_BP_FAT	GO:0007194~negative regulation of adenylate cyclase activity	5	0.36846	0.685118	S1PR3, SSTR2, ADCY2, ADCY10, ADORA1	992	51	11017	1.08881	1	0.998821	100
GOTERM_BP_FAT	GO:0031280~negative regulation of cyclase activity	5	0.36846	0.685118	S1PR3, SSTR2, ADCY2, ADCY10, ADORA1	992	51	11017	1.08881	1	0.998821	100
GOTERM_BP_FAT	GO:0051350~negative regulation of lyase activity	5	0.36846	0.685118	S1PR3, SSTR2, ADCY2, ADCY10, ADORA1	992	51	11017	1.08881	1	0.998821	100
GOTERM_BP_FAT	GO:0007189~activation of adenylate cyclase activity by G-protein signaling pathway	4	0.294768	0.694218	UCN3, ADCY2, PTH1R, ADCY10	992	39	11017	1.13906	1	0.998957	100
GOTERM_BP_FAT	GO:0010578~regulation of adenylate cyclase activity involved in G-protein signaling	4	0.294768	0.694218	UCN3, ADCY2, PTH1R, ADCY10	992	39	11017	1.13906	1	0.998957	100
GOTERM_BP_FAT	GO:0010579~positive regulation of adenylate cyclase activity by G-protein signaling pathway	4	0.294768	0.694218	UCN3, ADCY2, PTH1R, ADCY10	992	39	11017	1.13906	1	0.998957	100
Annotation Cluster 124	Enrichment Score: 0.4143212971748302
Category	Term	Count	%	PValue	Genes	List Total	Pop Hits	Pop Total	Fold Enrichment	Bonferroni	Benjamini	FDR
GOTERM_BP_FAT	GO:0051272~positive regulation of cell motion	11	0.810612	0.254438	CDH13, PDPN, BCAR1, ONECUT2, MYLK2, HBEGF, AMOT, ITGA2, BDKRB1, PIK3R1, TGFB2	992	87	11017	1.40419	1	0.94315	99.5212
GOTERM_BP_FAT	GO:0030335~positive regulation of cell migration	10	0.73692	0.291075	CDH13, PDPN, BCAR1, ONECUT2, HBEGF, AMOT, ITGA2, BDKRB1, PIK3R1, TGFB2	992	80	11017	1.38823	1	0.957674	99.8085
GOTERM_BP_FAT	GO:0051270~regulation of cell motion	18	1.32646	0.378692	B4GALT1, PARD6B, PDPN, BCAR1, ONECUT2, ITGA2, MYLK2, BDKRB1, NEXN, ADORA1, TPM1, TGFB2, THY1, CDH13, AMOT, HBEGF, SEMA3A, PIK3R1	992	172	11017	1.16224	1	0.97828	99.9826
GOTERM_BP_FAT	GO:0040017~positive regulation of locomotion	10	0.73692	0.408135	CDH13, PDPN, BCAR1, ONECUT2, HBEGF, AMOT, ITGA2, BDKRB1, PIK3R1, TGFB2	992	89	11017	1.24785	1	0.982773	99.9928
GOTERM_BP_FAT	GO:0030334~regulation of cell migration	15	1.10538	0.483793	PARD6B, PDPN, BCAR1, ONECUT2, ITGA2, BDKRB1, NEXN, ADORA1, TPM1, TGFB2, THY1, CDH13, HBEGF, AMOT, PIK3R1	992	150	11017	1.11058	1	0.990438	99.9994
GOTERM_BP_FAT	GO:0040012~regulation of locomotion	16	1.17907	0.58984	PARD6B, PDPN, BCAR1, ONECUT2, ITGA2, BDKRB1, NEXN, ADORA1, TPM1, TGFB2, THY1, CDH13, CHRM1, AMOT, HBEGF, PIK3R1	992	172	11017	1.0331	1	0.996252	100
Annotation Cluster 125	Enrichment Score: 0.4046930734926947
Category	Term	Count	%	PValue	Genes	List Total	Pop Hits	Pop Total	Fold Enrichment	Bonferroni	Benjamini	FDR
GOTERM_BP_FAT	GO:0048736~appendage development	11	0.810612	0.232095	HOXD9, NOTCH2, ALDH1A2, MEOX2, FGF9, COMP, PRRX1, LEF1, PBX1, RARB, BMPR1B	992	85	11017	1.43723	1	0.933299	99.1806
GOTERM_BP_FAT	GO:0060173~limb development	11	0.810612	0.232095	HOXD9, NOTCH2, ALDH1A2, MEOX2, FGF9, COMP, PRRX1, LEF1, PBX1, RARB, BMPR1B	992	85	11017	1.43723	1	0.933299	99.1806
GOTERM_BP_FAT	GO:0035107~appendage morphogenesis	9	0.663228	0.445886	HOXD9, NOTCH2, ALDH1A2, FGF9, PRRX1, LEF1, PBX1, RARB, BMPR1B	992	81	11017	1.23398	1	0.987301	99.9978
GOTERM_BP_FAT	GO:0035108~limb morphogenesis	9	0.663228	0.445886	HOXD9, NOTCH2, ALDH1A2, FGF9, PRRX1, LEF1, PBX1, RARB, BMPR1B	992	81	11017	1.23398	1	0.987301	99.9978
GOTERM_BP_FAT	GO:0035113~embryonic appendage morphogenesis	8	0.589536	0.488348	HOXD9, NOTCH2, ALDH1A2, FGF9, PRRX1, LEF1, PBX1, RARB	992	73	11017	1.21708	1	0.990649	99.9995
GOTERM_BP_FAT	GO:0030326~embryonic limb morphogenesis	8	0.589536	0.488348	HOXD9, NOTCH2, ALDH1A2, FGF9, PRRX1, LEF1, PBX1, RARB	992	73	11017	1.21708	1	0.990649	99.9995
GOTERM_BP_FAT	GO:0009954~proximal/distal pattern formation	3	0.221076	0.57532	HOXD9, ALDH1A2, PBX1	992	21	11017	1.58655	1	0.995756	100
Annotation Cluster 126	Enrichment Score: 0.39757473698312573
Category	Term	Count	%	PValue	Genes	List Total	Pop Hits	Pop Total	Fold Enrichment	Bonferroni	Benjamini	FDR
GOTERM_BP_FAT	GO:0042541~hemoglobin biosynthetic process	3	0.221076	0.0672759	INHBA, ALAS2, EPO	992	5	11017	6.66351	1	0.714206	71.8331
GOTERM_BP_FAT	GO:0030218~erythrocyte differentiation	6	0.442152	0.219221	BMP4, INHBA, ALAS2, JMJD6, DYRK3, EPO	992	36	11017	1.85097	1	0.926484	98.8912
GOTERM_BP_FAT	GO:0020027~hemoglobin metabolic process	3	0.221076	0.225231	INHBA, ALAS2, EPO	992	10	11017	3.33175	1	0.92989	99.0367
GOTERM_BP_FAT	GO:0034101~erythrocyte homeostasis	6	0.442152	0.30726	BMP4, INHBA, ALAS2, JMJD6, DYRK3, EPO	992	41	11017	1.62525	1	0.962148	99.8742
GOTERM_BP_FAT	GO:0030099~myeloid cell differentiation	8	0.589536	0.546319	BMP4, INHBA, ALAS2, JMJD6, DYRK3, RUNX1, THPO, EPO	992	77	11017	1.15385	1	0.994322	99.9999
GOTERM_BP_FAT	GO:0048872~homeostasis of number of cells	8	0.589536	0.627503	BMP4, INHBA, ALAS2, JMJD6, TNFSF14, DYRK3, SLC22A5, EPO	992	83	11017	1.07044	1	0.997484	100
GOTERM_BP_FAT	GO:0048534~hemopoietic or lymphoid organ development	17	1.25276	0.889923	BMP4, TTC7A, MYO1E, SIX4, TGFB2, INHBA, NOTCH2, ALAS2, JMJD6, SIX1, RTKN2, DYRK3, PBX1, RUNX1, PIK3R1, THPO, EPO	992	230	11017	0.820867	1	0.999986	100
GOTERM_BP_FAT	GO:0030097~hemopoiesis	15	1.10538	0.906675	BMP4, TTC7A, MYO1E, TGFB2, INHBA, NOTCH2, ALAS2, JMJD6, RTKN2, DYRK3, PBX1, RUNX1, PIK3R1, THPO, EPO	992	209	11017	0.79707	1	0.999992	100
GOTERM_BP_FAT	GO:0002520~immune system development	17	1.25276	0.935591	BMP4, TTC7A, MYO1E, SIX4, TGFB2, INHBA, NOTCH2, ALAS2, JMJD6, SIX1, RTKN2, DYRK3, PBX1, RUNX1, PIK3R1, THPO, EPO	992	245	11017	0.77061	1	0.999998	100
Annotation Cluster 127	Enrichment Score: 0.3926925682393483
Category	Term	Count	%	PValue	Genes	List Total	Pop Hits	Pop Total	Fold Enrichment	Bonferroni	Benjamini	FDR
GOTERM_BP_FAT	GO:0006022~aminoglycan metabolic process	8	0.589536	0.307649	LYVE1, XYLT1, CHI3L1, ITIH4, UGDH, B3GNT1, CHI3L2, CHST1	992	61	11017	1.4565	1	0.962001	99.8755
GOTERM_BP_FAT	GO:0000272~polysaccharide catabolic process	4	0.294768	0.393414	LYVE1, PYGM, CHI3L1, CHI3L2	992	25	11017	1.77694	1	0.981019	99.9888
GOTERM_BP_FAT	GO:0006026~aminoglycan catabolic process	3	0.221076	0.548299	LYVE1, CHI3L1, CHI3L2	992	20	11017	1.66588	1	0.994309	99.9999
Annotation Cluster 128	Enrichment Score: 0.39220354517858735
Category	Term	Count	%	PValue	Genes	List Total	Pop Hits	Pop Total	Fold Enrichment	Bonferroni	Benjamini	FDR
GOTERM_BP_FAT	GO:0009855~determination of bilateral symmetry	5	0.36846	0.345139	NOTCH2, ALDH1A2, BBS7, ARL6, PITX2	992	33	11017	1.6827	1	0.971908	99.9548
GOTERM_BP_FAT	GO:0009799~determination of symmetry	5	0.36846	0.345139	NOTCH2, ALDH1A2, BBS7, ARL6, PITX2	992	33	11017	1.6827	1	0.971908	99.9548
GOTERM_BP_FAT	GO:0007368~determination of left/right symmetry	4	0.294768	0.558985	NOTCH2, BBS7, ARL6, PITX2	992	32	11017	1.38823	1	0.994975	100
Annotation Cluster 129	Enrichment Score: 0.37378260115460127
Category	Term	Count	%	PValue	Genes	List Total	Pop Hits	Pop Total	Fold Enrichment	Bonferroni	Benjamini	FDR
GOTERM_BP_FAT	GO:0044243~multicellular organismal catabolic process	5	0.36846	0.146794	APOA4, MMP10, ACE2, MMP3, MMP1	992	23	11017	2.41431	1	0.868011	94.4319
GOTERM_BP_FAT	GO:0044236~multicellular organismal metabolic process	5	0.36846	0.345139	APOA4, MMP10, ACE2, MMP3, MMP1	992	33	11017	1.6827	1	0.971908	99.9548
GOTERM_BP_FAT	GO:0044259~multicellular organismal macromolecule metabolic process	4	0.294768	0.44309	MMP10, ACE2, MMP3, MMP1	992	27	11017	1.64531	1	0.986947	99.9976
GOTERM_BP_FAT	GO:0030574~collagen catabolic process	3	0.221076	0.460257	MMP10, MMP3, MMP1	992	17	11017	1.95986	1	0.988666	99.9987
GOTERM_BP_FAT	GO:0032963~collagen metabolic process	3	0.221076	0.649178	MMP10, MMP3, MMP1	992	24	11017	1.38823	1	0.998103	100
GOTERM_MF_FAT	GO:0004222~metalloendopeptidase activity	7	0.515844	0.852601	MMP10, ADAMTS10, MME, ADAM33, MMP15, MMP3, MMP1	960	92	10564	0.837274	1	0.999869	100
Annotation Cluster 130	Enrichment Score: 0.3695235117737902
Category	Term	Count	%	PValue	Genes	List Total	Pop Hits	Pop Total	Fold Enrichment	Bonferroni	Benjamini	FDR
GOTERM_CC_FAT	GO:0005882~intermediate filament	10	0.73692	0.351859	NES, DES, KRT18, TTBK2, KRT8, SYNC, MNS1, SYNM, NCKIPSD, KRT84	940	84	10349	1.31066	1	0.82864	99.7988
GOTERM_CC_FAT	GO:0045111~intermediate filament cytoskeleton	10	0.73692	0.391682	NES, DES, KRT18, TTBK2, KRT8, SYNC, MNS1, SYNM, NCKIPSD, KRT84	940	87	10349	1.26547	1	0.863063	99.9189
GOTERM_CC_FAT	GO:0045095~keratin filament	4	0.294768	0.565102	KRT18, TTBK2, KRT8, KRT84	940	32	10349	1.3762	1	0.94592	99.9993
Annotation Cluster 131	Enrichment Score: 0.36820511332446093
Category	Term	Count	%	PValue	Genes	List Total	Pop Hits	Pop Total	Fold Enrichment	Bonferroni	Benjamini	FDR
GOTERM_CC_FAT	GO:0030672~synaptic vesicle membrane	4	0.294768	0.270589	SYP, ICA1, SYN1, SYNGR1	940	20	10349	2.20191	1	0.770161	98.9084
GOTERM_CC_FAT	GO:0030665~clathrin coated vesicle membrane	6	0.442152	0.406607	SYP, ICA1, SYN1, NCALD, VAMP2, SYNGR1	940	46	10349	1.43603	1	0.871699	99.9431
GOTERM_CC_FAT	GO:0030662~coated vesicle membrane	6	0.442152	0.71433	SYP, ICA1, SYN1, NCALD, VAMP2, SYNGR1	940	65	10349	1.01627	1	0.981855	100
Annotation Cluster 132	Enrichment Score: 0.36265074339997655
Category	Term	Count	%	PValue	Genes	List Total	Pop Hits	Pop Total	Fold Enrichment	Bonferroni	Benjamini	FDR
GOTERM_BP_FAT	GO:0001759~induction of an organ	3	0.221076	0.259886	BMP4, SIX1, FGF1	992	11	11017	3.02887	1	0.946617	99.581
GOTERM_BP_FAT	GO:0045168~cell-cell signaling involved in cell fate specification	3	0.221076	0.428745	BMP4, SIX1, FGF1	992	16	11017	2.08235	1	0.984967	99.9962
GOTERM_BP_FAT	GO:0031128~developmental induction	3	0.221076	0.428745	BMP4, SIX1, FGF1	992	16	11017	2.08235	1	0.984967	99.9962
GOTERM_BP_FAT	GO:0001708~cell fate specification	4	0.294768	0.741679	BMP4, WNT1, SIX1, FGF1	992	42	11017	1.0577	1	0.999526	100
Annotation Cluster 133	Enrichment Score: 0.35808807135057796
Category	Term	Count	%	PValue	Genes	List Total	Pop Hits	Pop Total	Fold Enrichment	Bonferroni	Benjamini	FDR
GOTERM_BP_FAT	GO:0014075~response to amine stimulus	6	0.442152	0.236229	SLC1A2, ADRA1B, NR4A2, ITGA2, ASNS, MMP3	992	37	11017	1.80095	1	0.934158	99.2573
GOTERM_BP_FAT	GO:0043200~response to amino acid stimulus	3	0.221076	0.428745	SLC1A2, ASNS, MMP3	992	16	11017	2.08235	1	0.984967	99.9962
GOTERM_BP_FAT	GO:0001101~response to acid	3	0.221076	0.60114	SLC1A2, ASNS, MMP3	992	22	11017	1.51443	1	0.996679	100
GOTERM_BP_FAT	GO:0010243~response to organic nitrogen	6	0.442152	0.606932	SLC1A2, ADRA1B, NR4A2, ITGA2, ASNS, MMP3	992	58	11017	1.14888	1	0.996832	100
Annotation Cluster 134	Enrichment Score: 0.3371012183447361
Category	Term	Count	%	PValue	Genes	List Total	Pop Hits	Pop Total	Fold Enrichment	Bonferroni	Benjamini	FDR
GOTERM_BP_FAT	GO:0048167~regulation of synaptic plasticity	8	0.589536	0.235932	PLAT, SYP, YWHAH, MYLK2, SYNGR1, ADORA1, CAMK2A, EPHB2	992	56	11017	1.58655	1	0.934449	99.252
GOTERM_BP_FAT	GO:0048168~regulation of neuronal synaptic plasticity	5	0.36846	0.302961	SYP, MYLK2, SYNGR1, CAMK2A, EPHB2	992	31	11017	1.79127	1	0.961387	99.8592
GOTERM_BP_FAT	GO:0048169~regulation of long-term neuronal synaptic plasticity	3	0.221076	0.520092	SYP, SYNGR1, EPHB2	992	19	11017	1.75355	1	0.99278	99.9998
GOTERM_BP_FAT	GO:0051969~regulation of transmission of nerve impulse	12	0.884304	0.608928	PLAT, SYP, SNCAIP, YWHAH, NTF3, MYLK2, NLGN2, ITGA2, SYNGR1, ADORA1, CAMK2A, EPHB2	992	128	11017	1.04117	1	0.996897	100
GOTERM_BP_FAT	GO:0050804~regulation of synaptic transmission	11	0.810612	0.626087	PLAT, SYP, SNCAIP, YWHAH, NTF3, MYLK2, NLGN2, SYNGR1, ADORA1, CAMK2A, EPHB2	992	118	11017	1.03529	1	0.997454	100
GOTERM_BP_FAT	GO:0031644~regulation of neurological system process	12	0.884304	0.66979	PLAT, SYP, SNCAIP, YWHAH, NTF3, MYLK2, NLGN2, ITGA2, SYNGR1, ADORA1, CAMK2A, EPHB2	992	134	11017	0.994553	1	0.998497	100
Annotation Cluster 135	Enrichment Score: 0.33545218113061487
Category	Term	Count	%	PValue	Genes	List Total	Pop Hits	Pop Total	Fold Enrichment	Bonferroni	Benjamini	FDR
GOTERM_BP_FAT	GO:0006487~protein amino acid N-linked glycosylation	7	0.515844	0.185882	B4GALT1, MGAT4A, MGAT3, TUSC3, ALK, GAL3ST1, TM4SF4	992	43	11017	1.80793	1	0.904629	97.6276
GOTERM_BP_FAT	GO:0043413~biopolymer glycosylation	12	0.884304	0.450321	B4GALT1, GCNT4, GALNT2, MGAT4A, MGAT3, TUSC3, B3GALNT1, TRAK1, B3GNT1, ALK, GAL3ST1, TM4SF4	992	114	11017	1.16904	1	0.987794	99.9981
GOTERM_BP_FAT	GO:0006486~protein amino acid glycosylation	12	0.884304	0.450321	B4GALT1, GCNT4, GALNT2, MGAT4A, MGAT3, TUSC3, B3GALNT1, TRAK1, B3GNT1, ALK, GAL3ST1, TM4SF4	992	114	11017	1.16904	1	0.987794	99.9981
GOTERM_BP_FAT	GO:0070085~glycosylation	12	0.884304	0.450321	B4GALT1, GCNT4, GALNT2, MGAT4A, MGAT3, TUSC3, B3GALNT1, TRAK1, B3GNT1, ALK, GAL3ST1, TM4SF4	992	114	11017	1.16904	1	0.987794	99.9981
GOTERM_BP_FAT	GO:0009101~glycoprotein biosynthetic process	13	0.957996	0.633465	B4GALT1, GCNT4, MGAT4A, GALNT2, TUSC3, ALK, MGAT3, B3GALNT1, TRAK1, B3GNT1, TM4SF4, GAL3ST1, PHLDA1	992	142	11017	1.01673	1	0.997693	100
GOTERM_BP_FAT	GO:0009100~glycoprotein metabolic process	13	0.957996	0.903149	B4GALT1, GCNT4, MGAT4A, GALNT2, TUSC3, ALK, MGAT3, B3GALNT1, TRAK1, B3GNT1, TM4SF4, GAL3ST1, PHLDA1	992	182	11017	0.793275	1	0.999991	100
Annotation Cluster 136	Enrichment Score: 0.332231413009596
Category	Term	Count	%	PValue	Genes	List Total	Pop Hits	Pop Total	Fold Enrichment	Bonferroni	Benjamini	FDR
GOTERM_BP_FAT	GO:0030199~collagen fibril organization	4	0.294768	0.393414	LUM, COL1A2, COL12A1, TGFB2	992	25	11017	1.77694	1	0.981019	99.9888
GOTERM_MF_FAT	GO:0005201~extracellular matrix structural constituent	8	0.589536	0.45324	COL13A1, FBLN2, COMP, LUM, COL1A2, CHI3L1, COL12A1, MFAP5	960	70	10564	1.25762	1	0.982736	99.9934
GOTERM_CC_FAT	GO:0005581~collagen	4	0.294768	0.565102	COL13A1, LUM, COL1A2, COL12A1	940	32	10349	1.3762	1	0.94592	99.9993
Annotation Cluster 137	Enrichment Score: 0.3271583017262426
Category	Term	Count	%	PValue	Genes	List Total	Pop Hits	Pop Total	Fold Enrichment	Bonferroni	Benjamini	FDR
GOTERM_CC_FAT	GO:0005858~axonemal dynein complex	3	0.221076	0.19358	DNAH9, DNAH2, DNAH8	940	9	10349	3.66986	1	0.662799	95.4062
GOTERM_CC_FAT	GO:0044447~axoneme part	3	0.221076	0.367124	DNAH9, DNAH2, DNAH8	940	14	10349	2.35919	1	0.842023	99.857
GOTERM_CC_FAT	GO:0005875~microtubule associated complex	9	0.663228	0.455765	KIF2C, DNAH9, MAPT, MAP1A, MAP2, DNAH2, DCX, KIF3C, DNAH8	940	81	10349	1.22329	1	0.905106	99.9835
GOTERM_MF_FAT	GO:0003777~microtubule motor activity	7	0.515844	0.530102	KIF2C, DNAH9, KIF24, STARD9, DNAH2, KIF3C, DNAH8	960	64	10564	1.20358	1	0.98928	99.9994
GOTERM_BP_FAT	GO:0007018~microtubule-based movement	9	0.663228	0.580945	KIF2C, DNAH9, KIF24, STARD9, TUBA3C, TUBA3D, DNAH2, KIF3C, DNAH8, TUBA1C	992	91	11017	1.09838	1	0.995975	100
GOTERM_CC_FAT	GO:0030286~dynein complex	3	0.221076	0.654053	DNAH9, DNAH2, DNAH8	940	24	10349	1.3762	1	0.970935	100
GOTERM_CC_FAT	GO:0005930~axoneme	3	0.221076	0.785903	DNAH9, DNAH2, DNAH8	940	31	10349	1.06544	1	0.991546	100
Annotation Cluster 138	Enrichment Score: 0.3271134264761184
Category	Term	Count	%	PValue	Genes	List Total	Pop Hits	Pop Total	Fold Enrichment	Bonferroni	Benjamini	FDR
GOTERM_MF_FAT	GO:0008656~caspase activator activity	4	0.294768	0.107363	TNFRSF10A, NOD1, TNFRSF10B, NLRP1	960	13	10564	3.3859	1	0.827886	83.63
GOTERM_MF_FAT	GO:0043028~caspase regulator activity	5	0.36846	0.168297	TNFRSF10A, NOD1, TNFRSF10B, TNFSF14, NLRP1	960	24	10564	2.29253	1	0.887953	94.694
GOTERM_MF_FAT	GO:0016504~peptidase activator activity	4	0.294768	0.270852	TNFRSF10A, NOD1, TNFRSF10B, NLRP1	960	20	10564	2.20083	1	0.944207	99.3482
GOTERM_BP_FAT	GO:0043281~regulation of caspase activity	6	0.442152	0.706942	TNFRSF10A, NOD1, TNFRSF10B, CDKN2D, SFN, NLRP1	992	65	11017	1.02516	1	0.999153	100
GOTERM_BP_FAT	GO:0052548~regulation of endopeptidase activity	6	0.442152	0.743908	TNFRSF10A, NOD1, TNFRSF10B, CDKN2D, SFN, NLRP1	992	68	11017	0.979928	1	0.999536	100
GOTERM_BP_FAT	GO:0052547~regulation of peptidase activity	6	0.442152	0.787682	TNFRSF10A, NOD1, TNFRSF10B, CDKN2D, SFN, NLRP1	992	72	11017	0.925487	1	0.999788	100
GOTERM_BP_FAT	GO:0006919~activation of caspase activity	4	0.294768	0.795614	TNFRSF10A, NOD1, TNFRSF10B, NLRP1	992	46	11017	0.965726	1	0.99982	100
GOTERM_BP_FAT	GO:0010952~positive regulation of peptidase activity	4	0.294768	0.839807	TNFRSF10A, NOD1, TNFRSF10B, NLRP1	992	50	11017	0.888468	1	0.999934	100
GOTERM_BP_FAT	GO:0043280~positive regulation of caspase activity	4	0.294768	0.839807	TNFRSF10A, NOD1, TNFRSF10B, NLRP1	992	50	11017	0.888468	1	0.999934	100
Annotation Cluster 139	Enrichment Score: 0.3201586413970016
Category	Term	Count	%	PValue	Genes	List Total	Pop Hits	Pop Total	Fold Enrichment	Bonferroni	Benjamini	FDR
GOTERM_BP_FAT	GO:0051260~protein homooligomerization	13	0.957996	0.0774193	CRYAB, SCUBE1, ACTN2, PFKM, ITPR3, TRIM72, VWF, AQP11, DGKD, C1QTNF2, ANGPT1, SCARA5, SLC1A1	992	85	11017	1.69854	1	0.74512	76.9141
GOTERM_BP_FAT	GO:0051259~protein oligomerization	19	1.40015	0.169977	CRYAB, SCUBE1, HR, ACTN2, PFKM, KCNA5, TRIM72, ITPR3, PDSS1, VWF, NOD1, P2RX6, AQP11, DGKD, C1QTNF2, ANGPT1, SCARA5, SLC1A1, OLFM1	992	157	11017	1.34402	1	0.892421	96.6267
GOTERM_BP_FAT	GO:0006461~protein complex assembly	32	2.35814	0.960103	POLR2H, TCAP, HR, KCNA5, TRIM72, CD2AP, PDSS1, KCNQ5, ARHGAP6, MUSK, NOD1, FGA, DGKD, AQP11, C1QTNF2, SH3BGR, TUBA3C, TUBA3D, ANGPT1, SLC1A1, TUBA1C, OLFM1, PARD6B, CRYAB, SCUBE1, ACTN2, PFKM, ITPR3, HMGA1, CARD10, VWF, P2RX6, SCARA5	992	452	11017	0.786255	1	1	100
GOTERM_BP_FAT	GO:0070271~protein complex biogenesis	32	2.35814	0.960103	POLR2H, TCAP, HR, KCNA5, TRIM72, CD2AP, PDSS1, KCNQ5, ARHGAP6, MUSK, NOD1, FGA, DGKD, AQP11, C1QTNF2, SH3BGR, TUBA3C, TUBA3D, ANGPT1, SLC1A1, TUBA1C, OLFM1, PARD6B, CRYAB, SCUBE1, ACTN2, PFKM, ITPR3, HMGA1, CARD10, VWF, P2RX6, SCARA5	992	452	11017	0.786255	1	1	100
GOTERM_BP_FAT	GO:0065003~macromolecular complex assembly	37	2.7266	0.993033	POLR2H, TCAP, HR, NAP1L3, KCNA5, TRIM72, CD2AP, PDSS1, APOA4, KCNQ5, ARHGAP6, MUSK, NOD1, FGA, DGKD, HJURP, AQP11, C1QTNF2, TUBA3C, SH3BGR, TUBA3D, ANGPT1, SLC1A1, TUBA1C, OLFM1, PARD6B, HIST1H1D, CRYAB, SCUBE1, ACTN2, PFKM, ITPR3, HMGA1, CARD10, VWF, P2RX6, H3F3B, SCARA5	992	569	11017	0.722173	1	1	100
GOTERM_BP_FAT	GO:0043933~macromolecular complex subunit organization	39	2.87399	0.995883	POLR2H, TCAP, HR, NAP1L3, KCNA5, TRIM72, CD2AP, PDSS1, APOA4, KIF2C, KCNQ5, ARHGAP6, MUSK, NOD1, FGA, DGKD, HJURP, AQP11, C1QTNF2, TUBA3C, SH3BGR, TUBA3D, ANGPT1, SLC1A1, TUBA1C, OLFM1, PARD6B, HIST1H1D, CRYAB, SCUBE1, ACTN2, PFKM, ITPR3, HMGA1, CARD10, VWF, P2RX6, LIPG, H3F3B, SCARA5	992	610	11017	0.710046	1	1	100
Annotation Cluster 140	Enrichment Score: 0.3049422028102421
Category	Term	Count	%	PValue	Genes	List Total	Pop Hits	Pop Total	Fold Enrichment	Bonferroni	Benjamini	FDR
GOTERM_CC_FAT	GO:0031091~platelet alpha granule	7	0.515844	0.332016	VWF, CD36, FGA, ACTN2, FIGF, THBS4, TGFB2	940	52	10349	1.48206	1	0.822582	99.6902
GOTERM_CC_FAT	GO:0031093~platelet alpha granule lumen	5	0.36846	0.517432	FGA, ACTN2, FIGF, THBS4, TGFB2	940	41	10349	1.34263	1	0.932142	99.9971
GOTERM_CC_FAT	GO:0060205~cytoplasmic membrane-bounded vesicle lumen	5	0.36846	0.574688	FGA, ACTN2, FIGF, THBS4, TGFB2	940	44	10349	1.25109	1	0.948885	99.9995
GOTERM_CC_FAT	GO:0031983~vesicle lumen	5	0.36846	0.610642	FGA, ACTN2, FIGF, THBS4, TGFB2	940	46	10349	1.19669	1	0.958765	99.9999
Annotation Cluster 141	Enrichment Score: 0.3013626726984784
Category	Term	Count	%	PValue	Genes	List Total	Pop Hits	Pop Total	Fold Enrichment	Bonferroni	Benjamini	FDR
GOTERM_BP_FAT	GO:0051904~pigment granule transport	3	0.221076	0.190962	BBS7, MYO7A, ARL6	992	9	11017	3.70195	1	0.909717	97.8829
GOTERM_BP_FAT	GO:0051905~establishment of pigment granule localization	3	0.221076	0.225231	BBS7, MYO7A, ARL6	992	10	11017	3.33175	1	0.92989	99.0367
GOTERM_BP_FAT	GO:0051875~pigment granule localization	3	0.221076	0.259886	BBS7, MYO7A, ARL6	992	11	11017	3.02887	1	0.946617	99.581
GOTERM_BP_FAT	GO:0033059~cellular pigmentation	3	0.221076	0.520092	BBS7, MYO7A, ARL6	992	19	11017	1.75355	1	0.99278	99.9998
GOTERM_BP_FAT	GO:0043473~pigmentation	5	0.36846	0.714226	DCT, BBS7, MYO7A, ARL6, EDA	992	53	11017	1.04772	1	0.999239	100
GOTERM_BP_FAT	GO:0051650~establishment of vesicle localization	3	0.221076	0.781662	BBS7, MYO7A, ARL6	992	31	11017	1.07476	1	0.999759	100
GOTERM_BP_FAT	GO:0051640~organelle localization	7	0.515844	0.788099	BBS7, MYO7A, ATP2A1, SYNJ2, ARL6, MYH10, TACC2	992	85	11017	0.914599	1	0.999787	100
GOTERM_BP_FAT	GO:0051648~vesicle localization	3	0.221076	0.810452	BBS7, MYO7A, ARL6	992	33	11017	1.00962	1	0.999869	100
GOTERM_BP_FAT	GO:0051656~establishment of organelle localization	4	0.294768	0.935697	BBS7, MYO7A, ARL6, MYH10	992	64	11017	0.694115	1	0.999998	100
Annotation Cluster 142	Enrichment Score: 0.2980246236628515
Category	Term	Count	%	PValue	Genes	List Total	Pop Hits	Pop Total	Fold Enrichment	Bonferroni	Benjamini	FDR
GOTERM_MF_FAT	GO:0019825~oxygen binding	5	0.36846	0.351563	NOX4, CYP1A1, CYP2B6, CYGB, IDO1	960	33	10564	1.6673	1	0.9634	99.8995
GOTERM_MF_FAT	GO:0046906~tetrapyrrole binding	11	0.810612	0.42326	NOX4, NOS1, CYP1A1, CYP2B6, FA2H, CYP7A1, MTR, FADS3, CYGB, NOS2, IDO1	960	100	10564	1.21046	1	0.978081	99.9845
GOTERM_MF_FAT	GO:0020037~heme binding	10	0.73692	0.458869	NOX4, NOS1, CYP1A1, CYP2B6, FA2H, CYP7A1, FADS3, CYGB, NOS2, IDO1	960	92	10564	1.19611	1	0.982179	99.9944
GOTERM_MF_FAT	GO:0005506~iron ion binding	18	1.32646	0.941027	NOX4, STEAP4, NOS1, CYP1A1, CYP2B6, FA2H, FADS3, IDO1, SFXN2, PPAT, JMJD6, CYP7A1, P4HA3, LTF, CYGB, NOS2, SCARA5, ALOX12	960	258	10564	0.767733	1	0.999989	100
Annotation Cluster 143	Enrichment Score: 0.29577840689678747
Category	Term	Count	%	PValue	Genes	List Total	Pop Hits	Pop Total	Fold Enrichment	Bonferroni	Benjamini	FDR
GOTERM_BP_FAT	GO:0018904~organic ether metabolic process	6	0.442152	0.325525	APOA4, CYP1A1, DGKD, ABHD5, AGPAT9, LIPE	992	42	11017	1.58655	1	0.967278	99.9226
GOTERM_BP_FAT	GO:0006639~acylglycerol metabolic process	5	0.36846	0.449993	APOA4, DGKD, ABHD5, AGPAT9, LIPE	992	38	11017	1.4613	1	0.987861	99.9981
GOTERM_BP_FAT	GO:0006638~neutral lipid metabolic process	5	0.36846	0.470421	APOA4, DGKD, ABHD5, AGPAT9, LIPE	992	39	11017	1.42383	1	0.989305	99.9991
GOTERM_BP_FAT	GO:0006662~glycerol ether metabolic process	5	0.36846	0.490563	APOA4, DGKD, ABHD5, AGPAT9, LIPE	992	40	11017	1.38823	1	0.990746	99.9995
GOTERM_BP_FAT	GO:0006641~triglyceride metabolic process	4	0.294768	0.58037	APOA4, ABHD5, AGPAT9, LIPE	992	33	11017	1.34616	1	0.995982	100
GOTERM_BP_FAT	GO:0046486~glycerolipid metabolic process	10	0.73692	0.856353	APOA4, SEMA6D, DGKD, ABHD5, AGPAT9, FABP3, SYNJ2, LIPE, PIK3R1, PLAUR	992	133	11017	0.835026	1	0.999959	100
Annotation Cluster 144	Enrichment Score: 0.2953024646818251
Category	Term	Count	%	PValue	Genes	List Total	Pop Hits	Pop Total	Fold Enrichment	Bonferroni	Benjamini	FDR
GOTERM_BP_FAT	GO:0030522~intracellular receptor-mediated signaling pathway	9	0.663228	0.30599	ALDH1A2, YWHAH, KLF9, DNAJA1, ESR1, NOS2, BRCA1, PMEPA1, NRIP1	992	71	11017	1.40778	1	0.962201	99.87
GOTERM_BP_FAT	GO:0030518~steroid hormone receptor signaling pathway	7	0.515844	0.407324	YWHAH, KLF9, DNAJA1, ESR1, BRCA1, PMEPA1, NRIP1	992	57	11017	1.36388	1	0.982755	99.9926
GOTERM_BP_FAT	GO:0030521~androgen receptor signaling pathway	4	0.294768	0.621118	DNAJA1, BRCA1, PMEPA1, NRIP1	992	35	11017	1.26924	1	0.99736	100
GOTERM_MF_FAT	GO:0035258~steroid hormone receptor binding	3	0.221076	0.851078	YWHAH, BRCA1, NRIP1	960	36	10564	0.917014	1	0.999867	100
Annotation Cluster 145	Enrichment Score: 0.2948786314807265
Category	Term	Count	%	PValue	Genes	List Total	Pop Hits	Pop Total	Fold Enrichment	Bonferroni	Benjamini	FDR
GOTERM_BP_FAT	GO:0042098~T cell proliferation	6	0.442152	0.0587831	CRIP3, TNFSF14, RIPK2, TNFRSF4, FKBP1B, ITGAM	992	24	11017	2.77646	1	0.690498	66.7835
GOTERM_BP_FAT	GO:0046651~lymphocyte proliferation	6	0.442152	0.271242	CRIP3, TNFSF14, RIPK2, TNFRSF4, FKBP1B, ITGAM	992	39	11017	1.70859	1	0.949396	99.6837
GOTERM_BP_FAT	GO:0070661~leukocyte proliferation	6	0.442152	0.30726	CRIP3, TNFSF14, RIPK2, TNFRSF4, FKBP1B, ITGAM	992	41	11017	1.62525	1	0.962148	99.8742
GOTERM_BP_FAT	GO:0032943~mononuclear cell proliferation	6	0.442152	0.30726	CRIP3, TNFSF14, RIPK2, TNFRSF4, FKBP1B, ITGAM	992	41	11017	1.62525	1	0.962148	99.8742
GOTERM_BP_FAT	GO:0051251~positive regulation of lymphocyte activation	6	0.442152	0.90704	PRKCQ, IL4R, TNFSF14, RIPK2, TNFRSF4, THY1	992	88	11017	0.757217	1	0.999992	100
GOTERM_BP_FAT	GO:0042110~T cell activation	7	0.515844	0.923933	CRIP3, JMJD6, TNFSF14, RIPK2, TNFRSF4, FKBP1B, ITGAM	992	106	11017	0.733405	1	0.999996	100
GOTERM_BP_FAT	GO:0002696~positive regulation of leukocyte activation	6	0.442152	0.944157	PRKCQ, IL4R, TNFSF14, RIPK2, TNFRSF4, THY1	992	97	11017	0.68696	1	0.999999	100
GOTERM_BP_FAT	GO:0046649~lymphocyte activation	10	0.73692	0.974165	CRIP3, JMJD6, IL21R, TNFSF14, RIPK2, BANK1, TNFRSF4, FKBP1B, ITGAM, PIK3R1	992	170	11017	0.653285	1	1	100
GOTERM_BP_FAT	GO:0045321~leukocyte activation	12	0.884304	0.982792	SBNO2, CRIP3, JMJD6, IL21R, TLR2, TNFSF14, RIPK2, BANK1, TNFRSF4, FKBP1B, ITGAM, PIK3R1	992	207	11017	0.643817	1	1	100
GOTERM_BP_FAT	GO:0001775~cell activation	14	1.03169	0.986702	SBNO2, CRIP3, IL21R, TLR2, TNFSF14, FKBP1B, TNFRSF4, ITGAM, VWF, FGA, JMJD6, RIPK2, BANK1, PIK3R1	992	241	11017	0.645153	1	1	100
Annotation Cluster 146	Enrichment Score: 0.2933575521346623
Category	Term	Count	%	PValue	Genes	List Total	Pop Hits	Pop Total	Fold Enrichment	Bonferroni	Benjamini	FDR
GOTERM_BP_FAT	GO:0021536~diencephalon development	5	0.36846	0.366298	ARX, BMP4, WNT1, ALDH1A2, ALDH1A3	992	34	11017	1.63321	1	0.976115	99.9751
GOTERM_BP_FAT	GO:0035270~endocrine system development	7	0.515844	0.505052	BMP4, ALDH1A2, HHEX, ALDH1A3, SIX1, ONECUT2, PBX1	992	63	11017	1.23398	1	0.991949	99.9997
GOTERM_BP_FAT	GO:0021983~pituitary gland development	3	0.221076	0.712454	BMP4, ALDH1A2, ALDH1A3	992	27	11017	1.23398	1	0.999222	100
Annotation Cluster 147	Enrichment Score: 0.28606410796432
Category	Term	Count	%	PValue	Genes	List Total	Pop Hits	Pop Total	Fold Enrichment	Bonferroni	Benjamini	FDR
GOTERM_BP_FAT	GO:0015992~proton transport	6	0.442152	0.489847	NNT, UCP3, ATP1B4, ATP1A2, HVCN1, ATP6V0D2	992	51	11017	1.30657	1	0.990747	99.9995
GOTERM_BP_FAT	GO:0006818~hydrogen transport	6	0.442152	0.52475	NNT, UCP3, ATP1B4, ATP1A2, HVCN1, ATP6V0D2	992	53	11017	1.25727	1	0.993168	99.9999
GOTERM_MF_FAT	GO:0015077~monovalent inorganic cation transmembrane transporter activity	9	0.663228	0.539256	NNT, COX7A1, ABCB11, SLC9A2, ATP1B4, COX6A2, ATP1A1, ATP1A2, ATP6V0D2	960	87	10564	1.13836	1	0.990224	99.9996
Annotation Cluster 148	Enrichment Score: 0.2781748110166153
Category	Term	Count	%	PValue	Genes	List Total	Pop Hits	Pop Total	Fold Enrichment	Bonferroni	Benjamini	FDR
GOTERM_BP_FAT	GO:0042401~biogenic amine biosynthetic process	4	0.294768	0.393414	SRM, NR4A2, ADC, TGFB2	992	25	11017	1.77694	1	0.981019	99.9888
GOTERM_BP_FAT	GO:0042398~cellular amino acid derivative biosynthetic process	6	0.442152	0.417619	SRM, MAT2A, NR4A2, PADI2, ADC, TGFB2	992	47	11017	1.41777	1	0.983732	99.9946
GOTERM_BP_FAT	GO:0006576~biogenic amine metabolic process	8	0.589536	0.64022	APOA4, SNCAIP, SRM, NR4A2, FABP3, IDO1, ADC, TGFB2	992	84	11017	1.0577	1	0.997843	100
GOTERM_BP_FAT	GO:0006575~cellular amino acid derivative metabolic process	12	0.884304	0.733401	APOA4, SNCAIP, SRM, CYP1A1, MAT2A, CKMT2, NR4A2, FABP3, PADI2, IDO1, ADC, TGFB2	992	141	11017	0.945178	1	0.999455	100
Annotation Cluster 149	Enrichment Score: 0.26919340044671064
Category	Term	Count	%	PValue	Genes	List Total	Pop Hits	Pop Total	Fold Enrichment	Bonferroni	Benjamini	FDR
GOTERM_BP_FAT	GO:0060541~respiratory system development	10	0.73692	0.499851	BMP4, ALDH1A2, PDPN, FGF9, JMJD6, ALDH1A3, ZFPM2, FGF1, NFIB, MYCN	992	96	11017	1.15686	1	0.991606	99.9997
GOTERM_BP_FAT	GO:0035295~tube development	19	1.40015	0.508802	B4GALT1, BMP4, RET, BBS7, PDPN, FGF9, NR4A3, MYCN, RGMA, ALDH1A2, HHEX, JMJD6, SIX1, NKX3-1, PBX1, ZFPM2, RARB, FGF1, NFIB	992	197	11017	1.07112	1	0.992202	99.9998
GOTERM_BP_FAT	GO:0030324~lung development	9	0.663228	0.555033	BMP4, ALDH1A2, PDPN, FGF9, JMJD6, ZFPM2, FGF1, NFIB, MYCN	992	89	11017	1.12306	1	0.994785	100
GOTERM_BP_FAT	GO:0030323~respiratory tube development	9	0.663228	0.593633	BMP4, ALDH1A2, PDPN, FGF9, JMJD6, ZFPM2, FGF1, NFIB, MYCN	992	92	11017	1.08644	1	0.996388	100
Annotation Cluster 150	Enrichment Score: 0.2662748407162738
Category	Term	Count	%	PValue	Genes	List Total	Pop Hits	Pop Total	Fold Enrichment	Bonferroni	Benjamini	FDR
GOTERM_BP_FAT	GO:0008202~steroid metabolic process	17	1.25276	0.511501	PPARD, CYP1A1, PRKAG2, FGF23, FDFT1, APOA4, UGT1A7, UGT1A10, UGT1A9, YWHAH, UGT1A8, ADM, C1QTNF3, CYP7A1, INSIG1, NPC1L1, PBX1, LHB, LIPE, VLDLR	992	175	11017	1.07885	1	0.99226	99.9998
GOTERM_BP_FAT	GO:0016125~sterol metabolic process	9	0.663228	0.528474	APOA4, PPARD, CYP7A1, PRKAG2, INSIG1, NPC1L1, LIPE, VLDLR, FDFT1	992	87	11017	1.14888	1	0.993318	99.9999
GOTERM_BP_FAT	GO:0008203~cholesterol metabolic process	8	0.589536	0.587903	APOA4, PPARD, CYP7A1, INSIG1, NPC1L1, LIPE, VLDLR, FDFT1	992	80	11017	1.11058	1	0.996181	100
Annotation Cluster 151	Enrichment Score: 0.2653579456524926
Category	Term	Count	%	PValue	Genes	List Total	Pop Hits	Pop Total	Fold Enrichment	Bonferroni	Benjamini	FDR
GOTERM_BP_FAT	GO:0031329~regulation of cellular catabolic process	6	0.442152	0.507422	APOA4, PACSIN3, ULK1, ABHD5, PRKAG2, ADRA1B	992	52	11017	1.28144	1	0.992131	99.9997
GOTERM_BP_FAT	GO:0009896~positive regulation of catabolic process	5	0.36846	0.529838	APOA4, PACSIN3, ABHD5, ADRA1B, BARD1	992	42	11017	1.32212	1	0.993311	99.9999
GOTERM_BP_FAT	GO:0031331~positive regulation of cellular catabolic process	4	0.294768	0.536956	APOA4, PACSIN3, ABHD5, ADRA1B	992	31	11017	1.43301	1	0.993639	99.9999
GOTERM_BP_FAT	GO:0009894~regulation of catabolic process	8	0.589536	0.601337	APOA4, PACSIN3, ULK1, ABHD5, PRKAG2, ADRA1B, ADORA1, BARD1	992	81	11017	1.09687	1	0.996653	100
Annotation Cluster 152	Enrichment Score: 0.258237963890117
Category	Term	Count	%	PValue	Genes	List Total	Pop Hits	Pop Total	Fold Enrichment	Bonferroni	Benjamini	FDR
GOTERM_BP_FAT	GO:0000165~MAPKKK cascade	17	1.25276	0.375943	RET, CRYAB, MET, ADORA1, DUSP4, DUSP19, DUSP2, RGS3, DOK5, MAP3K9, RIPK1, RGS4, C1QTNF2, ADRA2C, PAK1, LRRK2, MAP2K6	992	161	11017	1.17267	1	0.977703	99.9812
GOTERM_BP_FAT	GO:0043405~regulation of MAP kinase activity	13	0.957996	0.394708	MET, TRIB3, CBLC, DUSP19, DUSP2, RGS3, RIPK1, RGS4, MAP3K9, C1QTNF2, ADRA2C, PAK1, MAP2K6	992	120	11017	1.20313	1	0.981159	99.9892
GOTERM_BP_FAT	GO:0000187~activation of MAPK activity	6	0.442152	0.766572	MAP3K9, RIPK1, MET, C1QTNF2, ADRA2C, MAP2K6	992	70	11017	0.95193	1	0.999693	100
GOTERM_BP_FAT	GO:0043406~positive regulation of MAP kinase activity	7	0.515844	0.814886	MAP3K9, RIPK1, MET, C1QTNF2, ADRA2C, PAK1, MAP2K6	992	88	11017	0.88342	1	0.999878	100
Annotation Cluster 153	Enrichment Score: 0.25548482413967033
Category	Term	Count	%	PValue	Genes	List Total	Pop Hits	Pop Total	Fold Enrichment	Bonferroni	Benjamini	FDR
GOTERM_BP_FAT	GO:0050727~regulation of inflammatory response	8	0.589536	0.382863	OSM, GPX2, SBNO2, OSMR, ACE2, ITGA2, IDO1, ADORA1	992	66	11017	1.34616	1	0.978836	99.9846
GOTERM_BP_FAT	GO:0050729~positive regulation of inflammatory response	4	0.294768	0.44309	OSM, OSMR, ITGA2, IDO1	992	27	11017	1.64531	1	0.986947	99.9976
GOTERM_BP_FAT	GO:0031349~positive regulation of defense response	7	0.515844	0.5364	OSM, PVR, OSMR, TLR2, RIPK2, ITGA2, IDO1	992	65	11017	1.19601	1	0.993653	99.9999
GOTERM_BP_FAT	GO:0032101~regulation of response to external stimulus	12	0.884304	0.724832	OSM, GPX2, MYOD1, CDH13, SBNO2, PDPN, OSMR, ACE2, ITGA2, IDO1, ADORA1, SPP1	992	140	11017	0.95193	1	0.99938	100
GOTERM_BP_FAT	GO:0032103~positive regulation of response to external stimulus	5	0.36846	0.800413	OSM, CDH13, OSMR, ITGA2, IDO1	992	60	11017	0.925487	1	0.999835	100
Annotation Cluster 154	Enrichment Score: 0.2533125652896332
Category	Term	Count	%	PValue	Genes	List Total	Pop Hits	Pop Total	Fold Enrichment	Bonferroni	Benjamini	FDR
GOTERM_BP_FAT	GO:0002237~response to molecule of bacterial origin	8	0.589536	0.532069	CYP1A1, ADM, TLR2, RIPK2, BDKRB1, IDO1, THPO, VLDLR	992	76	11017	1.16904	1	0.99332	99.9999
GOTERM_BP_FAT	GO:0009617~response to bacterium	14	1.03169	0.547769	CYP1A1, TLR2, BDKRB1, IDO1, LEAP2, GPX2, NOD1, ADM, RIPK2, LTF, NOS2, DEFB1, VLDLR, THPO	992	145	11017	1.07229	1	0.994324	99.9999
GOTERM_BP_FAT	GO:0032496~response to lipopolysaccharide	7	0.515844	0.596343	CYP1A1, ADM, RIPK2, BDKRB1, IDO1, THPO, VLDLR	992	69	11017	1.12668	1	0.996498	100
Annotation Cluster 155	Enrichment Score: 0.25125696915322326
Category	Term	Count	%	PValue	Genes	List Total	Pop Hits	Pop Total	Fold Enrichment	Bonferroni	Benjamini	FDR
GOTERM_BP_FAT	GO:0021537~telencephalon development	8	0.589536	0.292925	ARX, BMP4, SLC1A2, ALDH1A3, LEF1, LRP8, MYH10, TACC2	992	60	11017	1.48078	1	0.956824	99.8174
GOTERM_BP_FAT	GO:0021543~pallium development	4	0.294768	0.769935	ARX, LEF1, LRP8, TACC2	992	44	11017	1.00962	1	0.999709	100
GOTERM_BP_FAT	GO:0021987~cerebral cortex development	3	0.221076	0.781662	ARX, LRP8, TACC2	992	31	11017	1.07476	1	0.999759	100
Annotation Cluster 156	Enrichment Score: 0.23924541624036166
Category	Term	Count	%	PValue	Genes	List Total	Pop Hits	Pop Total	Fold Enrichment	Bonferroni	Benjamini	FDR
GOTERM_MF_FAT	GO:0015491~cation:cation antiporter activity	3	0.221076	0.465182	SLC8A3, SLC24A1, SLC9A2	960	17	10564	1.94191	1	0.982658	99.9953
GOTERM_MF_FAT	GO:0015297~antiporter activity	7	0.515844	0.46575	SLC8A3, SLC25A4, SLC24A1, SLC9A2, CELSR3, CLCN6, SLC47A2	960	60	10564	1.28382	1	0.98235	99.9954
GOTERM_MF_FAT	GO:0015300~solute:solute antiporter activity	5	0.36846	0.692274	SLC8A3, SLC25A4, SLC24A1, SLC9A2, CELSR3	960	51	10564	1.07884	1	0.997857	100
GOTERM_MF_FAT	GO:0015298~solute:cation antiporter activity	3	0.221076	0.736147	SLC8A3, SLC24A1, SLC9A2	960	28	10564	1.17902	1	0.998753	100
Annotation Cluster 157	Enrichment Score: 0.23789294151763715
Category	Term	Count	%	PValue	Genes	List Total	Pop Hits	Pop Total	Fold Enrichment	Bonferroni	Benjamini	FDR
GOTERM_MF_FAT	GO:0004180~carboxypeptidase activity	5	0.36846	0.308927	CPA5, CPA4, FOLH1, ACE2, CPA1	960	31	10564	1.77487	1	0.954315	99.7227
GOTERM_MF_FAT	GO:0004181~metallocarboxypeptidase activity	3	0.221076	0.525217	CPA5, CPA4, CPA1	960	19	10564	1.7375	1	0.988878	99.9993
GOTERM_MF_FAT	GO:0008235~metalloexopeptidase activity	3	0.221076	0.786143	CPA5, CPA4, CPA1	960	31	10564	1.06492	1	0.999425	100
GOTERM_MF_FAT	GO:0008238~exopeptidase activity	5	0.36846	0.876458	CPA5, CPA4, FOLH1, ACE2, CPA1	960	68	10564	0.80913	1	0.999926	100
Annotation Cluster 158	Enrichment Score: 0.23589016787918715
Category	Term	Count	%	PValue	Genes	List Total	Pop Hits	Pop Total	Fold Enrichment	Bonferroni	Benjamini	FDR
GOTERM_BP_FAT	GO:0030500~regulation of bone mineralization	4	0.294768	0.46733	BMP4, FGF23, BMPR1B, ANKH	992	28	11017	1.58655	1	0.989067	99.9989
GOTERM_BP_FAT	GO:0070167~regulation of biomineral formation	4	0.294768	0.514311	BMP4, FGF23, BMPR1B, ANKH	992	30	11017	1.48078	1	0.992481	99.9998
GOTERM_BP_FAT	GO:0030278~regulation of ossification	7	0.515844	0.566872	BMP4, THRB, FGF23, PBX1, BMPR1B, ANKH, TGFB2	992	67	11017	1.16031	1	0.995432	100
GOTERM_BP_FAT	GO:0045667~regulation of osteoblast differentiation	3	0.221076	0.835805	BMP4, FGF23, BMPR1B	992	35	11017	0.95193	1	0.999927	100
Annotation Cluster 159	Enrichment Score: 0.23571481323880925
Category	Term	Count	%	PValue	Genes	List Total	Pop Hits	Pop Total	Fold Enrichment	Bonferroni	Benjamini	FDR
GOTERM_MF_FAT	GO:0050661~NADP or NADPH binding	6	0.442152	0.19137	FMO5, TP53I3, NNT, NOS1, NOS2, CBR3	960	34	10564	1.94191	1	0.901435	96.6109
GOTERM_MF_FAT	GO:0050662~coenzyme binding	14	1.03169	0.781115	NOX4, STEAP4, NOS1, UGDH, SIRT4, CBR3, FMO5, TP53I3, NNT, ALAS2, HNF4A, ADH4, NOS2, NQO1	960	170	10564	0.906225	1	0.999378	100
GOTERM_MF_FAT	GO:0009055~electron carrier activity	14	1.03169	0.863708	NOX4, STEAP4, NOS1, COX7A1, CYP1A1, CYP2B6, UGDH, IDO1, GPX2, FMO5, NNT, CYP7A1, NOS2, NQO1	960	184	10564	0.837274	1	0.999893	100
GOTERM_MF_FAT	GO:0050660~FAD binding	5	0.36846	0.883458	NOX4, FMO5, STEAP4, NOS1, NOS2	960	69	10564	0.797403	1	0.999936	100
Annotation Cluster 160	Enrichment Score: 0.2264108597934027
Category	Term	Count	%	PValue	Genes	List Total	Pop Hits	Pop Total	Fold Enrichment	Bonferroni	Benjamini	FDR
GOTERM_MF_FAT	GO:0004857~enzyme inhibitor activity	23	1.69492	0.340484	PRKAG2, SPINT1, COL28A1, TNFSF14, TRIB3, SFN, R3HDML, PKIA, SPINK5, POT1, GMFB, OAZ3, CST6, PPP1R1B, SERPINB8, PPP1R1A, PLN, CDKN2D, ITIH4, SLPI, PI16, PPP1R14C, CRIM1	960	219	10564	1.15569	1	0.962972	99.8683
GOTERM_MF_FAT	GO:0030414~peptidase inhibitor activity	11	0.810612	0.65906	CST6, SERPINB8, ITIH4, TNFSF14, COL28A1, SLPI, SPINT1, PI16, R3HDML, SPINK5, CRIM1	960	120	10564	1.00872	1	0.997088	100
GOTERM_MF_FAT	GO:0004867~serine-type endopeptidase inhibitor activity	7	0.515844	0.660894	SERPINB8, ITIH4, COL28A1, SLPI, SPINT1, SPINK5, CRIM1	960	73	10564	1.05519	1	0.997087	100
GOTERM_MF_FAT	GO:0004866~endopeptidase inhibitor activity	9	0.663228	0.837921	CST6, SERPINB8, ITIH4, TNFSF14, COL28A1, SLPI, SPINT1, SPINK5, CRIM1	960	116	10564	0.853772	1	0.99981	100
Annotation Cluster 161	Enrichment Score: 0.22176878035335518
Category	Term	Count	%	PValue	Genes	List Total	Pop Hits	Pop Total	Fold Enrichment	Bonferroni	Benjamini	FDR
GOTERM_BP_FAT	GO:0032760~positive regulation of tumor necrosis factor production	3	0.221076	0.32903	NOD1, TLR2, RIPK2	992	13	11017	2.56289	1	0.968438	99.9296
GOTERM_BP_FAT	GO:0032755~positive regulation of interleukin-6 production	3	0.221076	0.396284	NOD1, TLR2, RIPK2	992	15	11017	2.22117	1	0.981187	99.9897
GOTERM_BP_FAT	GO:0042742~defense response to bacterium	7	0.515844	0.665036	NOD1, TLR2, LTF, RIPK2, NOS2, DEFB1, LEAP2	992	74	11017	1.05055	1	0.998384	100
GOTERM_BP_FAT	GO:0032680~regulation of tumor necrosis factor production	3	0.221076	0.73131	NOD1, TLR2, RIPK2	992	28	11017	1.18991	1	0.999437	100
GOTERM_BP_FAT	GO:0032675~regulation of interleukin-6 production	3	0.221076	0.796507	NOD1, TLR2, RIPK2	992	32	11017	1.04117	1	0.999822	100
GOTERM_BP_FAT	GO:0001819~positive regulation of cytokine production	5	0.36846	0.92472	NOD1, PANX1, TLR2, RIPK2, IDO1	992	77	11017	0.721159	1	0.999996	100
Annotation Cluster 162	Enrichment Score: 0.22018445774911913
Category	Term	Count	%	PValue	Genes	List Total	Pop Hits	Pop Total	Fold Enrichment	Bonferroni	Benjamini	FDR
GOTERM_BP_FAT	GO:0007369~gastrulation	7	0.515844	0.505052	BMP4, HIRA, UGDH, LEF1, AMOT, NR4A3, TRIM15	992	63	11017	1.23398	1	0.991949	99.9997
GOTERM_BP_FAT	GO:0001707~mesoderm formation	4	0.294768	0.536956	BMP4, LEF1, NR4A3, TRIM15	992	31	11017	1.43301	1	0.993639	99.9999
GOTERM_BP_FAT	GO:0048332~mesoderm morphogenesis	4	0.294768	0.58037	BMP4, LEF1, NR4A3, TRIM15	992	33	11017	1.34616	1	0.995982	100
GOTERM_BP_FAT	GO:0001704~formation of primary germ layer	4	0.294768	0.621118	BMP4, LEF1, NR4A3, TRIM15	992	35	11017	1.26924	1	0.99736	100
GOTERM_BP_FAT	GO:0007498~mesoderm development	5	0.36846	0.810821	BMP4, LEF1, NR4A3, TRIM15, TCF15	992	61	11017	0.910315	1	0.999869	100
Annotation Cluster 163	Enrichment Score: 0.2120286101363598
Category	Term	Count	%	PValue	Genes	List Total	Pop Hits	Pop Total	Fold Enrichment	Bonferroni	Benjamini	FDR
GOTERM_BP_FAT	GO:0042310~vasoconstriction	3	0.221076	0.428745	ACTC1, ADRA1B, ADRA1D	992	16	11017	2.08235	1	0.984967	99.9962
GOTERM_BP_FAT	GO:0003018~vascular process in circulatory system	6	0.442152	0.507422	KCNMA1, ACTC1, ADRA1B, AMOT, BDKRB2, ADRA1D	992	52	11017	1.28144	1	0.992131	99.9997
GOTERM_BP_FAT	GO:0035150~regulation of tube size	4	0.294768	0.80753	KCNMA1, ACTC1, ADRA1B, ADRA1D	992	47	11017	0.945178	1	0.99986	100
GOTERM_BP_FAT	GO:0050880~regulation of blood vessel size	4	0.294768	0.80753	KCNMA1, ACTC1, ADRA1B, ADRA1D	992	47	11017	0.945178	1	0.99986	100
Annotation Cluster 164	Enrichment Score: 0.21070048094241944
Category	Term	Count	%	PValue	Genes	List Total	Pop Hits	Pop Total	Fold Enrichment	Bonferroni	Benjamini	FDR
GOTERM_MF_FAT	GO:0051427~hormone receptor binding	9	0.663228	0.442211	YWHAH, SOCS2, SMARCD3, HR, JAK1, HMGA1, BRCA1, TACC2, NRIP1	960	80	10564	1.23797	1	0.981218	99.9909
GOTERM_MF_FAT	GO:0035257~nuclear hormone receptor binding	7	0.515844	0.619869	YWHAH, SMARCD3, HR, HMGA1, BRCA1, TACC2, NRIP1	960	70	10564	1.10042	1	0.995417	100
GOTERM_MF_FAT	GO:0035258~steroid hormone receptor binding	3	0.221076	0.851078	YWHAH, BRCA1, NRIP1	960	36	10564	0.917014	1	0.999867	100
Annotation Cluster 165	Enrichment Score: 0.20399607771866132
Category	Term	Count	%	PValue	Genes	List Total	Pop Hits	Pop Total	Fold Enrichment	Bonferroni	Benjamini	FDR
GOTERM_MF_FAT	GO:0003714~transcription corepressor activity	15	1.10538	0.300597	E2F1, THRB, HIRA, HR, LMCD1, TRIB3, SMYD1, ANKRD1, MXD1, CBFA2T2, NRIP1, KCNIP3, PLRG1, NR1D1, ZFPM2	960	131	10564	1.26002	1	0.951844	99.6644
GOTERM_MF_FAT	GO:0008134~transcription factor binding	40	2.94768	0.690116	E2F1, MYOD1, PPARD, THRB, ELF3, HR, HIRA, PRRX1, TRIB3, ANKRD1, FOXO4, CBFA2T2, KCNIP3, NR1D1, DIP2C, PLRG1, SMARCD3, ABRA, NKX3-1, RUNX1, PITX2, KAT2B, MAFB, PIM1, LMCD1, SMYD1, ACTN2, MXD1, HMGA1, BRCA1, STAT3, AHR, NRIP1, TNFRSF10A, HHEX, HNF4A, DYRK1B, VGLL2, ZFPM2, PBX1	960	458	10564	0.961063	1	0.997843	100
GOTERM_MF_FAT	GO:0003712~transcription cofactor activity	26	1.91599	0.856987	E2F1, MYOD1, ELF3, THRB, PRRX1, HIRA, HR, TRIB3, ANKRD1, CBFA2T2, KCNIP3, PLRG1, NR1D1, SMARCD3, ABRA, KAT2B, LMCD1, ACTN2, SMYD1, MXD1, HMGA1, BRCA1, NRIP1, DYRK1B, VGLL2, ZFPM2	960	330	10564	0.866995	1	0.999881	100
GOTERM_MF_FAT	GO:0016564~transcription repressor activity	22	1.62122	0.859279	E2F1, PPARD, SBNO2, ELF3, THRB, ARID5A, LMCD1, HR, HIRA, TRIB3, SMYD1, ANKRD1, MXD1, CBFA2T2, NRIP1, KCNIP3, HHEX, PLRG1, NR1D1, ZFPM2, SIK1, ZNF423	960	282	10564	0.858481	1	0.999885	100
Annotation Cluster 166	Enrichment Score: 0.20100514150712032
Category	Term	Count	%	PValue	Genes	List Total	Pop Hits	Pop Total	Fold Enrichment	Bonferroni	Benjamini	FDR
GOTERM_BP_FAT	GO:0002683~negative regulation of immune system process	8	0.589536	0.41324	GPX2, INHBA, IL4R, IDO1, ADORA1, SPINK5, THY1, TGFB2	992	68	11017	1.30657	1	0.983418	99.9939
GOTERM_BP_FAT	GO:0050777~negative regulation of immune response	3	0.221076	0.625757	GPX2, SPINK5, TGFB2	992	23	11017	1.44859	1	0.997468	100
GOTERM_BP_FAT	GO:0048585~negative regulation of response to stimulus	5	0.36846	0.964664	GPX2, ADORA1, SPINK5, SPP1, TGFB2	992	89	11017	0.623924	1	1	100
Annotation Cluster 167	Enrichment Score: 0.19297981963459107
Category	Term	Count	%	PValue	Genes	List Total	Pop Hits	Pop Total	Fold Enrichment	Bonferroni	Benjamini	FDR
GOTERM_MF_FAT	GO:0019201~nucleotide kinase activity	3	0.221076	0.49577	AK1, TJP2, DLG2	960	18	10564	1.83403	1	0.986164	99.9982
GOTERM_MF_FAT	GO:0016776~phosphotransferase activity, phosphate group as acceptor	3	0.221076	0.676518	AK1, TJP2, DLG2	960	25	10564	1.3205	1	0.9976	100
GOTERM_MF_FAT	GO:0019205~nucleobase, nucleoside, nucleotide kinase activity	3	0.221076	0.786143	AK1, TJP2, DLG2	960	31	10564	1.06492	1	0.999425	100
Annotation Cluster 168	Enrichment Score: 0.18461713732528112
Category	Term	Count	%	PValue	Genes	List Total	Pop Hits	Pop Total	Fold Enrichment	Bonferroni	Benjamini	FDR
GOTERM_BP_FAT	GO:0051495~positive regulation of cytoskeleton organization	6	0.442152	0.30726	PRKCQ, CDC42EP2, MAPT, AMOT, ARF6, TPM1	992	41	11017	1.62525	1	0.962148	99.8742
GOTERM_BP_FAT	GO:0032273~positive regulation of protein polymerization	3	0.221076	0.625757	CDC42EP2, MAPT, ARF6	992	23	11017	1.44859	1	0.997468	100
GOTERM_BP_FAT	GO:0010638~positive regulation of organelle organization	7	0.515844	0.651903	PRKCQ, CDC42EP2, MAPT, AMOT, ARF6, TPM1, POT1	992	73	11017	1.06494	1	0.998148	100
GOTERM_BP_FAT	GO:0031334~positive regulation of protein complex assembly	3	0.221076	0.781662	CDC42EP2, MAPT, ARF6	992	31	11017	1.07476	1	0.999759	100
GOTERM_BP_FAT	GO:0032271~regulation of protein polymerization	4	0.294768	0.875488	CDC42EP2, MAPT, ARF6, SPTB	992	54	11017	0.822655	1	0.999977	100
GOTERM_BP_FAT	GO:0043254~regulation of protein complex assembly	5	0.36846	0.909772	CDC42EP2, MAPT, ARF6, AHR, SPTB	992	74	11017	0.750395	1	0.999993	100
Annotation Cluster 169	Enrichment Score: 0.17307699277178284
Category	Term	Count	%	PValue	Genes	List Total	Pop Hits	Pop Total	Fold Enrichment	Bonferroni	Benjamini	FDR
GOTERM_BP_FAT	GO:0019637~organophosphate metabolic process	18	1.32646	0.378692	GPD2, SGMS2, ABHD5, SGMS1, EPT1, LPCAT3, FDFT1, PLAUR, APOA4, SEMA6D, AGPAT9, LIPG, FABP3, SYNJ2, MBOAT2, GK5, PLA2G2D, PIK3R1	992	172	11017	1.16224	1	0.97828	99.9826
GOTERM_BP_FAT	GO:0008654~phospholipid biosynthetic process	10	0.73692	0.394922	SGMS2, SEMA6D, ABHD5, AGPAT9, FABP3, MBOAT2, SGMS1, EPT1, LPCAT3, PLAUR	992	88	11017	1.26203	1	0.981031	99.9893
GOTERM_BP_FAT	GO:0006644~phospholipid metabolic process	16	1.17907	0.503114	SGMS2, ABHD5, SGMS1, EPT1, LPCAT3, FDFT1, PLAUR, APOA4, SEMA6D, AGPAT9, FABP3, LIPG, SYNJ2, MBOAT2, PLA2G2D, PIK3R1	992	163	11017	1.09014	1	0.991813	99.9997
GOTERM_BP_FAT	GO:0046486~glycerolipid metabolic process	10	0.73692	0.856353	APOA4, SEMA6D, DGKD, ABHD5, AGPAT9, FABP3, SYNJ2, LIPE, PIK3R1, PLAUR	992	133	11017	0.835026	1	0.999959	100
GOTERM_BP_FAT	GO:0045017~glycerolipid biosynthetic process	5	0.36846	0.864273	SEMA6D, ABHD5, AGPAT9, FABP3, PLAUR	992	67	11017	0.828795	1	0.999967	100
GOTERM_BP_FAT	GO:0006650~glycerophospholipid metabolic process	7	0.515844	0.89089	APOA4, SEMA6D, ABHD5, FABP3, SYNJ2, PIK3R1, PLAUR	992	99	11017	0.785262	1	0.999986	100
GOTERM_BP_FAT	GO:0046474~glycerophospholipid biosynthetic process	4	0.294768	0.897435	SEMA6D, ABHD5, FABP3, PLAUR	992	57	11017	0.779358	1	0.999989	100
GOTERM_BP_FAT	GO:0030384~phosphoinositide metabolic process	4	0.294768	0.926379	SEMA6D, SYNJ2, PIK3R1, PLAUR	992	62	11017	0.716506	1	0.999997	100
Annotation Cluster 170	Enrichment Score: 0.16584098912708575
Category	Term	Count	%	PValue	Genes	List Total	Pop Hits	Pop Total	Fold Enrichment	Bonferroni	Benjamini	FDR
GOTERM_BP_FAT	GO:0042417~dopamine metabolic process	3	0.221076	0.490729	SNCAIP, NR4A2, TGFB2	992	18	11017	1.85097	1	0.990676	99.9995
GOTERM_BP_FAT	GO:0006576~biogenic amine metabolic process	8	0.589536	0.64022	APOA4, SNCAIP, SRM, NR4A2, FABP3, IDO1, ADC, TGFB2	992	84	11017	1.0577	1	0.997843	100
GOTERM_BP_FAT	GO:0006584~catecholamine metabolic process	3	0.221076	0.749104	SNCAIP, NR4A2, TGFB2	992	29	11017	1.14888	1	0.999576	100
GOTERM_BP_FAT	GO:0009712~catechol metabolic process	3	0.221076	0.749104	SNCAIP, NR4A2, TGFB2	992	29	11017	1.14888	1	0.999576	100
GOTERM_BP_FAT	GO:0034311~diol metabolic process	3	0.221076	0.749104	SNCAIP, NR4A2, TGFB2	992	29	11017	1.14888	1	0.999576	100
GOTERM_BP_FAT	GO:0018958~phenol metabolic process	3	0.221076	0.765875	SNCAIP, NR4A2, TGFB2	992	30	11017	1.11058	1	0.999692	100
Annotation Cluster 171	Enrichment Score: 0.16214470643058349
Category	Term	Count	%	PValue	Genes	List Total	Pop Hits	Pop Total	Fold Enrichment	Bonferroni	Benjamini	FDR
GOTERM_BP_FAT	GO:0046777~protein amino acid autophosphorylation	8	0.589536	0.517648	ULK1, MAP3K9, RIPK1, MET, PIM1, PAK1, LRRK2, CAMK2A	992	75	11017	1.18462	1	0.992678	99.9998
GOTERM_BP_FAT	GO:0070302~regulation of stress-activated protein kinase signaling pathway	6	0.442152	0.591151	NOD1, MAP3K9, RIPK1, RIPK2, PAK1, TGFB2	992	57	11017	1.16904	1	0.996287	100
GOTERM_BP_FAT	GO:0080135~regulation of cellular response to stress	8	0.589536	0.664883	NOD1, MAP3K9, RIPK1, RIPK2, PAK1, BRCA1, SPP1, TGFB2	992	86	11017	1.0331	1	0.998398	100
GOTERM_BP_FAT	GO:0046328~regulation of JNK cascade	5	0.36846	0.72802	NOD1, MAP3K9, RIPK1, RIPK2, PAK1	992	54	11017	1.02832	1	0.999412	100
GOTERM_BP_FAT	GO:0043507~positive regulation of JUN kinase activity	3	0.221076	0.749104	MAP3K9, RIPK1, PAK1	992	29	11017	1.14888	1	0.999576	100
GOTERM_BP_FAT	GO:0043506~regulation of JUN kinase activity	3	0.221076	0.810452	MAP3K9, RIPK1, PAK1	992	33	11017	1.00962	1	0.999869	100
GOTERM_BP_FAT	GO:0043406~positive regulation of MAP kinase activity	7	0.515844	0.814886	MAP3K9, RIPK1, MET, C1QTNF2, ADRA2C, PAK1, MAP2K6	992	88	11017	0.88342	1	0.999878	100
Annotation Cluster 172	Enrichment Score: 0.16087666923372992
Category	Term	Count	%	PValue	Genes	List Total	Pop Hits	Pop Total	Fold Enrichment	Bonferroni	Benjamini	FDR
GOTERM_BP_FAT	GO:0030301~cholesterol transport	4	0.294768	0.601086	APOA4, CD36, LIPG, NPC1L1	992	34	11017	1.30657	1	0.996711	100
GOTERM_BP_FAT	GO:0015918~sterol transport	4	0.294768	0.601086	APOA4, CD36, LIPG, NPC1L1	992	34	11017	1.30657	1	0.996711	100
GOTERM_BP_FAT	GO:0055088~lipid homeostasis	4	0.294768	0.71073	APOA4, HNF4A, LIPG, NPC1L1	992	40	11017	1.11058	1	0.999205	100
GOTERM_BP_FAT	GO:0042632~cholesterol homeostasis	3	0.221076	0.781662	APOA4, LIPG, NPC1L1	992	31	11017	1.07476	1	0.999759	100
GOTERM_BP_FAT	GO:0055092~sterol homeostasis	3	0.221076	0.781662	APOA4, LIPG, NPC1L1	992	31	11017	1.07476	1	0.999759	100
Annotation Cluster 173	Enrichment Score: 0.15970263758295483
Category	Term	Count	%	PValue	Genes	List Total	Pop Hits	Pop Total	Fold Enrichment	Bonferroni	Benjamini	FDR
GOTERM_BP_FAT	GO:0050900~leukocyte migration	6	0.442152	0.489847	B4GALT1, ITGA6, CD34, S100A9, ITGAM, TGFB2	992	51	11017	1.30657	1	0.990747	99.9995
GOTERM_BP_FAT	GO:0030595~leukocyte chemotaxis	3	0.221076	0.810452	S100A9, ITGAM, TGFB2	992	33	11017	1.00962	1	0.999869	100
GOTERM_BP_FAT	GO:0060326~cell chemotaxis	3	0.221076	0.835805	S100A9, ITGAM, TGFB2	992	35	11017	0.95193	1	0.999927	100
Annotation Cluster 174	Enrichment Score: 0.15827492579072594
Category	Term	Count	%	PValue	Genes	List Total	Pop Hits	Pop Total	Fold Enrichment	Bonferroni	Benjamini	FDR
GOTERM_BP_FAT	GO:0045778~positive regulation of ossification	4	0.294768	0.342663	BMP4, THRB, BMPR1B, TGFB2	992	23	11017	1.93145	1	0.971523	99.9516
GOTERM_BP_FAT	GO:0048511~rhythmic process	13	0.957996	0.349821	BMP4, KCNMA1, HLF, MAT2A, NRIP1, TGFB2, INHBA, NR1D1, DBP, PER2, PER1, ANGPT1, BMPR1B	992	116	11017	1.24462	1	0.972815	99.9603
GOTERM_BP_FAT	GO:0022602~ovulation cycle process	6	0.442152	0.558572	BMP4, INHBA, ANGPT1, BMPR1B, TGFB2, NRIP1	992	55	11017	1.21155	1	0.994996	100
GOTERM_BP_FAT	GO:0042698~ovulation cycle	6	0.442152	0.637417	BMP4, INHBA, ANGPT1, BMPR1B, TGFB2, NRIP1	992	60	11017	1.11058	1	0.997815	100
GOTERM_BP_FAT	GO:0001541~ovarian follicle development	4	0.294768	0.659081	BMP4, INHBA, ANGPT1, BMPR1B	992	37	11017	1.20063	1	0.998287	100
GOTERM_BP_FAT	GO:0008585~female gonad development	5	0.36846	0.754101	BMP4, INHBA, ANGPT1, BMPR1B, NRIP1	992	56	11017	0.991593	1	0.999616	100
GOTERM_BP_FAT	GO:0046545~development of primary female sexual characteristics	5	0.36846	0.810821	BMP4, INHBA, ANGPT1, BMPR1B, NRIP1	992	61	11017	0.910315	1	0.999869	100
GOTERM_BP_FAT	GO:0046660~female sex differentiation	5	0.36846	0.810821	BMP4, INHBA, ANGPT1, BMPR1B, NRIP1	992	61	11017	0.910315	1	0.999869	100
GOTERM_BP_FAT	GO:0003006~reproductive developmental process	18	1.32646	0.825092	B4GALT1, BMP4, NEURL, PPARD, SMAD9, FGF9, ADAD1, NRIP1, TGFB2, INHBA, HSPA2, NKX3-1, ANGPT1, PBX1, BMPR1B, LHB, PCSK4, SPP1	992	228	11017	0.876777	1	0.999903	100
GOTERM_BP_FAT	GO:0007548~sex differentiation	10	0.73692	0.837893	B4GALT1, BMP4, INHBA, SMAD9, FGF9, ANGPT1, PBX1, BMPR1B, LHB, NRIP1	992	130	11017	0.854296	1	0.999931	100
GOTERM_BP_FAT	GO:0048608~reproductive structure development	8	0.589536	0.857906	BMP4, INHBA, FGF9, NKX3-1, ANGPT1, BMPR1B, LHB, NRIP1	992	107	11017	0.830344	1	0.999961	100
GOTERM_BP_FAT	GO:0008406~gonad development	7	0.515844	0.860399	BMP4, INHBA, FGF9, ANGPT1, BMPR1B, LHB, NRIP1	992	94	11017	0.827031	1	0.999962	100
GOTERM_BP_FAT	GO:0007178~transmembrane receptor protein serine/threonine kinase signaling pathway	6	0.442152	0.92131	BMP4, RGMB, SMAD9, COL1A2, BMPR1B, TGFB2	992	91	11017	0.732254	1	0.999996	100
GOTERM_BP_FAT	GO:0045137~development of primary sexual characteristics	7	0.515844	0.927856	BMP4, INHBA, FGF9, ANGPT1, BMPR1B, LHB, NRIP1	992	107	11017	0.726551	1	0.999997	100
Annotation Cluster 175	Enrichment Score: 0.1563018547253723
Category	Term	Count	%	PValue	Genes	List Total	Pop Hits	Pop Total	Fold Enrichment	Bonferroni	Benjamini	FDR
GOTERM_BP_FAT	GO:0007632~visual behavior	4	0.294768	0.491088	SLC1A2, ADRA1B, ATP1A2, NPHP1	992	29	11017	1.53184	1	0.990629	99.9995
GOTERM_BP_FAT	GO:0009416~response to light stimulus	10	0.73692	0.745449	SLC1A2, PLEKHB1, MAT2A, RRH, CDKN2D, SLC24A1, ADRA1B, DDB2, ATP1A2, NPHP1	992	118	11017	0.941173	1	0.999546	100
GOTERM_BP_FAT	GO:0009314~response to radiation	12	0.884304	0.927934	SLC1A2, NES, PLEKHB1, MAT2A, RRH, CDKN2D, SLC24A1, ADRA1B, DDB2, ATP1A2, BRCA1, NPHP1	992	176	11017	0.757217	1	0.999997	100
Annotation Cluster 176	Enrichment Score: 0.15510117206875543
Category	Term	Count	%	PValue	Genes	List Total	Pop Hits	Pop Total	Fold Enrichment	Bonferroni	Benjamini	FDR
GOTERM_BP_FAT	GO:0014031~mesenchymal cell development	4	0.294768	0.694218	ALDH1A2, RET, LEF1, TGFB2	992	39	11017	1.13906	1	0.998957	100
GOTERM_BP_FAT	GO:0048762~mesenchymal cell differentiation	4	0.294768	0.694218	ALDH1A2, RET, LEF1, TGFB2	992	39	11017	1.13906	1	0.998957	100
GOTERM_BP_FAT	GO:0060485~mesenchyme development	4	0.294768	0.71073	ALDH1A2, RET, LEF1, TGFB2	992	40	11017	1.11058	1	0.999205	100
Annotation Cluster 177	Enrichment Score: 0.1534845896365013
Category	Term	Count	%	PValue	Genes	List Total	Pop Hits	Pop Total	Fold Enrichment	Bonferroni	Benjamini	FDR
GOTERM_BP_FAT	GO:0001649~osteoblast differentiation	4	0.294768	0.621118	BMP4, FGF9, PTH1R, SPP1	992	35	11017	1.26924	1	0.99736	100
GOTERM_BP_FAT	GO:0001503~ossification	9	0.663228	0.698414	BMP4, CTSK, FGF9, COL13A1, KAZALD1, DMP1, PTH1R, STC1, SPP1	992	101	11017	0.98963	1	0.999025	100
GOTERM_BP_FAT	GO:0031214~biomineral formation	3	0.221076	0.73131	DMP1, PTH1R, SPP1	992	28	11017	1.18991	1	0.999437	100
GOTERM_BP_FAT	GO:0060348~bone development	9	0.663228	0.766785	BMP4, CTSK, FGF9, COL13A1, KAZALD1, DMP1, PTH1R, STC1, SPP1	992	108	11017	0.925487	1	0.99969	100
Annotation Cluster 178	Enrichment Score: 0.15079612810281712
Category	Term	Count	%	PValue	Genes	List Total	Pop Hits	Pop Total	Fold Enrichment	Bonferroni	Benjamini	FDR
GOTERM_CC_FAT	GO:0015630~microtubule cytoskeleton	44	3.24245	0.496399	CEP97, SHROOM1, DNAH9, KIF24, LITAF, USP2, CROCC, CEP55, TTLL7, DNAH2, AZI1, DNAH8, STAU2, KIF2C, HOOK2, EZR, EVI5, PLEKHG6, MAPT, TUBA3C, SYNJ2, TUBA3D, DCX, TUBA1C, CRYAB, MAP1A, PDE4D, MID1IP1, TRIM63, KIF3C, CEP152, BRCA1, TACC2, TRIM55, PKNOX2, RASSF5, KRT18, CEP68, CLIC5, MAP2, BUB1B, HSPB1, MAPRE3, DNM1, MYH10	940	469	10349	1.03288	1	0.923647	99.9946
GOTERM_CC_FAT	GO:0005815~microtubule organizing center	18	1.32646	0.808829	CEP97, LITAF, USP2, CROCC, PDE4D, TTLL7, CEP55, CEP152, AZI1, BRCA1, TACC2, HOOK2, EZR, KRT18, EVI5, CLIC5, CEP68, BUB1B	940	223	10349	0.888665	1	0.993848	100
GOTERM_CC_FAT	GO:0005813~centrosome	15	1.10538	0.878869	CEP97, LITAF, USP2, CROCC, PDE4D, CEP55, CEP152, AZI1, TACC2, HOOK2, KRT18, EVI5, CEP68, CLIC5, BUB1B	940	200	10349	0.825718	1	0.997682	100
Annotation Cluster 179	Enrichment Score: 0.14235221425850209
Category	Term	Count	%	PValue	Genes	List Total	Pop Hits	Pop Total	Fold Enrichment	Bonferroni	Benjamini	FDR
GOTERM_BP_FAT	GO:0046513~ceramide biosynthetic process	3	0.221076	0.396284	SGMS2, SGMS1, GAL3ST1	992	15	11017	2.22117	1	0.981187	99.9897
GOTERM_BP_FAT	GO:0046520~sphingoid biosynthetic process	3	0.221076	0.428745	SGMS2, SGMS1, GAL3ST1	992	16	11017	2.08235	1	0.984967	99.9962
GOTERM_BP_FAT	GO:0030148~sphingolipid biosynthetic process	3	0.221076	0.765875	SGMS2, SGMS1, GAL3ST1	992	30	11017	1.11058	1	0.999692	100
GOTERM_BP_FAT	GO:0046467~membrane lipid biosynthetic process	3	0.221076	0.796507	SGMS2, SGMS1, GAL3ST1	992	32	11017	1.04117	1	0.999822	100
GOTERM_BP_FAT	GO:0006672~ceramide metabolic process	3	0.221076	0.858051	SGMS2, SGMS1, GAL3ST1	992	37	11017	0.900474	1	0.99996	100
GOTERM_BP_FAT	GO:0046519~sphingoid metabolic process	3	0.221076	0.886287	SGMS2, SGMS1, GAL3ST1	992	40	11017	0.832939	1	0.999984	100
GOTERM_BP_FAT	GO:0006665~sphingolipid metabolic process	4	0.294768	0.95443	SGMS2, FA2H, SGMS1, GAL3ST1	992	69	11017	0.643817	1	0.999999	100
GOTERM_BP_FAT	GO:0006643~membrane lipid metabolic process	4	0.294768	0.965601	SGMS2, FA2H, SGMS1, GAL3ST1	992	73	11017	0.60854	1	1	100
Annotation Cluster 180	Enrichment Score: 0.13248730153190097
Category	Term	Count	%	PValue	Genes	List Total	Pop Hits	Pop Total	Fold Enrichment	Bonferroni	Benjamini	FDR
GOTERM_BP_FAT	GO:0043408~regulation of MAPKKK cascade	10	0.73692	0.473922	OSM, NOD1, FGF9, MAP3K9, RIPK1, MYLK2, RIPK2, FGF21, PAK1, TGFB2	992	94	11017	1.18147	1	0.989285	99.9992
GOTERM_BP_FAT	GO:0070302~regulation of stress-activated protein kinase signaling pathway	6	0.442152	0.591151	NOD1, MAP3K9, RIPK1, RIPK2, PAK1, TGFB2	992	57	11017	1.16904	1	0.996287	100
GOTERM_BP_FAT	GO:0010740~positive regulation of protein kinase cascade	12	0.884304	0.724832	OSM, PPARD, NOD1, TNFRSF10B, LITAF, FGF9, RIPK1, LGALS1, RIPK2, FGF21, EPO, TGFB2	992	140	11017	0.95193	1	0.99938	100
GOTERM_BP_FAT	GO:0046328~regulation of JNK cascade	5	0.36846	0.72802	NOD1, MAP3K9, RIPK1, RIPK2, PAK1	992	54	11017	1.02832	1	0.999412	100
GOTERM_BP_FAT	GO:0009967~positive regulation of signal transduction	21	1.54753	0.761249	BMP4, PPARD, LITAF, FGF9, LGALS1, PRRX1, ESR1, FGF21, TGFB2, NCAM1, P2RX5, OSM, NOTCH2, HHEX, CDH13, NOD1, TNFRSF10B, RIPK1, RIPK2, ABRA, EPO	992	253	11017	0.921829	1	0.999666	100
GOTERM_BP_FAT	GO:0010647~positive regulation of cell communication	22	1.62122	0.848212	BMP4, PPARD, LITAF, FGF9, LGALS1, PRRX1, ESR1, ITGA2, FGF21, TGFB2, NCAM1, OSM, P2RX5, NOTCH2, HHEX, CDH13, NOD1, TNFRSF10B, RIPK1, RIPK2, ABRA, EPO	992	282	11017	0.866414	1	0.999948	100
GOTERM_BP_FAT	GO:0043123~positive regulation of I-kappaB kinase/NF-kappaB cascade	6	0.442152	0.849985	NOD1, TNFRSF10B, LITAF, RIPK1, LGALS1, RIPK2	992	79	11017	0.843482	1	0.99995	100
GOTERM_BP_FAT	GO:0010627~regulation of protein kinase cascade	16	1.17907	0.872488	PPARD, LITAF, FGF9, LGALS1, MYLK2, FGF21, TGFB2, OSM, NOD1, TNFRSF10B, HNF4A, MAP3K9, RIPK1, RIPK2, PAK1, EPO	992	213	11017	0.834242	1	0.999974	100
GOTERM_BP_FAT	GO:0043122~regulation of I-kappaB kinase/NF-kappaB cascade	6	0.442152	0.90704	NOD1, TNFRSF10B, LITAF, RIPK1, LGALS1, RIPK2	992	88	11017	0.757217	1	0.999992	100
Annotation Cluster 181	Enrichment Score: 0.130745962395362
Category	Term	Count	%	PValue	Genes	List Total	Pop Hits	Pop Total	Fold Enrichment	Bonferroni	Benjamini	FDR
GOTERM_BP_FAT	GO:0060191~regulation of lipase activity	8	0.589536	0.546319	APOA4, ARHGAP6, PTGER3, CHRM1, ABHD5, P2RY1, PTH1R, FKBP1B	992	77	11017	1.15385	1	0.994322	99.9999
GOTERM_BP_FAT	GO:0060193~positive regulation of lipase activity	7	0.515844	0.566872	APOA4, ARHGAP6, PTGER3, CHRM1, ABHD5, P2RY1, PTH1R	992	67	11017	1.16031	1	0.995432	100
GOTERM_BP_FAT	GO:0007202~activation of phospholipase C activity	5	0.36846	0.778212	ARHGAP6, PTGER3, CHRM1, P2RY1, PTH1R	992	58	11017	0.957401	1	0.999749	100
GOTERM_BP_FAT	GO:0010863~positive regulation of phospholipase C activity	5	0.36846	0.778212	ARHGAP6, PTGER3, CHRM1, P2RY1, PTH1R	992	58	11017	0.957401	1	0.999749	100
GOTERM_BP_FAT	GO:0007200~activation of phospholipase C activity by G-protein coupled receptor protein signaling pathway coupled to IP3 second messenger	4	0.294768	0.783088	PTGER3, CHRM1, P2RY1, PTH1R	992	45	11017	0.987186	1	0.999765	100
GOTERM_BP_FAT	GO:0010518~positive regulation of phospholipase activity	5	0.36846	0.810821	ARHGAP6, PTGER3, CHRM1, P2RY1, PTH1R	992	61	11017	0.910315	1	0.999869	100
GOTERM_BP_FAT	GO:0010517~regulation of phospholipase activity	5	0.36846	0.830305	ARHGAP6, PTGER3, CHRM1, P2RY1, PTH1R	992	63	11017	0.881416	1	0.999915	100
GOTERM_BP_FAT	GO:0048015~phosphoinositide-mediated signaling	5	0.36846	0.909772	PTGER3, CHRM1, P2RY1, PTH1R, BUB1B	992	74	11017	0.750395	1	0.999993	100
Annotation Cluster 182	Enrichment Score: 0.1262670711275872
Category	Term	Count	%	PValue	Genes	List Total	Pop Hits	Pop Total	Fold Enrichment	Bonferroni	Benjamini	FDR
GOTERM_BP_FAT	GO:0019748~secondary metabolic process	8	0.589536	0.45855	DCT, ALDH1A2, TP53I3, GCK, CYP1A1, ADH4, ALDH1A3, IDO1	992	71	11017	1.25136	1	0.98863	99.9986
GOTERM_BP_FAT	GO:0043603~cellular amide metabolic process	5	0.36846	0.620849	ARG1, TP53I3, GCK, NAGS, IDO1	992	47	11017	1.18147	1	0.997377	100
GOTERM_BP_FAT	GO:0006733~oxidoreduction coenzyme metabolic process	4	0.294768	0.783088	TP53I3, GCK, IDO1, PDSS1	992	45	11017	0.987186	1	0.999765	100
GOTERM_BP_FAT	GO:0046496~nicotinamide nucleotide metabolic process	3	0.221076	0.823537	TP53I3, GCK, IDO1	992	34	11017	0.979928	1	0.9999	100
GOTERM_BP_FAT	GO:0006769~nicotinamide metabolic process	3	0.221076	0.823537	TP53I3, GCK, IDO1	992	34	11017	0.979928	1	0.9999	100
GOTERM_BP_FAT	GO:0009820~alkaloid metabolic process	3	0.221076	0.835805	TP53I3, GCK, IDO1	992	35	11017	0.95193	1	0.999927	100
GOTERM_BP_FAT	GO:0019362~pyridine nucleotide metabolic process	3	0.221076	0.847296	TP53I3, GCK, IDO1	992	36	11017	0.925487	1	0.999947	100
GOTERM_BP_FAT	GO:0006732~coenzyme metabolic process	9	0.663228	0.912375	TP53I3, NNT, HNF4A, GCK, PANK1, MTR, IDO1, PDSS1, OXSM	992	131	11017	0.762997	1	0.999993	100
Annotation Cluster 183	Enrichment Score: 0.118220799977807
Category	Term	Count	%	PValue	Genes	List Total	Pop Hits	Pop Total	Fold Enrichment	Bonferroni	Benjamini	FDR
GOTERM_MF_FAT	GO:0004864~phosphoprotein phosphatase inhibitor activity	3	0.221076	0.606355	PPP1R1B, PPP1R1A, PPP1R14C	960	22	10564	1.50057	1	0.994873	100
GOTERM_MF_FAT	GO:0019212~phosphatase inhibitor activity	3	0.221076	0.654335	PPP1R1B, PPP1R1A, PPP1R14C	960	24	10564	1.37552	1	0.996954	100
GOTERM_MF_FAT	GO:0019888~protein phosphatase regulator activity	3	0.221076	0.912033	PPP1R1B, PPP1R1A, PPP1R14C	960	43	10564	0.767733	1	0.999975	100
GOTERM_MF_FAT	GO:0019208~phosphatase regulator activity	3	0.221076	0.930206	PPP1R1B, PPP1R1A, PPP1R14C	960	46	10564	0.717663	1	0.999984	100
Annotation Cluster 184	Enrichment Score: 0.1179104047853214
Category	Term	Count	%	PValue	Genes	List Total	Pop Hits	Pop Total	Fold Enrichment	Bonferroni	Benjamini	FDR
GOTERM_BP_FAT	GO:0002429~immune response-activating cell surface receptor signaling pathway	4	0.294768	0.621118	BCAR1, TLR2, RIPK2, THY1	992	35	11017	1.26924	1	0.99736	100
GOTERM_BP_FAT	GO:0050852~T cell receptor signaling pathway	3	0.221076	0.625757	BCAR1, RIPK2, THY1	992	23	11017	1.44859	1	0.997468	100
GOTERM_BP_FAT	GO:0002768~immune response-regulating cell surface receptor signaling pathway	4	0.294768	0.640452	BCAR1, TLR2, RIPK2, THY1	992	36	11017	1.23398	1	0.997827	100
GOTERM_BP_FAT	GO:0050851~antigen receptor-mediated signaling pathway	3	0.221076	0.749104	BCAR1, RIPK2, THY1	992	29	11017	1.14888	1	0.999576	100
GOTERM_BP_FAT	GO:0002757~immune response-activating signal transduction	4	0.294768	0.795614	BCAR1, TLR2, RIPK2, THY1	992	46	11017	0.965726	1	0.99982	100
GOTERM_BP_FAT	GO:0002764~immune response-regulating signal transduction	4	0.294768	0.818854	BCAR1, TLR2, RIPK2, THY1	992	48	11017	0.925487	1	0.999886	100
GOTERM_BP_FAT	GO:0050778~positive regulation of immune response	7	0.515844	0.964787	PVR, BCAR1, TLR2, RIPK2, IDO1, THY1, TGFB2	992	120	11017	0.647841	1	1	100
GOTERM_BP_FAT	GO:0002253~activation of immune response	4	0.294768	0.972227	BCAR1, TLR2, RIPK2, THY1	992	76	11017	0.584518	1	1	100
Annotation Cluster 185	Enrichment Score: 0.10555092144586349
Category	Term	Count	%	PValue	Genes	List Total	Pop Hits	Pop Total	Fold Enrichment	Bonferroni	Benjamini	FDR
GOTERM_BP_FAT	GO:0007264~small GTPase mediated signal transduction	25	1.8423	0.541137	RHOQ, ARF6, RAB40B, RAB40A, ARHGAP6, CDC42EP1, DIRAS3, RASL10A, RAB27B, CDC42EP4, RHOF, CNKSR1, ARL6, RAB40AL, CDH13, RND1, RAB30, RASGRF2, ULK1, RAB34, COL1A2, LRRK2, KSR1, RAPGEFL1, NKIRAS1	992	268	11017	1.03599	1	0.993946	99.9999
GOTERM_MF_FAT	GO:0003924~GTPase activity	15	1.10538	0.780389	RHOQ, ARF6, RND1, RAB30, DIRAS3, RASL10A, DNAJC25, RAB34, TUBA3C, TUBA3D, RAB27B, RHOF, NKIRAS1, TUBA1C, DNM1, EHD4	960	182	10564	0.906937	1	0.999388	100
GOTERM_MF_FAT	GO:0032561~guanyl ribonucleotide binding	25	1.8423	0.872382	ADSS, SEPT3, RHOQ, ARF6, PRKG1, RRAGD, RAB40B, RAB40A, DIRAS3, RASL10A, TUBA3C, TUBA3D, RAB27B, RHOF, TUBA1C, EHD4, PDE10A, GUCY2C, ARL6, RAB40AL, RND1, RAB30, RAB34, LRRK2, NKIRAS1, DNM1	960	322	10564	0.854361	1	0.999918	100
GOTERM_MF_FAT	GO:0019001~guanyl nucleotide binding	25	1.8423	0.872382	ADSS, SEPT3, RHOQ, ARF6, PRKG1, RRAGD, RAB40B, RAB40A, DIRAS3, RASL10A, TUBA3C, TUBA3D, RAB27B, RHOF, TUBA1C, EHD4, PDE10A, GUCY2C, ARL6, RAB40AL, RND1, RAB30, RAB34, LRRK2, NKIRAS1, DNM1	960	322	10564	0.854361	1	0.999918	100
GOTERM_MF_FAT	GO:0005525~GTP binding	23	1.69492	0.923025	ADSS, SEPT3, RHOQ, ARF6, ARL6, RRAGD, GUCY2C, RAB40B, RAB40AL, RAB40A, RND1, RAB30, DIRAS3, RASL10A, RAB34, TUBA3C, TUBA3D, LRRK2, RAB27B, RHOF, NKIRAS1, TUBA1C, DNM1, EHD4	960	314	10564	0.806038	1	0.999981	100
Annotation Cluster 186	Enrichment Score: 0.09386589257581142
Category	Term	Count	%	PValue	Genes	List Total	Pop Hits	Pop Total	Fold Enrichment	Bonferroni	Benjamini	FDR
GOTERM_BP_FAT	GO:0042157~lipoprotein metabolic process	7	0.515844	0.58174	APOA4, ZDHHC2, CD36, OLR1, SEMA6D, NPC1L1, PLAUR	992	68	11017	1.14325	1	0.99598	100
GOTERM_BP_FAT	GO:0006497~protein amino acid lipidation	3	0.221076	0.938111	ZDHHC2, SEMA6D, PLAUR	992	48	11017	0.694115	1	0.999998	100
GOTERM_BP_FAT	GO:0042158~lipoprotein biosynthetic process	3	0.221076	0.958119	ZDHHC2, SEMA6D, PLAUR	992	53	11017	0.628633	1	1	100
Annotation Cluster 187	Enrichment Score: 0.07761735816286514
Category	Term	Count	%	PValue	Genes	List Total	Pop Hits	Pop Total	Fold Enrichment	Bonferroni	Benjamini	FDR
GOTERM_BP_FAT	GO:0031349~positive regulation of defense response	7	0.515844	0.5364	OSM, PVR, OSMR, TLR2, RIPK2, ITGA2, IDO1	992	65	11017	1.19601	1	0.993653	99.9999
GOTERM_BP_FAT	GO:0045089~positive regulation of innate immune response	3	0.221076	0.886287	PVR, TLR2, RIPK2	992	40	11017	0.832939	1	0.999984	100
GOTERM_BP_FAT	GO:0045088~regulation of innate immune response	3	0.221076	0.933142	PVR, TLR2, RIPK2	992	47	11017	0.708884	1	0.999998	100
GOTERM_BP_FAT	GO:0048584~positive regulation of response to stimulus	13	0.957996	0.956028	PVR, OSMR, BCAR1, TLR2, ITGA2, IDO1, BRCA1, TGFB2, THY1, OSM, CDH13, NOD1, RIPK2	992	201	11017	0.718289	1	0.999999	100
GOTERM_BP_FAT	GO:0050778~positive regulation of immune response	7	0.515844	0.964787	PVR, BCAR1, TLR2, RIPK2, IDO1, THY1, TGFB2	992	120	11017	0.647841	1	1	100
Annotation Cluster 188	Enrichment Score: 0.06918132636955719
Category	Term	Count	%	PValue	Genes	List Total	Pop Hits	Pop Total	Fold Enrichment	Bonferroni	Benjamini	FDR
GOTERM_BP_FAT	GO:0032504~multicellular organism reproduction	35	2.57922	0.73959	SLC22A16, DNAH9, NEURL, CGB, BCAT2, CGB5, ADAD1, NR6A1, HK2, CGB8, PGAM2, CGB7, CLDN11, AZI1, TGFB2, OAZ3, DUSP13, HSPA2, PPP1R1B, DNAJA1, WIPF3, SPATA4, ANGPT1, ADCY10, GAL3ST1, PCSK4, B4GALT1, BMP4, ABCB9, CYP1A1, MET, DDO, NRIP1, INHBA, BMPR1B, VMO1, ADC	992	414	11017	0.9389	1	0.999517	100
GOTERM_BP_FAT	GO:0048609~reproductive process in a multicellular organism	35	2.57922	0.73959	SLC22A16, DNAH9, NEURL, CGB, BCAT2, CGB5, ADAD1, NR6A1, HK2, CGB8, PGAM2, CGB7, CLDN11, AZI1, TGFB2, OAZ3, DUSP13, HSPA2, PPP1R1B, DNAJA1, WIPF3, SPATA4, ANGPT1, ADCY10, GAL3ST1, PCSK4, B4GALT1, BMP4, ABCB9, CYP1A1, MET, DDO, NRIP1, INHBA, BMPR1B, VMO1, ADC	992	414	11017	0.9389	1	0.999517	100
GOTERM_BP_FAT	GO:0007283~spermatogenesis	19	1.40015	0.899211	SLC22A16, NEURL, ABCB9, DNAH9, NR6A1, ADAD1, PGAM2, CLDN11, AZI1, OAZ3, HSPA2, DUSP13, DNAJA1, WIPF3, SPATA4, ADCY10, GAL3ST1, ADC, PCSK4	992	258	11017	0.817872	1	0.99999	100
GOTERM_BP_FAT	GO:0048232~male gamete generation	19	1.40015	0.899211	SLC22A16, NEURL, ABCB9, DNAH9, NR6A1, ADAD1, PGAM2, CLDN11, AZI1, OAZ3, HSPA2, DUSP13, DNAJA1, WIPF3, SPATA4, ADCY10, GAL3ST1, ADC, PCSK4	992	258	11017	0.817872	1	0.99999	100
GOTERM_BP_FAT	GO:0007276~gamete generation	25	1.8423	0.907006	SLC22A16, NEURL, CGB, DNAH9, CGB5, NR6A1, ADAD1, CGB8, PGAM2, CGB7, CLDN11, AZI1, OAZ3, DUSP13, HSPA2, DNAJA1, WIPF3, SPATA4, ADCY10, GAL3ST1, PCSK4, BMP4, ABCB9, NRIP1, VMO1, BMPR1B, ADC	992	336	11017	0.826328	1	0.999992	100
GOTERM_BP_FAT	GO:0019953~sexual reproduction	27	1.98968	0.958511	SLC22A16, NEURL, CGB, DNAH9, CGB5, NR6A1, ADAD1, CGB8, PGAM2, CGB7, CLDN11, AZI1, OAZ3, DUSP13, HSPA2, DNAJA1, WIPF3, SPATA4, ADCY10, GAL3ST1, PCSK4, B4GALT1, BMP4, ABCB9, STAT3, NRIP1, VMO1, BMPR1B, ADC	992	387	11017	0.774827	1	1	100
Annotation Cluster 189	Enrichment Score: 0.066488490383559
Category	Term	Count	%	PValue	Genes	List Total	Pop Hits	Pop Total	Fold Enrichment	Bonferroni	Benjamini	FDR
GOTERM_MF_FAT	GO:0015077~monovalent inorganic cation transmembrane transporter activity	9	0.663228	0.539256	NNT, COX7A1, ABCB11, SLC9A2, ATP1B4, COX6A2, ATP1A1, ATP1A2, ATP6V0D2	960	87	10564	1.13836	1	0.990224	99.9996
GOTERM_MF_FAT	GO:0015078~hydrogen ion transmembrane transporter activity	5	0.36846	0.913502	NNT, COX7A1, SLC9A2, COX6A2, ATP6V0D2	960	74	10564	0.743525	1	0.999975	100
GOTERM_CC_FAT	GO:0005746~mitochondrial respiratory chain	3	0.221076	0.968293	NNT, COX7A1, COX6A2	940	56	10349	0.589799	1	0.999909	100
GOTERM_CC_FAT	GO:0070469~respiratory chain	3	0.221076	0.984759	NNT, COX7A1, COX6A2	940	65	10349	0.508134	1	0.999982	100
GOTERM_CC_FAT	GO:0044455~mitochondrial membrane part	5	0.36846	0.990184	NNT, COX7A1, COX6A2, SYNJ2, LRRK2	940	107	10349	0.514466	1	0.999993	100
Annotation Cluster 190	Enrichment Score: 0.06478965976533736
Category	Term	Count	%	PValue	Genes	List Total	Pop Hits	Pop Total	Fold Enrichment	Bonferroni	Benjamini	FDR
GOTERM_CC_FAT	GO:0030173~integral to Golgi membrane	4	0.294768	0.682907	GALNT2, SGMS2, B3GNT1, SGMS1	940	38	10349	1.1589	1	0.975278	100
GOTERM_CC_FAT	GO:0031228~intrinsic to Golgi membrane	4	0.294768	0.732168	GALNT2, SGMS2, B3GNT1, SGMS1	940	41	10349	1.0741	1	0.98482	100
GOTERM_CC_FAT	GO:0031301~integral to organelle membrane	6	0.442152	0.971057	SYP, GALNT2, SGMS2, RRBP1, B3GNT1, SGMS1	940	107	10349	0.617359	1	0.999917	100
GOTERM_CC_FAT	GO:0031300~intrinsic to organelle membrane	7	0.515844	0.981723	SYP, FMO5, GALNT2, SGMS2, RRBP1, B3GNT1, SGMS1	940	130	10349	0.592823	1	0.999974	100
GOTERM_CC_FAT	GO:0000139~Golgi membrane	8	0.589536	0.995051	GALNT2, ICA1, SGMS2, NCALD, B3GNT1, SGMS1, DOPEY1, CHST1	940	167	10349	0.527405	1	0.999998	100
Annotation Cluster 191	Enrichment Score: 0.062439357676905005
Category	Term	Count	%	PValue	Genes	List Total	Pop Hits	Pop Total	Fold Enrichment	Bonferroni	Benjamini	FDR
GOTERM_MF_FAT	GO:0051020~GTPase binding	8	0.589536	0.797795	CDC42EP2, SYTL2, PAK1, BIN1, CDC42EP4, PTPRN, FGD6, ALS2CL	960	98	10564	0.898299	1	0.99953	100
GOTERM_MF_FAT	GO:0017048~Rho GTPase binding	3	0.221076	0.814662	CDC42EP2, PAK1, CDC42EP4	960	33	10564	1.00038	1	0.999655	100
GOTERM_MF_FAT	GO:0031267~small GTPase binding	6	0.442152	0.920671	CDC42EP2, SYTL2, PAK1, CDC42EP4, FGD6, ALS2CL	960	90	10564	0.733611	1	0.999979	100
GOTERM_MF_FAT	GO:0017016~Ras GTPase binding	5	0.36846	0.940306	CDC42EP2, SYTL2, PAK1, CDC42EP4, ALS2CL	960	80	10564	0.68776	1	0.999989	100
Annotation Cluster 192	Enrichment Score: 0.06142715890939758
Category	Term	Count	%	PValue	Genes	List Total	Pop Hits	Pop Total	Fold Enrichment	Bonferroni	Benjamini	FDR
GOTERM_MF_FAT	GO:0004252~serine-type endopeptidase activity	9	0.663228	0.808721	PLAT, TMPRSS2, TEP1, LTF, RHBDL3, HTRA3, PRSS35, PRSS22, PCSK4	960	112	10564	0.884263	1	0.999627	100
GOTERM_MF_FAT	GO:0004175~endopeptidase activity	24	1.76861	0.808995	PLAT, CAPN6, TMPRSS2, USP2, MME, MMP15, MMP3, CAPN3, MMP1, CASP5, CASP10, MMP10, CTSK, CASP4, LTF, ADAM33, TEP1, ADAMTS10, RHBDL3, HTRA3, PRSS35, PRSS22, PCSK4, USP13	960	295	10564	0.895254	1	0.999616	100
GOTERM_MF_FAT	GO:0008236~serine-type peptidase activity	9	0.663228	0.92838	PLAT, TMPRSS2, TEP1, LTF, RHBDL3, HTRA3, PRSS35, PRSS22, PCSK4	960	134	10564	0.739086	1	0.999983	100
GOTERM_MF_FAT	GO:0017171~serine hydrolase activity	9	0.663228	0.935021	PLAT, TMPRSS2, TEP1, LTF, RHBDL3, HTRA3, PRSS35, PRSS22, PCSK4	960	136	10564	0.728217	1	0.999987	100
Annotation Cluster 193	Enrichment Score: 0.05548387677639557
Category	Term	Count	%	PValue	Genes	List Total	Pop Hits	Pop Total	Fold Enrichment	Bonferroni	Benjamini	FDR
GOTERM_MF_FAT	GO:0008408~3'-5' exonuclease activity	3	0.221076	0.717392	EXD3, EXD1, ISG20	960	27	10564	1.22269	1	0.998392	100
GOTERM_MF_FAT	GO:0004527~exonuclease activity	3	0.221076	0.952845	EXD3, EXD1, ISG20	960	51	10564	0.647304	1	0.999995	100
GOTERM_MF_FAT	GO:0004518~nuclease activity	6	0.442152	0.997171	GEN1, EXD3, ENDOD1, EXD1, ISG20, ZC3H12C	960	142	10564	0.464965	1	1	100
Annotation Cluster 194	Enrichment Score: 0.05414423186156526
Category	Term	Count	%	PValue	Genes	List Total	Pop Hits	Pop Total	Fold Enrichment	Bonferroni	Benjamini	FDR
GOTERM_BP_FAT	GO:0042330~taxis	10	0.73692	0.867701	CCR1, S100A9, CCL8, AMOT, SEMA3A, DEFB1, ITGAM, CCL27, PLAUR, TGFB2	992	135	11017	0.822655	1	0.99997	100
GOTERM_BP_FAT	GO:0006935~chemotaxis	10	0.73692	0.867701	CCR1, S100A9, CCL8, AMOT, SEMA3A, DEFB1, ITGAM, CCL27, PLAUR, TGFB2	992	135	11017	0.822655	1	0.99997	100
GOTERM_BP_FAT	GO:0007626~locomotory behavior	17	1.25276	0.913748	KCNMA1, CCR1, S100A9, NR4A2, CCL8, ATP1A2, ANKH, CCL27, ITGAM, TGFB2, PLAUR, HOXD9, ADRA1B, AMOT, SEMA3A, PITX3, DEFB1	992	237	11017	0.796622	1	0.999994	100
Annotation Cluster 195	Enrichment Score: 0.052557667717879245
Category	Term	Count	%	PValue	Genes	List Total	Pop Hits	Pop Total	Fold Enrichment	Bonferroni	Benjamini	FDR
GOTERM_BP_FAT	GO:0043193~positive regulation of gene-specific transcription	6	0.442152	0.807276	MEF2C, HHEX, HNF4A, RHOQ, MAPRE3, EPO	992	74	11017	0.900474	1	0.999861	100
GOTERM_BP_FAT	GO:0010552~positive regulation of specific transcription from RNA polymerase II promoter	4	0.294768	0.818854	MEF2C, HHEX, HNF4A, RHOQ	992	48	11017	0.925487	1	0.999886	100
GOTERM_BP_FAT	GO:0032583~regulation of gene-specific transcription	7	0.515844	0.950652	MEF2C, HHEX, HNF4A, RHOQ, TNFRSF4, MAPRE3, EPO	992	114	11017	0.681938	1	0.999999	100
GOTERM_BP_FAT	GO:0010551~regulation of specific transcription from RNA polymerase II promoter	4	0.294768	0.980661	MEF2C, HHEX, HNF4A, RHOQ	992	81	11017	0.548437	1	1	100
Annotation Cluster 196	Enrichment Score: 0.05193110069610363
Category	Term	Count	%	PValue	Genes	List Total	Pop Hits	Pop Total	Fold Enrichment	Bonferroni	Benjamini	FDR
GOTERM_CC_FAT	GO:0044432~endoplasmic reticulum part	24	1.76861	0.853303	TUSC3, JPH2, DUOXA2, RRBP1, CYP2B6, SRL, TMEM38A, FKBP1B, SPINK5, ITPR1, FDFT1, APOA4, FMO5, CYP7A1, P4HA3, ATP2A1, AGPAT9, RYR1, EDA, JPH1, CASQ1, CASQ2, OLFM1, HRC	940	305	10349	0.866327	1	0.997065	100
GOTERM_CC_FAT	GO:0005789~endoplasmic reticulum membrane	18	1.32646	0.863672	TUSC3, JPH2, DUOXA2, CYP2B6, RRBP1, TMEM38A, FKBP1B, SPINK5, ITPR1, FDFT1, FMO5, CYP7A1, ATP2A1, AGPAT9, RYR1, EDA, JPH1, HRC	940	234	10349	0.84689	1	0.997272	100
GOTERM_CC_FAT	GO:0042175~nuclear envelope-endoplasmic reticulum network	19	1.40015	0.870529	TUSC3, JPH2, DUOXA2, CYP2B6, RRBP1, TMEM38A, ITPR3, FKBP1B, SPINK5, ITPR1, FDFT1, FMO5, CYP7A1, ATP2A1, AGPAT9, RYR1, EDA, JPH1, HRC	940	248	10349	0.843475	1	0.99748	100
GOTERM_CC_FAT	GO:0012505~endomembrane system	51	3.75829	0.96614	TUSC3, JPH2, SGMS2, SGMS1, SYNGR1, SPINK5, ADORA1, FDFT1, SYP, SLC2A4, CYP7A1, AGPAT9, RAB27B, JPH1, PTGER3, DUOXA2, NCALD, TMEM38A, CHST1, CD36, HRASLS, RYR1, AKAP6, VAMP2, EDA, KCNH2, GALNT2, CYP2B6, TRIM72, TAGLN2, FKBP1B, FMO5, SYN1, B3GNT1, MNS1, DOPEY1, CAMK2A, HRC, PCSK4, PHLDA1, ICA1, RRBP1, ACACB, ITPR3, ITPR1, ULK1, ATP2A1, ABCC4, GHDC, LRP3, VLDLR	940	689	10349	0.814932	1	0.999897	100
Annotation Cluster 197	Enrichment Score: 0.047677831222381443
Category	Term	Count	%	PValue	Genes	List Total	Pop Hits	Pop Total	Fold Enrichment	Bonferroni	Benjamini	FDR
GOTERM_BP_FAT	GO:0051258~protein polymerization	4	0.294768	0.659081	ARHGAP6, FGA, TUBA3C, TUBA3D, TUBA1C	992	37	11017	1.20063	1	0.998287	100
GOTERM_BP_FAT	GO:0034728~nucleosome organization	5	0.36846	0.810821	HIST1H1D, HJURP, H3F3B, NAP1L3, HMGA1	992	61	11017	0.910315	1	0.999869	100
GOTERM_BP_FAT	GO:0006334~nucleosome assembly	4	0.294768	0.858631	HIST1H1D, HJURP, H3F3B, NAP1L3	992	52	11017	0.854296	1	0.999961	100
GOTERM_BP_FAT	GO:0031497~chromatin assembly	4	0.294768	0.883229	HIST1H1D, HJURP, H3F3B, NAP1L3	992	55	11017	0.807698	1	0.999982	100
GOTERM_BP_FAT	GO:0065004~protein-DNA complex assembly	4	0.294768	0.903938	HIST1H1D, HJURP, H3F3B, NAP1L3	992	58	11017	0.76592	1	0.999991	100
GOTERM_BP_FAT	GO:0006333~chromatin assembly or disassembly	6	0.442152	0.929713	HIST1H1D, HJURP, H3F3B, NAP1L3, CBX7, HMGA1	992	93	11017	0.716506	1	0.999997	100
GOTERM_BP_FAT	GO:0006323~DNA packaging	4	0.294768	0.983297	HIST1H1D, HJURP, H3F3B, NAP1L3	992	83	11017	0.535222	1	1	100
GOTERM_BP_FAT	GO:0043623~cellular protein complex assembly	6	0.442152	0.996429	ARHGAP6, MUSK, FGA, TCAP, TUBA3C, TUBA3D, TUBA1C	992	140	11017	0.475965	1	1	100
GOTERM_BP_FAT	GO:0034622~cellular macromolecular complex assembly	10	0.73692	0.999821	ARHGAP6, MUSK, HIST1H1D, FGA, TCAP, HJURP, TUBA3C, TUBA3D, H3F3B, NAP1L3, TUBA1C	992	254	11017	0.437238	1	1	100
GOTERM_BP_FAT	GO:0034621~cellular macromolecular complex subunit organization	12	0.884304	0.999854	HIST1H1D, TCAP, NAP1L3, HMGA1, KIF2C, MUSK, ARHGAP6, FGA, HJURP, TUBA3C, TUBA3D, H3F3B, TUBA1C	992	291	11017	0.457973	1	1	100
Annotation Cluster 198	Enrichment Score: 0.04734057328656219
Category	Term	Count	%	PValue	Genes	List Total	Pop Hits	Pop Total	Fold Enrichment	Bonferroni	Benjamini	FDR
GOTERM_MF_FAT	GO:0004175~endopeptidase activity	24	1.76861	0.808995	PLAT, CAPN6, TMPRSS2, USP2, MME, MMP15, MMP3, CAPN3, MMP1, CASP5, CASP10, MMP10, CTSK, CASP4, LTF, ADAM33, TEP1, ADAMTS10, RHBDL3, HTRA3, PRSS35, PRSS22, PCSK4, USP13	960	295	10564	0.895254	1	0.999616	100
GOTERM_MF_FAT	GO:0008233~peptidase activity	36	2.65291	0.898587	USP2, MME, MMP3, OTUB2, SPINK5, MMP1, CASP5, CASP4, STAMBPL1, ADAMTS10, LTF, ADAM33, YOD1, HTRA3, CPA1, PRSS35, PCSK4, USP13, CAPN6, CPA5, PLAT, CPA4, TMPRSS2, MMP15, CAPN3, MMP10, CASP10, USP28, CTSK, FOLH1, ACE2, TEP1, SLPI, PAPPA2, RHBDL3, PRSS22	960	464	10564	0.853772	1	0.999963	100
GOTERM_MF_FAT	GO:0070011~peptidase activity, acting on L-amino acid peptides	34	2.50553	0.901657	USP2, MME, MMP3, OTUB2, MMP1, CASP5, CASP4, STAMBPL1, ADAMTS10, LTF, ADAM33, YOD1, HTRA3, CPA1, PRSS35, PCSK4, USP13, CAPN6, CPA5, PLAT, CPA4, TMPRSS2, MMP15, CAPN3, MMP10, CASP10, USP28, CTSK, FOLH1, ACE2, TEP1, PAPPA2, RHBDL3, PRSS22	960	441	10564	0.848394	1	0.999964	100
GOTERM_BP_FAT	GO:0006508~proteolysis	62	4.5689	0.986486	RNF217, MMP3, CD2AP, OTUB2, MMP1, CASP5, CASP4, CUL7, BTBD1, CPA1, HTRA3, YOD1, PRSS35, USP13, SOCS2, MMP15, MMP10, USP28, PRKCQ, CTSK, FOLH1, DDB2, BUB1B, CAND2, FBXL4, ASB2, NEURL2, ASB5, ASB4, FBXO40, USP2, ASB11, MME, UBE2QL1, ASB15, RAB40B, RAB40A, UBE2D4, STAMBPL1, ADAM33, ADAMTS10, PCSK4, CAPN6, PLAT, CPA5, TMPRSS2, CPA4, OLR1, TRIM63, CAPN3, BRCA1, RAB40AL, CBLC, CASP10, FBXO30, ACE2, TEP…	992	866	11017	0.795107	1	1	100
Annotation Cluster 199	Enrichment Score: 0.04672675799056327
Category	Term	Count	%	PValue	Genes	List Total	Pop Hits	Pop Total	Fold Enrichment	Bonferroni	Benjamini	FDR
GOTERM_BP_FAT	GO:0007286~spermatid development	4	0.294768	0.80753	NEURL, HSPA2, ADAD1, PCSK4	992	47	11017	0.945178	1	0.99986	100
GOTERM_BP_FAT	GO:0048515~spermatid differentiation	4	0.294768	0.839807	NEURL, HSPA2, ADAD1, PCSK4	992	50	11017	0.888468	1	0.999934	100
GOTERM_BP_FAT	GO:0007281~germ cell development	5	0.36846	0.966891	BMP4, NEURL, HSPA2, ADAD1, PCSK4	992	90	11017	0.616991	1	1	100
GOTERM_BP_FAT	GO:0048610~reproductive cellular process	7	0.515844	0.991693	B4GALT1, BMP4, NEURL, HSPA2, ADAD1, VMO1, PCSK4	992	144	11017	0.539868	1	1	100
Annotation Cluster 200	Enrichment Score: 0.046342027062457866
Category	Term	Count	%	PValue	Genes	List Total	Pop Hits	Pop Total	Fold Enrichment	Bonferroni	Benjamini	FDR
GOTERM_BP_FAT	GO:0002683~negative regulation of immune system process	8	0.589536	0.41324	GPX2, INHBA, IL4R, IDO1, ADORA1, SPINK5, THY1, TGFB2	992	68	11017	1.30657	1	0.983418	99.9939
GOTERM_BP_FAT	GO:0050870~positive regulation of T cell activation	5	0.36846	0.878956	PRKCQ, IL4R, TNFSF14, RIPK2, THY1	992	69	11017	0.804772	1	0.999979	100
GOTERM_BP_FAT	GO:0051249~regulation of lymphocyte activation	9	0.663228	0.899388	INHBA, PRKCQ, IL4R, TNFSF14, RIPK2, IDO1, TNFRSF4, SPINK5, THY1	992	128	11017	0.78088	1	0.99999	100
GOTERM_BP_FAT	GO:0051250~negative regulation of lymphocyte activation	3	0.221076	0.902119	INHBA, IL4R, IDO1	992	42	11017	0.793275	1	0.999991	100
GOTERM_BP_FAT	GO:0050867~positive regulation of cell activation	7	0.515844	0.906317	PRKCQ, PDPN, IL4R, TNFSF14, RIPK2, TNFRSF4, THY1	992	102	11017	0.762166	1	0.999992	100
GOTERM_BP_FAT	GO:0051251~positive regulation of lymphocyte activation	6	0.442152	0.90704	PRKCQ, IL4R, TNFSF14, RIPK2, TNFRSF4, THY1	992	88	11017	0.757217	1	0.999992	100
GOTERM_BP_FAT	GO:0001817~regulation of cytokine production	11	0.810612	0.912331	S1PR3, INHBA, PRKCQ, NOD1, PANX1, ACE2, TLR2, RIPK2, IDO1, TNFRSF4, TGFB2	992	158	11017	0.773192	1	0.999993	100
GOTERM_BP_FAT	GO:0050863~regulation of T cell activation	7	0.515844	0.915524	PRKCQ, IL4R, TNFSF14, RIPK2, IDO1, SPINK5, THY1	992	104	11017	0.747509	1	0.999994	100
GOTERM_BP_FAT	GO:0002695~negative regulation of leukocyte activation	3	0.221076	0.922049	INHBA, IL4R, IDO1	992	45	11017	0.74039	1	0.999996	100
GOTERM_BP_FAT	GO:0002684~positive regulation of immune system process	14	1.03169	0.93704	PVR, BCAR1, TLR2, ITGA2, TNFSF14, BDKRB1, IDO1, TNFRSF4, TGFB2, THY1, PRKCQ, IL4R, RIPK2, NOS2	992	206	11017	0.754766	1	0.999998	100
GOTERM_BP_FAT	GO:0050865~regulation of cell activation	10	0.73692	0.940394	INHBA, PRKCQ, PDPN, IL4R, TNFSF14, RIPK2, IDO1, TNFRSF4, SPINK5, THY1	992	153	11017	0.725872	1	0.999998	100
GOTERM_BP_FAT	GO:0050671~positive regulation of lymphocyte proliferation	3	0.221076	0.942728	PRKCQ, RIPK2, TNFRSF4	992	49	11017	0.67995	1	0.999999	100
GOTERM_BP_FAT	GO:0050866~negative regulation of cell activation	3	0.221076	0.942728	INHBA, IL4R, IDO1	992	49	11017	0.67995	1	0.999999	100
GOTERM_BP_FAT	GO:0002696~positive regulation of leukocyte activation	6	0.442152	0.944157	PRKCQ, IL4R, TNFSF14, RIPK2, TNFRSF4, THY1	992	97	11017	0.68696	1	0.999999	100
GOTERM_BP_FAT	GO:0070665~positive regulation of leukocyte proliferation	3	0.221076	0.947016	PRKCQ, RIPK2, TNFRSF4	992	50	11017	0.666351	1	0.999999	100
GOTERM_BP_FAT	GO:0032946~positive regulation of mononuclear cell proliferation	3	0.221076	0.947016	PRKCQ, RIPK2, TNFRSF4	992	50	11017	0.666351	1	0.999999	100
GOTERM_BP_FAT	GO:0002694~regulation of leukocyte activation	9	0.663228	0.953367	INHBA, PRKCQ, IL4R, TNFSF14, RIPK2, IDO1, TNFRSF4, SPINK5, THY1	992	144	11017	0.694115	1	0.999999	100
GOTERM_BP_FAT	GO:0042129~regulation of T cell proliferation	3	0.221076	0.954692	PRKCQ, RIPK2, IDO1	992	52	11017	0.640722	1	0.999999	100
GOTERM_BP_FAT	GO:0050670~regulation of lymphocyte proliferation	4	0.294768	0.957505	PRKCQ, RIPK2, IDO1, TNFRSF4	992	70	11017	0.63462	1	1	100
GOTERM_BP_FAT	GO:0070663~regulation of leukocyte proliferation	4	0.294768	0.960384	PRKCQ, RIPK2, IDO1, TNFRSF4	992	71	11017	0.625682	1	1	100
GOTERM_BP_FAT	GO:0032944~regulation of mononuclear cell proliferation	4	0.294768	0.960384	PRKCQ, RIPK2, IDO1, TNFRSF4	992	71	11017	0.625682	1	1	100
GOTERM_BP_FAT	GO:0045619~regulation of lymphocyte differentiation	3	0.221076	0.961297	INHBA, IL4R, SPINK5	992	54	11017	0.616991	1	1	100
Annotation Cluster 201	Enrichment Score: 0.04411534659920597
Category	Term	Count	%	PValue	Genes	List Total	Pop Hits	Pop Total	Fold Enrichment	Bonferroni	Benjamini	FDR
GOTERM_BP_FAT	GO:0050953~sensory perception of light stimulus	14	1.03169	0.816154	IQCB1, FSCN2, BBS7, MYO7A, RRH, CDHR1, LUM, CACNB2, MYO9A, GPR98, PROM1, HMCN1, SLC24A1, CA4	992	177	11017	0.878429	1	0.999879	100
GOTERM_BP_FAT	GO:0007601~visual perception	14	1.03169	0.816154	IQCB1, FSCN2, BBS7, MYO7A, RRH, CDHR1, LUM, CACNB2, MYO9A, GPR98, PROM1, HMCN1, SLC24A1, CA4	992	177	11017	0.878429	1	0.999879	100
GOTERM_BP_FAT	GO:0050890~cognition	33	2.43183	0.999989	IQCB1, SHROOM4, BBS7, MYO7A, RRH, LUM, CACNB2, BDKRB1, TAS1R3, TAS1R1, MYO9A, EPHB2, KCNIP3, HMCN1, CHST10, SLC24A1, B3GNT1, FZD9, SLC12A2, FSCN2, MAP1A, CDHR1, ITGA2, ATP1A2, ITPR3, GPR98, PROM1, CLIC5, PRKAR1B, ADRA1B, CA4, CHRNA10, VLDLR	992	661	11017	0.554452	1	1	100
GOTERM_BP_FAT	GO:0007600~sensory perception	25	1.8423	0.999998	IQCB1, BBS7, MYO7A, RRH, LUM, CACNB2, BDKRB1, TAS1R3, TAS1R1, MYO9A, KCNIP3, HMCN1, SLC24A1, B3GNT1, FSCN2, SLC12A2, MAP1A, CDHR1, ITGA2, ITPR3, GPR98, PROM1, CLIC5, CA4, CHRNA10	992	571	11017	0.486245	1	1	100
Annotation Cluster 202	Enrichment Score: 0.043379482382897766
Category	Term	Count	%	PValue	Genes	List Total	Pop Hits	Pop Total	Fold Enrichment	Bonferroni	Benjamini	FDR
GOTERM_BP_FAT	GO:0000082~G1/S transition of mitotic cell cycle	5	0.36846	0.685118	BCAT1, INHBA, CDKN2D, PIM1, CAMK2A	992	51	11017	1.08881	1	0.998821	100
GOTERM_BP_FAT	GO:0051325~interphase	8	0.589536	0.771812	E2F1, BCAT1, INHBA, PRUNE2, CDKN2D, PIM1, FOXO4, CAMK2A	992	96	11017	0.925487	1	0.999718	100
GOTERM_BP_FAT	GO:0051329~interphase of mitotic cell cycle	7	0.515844	0.860399	E2F1, BCAT1, INHBA, CDKN2D, PIM1, FOXO4, CAMK2A	992	94	11017	0.827031	1	0.999962	100
GOTERM_BP_FAT	GO:0007049~cell cycle	46	3.38983	0.991822	BCAT1, E2F1, SEPT3, CROCC, CEP55, FOXO4, SESN2, CD2AP, SESN1, TGFB2, CCNE2, PRUNE2, KIF2C, EVI5, DUSP13, HSPA2, HJURP, CDKN2D, MNS1, SIK1, CAMK2A, CABLES1, MAP2K6, ERCC6L, PARD6B, KAT2B, PDPN, AK1, PIM1, GAS2, BRCA1, AHR, TACC2, INHBA, NOTCH2, HHEX, PLK3, KRT18, BUB1B, G0S2, RBM38, MAPRE3, BARD1, DSCC1, TP53INP1, MYH10	992	681	11017	0.750175	1	1	100
GOTERM_BP_FAT	GO:0022402~cell cycle process	31	2.28445	0.99732	E2F1, BCAT1, CEP55, FOXO4, SESN2, CD2AP, SESN1, TGFB2, KIF2C, PRUNE2, HSPA2, DUSP13, CDKN2D, MNS1, CAMK2A, MAP2K6, ERCC6L, KAT2B, AK1, PIM1, GAS2, BRCA1, TACC2, INHBA, NOTCH2, BUB1B, MAPRE3, BARD1, TP53INP1, DSCC1, MYH10	992	514	11017	0.669808	1	1	100
GOTERM_BP_FAT	GO:0022403~cell cycle phase	19	1.40015	0.999456	E2F1, BCAT1, PIM1, CEP55, FOXO4, CD2AP, TACC2, INHBA, KIF2C, PRUNE2, HSPA2, DUSP13, CDKN2D, BUB1B, MNS1, CAMK2A, MAPRE3, ERCC6L, DSCC1	992	378	11017	0.55823	1	1	100
GOTERM_BP_FAT	GO:0000278~mitotic cell cycle	14	1.03169	0.999921	E2F1, BCAT1, PIM1, CEP55, FOXO4, CD2AP, KIF2C, INHBA, CDKN2D, BUB1B, CAMK2A, MAPRE3, ERCC6L, DSCC1	992	334	11017	0.465515	1	1	100
GOTERM_BP_FAT	GO:0000279~M phase	11	0.810612	0.999975	KIF2C, HSPA2, DUSP13, BUB1B, MNS1, CEP55, CD2AP, MAPRE3, ERCC6L, DSCC1, TACC2	992	301	11017	0.405862	1	1	100
Annotation Cluster 203	Enrichment Score: 0.029757781265625675
Category	Term	Count	%	PValue	Genes	List Total	Pop Hits	Pop Total	Fold Enrichment	Bonferroni	Benjamini	FDR
GOTERM_MF_FAT	GO:0008528~peptide receptor activity, G-protein coupled	7	0.515844	0.906114	F2RL2, AVPR2, SSTR2, DARC, CCR1, BDKRB1, BDKRB2	960	101	10564	0.762665	1	0.999968	100
GOTERM_MF_FAT	GO:0001653~peptide receptor activity	7	0.515844	0.906114	F2RL2, AVPR2, SSTR2, DARC, CCR1, BDKRB1, BDKRB2	960	101	10564	0.762665	1	0.999968	100
GOTERM_MF_FAT	GO:0042277~peptide binding	9	0.663228	0.991655	F2RL2, AVPR2, SSTR2, DARC, CCR1, MME, BDKRB1, BDKRB2, PIK3R1	960	174	10564	0.569181	1	1	100
Annotation Cluster 204	Enrichment Score: 0.0286985261246945
Category	Term	Count	%	PValue	Genes	List Total	Pop Hits	Pop Total	Fold Enrichment	Bonferroni	Benjamini	FDR
GOTERM_MF_FAT	GO:0016564~transcription repressor activity	22	1.62122	0.859279	E2F1, PPARD, SBNO2, ELF3, THRB, ARID5A, LMCD1, HR, HIRA, TRIB3, SMYD1, ANKRD1, MXD1, CBFA2T2, NRIP1, KCNIP3, HHEX, PLRG1, NR1D1, ZFPM2, SIK1, ZNF423	960	282	10564	0.858481	1	0.999885	100
GOTERM_BP_FAT	GO:0051253~negative regulation of RNA metabolic process	24	1.76861	0.880443	E2F1, MEF2C, PPARD, SBNO2, NR6A1, ARID5A, SIRT4, LMCD1, LEF1, MYPOP, TNFRSF4, TCEAL1, PKIA, CBFA2T2, STAT3, NRIP1, KCNIP3, HHEX, HOXD8, RIPPLY1, ZFPM2, RARB, SIK1, BARD1	992	315	11017	0.84616	1	0.99998	100
GOTERM_BP_FAT	GO:0000122~negative regulation of transcription from RNA polymerase II promoter	17	1.25276	0.89362	E2F1, MEF2C, PPARD, NR6A1, LMCD1, LEF1, MYPOP, PKIA, TCEAL1, STAT3, NRIP1, KCNIP3, HHEX, HOXD8, ZFPM2, RARB, SIK1	992	231	11017	0.817313	1	0.999988	100
GOTERM_BP_FAT	GO:0045892~negative regulation of transcription, DNA-dependent	23	1.69492	0.907128	E2F1, MEF2C, PPARD, SBNO2, NR6A1, ARID5A, SIRT4, LMCD1, LEF1, MYPOP, TNFRSF4, TCEAL1, PKIA, CBFA2T2, STAT3, NRIP1, KCNIP3, HHEX, HOXD8, RIPPLY1, ZFPM2, RARB, SIK1	992	311	11017	0.821333	1	0.999992	100
GOTERM_BP_FAT	GO:0016481~negative regulation of transcription	30	2.21076	0.916623	E2F1, MEF2C, SBNO2, PPARD, THRB, NR6A1, HR, TNFRSF4, CBFA2T2, TCEAL1, KCNIP3, PER1, RARB, SIK1, ZNF423, MYF6, ARID5A, SIRT4, LMCD1, LEF1, SMYD1, MYPOP, PKIA, STAT3, BRCA1, NRIP1, HHEX, HOXD8, RIPPLY1, ZFPM2	992	402	11017	0.828795	1	0.999994	100
GOTERM_BP_FAT	GO:0045934~negative regulation of nucleobase, nucleoside, nucleotide and nucleic acid metabolic process	32	2.35814	0.960103	E2F1, MEF2C, PPARD, SBNO2, THRB, NR6A1, HR, TNFRSF4, CBFA2T2, TCEAL1, POT1, KCNIP3, PER1, RARB, SIK1, ZNF423, MYF6, ARID5A, SIRT4, LMCD1, LEF1, SMYD1, MYPOP, PKIA, BRCA1, STAT3, NRIP1, HHEX, HOXD8, RIPPLY1, ZFPM2, BARD1	992	452	11017	0.786255	1	1	100
GOTERM_BP_FAT	GO:0009890~negative regulation of biosynthetic process	36	2.65291	0.96508	E2F1, MEF2C, PPARD, SBNO2, THRB, NR6A1, HR, TNFRSF4, CBFA2T2, TCEAL1, POT1, KCNIP3, PER1, RARB, SIK1, ZNF423, HHATL, MYF6, ARID5A, SIRT4, LMCD1, LEF1, ATP1A1, SMYD1, MYPOP, PKIA, BRCA1, STAT3, NRIP1, INHBA, HHEX, HOXD8, GCK, HBEGF, RIPPLY1, ZFPM2	992	507	11017	0.788581	1	1	100
GOTERM_BP_FAT	GO:0010629~negative regulation of gene expression	31	2.28445	0.965623	E2F1, MEF2C, PPARD, SBNO2, THRB, NR6A1, HR, TNFRSF4, CBFA2T2, TCEAL1, KCNIP3, PER1, RARB, SIK1, ZNF423, MYF6, BMP4, ARID5A, SIRT4, LMCD1, LEF1, SMYD1, MYPOP, PKIA, BRCA1, STAT3, NRIP1, HHEX, HOXD8, RIPPLY1, ZFPM2	992	444	11017	0.775408	1	1	100
GOTERM_BP_FAT	GO:0051172~negative regulation of nitrogen compound metabolic process	32	2.35814	0.965882	E2F1, MEF2C, PPARD, SBNO2, THRB, NR6A1, HR, TNFRSF4, CBFA2T2, TCEAL1, POT1, KCNIP3, PER1, RARB, SIK1, ZNF423, MYF6, ARID5A, SIRT4, LMCD1, LEF1, SMYD1, MYPOP, PKIA, BRCA1, STAT3, NRIP1, HHEX, HOXD8, RIPPLY1, ZFPM2, BARD1	992	457	11017	0.777652	1	1	100
GOTERM_BP_FAT	GO:0031327~negative regulation of cellular biosynthetic process	35	2.57922	0.966789	E2F1, MEF2C, PPARD, SBNO2, THRB, NR6A1, HR, TNFRSF4, CBFA2T2, TCEAL1, POT1, KCNIP3, PER1, RARB, SIK1, ZNF423, MYF6, ARID5A, SIRT4, LMCD1, LEF1, ATP1A1, SMYD1, MYPOP, PKIA, BRCA1, STAT3, NRIP1, INHBA, HHEX, HOXD8, GCK, HBEGF, RIPPLY1, ZFPM2	992	496	11017	0.783679	1	1	100
GOTERM_BP_FAT	GO:0010558~negative regulation of macromolecule biosynthetic process	34	2.50553	0.967491	E2F1, MEF2C, PPARD, SBNO2, THRB, NR6A1, HR, TNFRSF4, CBFA2T2, TCEAL1, POT1, KCNIP3, PER1, RARB, SIK1, HHATL, ZNF423, MYF6, ARID5A, SIRT4, LMCD1, LEF1, SMYD1, MYPOP, PKIA, BRCA1, STAT3, NRIP1, INHBA, HHEX, HOXD8, HBEGF, RIPPLY1, ZFPM2	992	484	11017	0.780163	1	1	100
GOTERM_BP_FAT	GO:0010605~negative regulation of macromolecule metabolic process	42	3.09506	0.995815	MEF2C, E2F1, PPARD, SBNO2, THRB, NR6A1, HR, BDKRB1, BDKRB2, TNFRSF4, TCEAL1, CBFA2T2, POT1, KCNIP3, APOA4, PER1, RARB, SIK1, ZNF423, HHATL, BMP4, MYF6, ARID5A, SIRT4, LMCD1, LEF1, SMYD1, MYPOP, PKIA, BRCA1, STAT3, NRIP1, INHBA, HHEX, HOXD8, HNF4A, ADRA1B, BUB1B, RIPPLY1, HBEGF, ZFPM2, BARD1	992	649	11017	0.718714	1	1	100
Annotation Cluster 205	Enrichment Score: 0.027435024556166955
Category	Term	Count	%	PValue	Genes	List Total	Pop Hits	Pop Total	Fold Enrichment	Bonferroni	Benjamini	FDR
GOTERM_BP_FAT	GO:0001932~regulation of protein amino acid phosphorylation	12	0.884304	0.815919	OSM, BMP4, HNF4A, MAP3K9, RIPK1, PRKAR1B, PRKAG2, BDKRB1, BDKRB2, PAK1, IL34, EPO	992	152	11017	0.876777	1	0.99988	100
GOTERM_BP_FAT	GO:0010562~positive regulation of phosphorus metabolic process	6	0.442152	0.896313	OSM, BMP4, PRKAG2, IL34, ADORA1, EPO	992	86	11017	0.774827	1	0.999989	100
GOTERM_BP_FAT	GO:0045937~positive regulation of phosphate metabolic process	6	0.442152	0.896313	OSM, BMP4, PRKAG2, IL34, ADORA1, EPO	992	86	11017	0.774827	1	0.999989	100
GOTERM_BP_FAT	GO:0001934~positive regulation of protein amino acid phosphorylation	5	0.36846	0.915026	OSM, BMP4, PRKAG2, IL34, EPO	992	75	11017	0.74039	1	0.999994	100
GOTERM_BP_FAT	GO:0042327~positive regulation of phosphorylation	5	0.36846	0.948114	OSM, BMP4, PRKAG2, IL34, EPO	992	83	11017	0.669027	1	0.999999	100
GOTERM_BP_FAT	GO:0031399~regulation of protein modification process	17	1.25276	0.968196	BMP4, PRKAG2, BDKRB1, BDKRB2, IL34, ADORA1, BRCA1, OSM, HNF4A, MAP3K9, RIPK1, PRKAR1B, BUB1B, PAK1, LRRK2, HHATL, EPO	992	263	11017	0.717868	1	1	100
GOTERM_BP_FAT	GO:0051247~positive regulation of protein metabolic process	12	0.884304	0.985188	OSM, BMP4, PACSIN3, PRKAG2, ITGA2, IL34, LRRK2, ADORA1, SAMD4A, BRCA1, BARD1, EPO	992	210	11017	0.63462	1	1	100
GOTERM_BP_FAT	GO:0032270~positive regulation of cellular protein metabolic process	11	0.810612	0.989533	OSM, BMP4, PACSIN3, PRKAG2, ITGA2, IL34, LRRK2, ADORA1, SAMD4A, BRCA1, EPO	992	202	11017	0.604774	1	1	100
GOTERM_BP_FAT	GO:0031401~positive regulation of protein modification process	8	0.589536	0.992614	OSM, BMP4, PRKAG2, IL34, LRRK2, ADORA1, BRCA1, EPO	992	162	11017	0.548437	1	1	100
GOTERM_BP_FAT	GO:0032268~regulation of cellular protein metabolic process	24	1.76861	0.997922	BMP4, PRKAG2, MKNK1, ITGA2, BDKRB1, BDKRB2, IL34, ADORA1, BRCA1, APOA4, OSM, EIF4G3, PACSIN3, HNF4A, MAP3K9, PRKAR1B, RIPK1, BUB1B, HSPB1, PAK1, LRRK2, SAMD4A, EPO, HHATL	992	423	11017	0.630119	1	1	100
Annotation Cluster 206	Enrichment Score: 0.02472074703430273
Category	Term	Count	%	PValue	Genes	List Total	Pop Hits	Pop Total	Fold Enrichment	Bonferroni	Benjamini	FDR
GOTERM_BP_FAT	GO:0000077~DNA damage checkpoint	3	0.221076	0.922049	RBM38, FOXO4, BRCA1	992	45	11017	0.74039	1	0.999996	100
GOTERM_BP_FAT	GO:0031570~DNA integrity checkpoint	3	0.221076	0.942728	RBM38, FOXO4, BRCA1	992	49	11017	0.67995	1	0.999999	100
GOTERM_BP_FAT	GO:0000075~cell cycle checkpoint	5	0.36846	0.951293	CCNE2, BUB1B, RBM38, FOXO4, BRCA1	992	84	11017	0.661062	1	0.999999	100
GOTERM_BP_FAT	GO:0042770~DNA damage response, signal transduction	4	0.294768	0.963079	RBM38, SFN, FOXO4, BRCA1	992	72	11017	0.616991	1	1	100
Annotation Cluster 207	Enrichment Score: 0.019469822031701587
Category	Term	Count	%	PValue	Genes	List Total	Pop Hits	Pop Total	Fold Enrichment	Bonferroni	Benjamini	FDR
GOTERM_CC_FAT	GO:0019867~outer membrane	7	0.515844	0.884549	SLC25A4, MCL1, SLC24A1, HK2, ITGA2, ITPR3, ANKH	940	97	10349	0.794505	1	0.997748	100
GOTERM_CC_FAT	GO:0031968~organelle outer membrane	4	0.294768	0.992574	SLC25A4, MCL1, HK2, ITPR3	940	93	10349	0.47353	1	0.999996	100
GOTERM_CC_FAT	GO:0005741~mitochondrial outer membrane	3	0.221076	0.995648	SLC25A4, MCL1, HK2	940	80	10349	0.412859	1	0.999998	100
Annotation Cluster 208	Enrichment Score: 0.019330332592725843
Category	Term	Count	%	PValue	Genes	List Total	Pop Hits	Pop Total	Fold Enrichment	Bonferroni	Benjamini	FDR
GOTERM_MF_FAT	GO:0004842~ubiquitin-protein ligase activity	9	0.663228	0.900309	CBLC, UBE2D4, DDB2, LMO7, RNF217, UBE2QL1, TRIM63, BRCA1, BARD1	960	127	10564	0.779823	1	0.999964	100
GOTERM_MF_FAT	GO:0016879~ligase activity, forming carbon-nitrogen bonds	14	1.03169	0.93687	ADSS, HAL, LMO7, RNF217, ASNS, TTLL7, ACACB, UBE2QL1, TRIM63, BRCA1, CBLC, UBE2D4, DDB2, BARD1	960	204	10564	0.755188	1	0.999987	100
GOTERM_BP_FAT	GO:0016567~protein ubiquitination	6	0.442152	0.953169	CBLC, DDB2, LMO7, RNF217, BRCA1, BARD1	992	100	11017	0.666351	1	0.999999	100
GOTERM_MF_FAT	GO:0019787~small conjugating protein ligase activity	9	0.663228	0.954209	CBLC, UBE2D4, DDB2, LMO7, RNF217, UBE2QL1, TRIM63, BRCA1, BARD1	960	143	10564	0.69257	1	0.999995	100
GOTERM_BP_FAT	GO:0032446~protein modification by small protein conjugation	6	0.442152	0.974461	CBLC, DDB2, LMO7, RNF217, BRCA1, BARD1	992	110	11017	0.605773	1	1	100
GOTERM_MF_FAT	GO:0016881~acid-amino acid ligase activity	10	0.73692	0.983604	CBLC, UBE2D4, DDB2, LMO7, RNF217, UBE2QL1, TTLL7, TRIM63, BRCA1, BARD1	960	177	10564	0.621704	1	1	100
GOTERM_BP_FAT	GO:0070647~protein modification by small protein conjugation or removal	6	0.442152	0.995905	CBLC, DDB2, LMO7, RNF217, BRCA1, BARD1	992	138	11017	0.482863	1	1	100
Annotation Cluster 209	Enrichment Score: 0.01735594424969384
Category	Term	Count	%	PValue	Genes	List Total	Pop Hits	Pop Total	Fold Enrichment	Bonferroni	Benjamini	FDR
GOTERM_BP_FAT	GO:0046903~secretion	18	1.32646	0.942225	KCNMA1, AVPR2, SLC22A16, PTGER3, AQP4, CCL8, BDKRB2, TRIM72, AGXT, ADORA1, FKBP1B, ANK1, SYN1, KCNK5, SYTL2, PCSK4, MYH10, NPHP1	992	261	11017	0.76592	1	0.999999	100
GOTERM_BP_FAT	GO:0006887~exocytosis	6	0.442152	0.944157	ANK1, CCL8, SYTL2, TRIM72, PCSK4, MYH10	992	97	11017	0.68696	1	0.999999	100
GOTERM_BP_FAT	GO:0032940~secretion by cell	8	0.589536	0.997088	ANK1, SYN1, CCL8, SYTL2, TRIM72, FKBP1B, PCSK4, MYH10	992	177	11017	0.501959	1	1	100
Annotation Cluster 210	Enrichment Score: 0.014489266212156064
Category	Term	Count	%	PValue	Genes	List Total	Pop Hits	Pop Total	Fold Enrichment	Bonferroni	Benjamini	FDR
GOTERM_BP_FAT	GO:0030336~negative regulation of cell migration	3	0.221076	0.958119	ADORA1, TPM1, THY1	992	53	11017	0.628633	1	1	100
GOTERM_BP_FAT	GO:0040013~negative regulation of locomotion	3	0.221076	0.969502	ADORA1, TPM1, THY1	992	57	11017	0.584518	1	1	100
GOTERM_BP_FAT	GO:0051271~negative regulation of cell motion	3	0.221076	0.974011	ADORA1, TPM1, THY1	992	59	11017	0.564704	1	1	100
Annotation Cluster 211	Enrichment Score: 0.01201069820354754
Category	Term	Count	%	PValue	Genes	List Total	Pop Hits	Pop Total	Fold Enrichment	Bonferroni	Benjamini	FDR
GOTERM_CC_FAT	GO:0000777~condensed chromosome kinetochore	4	0.294768	0.853742	KIF2C, HJURP, BUB1B, ERCC6L	940	51	10349	0.863496	1	0.996983	100
GOTERM_CC_FAT	GO:0000779~condensed chromosome, centromeric region	4	0.294768	0.907199	KIF2C, HJURP, BUB1B, ERCC6L	940	58	10349	0.759281	1	0.998736	100
GOTERM_CC_FAT	GO:0000776~kinetochore	4	0.294768	0.956384	KIF2C, HJURP, BUB1B, ERCC6L	940	69	10349	0.638236	1	0.99984	100
GOTERM_CC_FAT	GO:0000793~condensed chromosome	6	0.442152	0.984652	KIF2C, SYN1, HJURP, BUB1B, BRCA1, ERCC6L	940	117	10349	0.564594	1	0.999983	100
GOTERM_CC_FAT	GO:0000775~chromosome, centromeric region	5	0.36846	0.985084	KIF2C, HJURP, BUB1B, ERCC6L, DSCC1	940	101	10349	0.545028	1	0.999981	100
GOTERM_BP_FAT	GO:0022403~cell cycle phase	19	1.40015	0.999456	E2F1, BCAT1, PIM1, CEP55, FOXO4, CD2AP, TACC2, INHBA, KIF2C, PRUNE2, HSPA2, DUSP13, CDKN2D, BUB1B, MNS1, CAMK2A, MAPRE3, ERCC6L, DSCC1	992	378	11017	0.55823	1	1	100
GOTERM_BP_FAT	GO:0000280~nuclear division	7	0.515844	0.999814	KIF2C, BUB1B, CEP55, CD2AP, MAPRE3, ERCC6L, DSCC1	992	200	11017	0.388705	1	1	100
GOTERM_BP_FAT	GO:0007067~mitosis	7	0.515844	0.999814	KIF2C, BUB1B, CEP55, CD2AP, MAPRE3, ERCC6L, DSCC1	992	200	11017	0.388705	1	1	100
GOTERM_BP_FAT	GO:0000087~M phase of mitotic cell cycle	7	0.515844	0.99986	KIF2C, BUB1B, CEP55, CD2AP, MAPRE3, ERCC6L, DSCC1	992	204	11017	0.381083	1	1	100
GOTERM_BP_FAT	GO:0048285~organelle fission	7	0.515844	0.999903	KIF2C, BUB1B, CEP55, CD2AP, MAPRE3, ERCC6L, DSCC1	992	209	11017	0.371966	1	1	100
GOTERM_BP_FAT	GO:0000278~mitotic cell cycle	14	1.03169	0.999921	E2F1, BCAT1, PIM1, CEP55, FOXO4, CD2AP, KIF2C, INHBA, CDKN2D, BUB1B, CAMK2A, MAPRE3, ERCC6L, DSCC1	992	334	11017	0.465515	1	1	100
GOTERM_BP_FAT	GO:0000279~M phase	11	0.810612	0.999975	KIF2C, HSPA2, DUSP13, BUB1B, MNS1, CEP55, CD2AP, MAPRE3, ERCC6L, DSCC1, TACC2	992	301	11017	0.405862	1	1	100
Annotation Cluster 212	Enrichment Score: 0.010886087998356164
Category	Term	Count	%	PValue	Genes	List Total	Pop Hits	Pop Total	Fold Enrichment	Bonferroni	Benjamini	FDR
GOTERM_BP_FAT	GO:0006606~protein import into nucleus	5	0.36846	0.933409	FGF9, ABRA, SIX2, NCKIPSD, TGFB2	992	79	11017	0.702902	1	0.999998	100
GOTERM_BP_FAT	GO:0051170~nuclear import	5	0.36846	0.941179	FGF9, ABRA, SIX2, NCKIPSD, TGFB2	992	81	11017	0.685546	1	0.999999	100
GOTERM_BP_FAT	GO:0034504~protein localization in nucleus	5	0.36846	0.957121	FGF9, ABRA, SIX2, NCKIPSD, TGFB2	992	86	11017	0.645689	1	1	100
GOTERM_BP_FAT	GO:0006605~protein targeting	11	0.810612	0.987071	FGF9, HOMER3, TRAK1, CACNB1, ABRA, AKAP6, SIX2, NCKIPSD, SYNGR1, AGXT, TGFB2	992	198	11017	0.616991	1	1	100
GOTERM_BP_FAT	GO:0006913~nucleocytoplasmic transport	6	0.442152	0.995616	HHEX, FGF9, ABRA, SIX2, NCKIPSD, TGFB2	992	137	11017	0.486387	1	1	100
GOTERM_BP_FAT	GO:0017038~protein import	5	0.36846	0.995818	FGF9, ABRA, SIX2, NCKIPSD, TGFB2	992	120	11017	0.462744	1	1	100
GOTERM_BP_FAT	GO:0051169~nuclear transport	6	0.442152	0.996176	HHEX, FGF9, ABRA, SIX2, NCKIPSD, TGFB2	992	139	11017	0.479389	1	1	100
GOTERM_BP_FAT	GO:0033365~protein localization in organelle	5	0.36846	0.998262	FGF9, ABRA, SIX2, NCKIPSD, TGFB2	992	132	11017	0.420676	1	1	100
Annotation Cluster 213	Enrichment Score: 0.007960254372979411
Category	Term	Count	%	PValue	Genes	List Total	Pop Hits	Pop Total	Fold Enrichment	Bonferroni	Benjamini	FDR
GOTERM_BP_FAT	GO:0006333~chromatin assembly or disassembly	6	0.442152	0.929713	HIST1H1D, HJURP, H3F3B, NAP1L3, CBX7, HMGA1	992	93	11017	0.716506	1	0.999997	100
GOTERM_BP_FAT	GO:0016568~chromatin modification	10	0.73692	0.999768	CPA4, DPF3, KAT2B, SMARCD3, HJURP, JMJD6, HIRA, SETD7, SMYD1, CBX7	992	250	11017	0.444234	1	1	100
GOTERM_BP_FAT	GO:0006325~chromatin organization	14	1.03169	0.999806	DPF3, CPA4, KAT2B, HIST1H1D, HIRA, NAP1L3, SMYD1, HMGA1, CBX7, SMARCD3, HJURP, JMJD6, SETD7, H3F3B	992	319	11017	0.487404	1	1	100
GOTERM_BP_FAT	GO:0051276~chromosome organization	17	1.25276	0.999989	DPF3, CPA4, KAT2B, HIST1H1D, HIRA, NAP1L3, SMYD1, HMGA1, CBX7, POT1, SMARCD3, JMJD6, HJURP, TEP1, SETD7, H3F3B, DSCC1	992	416	11017	0.453845	1	1	100
Annotation Cluster 214	Enrichment Score: 0.007669577926020028
Category	Term	Count	%	PValue	Genes	List Total	Pop Hits	Pop Total	Fold Enrichment	Bonferroni	Benjamini	FDR
GOTERM_MF_FAT	GO:0016410~N-acyltransferase activity	4	0.294768	0.973647	ALAS2, KAT2B, NAGS, SAT2	960	76	10564	0.579167	1	0.999999	100
GOTERM_MF_FAT	GO:0008080~N-acetyltransferase activity	3	0.221076	0.980555	KAT2B, NAGS, SAT2	960	62	10564	0.53246	1	1	100
GOTERM_MF_FAT	GO:0016407~acetyltransferase activity	3	0.221076	0.993385	KAT2B, NAGS, SAT2	960	75	10564	0.440167	1	1	100
Annotation Cluster 215	Enrichment Score: 0.0054041105232360866
Category	Term	Count	%	PValue	Genes	List Total	Pop Hits	Pop Total	Fold Enrichment	Bonferroni	Benjamini	FDR
GOTERM_BP_FAT	GO:0043632~modification-dependent macromolecule catabolic process	33	2.43183	0.978437	FBXO40, USP2, ASB11, RNF217, UBE2QL1, OTUB2, CD2AP, ASB15, RAB40B, RAB40A, UBE2D4, CUL7, BTBD1, STAMBPL1, YOD1, USP13, SOCS2, TRIM63, BRCA1, RAB40AL, CBLC, USP28, DDB2, FBXO30, BUB1B, FBXL4, CAND2, FBXO32, ASB2, ASB5, NEURL2, ASB4, BARD1	992	484	11017	0.757217	1	1	100
GOTERM_BP_FAT	GO:0019941~modification-dependent protein catabolic process	33	2.43183	0.978437	FBXO40, USP2, ASB11, RNF217, UBE2QL1, OTUB2, CD2AP, ASB15, RAB40B, RAB40A, UBE2D4, CUL7, BTBD1, STAMBPL1, YOD1, USP13, SOCS2, TRIM63, BRCA1, RAB40AL, CBLC, USP28, DDB2, FBXO30, BUB1B, FBXL4, CAND2, FBXO32, ASB2, ASB5, NEURL2, ASB4, BARD1	992	484	11017	0.757217	1	1	100
GOTERM_BP_FAT	GO:0051603~proteolysis involved in cellular protein catabolic process	34	2.50553	0.985623	FBXO40, USP2, ASB11, RNF217, UBE2QL1, OTUB2, CD2AP, ASB15, RAB40B, RAB40A, UBE2D4, CUL7, BTBD1, STAMBPL1, YOD1, USP13, SOCS2, TRIM63, BRCA1, RAB40AL, CBLC, PRKCQ, USP28, DDB2, FBXO30, BUB1B, CAND2, FBXL4, FBXO32, ASB2, ASB5, NEURL2, ASB4, BARD1	992	509	11017	0.741844	1	1	100
GOTERM_BP_FAT	GO:0006508~proteolysis	62	4.5689	0.986486	RNF217, MMP3, CD2AP, OTUB2, MMP1, CASP5, CASP4, CUL7, BTBD1, CPA1, HTRA3, YOD1, PRSS35, USP13, SOCS2, MMP15, MMP10, USP28, PRKCQ, CTSK, FOLH1, DDB2, BUB1B, CAND2, FBXL4, ASB2, NEURL2, ASB5, ASB4, FBXO40, USP2, ASB11, MME, UBE2QL1, ASB15, RAB40B, RAB40A, UBE2D4, STAMBPL1, ADAM33, ADAMTS10, PCSK4, CAPN6, PLAT, CPA5, TMPRSS2, CPA4, OLR1, TRIM63, CAPN3, BRCA1, RAB40AL, CBLC, CASP10, FBXO30, ACE2, TEP…	992	866	11017	0.795107	1	1	100
GOTERM_BP_FAT	GO:0044257~cellular protein catabolic process	34	2.50553	0.987031	FBXO40, USP2, ASB11, RNF217, UBE2QL1, OTUB2, CD2AP, ASB15, RAB40B, RAB40A, UBE2D4, CUL7, BTBD1, STAMBPL1, YOD1, USP13, SOCS2, TRIM63, BRCA1, RAB40AL, CBLC, PRKCQ, USP28, DDB2, FBXO30, BUB1B, CAND2, FBXL4, FBXO32, ASB2, ASB5, NEURL2, ASB4, BARD1	992	512	11017	0.737498	1	1	100
GOTERM_BP_FAT	GO:0030163~protein catabolic process	35	2.57922	0.988293	FBXO40, USP2, ASB11, RNF217, UBE2QL1, OTUB2, CD2AP, ASB15, RAB40B, RAB40A, UBE2D4, CUL7, BTBD1, STAMBPL1, YOD1, USP13, SOCS2, TRIM63, BRCA1, RAB40AL, CBLC, PRKCQ, USP28, ACE2, DDB2, FBXO30, BUB1B, CAND2, FBXL4, FBXO32, ASB2, ASB5, NEURL2, ASB4, BARD1	992	528	11017	0.736183	1	1	100
GOTERM_BP_FAT	GO:0009057~macromolecule catabolic process	42	3.09506	0.997971	FBXO40, USP2, ASB11, RNF217, UBE2QL1, OTUB2, CD2AP, ASB15, RAB40B, ISG20, RAB40A, DCPS, UBE2D4, CUL7, BTBD1, STAMBPL1, YOD1, USP13, SOCS2, CHI3L1, CHI3L2, TRIM63, BRCA1, RAB40AL, USP28, PRKCQ, CBLC, LYVE1, CD36, PYGM, ACE2, DDB2, FBXO30, BUB1B, CAND2, FBXL4, FBXO32, ASB2, ASB5, NEURL2, ASB4, BARD1	992	669	11017	0.697228	1	1	100
GOTERM_BP_FAT	GO:0044265~cellular macromolecule catabolic process	37	2.7266	0.999	FBXO40, USP2, ASB11, RNF217, UBE2QL1, OTUB2, CD2AP, ASB15, RAB40B, ISG20, RAB40A, DCPS, UBE2D4, CUL7, BTBD1, STAMBPL1, YOD1, USP13, SOCS2, TRIM63, BRCA1, RAB40AL, USP28, CBLC, PRKCQ, CD36, DDB2, FBXO30, BUB1B, CAND2, FBXL4, FBXO32, ASB2, ASB5, NEURL2, ASB4, BARD1	992	620	11017	0.662768	1	1	100
Annotation Cluster 216	Enrichment Score: 0.005131499318320355
Category	Term	Count	%	PValue	Genes	List Total	Pop Hits	Pop Total	Fold Enrichment	Bonferroni	Benjamini	FDR
GOTERM_CC_FAT	GO:0005773~vacuole	13	0.957996	0.984887	ABCB9, STX3, LITAF, EPDR1, MYO7A, PEBP4, MMD, CD1E, HOOK2, CTSK, LAMP3, ULK1, ATP6V0D2	940	222	10349	0.644705	1	0.999981	100
GOTERM_CC_FAT	GO:0005764~lysosome	10	0.73692	0.989942	CTSK, ABCB9, LAMP3, STX3, EPDR1, LITAF, MYO7A, PEBP4, MMD, CD1E	940	186	10349	0.591913	1	0.999993	100
GOTERM_CC_FAT	GO:0000323~lytic vacuole	10	0.73692	0.989942	CTSK, ABCB9, LAMP3, STX3, EPDR1, LITAF, MYO7A, PEBP4, MMD, CD1E	940	186	10349	0.591913	1	0.999993	100
Annotation Cluster 217	Enrichment Score: 0.005036968318471009
Category	Term	Count	%	PValue	Genes	List Total	Pop Hits	Pop Total	Fold Enrichment	Bonferroni	Benjamini	FDR
GOTERM_CC_FAT	GO:0005667~transcription factor complex	12	0.884304	0.965804	E2F1, MYOD1, SMAD9, HNF4A, MAFB, NR6A1, SIX1, LEF1, PBX1, ANKRD1, HMGA1, PITX2	940	191	10349	0.691701	1	0.9999	100
GOTERM_CC_FAT	GO:0044451~nucleoplasm part	19	1.40015	1	E2F1, MEF2C, POLR2H, MYOD1, SMAD9, KAT2B, MAFB, NR6A1, HR, LEF1, ANKRD1, HMGA1, NRIP1, ISG20, PLRG1, HNF4A, SIX1, PBX1, PITX2	940	502	10349	0.416697	1	1	100
GOTERM_CC_FAT	GO:0005654~nucleoplasm	34	2.50553	1	MEF2C, POLR2H, E2F1, MYOD1, MCL1, PRKAG2, NR6A1, HR, FOXO1, ANKRD1, POT1, ISG20, CCNE2, PLRG1, SMARCD3, PITX2, SMAD9, KAT2B, MAFB, LEF1, ITPR3, HMGA1, BRCA1, NRIP1, DUSP4, DUSP3, GCK, HNF4A, RPS6KA2, SIX1, DDB2, CIRBP, PBX1, DSCC1	940	796	10349	0.470258	1	1	100
Annotation Cluster 218	Enrichment Score: 0.0011797160583853416
Category	Term	Count	%	PValue	Genes	List Total	Pop Hits	Pop Total	Fold Enrichment	Bonferroni	Benjamini	FDR
GOTERM_CC_FAT	GO:0000785~chromatin	8	0.589536	0.992373	HIST1H1D, ATP1B4, HIRA, H3F3B, CBX7, HMGA1, DSCC1, MYCN	940	160	10349	0.550479	1	0.999996	100
GOTERM_CC_FAT	GO:0044427~chromosomal part	15	1.10538	0.999565	HIST1H1D, ATP1B4, HIRA, HMGA1, CBX7, POT1, MYCN, KIF2C, SYN1, HJURP, BUB1B, TEP1, H3F3B, ERCC6L, DSCC1	940	318	10349	0.51932	1	1	100
GOTERM_CC_FAT	GO:0005694~chromosome	17	1.25276	0.999942	HIST1H1D, ATP1B4, HIRA, HMGA1, CBX7, POT1, BRCA1, MYCN, KIF2C, SYN1, HJURP, BUB1B, TEP1, SETD7, H3F3B, ERCC6L, DSCC1	940	384	10349	0.487403	1	1	100
Annotation Cluster 219	Enrichment Score: 0.0010790423419497943
Category	Term	Count	%	PValue	Genes	List Total	Pop Hits	Pop Total	Fold Enrichment	Bonferroni	Benjamini	FDR
GOTERM_CC_FAT	GO:0005743~mitochondrial inner membrane	15	1.10538	0.991409	GPD2, SLC25A4, COX7A1, PDK4, SFXN2, EFHD1, SLC25A14, NNT, ALAS2, UCP3, SLC25A25, SLC25A34, CKMT2, SLC25A22, COX6A2	940	262	10349	0.630319	1	0.999994	100
GOTERM_CC_FAT	GO:0019866~organelle inner membrane	16	1.17907	0.993507	GPD2, SLC25A4, COX7A1, PDK4, SFXN2, ITPR1, EFHD1, SLC25A14, ALAS2, NNT, UCP3, SLC25A25, SLC25A34, CKMT2, SLC25A22, COX6A2	940	282	10349	0.624657	1	0.999996	100
GOTERM_CC_FAT	GO:0031966~mitochondrial membrane	19	1.40015	0.996895	GPD2, SLC25A4, COX7A1, MCL1, PDK4, HK2, SFXN2, EFHD1, SLC25A14, NNT, ALAS2, UCP3, SLC25A25, SLC25A34, CKMT2, SLC25A22, COX6A2, SYNJ2, LRRK2	940	340	10349	0.615241	1	0.999999	100
GOTERM_CC_FAT	GO:0005740~mitochondrial envelope	19	1.40015	0.99896	GPD2, SLC25A4, COX7A1, MCL1, PDK4, HK2, SFXN2, EFHD1, SLC25A14, NNT, ALAS2, UCP3, SLC25A25, SLC25A34, CKMT2, SLC25A22, COX6A2, SYNJ2, LRRK2	940	362	10349	0.577851	1	1	100
GOTERM_CC_FAT	GO:0031975~envelope	30	2.21076	0.999711	MCL1, HK2, SFXN2, TAGLN2, EFHD1, ALAS2, SLC25A25, CKMT2, SLC25A22, MNS1, SYNJ2, GPD2, PTGER3, COX7A1, SLC25A4, PDK4, TMEM38A, ITGA2, ITPR3, ITPR1, SLC25A14, NNT, SLC25A34, UCP3, HRASLS, COX6A2, AKAP6, GHDC, LRRK2, KCNH2	940	546	10349	0.604922	1	1	100
GOTERM_CC_FAT	GO:0031967~organelle envelope	29	2.13707	0.999839	MCL1, HK2, SFXN2, TAGLN2, EFHD1, ALAS2, SLC25A25, CKMT2, SLC25A22, MNS1, SYNJ2, GPD2, PTGER3, COX7A1, SLC25A4, PDK4, TMEM38A, ITPR3, ITPR1, SLC25A14, NNT, UCP3, SLC25A34, HRASLS, COX6A2, AKAP6, GHDC, LRRK2, KCNH2	940	544	10349	0.586907	1	1	100
GOTERM_CC_FAT	GO:0044429~mitochondrial part	26	1.91599	0.999909	NAGS, MCL1, HK2, SFXN2, AGXT, EFHD1, ALAS2, SLC25A25, OXCT1, CKMT2, SLC25A22, LRRC59, SYNJ2, GPD2, PDK2, SLC25A4, COX7A1, PDK4, SIRT4, SLC25A14, NNT, UCP3, SLC25A34, COX6A2, LRRK2, CASQ1	940	512	10349	0.55908	1	1	100
GOTERM_CC_FAT	GO:0005739~mitochondrion	55	4.05306	0.999958	E2F1, TUSC3, MYL10, AGXT, KCNJ11, EFHD1, ALAS2, SLC25A25, NT5M, SLC25A22, TRAK1, LRRC59, SYNJ2, NOL3, SLC25A4, CYP1A1, HKDC1, TAT, NNT, SLC25A34, RIPK1, LRRK2, CASQ1, ADC, BCAT2, MCL1, NAGS, HK2, SFXN2, STARD13, TSC22D3, HSPA2, C1QTNF3, OXCT1, CKMT2, PPL, GPD2, PDK2, COX7A1, AK1, PDK4, SIRT4, MACROD1, REEP1, MMAB, MSRB3, OXSM, RAB40AL, SLC25A14, GCK, TMEM8B, UCP3, PLN, COX6A2, COQ10A	940	933	10349	0.64901	1	1	100
Annotation Cluster 220	Enrichment Score: 9.099254508649256E-4
Category	Term	Count	%	PValue	Genes	List Total	Pop Hits	Pop Total	Fold Enrichment	Bonferroni	Benjamini	FDR
GOTERM_BP_FAT	GO:0006605~protein targeting	11	0.810612	0.987071	FGF9, HOMER3, TRAK1, CACNB1, ABRA, AKAP6, SIX2, NCKIPSD, SYNGR1, AGXT, TGFB2	992	198	11017	0.616991	1	1	100
GOTERM_BP_FAT	GO:0046907~intracellular transport	36	2.65291	0.997653	ENAH, FGF9, MYO7A, MYL1, CACNB1, SYNGR1, SDCBP2, AGXT, FKBP1B, TPM1, TGFB2, HOOK2, HOMER3, TRAK1, ABRA, NCKIPSD, DOPEY1, RAMP1, ACTC1, STX3, MYH3, MYO1E, MYH2, SIX2, MYH7, MYH6, STX1B, HHEX, SLC25A14, KRT18, YWHAH, UCP3, AKAP6, SYTL2, VAMP2, MYH10	992	585	11017	0.683437	1	1	100
GOTERM_BP_FAT	GO:0006886~intracellular protein transport	17	1.25276	0.999175	STX3, FGF9, CACNB1, SIX2, SYNGR1, AGXT, STX1B, TGFB2, YWHAH, KRT18, HOMER3, TRAK1, AKAP6, ABRA, SYTL2, NCKIPSD, RAMP1	992	340	11017	0.555292	1	1	100
GOTERM_BP_FAT	GO:0034613~cellular protein localization	18	1.32646	0.999699	STX3, FGF9, CACNB1, SIX2, REEP1, SYNGR1, AGXT, STX1B, TGFB2, YWHAH, KRT18, HOMER3, TRAK1, AKAP6, ABRA, SYTL2, NCKIPSD, RAMP1	992	374	11017	0.534506	1	1	100
GOTERM_BP_FAT	GO:0070727~cellular macromolecule localization	18	1.32646	0.999745	STX3, FGF9, CACNB1, SIX2, REEP1, SYNGR1, AGXT, STX1B, TGFB2, YWHAH, KRT18, HOMER3, TRAK1, AKAP6, ABRA, SYTL2, NCKIPSD, RAMP1	992	377	11017	0.530253	1	1	100
GOTERM_BP_FAT	GO:0008104~protein localization	41	3.02137	0.999991	FRAS1, TLN2, CROCC, FGF9, SLC9A2, CACNB1, VPS37B, ARF6, SYNGR1, AGXT, RAB40B, RAB40A, TGFB2, HOOK2, EZR, HOMER3, TRAK1, ABRA, NCKIPSD, DOPEY1, RAB27B, RAMP1, ALS2CL, ABCB9, STX3, DUOXA2, RRBP1, SIX2, ITGA2, REEP1, STX1B, RAB40AL, RAB30, CD36, KRT18, YWHAH, ULK1, CLIC5, RAB34, AKAP6, SYTL2	992	782	11017	0.582276	1	1	100
GOTERM_BP_FAT	GO:0045184~establishment of protein localization	33	2.43183	0.999995	FRAS1, FGF9, CACNB1, VPS37B, ARF6, SYNGR1, AGXT, RAB40B, RAB40A, TGFB2, HOOK2, HOMER3, TRAK1, ABRA, DOPEY1, NCKIPSD, RAB27B, RAMP1, ABCB9, STX3, DUOXA2, RRBP1, SIX2, ITGA2, STX1B, RAB40AL, RAB30, CD36, KRT18, YWHAH, RAB34, AKAP6, SYTL2	992	679	11017	0.539754	1	1	100
GOTERM_BP_FAT	GO:0015031~protein transport	32	2.35814	0.999997	FRAS1, FGF9, CACNB1, VPS37B, ARF6, SYNGR1, AGXT, RAB40B, RAB40A, TGFB2, HOOK2, HOMER3, TRAK1, ABRA, DOPEY1, NCKIPSD, RAB27B, RAMP1, ABCB9, STX3, DUOXA2, RRBP1, SIX2, STX1B, RAB40AL, RAB30, CD36, KRT18, YWHAH, RAB34, AKAP6, SYTL2	992	673	11017	0.528064	1	1	100
Annotation Cluster 221	Enrichment Score: 6.351318770230569E-4
Category	Term	Count	%	PValue	Genes	List Total	Pop Hits	Pop Total	Fold Enrichment	Bonferroni	Benjamini	FDR
GOTERM_BP_FAT	GO:0051327~M phase of meiotic cell cycle	3	0.221076	0.998458	HSPA2, DUSP13, MNS1	992	93	11017	0.358253	1	1	100
GOTERM_BP_FAT	GO:0007126~meiosis	3	0.221076	0.998458	HSPA2, DUSP13, MNS1	992	93	11017	0.358253	1	1	100
GOTERM_BP_FAT	GO:0051321~meiotic cell cycle	3	0.221076	0.9987	HSPA2, DUSP13, MNS1	992	95	11017	0.350711	1	1	100
Annotation Cluster 222	Enrichment Score: 6.15689353530738E-4
Category	Term	Count	%	PValue	Genes	List Total	Pop Hits	Pop Total	Fold Enrichment	Bonferroni	Benjamini	FDR
GOTERM_CC_FAT	GO:0005759~mitochondrial matrix	9	0.663228	0.997921	PDK2, ALAS2, NAGS, OXCT1, PDK4, LRRC59, SIRT4, AGXT, CASQ1	940	197	10349	0.502975	1	1	100
GOTERM_CC_FAT	GO:0031980~mitochondrial lumen	9	0.663228	0.997921	PDK2, ALAS2, NAGS, OXCT1, PDK4, LRRC59, SIRT4, AGXT, CASQ1	940	197	10349	0.502975	1	1	100
GOTERM_CC_FAT	GO:0044429~mitochondrial part	26	1.91599	0.999909	NAGS, MCL1, HK2, SFXN2, AGXT, EFHD1, ALAS2, SLC25A25, OXCT1, CKMT2, SLC25A22, LRRC59, SYNJ2, GPD2, PDK2, SLC25A4, COX7A1, PDK4, SIRT4, SLC25A14, NNT, UCP3, SLC25A34, COX6A2, LRRK2, CASQ1	940	512	10349	0.55908	1	1	100
Annotation Cluster 223	Enrichment Score: 2.2319404626603106E-4
Category	Term	Count	%	PValue	Genes	List Total	Pop Hits	Pop Total	Fold Enrichment	Bonferroni	Benjamini	FDR
GOTERM_BP_FAT	GO:0006351~transcription, DNA-dependent	11	0.810612	0.999411	KLF5, TSC22D1, POLR2H, HLF, PTGER3, ELF3, THRB, HIF3A, ESR1, FOXO4, AHR	992	252	11017	0.484779	1	1	100
GOTERM_BP_FAT	GO:0032774~RNA biosynthetic process	11	0.810612	0.999511	KLF5, TSC22D1, POLR2H, HLF, PTGER3, ELF3, THRB, HIF3A, ESR1, FOXO4, AHR	992	255	11017	0.479076	1	1	100
GOTERM_BP_FAT	GO:0006366~transcription from RNA polymerase II promoter	8	0.589536	0.999537	KLF5, TSC22D1, POLR2H, HLF, ELF3, HIF3A, FOXO4, AHR	992	205	11017	0.433399	1	1	100
Annotation Cluster 224	Enrichment Score: 2.1418317112462803E-6
Category	Term	Count	%	PValue	Genes	List Total	Pop Hits	Pop Total	Fold Enrichment	Bonferroni	Benjamini	FDR
GOTERM_CC_FAT	GO:0005730~nucleolus	31	2.28445	0.99997	ZMAT1, POLR2H, ZNF532, S100A9, PDLIM3, TRIB3, CD2AP, STAU2, HJURP, FGF1, PHLDA1, PDK2, NOL3, MYH1, SOX11, HKDC1, MYH2, LEF1, MYH7, ACTN2, TRIM25, MYH6, PARP10, ITPR3, ITPR1, STAT3, DDX56, SIX1, PBX1, DNAJB1, NFIB	940	607	10349	0.562268	1	1	100
GOTERM_CC_FAT	GO:0005654~nucleoplasm	34	2.50553	1	MEF2C, POLR2H, E2F1, MYOD1, MCL1, PRKAG2, NR6A1, HR, FOXO1, ANKRD1, POT1, ISG20, CCNE2, PLRG1, SMARCD3, PITX2, SMAD9, KAT2B, MAFB, LEF1, ITPR3, HMGA1, BRCA1, NRIP1, DUSP4, DUSP3, GCK, HNF4A, RPS6KA2, SIX1, DDB2, CIRBP, PBX1, DSCC1	940	796	10349	0.470258	1	1	100
GOTERM_CC_FAT	GO:0031981~nuclear lumen	62	4.5689	1	ZMAT1, E2F1, MEF2C, MYOD1, ZNF532, NR6A1, S100A9, PRKAG2, PDLIM3, HR, FOXO1, ANKRD1, CD2AP, ISG20, CCNE2, PLRG1, SMARCD3, FGF1, PITX2, NOL3, MYH1, HKDC1, SOX11, MYH2, LEF1, ACTN2, MYH7, PARP10, MYH6, HMGA1, NRIP1, HNF4A, CFL2, SIX1, DDB2, DSCC1, POLR2H, MCL1, TRIB3, STAU2, POT1, HJURP, PHLDA1, PDK2, SMAD9, KAT2B, MAFB, TRIM25, ITPR3, STAT3, ITPR1, BRCA1, DUSP4, DDX56, DUSP3, GCK, RPS6KA2, CIRBP, …	940	1279	10349	0.533693	1	1	100
GOTERM_CC_FAT	GO:0043233~organelle lumen	80	5.89536	1	ZMAT1, E2F1, MEF2C, MYOD1, ZNF532, NR6A1, PRKAG2, S100A9, PDLIM3, HR, FOXO1, ANKRD1, AGXT, CD2AP, TGFB2, ISG20, APOA4, CCNE2, ALAS2, PLRG1, SMARCD3, P4HA3, LRRC59, FGF1, PITX2, NOL3, MYH1, HKDC1, SOX11, MYH2, LEF1, ACTN2, MYH7, PARP10, MYH6, HMGA1, NRIP1, HNF4A, CFL2, SIX1, DDB2, CASQ1, CASQ2, DSCC1, POLR2H, NAGS, MCL1, SRL, TRIB3, POT1, STAU2, FGA, HJURP, OXCT1, FIGF, OLFM1, HRC, PHLDA1, THBS4, …	940	1610	10349	0.54706	1	1	100
GOTERM_CC_FAT	GO:0031974~membrane-enclosed lumen	81	5.96905	1	ZMAT1, E2F1, MEF2C, MYOD1, ZNF532, NR6A1, PRKAG2, S100A9, PDLIM3, HR, FOXO1, ANKRD1, AGXT, CD2AP, TGFB2, ISG20, APOA4, CCNE2, ALAS2, PLRG1, SMARCD3, P4HA3, LRRC59, FGF1, PITX2, NOL3, MYH1, HKDC1, SOX11, MYH2, LEF1, ACTN2, MYH7, PARP10, MYH6, HMGA1, NRIP1, HNF4A, CFL2, HRASLS, SIX1, DDB2, CASQ1, CASQ2, DSCC1, POLR2H, NAGS, MCL1, SRL, TRIB3, POT1, STAU2, FGA, HJURP, OXCT1, FIGF, OLFM1, HRC, PHLDA1,…	940	1639	10349	0.544097	1	1	100
GOTERM_CC_FAT	GO:0070013~intracellular organelle lumen	76	5.60059	1	ZMAT1, E2F1, MEF2C, MYOD1, ZNF532, NR6A1, PRKAG2, S100A9, PDLIM3, HR, FOXO1, ANKRD1, AGXT, CD2AP, ISG20, APOA4, CCNE2, ALAS2, PLRG1, SMARCD3, P4HA3, LRRC59, FGF1, PITX2, NOL3, MYH1, HKDC1, SOX11, MYH2, LEF1, ACTN2, MYH7, PARP10, MYH6, HMGA1, NRIP1, HNF4A, CFL2, SIX1, DDB2, CASQ1, CASQ2, DSCC1, POLR2H, NAGS, MCL1, SRL, TRIB3, POT1, STAU2, HJURP, OXCT1, OLFM1, HRC, PHLDA1, PDK2, KAT2B, SMAD9, MAFB,…	940	1569	10349	0.533287	1	1	100
Annotation Cluster 225	Enrichment Score: 3.867162528719361E-8
Category	Term	Count	%	PValue	Genes	List Total	Pop Hits	Pop Total	Fold Enrichment	Bonferroni	Benjamini	FDR
GOTERM_BP_FAT	GO:0008380~RNA splicing	5	0.36846	1	POLR2H, NOL3, PLRG1, JMJD6, RBM38	992	239	11017	0.23234	1	1	100
GOTERM_BP_FAT	GO:0006397~mRNA processing	5	0.36846	1	POLR2H, NOL3, PLRG1, JMJD6, RBM38	992	274	11017	0.202661	1	1	100
GOTERM_BP_FAT	GO:0016071~mRNA metabolic process	6	0.442152	1	DCPS, POLR2H, NOL3, PLRG1, JMJD6, RBM38	992	316	11017	0.210871	1	1	100
GOTERM_BP_FAT	GO:0006396~RNA processing	10	0.73692	1	ZFC3H1, POLR2H, LARP6, DDX56, NOL3, PLRG1, JMJD6, ADAD1, RBM38, TRUB1	992	474	11017	0.234301	1	1	100

## Sheet: FR8vBaseline
Annotation Cluster 1	Enrichment Score: 18.8876521534887
Category	Term	Count	%	PValue	Genes	List Total	Pop Hits	Pop Total	Fold Enrichment	Bonferroni	Benjamini	FDR
GOTERM_CC_FAT	GO:0043292~contractile fiber	59	4.25685	7.85107e-32	JPH2, TNNC2, MYBPC1, TNNC1, PDLIM3, ANKRD2, ANKRD1, VCL, DES, ANK1, ANK2, ABRA, JPH1, ACTA1, MYH1, CRYAB, MYH3, MYH2, LDB3, MYLK2, MYH7, ACTN2, MYH6, FLNC, TNNT2, MURC, MYO18B, TNNT1, ANKRD23, RYR1, HSPB1, ABLIM2, CDK5R1, TCAP, MYL2, MYL3, MYL1, SYNC, FHL3, TPM2, TPM1, MYOT, KRT8, MYOM1, OBSCN, ACTC1, MYLPF, MYOZ2, TNNI3, TRIM63, CACNA1S, CSRP3, TNNI1, NEB, MYPN, ATP2A1, SYNM, MYH13, TMOD1	994	106	10349	5.79506	3.75281e-29	3.75281e-29	1.12343e-28
GOTERM_CC_FAT	GO:0030016~myofibril	56	4.0404	2.50563e-31	JPH2, TNNC2, MYBPC1, TNNC1, PDLIM3, ANKRD2, ANKRD1, VCL, DES, ANK1, ANK2, ABRA, JPH1, ACTA1, MYH1, CRYAB, MYH3, MYH2, LDB3, MYLK2, MYH7, ACTN2, MYH6, FLNC, TNNT2, MURC, MYO18B, TNNT1, ANKRD23, RYR1, HSPB1, ABLIM2, TCAP, MYL2, MYL3, MYL1, SYNC, FHL3, TPM2, TPM1, MYOT, KRT8, MYOM1, OBSCN, ACTC1, MYOZ2, TNNI3, CACNA1S, CSRP3, TNNI1, NEB, MYPN, ATP2A1, SYNM, MYH13, TMOD1	994	97	10349	6.01074	1.19769e-28	5.98846e-29	3.58538e-28
GOTERM_CC_FAT	GO:0044449~contractile fiber part	54	3.8961	1.49465e-28	JPH2, TNNC2, TNNC1, PDLIM3, ANKRD2, ANKRD1, VCL, DES, ANK1, ANK2, ABRA, JPH1, ACTA1, MYH1, CRYAB, MYH3, MYH2, LDB3, MYLK2, MYH7, ACTN2, MYH6, FLNC, TNNT2, MURC, MYO18B, TNNT1, ANKRD23, RYR1, HSPB1, TCAP, MYL2, MYL3, MYL1, SYNC, FHL3, TPM2, TPM1, MYOT, KRT8, MYOM1, OBSCN, ACTC1, MYLPF, MYOZ2, TNNI3, CACNA1S, CSRP3, TNNI1, NEB, MYPN, ATP2A1, SYNM, MYH13	994	99	10349	5.67898	7.14445e-26	2.38148e-26	2.13874e-25
GOTERM_CC_FAT	GO:0030017~sarcomere	50	3.6075	1.72421e-28	JPH2, TNNC2, TNNC1, ANKRD2, PDLIM3, ANKRD1, ANK1, DES, ANK2, ABRA, JPH1, ACTA1, MYH1, CRYAB, MYH3, MYH2, LDB3, MYLK2, MYH7, ACTN2, MYH6, FLNC, TNNT2, MURC, MYO18B, TNNT1, ANKRD23, RYR1, HSPB1, MYL2, TCAP, MYL3, MYL1, SYNC, FHL3, TPM2, TPM1, MYOT, KRT8, MYOM1, OBSCN, ACTC1, MYOZ2, TNNI3, CSRP3, CACNA1S, TNNI1, NEB, MYPN, ATP2A1	994	85	10349	6.12439	8.2417e-26	2.06043e-26	2.46721e-25
GOTERM_CC_FAT	GO:0031674~I band	27	1.94805	8.72722e-15	JPH2, TCAP, MYL3, SYNC, ANKRD2, FHL3, PDLIM3, ANKRD1, MYOT, DES, KRT8, JPH1, OBSCN, ACTC1, CRYAB, LDB3, ACTN2, MYOZ2, FLNC, CSRP3, CACNA1S, MURC, NEB, ANKRD23, ATP2A1, RYR1, HSPB1	994	48	10349	5.85645	4.19242e-12	8.3844e-13	1.25455e-11
GOTERM_CC_FAT	GO:0015629~actin cytoskeleton	58	4.1847	9.4433e-12	TNNC2, MYBPC2, MYBPC1, TNNC1, TLN2, PDLIM3, FERMT1, RHOQ, VCL, ARHGAP6, ABRA, ACTA1, MYH1, CRYAB, MYH3, MYH2, MYH7, ACTN2, MYH6, TNNT2, MYO18B, TNNT1, CLIC5, OPHN1, BIN1, MYH7B, SPTB, MYO5A, SHROOM1, ABLIM2, MYL2, MYL3, MYL1, FHL3, TPM2, MYO9A, TPM1, MYOT, MYOM2, MYBPH, GYS2, MYOM1, ACTC1, FSCN2, MYLPF, SYNPO2, MYOZ1, MYOZ2, TNNI3, TNNI1, SEPT11, PKNOX2, PPP1R9A, NEB, MARCKS, MYH13, ABL2, MYH10	994	230	10349	2.6255	4.51391e-09	5.64239e-10	1.35127e-08
GOTERM_MF_FAT	GO:0008092~cytoskeletal protein binding	86	6.20491	5.15773e-11	ENAH, MYBPC2, TNNC2, TNNC1, MYBPC1, TLN2, PDLIM3, LMO7, SYNPO2L, VCL, NRCAM, ANK1, ABRA, LMOD2, LMOD3, KCNMA1, RET, MYH1, ACTA1, CRYAB, MYH3, MYH2, MYLK2, ACTN2, MYH7, MYH6, NEXN, FLNC, BCL2L11, GPR98, TNNT2, SPAG9, MYO18B, TNNT1, KIF1B, XIRP1, CFL2, FHOD3, OPHN1, MAPRE3, MYH7B, FHOD1, SPTB, MYO5A, ABLIM2, SHROOM1, TPPP3, TCAP, MYL2, MYL3, ALDOC, FHL3, TPM2, TPM1, MYO9A, MYOT, ACE, SYN1, WIPF3, A…	1010	433	10564	2.07739	6.03454e-08	3.01727e-08	8.31207e-08
GOTERM_MF_FAT	GO:0003779~actin binding	61	4.40115	7.94431e-10	ENAH, TNNC2, MYBPC2, MYBPC1, TNNC1, TLN2, LMO7, SYNPO2L, VCL, ABRA, LMOD2, KCNMA1, MYH1, MYH3, MYH2, MYH7, ACTN2, MYH6, FLNC, NEXN, TNNT2, MYO18B, XIRP1, CFL2, FHOD3, OPHN1, FHOD1, MYH7B, SPTB, MYO5A, ABLIM2, SHROOM1, MYL2, MYL3, FHL3, TPM2, MYO9A, TPM1, MYOT, ACE, SYN1, WIPF3, AFAP1, CAP2, FSCN2, MAP1A, MAP1B, SYNPO2, TNNI3, HOMER2, TNNI1, PKNOX2, PPP1R9A, NEB, MYPN, TMOD4, MARCKS, MYH13, MYH10,…	1010	277	10564	2.30333	9.29483e-07	3.09828e-07	1.28028e-06
GOTERM_CC_FAT	GO:0030018~Z disc	19	1.37085	5.99295e-09	OBSCN, JPH2, TCAP, CRYAB, SYNC, LDB3, FHL3, PDLIM3, ACTN2, MYOZ2, FLNC, CSRP3, MYOT, MURC, DES, NEB, KRT8, HSPB1, JPH1	994	40	10349	4.94545	2.86463e-06	2.86463e-07	8.57548e-06
Annotation Cluster 2	Enrichment Score: 17.25690666623487
Category	Term	Count	%	PValue	Genes	List Total	Pop Hits	Pop Total	Fold Enrichment	Bonferroni	Benjamini	FDR
GOTERM_BP_FAT	GO:0006936~muscle contraction	53	3.82395	1.53547e-21	TNNC2, MYBPC2, TNNC1, MYBPC1, ANKRD2, PGAM2, DES, DYSF, CHRNA1, MAP2K6, KCNMA1, ACTA1, MYH1, CRYAB, MYH3, MYH2, MYLK2, PDE4D, MYH7, ACTN2, MYH6, SSPN, CACNG1, TNNT2, TRDN, TNNT1, RYR1, KCNH2, CASQ2, SGCA, CLCN1, TCAP, MYL3, MYL1, FKBP1B, TPM1, MYOT, MYOM2, CKMT2, MYOM1, HRC, DTNA, ACTC1, TNNI3, TRIM63, CACNA1S, P2RX6, MYH13, TMOD4, CHRND, CHRNB1, SCN4A, SNTA1	1046	126	11017	4.43034	5.34803e-18	2.67402e-18	2.81083e-18
GOTERM_BP_FAT	GO:0003012~muscle system process	54	3.8961	6.79176e-20	TNNC2, MYBPC2, TNNC1, MYBPC1, ANKRD2, PGAM2, DES, DYSF, CHRNA1, MAP2K6, KCNMA1, ACTA1, MYH1, CRYAB, MYH3, MYH2, MYLK2, PDE4D, MYH7, ACTN2, MYH6, SSPN, CACNG1, TNNT2, TRDN, TNNT1, RYR1, KCNH2, CASQ2, SGCA, CLCN1, TCAP, MYL3, MYL1, TRIM72, FKBP1B, TPM1, MYOT, MYOM2, CKMT2, MYOM1, HRC, DTNA, ACTC1, TNNI3, TRIM63, CACNA1S, P2RX6, MYH13, TMOD4, CHRND, CHRNB1, SCN4A, SNTA1	1046	140	11017	4.06254	2.36557e-16	7.88523e-17	1.2433e-16
GOTERM_BP_FAT	GO:0006941~striated muscle contraction	22	1.5873	1.62576e-12	ACTC1, TCAP, MYH1, TNNC2, TNNC1, MYL3, MYH3, MYL1, MYH2, PGAM2, MYLK2, MYH7, MYH6, TNNI3, TPM1, CACNA1S, TNNT1, MYOM1, CHRNA1, CASQ2, MAP2K6, DTNA	1046	38	11017	6.09777	5.6627e-09	1.41567e-09	2.97622e-09
Annotation Cluster 3	Enrichment Score: 11.79799120788139
Category	Term	Count	%	PValue	Genes	List Total	Pop Hits	Pop Total	Fold Enrichment	Bonferroni	Benjamini	FDR
GOTERM_BP_FAT	GO:0007517~muscle organ development	67	4.83405	2.33838e-22	MEF2C, MYOD1, TNNC1, ANKRD2, TGFB2, HLX, RARB, CHRNA1, JPH1, SRPK3, ACTA1, CRYAB, MYH3, ARID5B, CHODL, MYLK2, MYH7, SIX4, MYH6, HOXD9, TNNT2, MURC, BVES, XIRP1, SGCG, SIX1, VGLL2, SGCD, SGCA, SGCB, ZFAND5, ACHE, CAV1, EID2, TCAP, MYL2, MYL3, FHL1, CTF1, TNC, MYL1, FHL3, TRIM72, TPM1, MUSK, SPEG, MYOG, UNC45B, MYF6, ACTC1, MYF5, MYLPF, TNNI3, CACNA1S, CAPN3, SIRT1, CSRP3, MEF2D, NEB, MEOX2, MAPK14…	1046	188	11017	3.75361	8.14458e-19	8.14458e-19	4.28065e-19
GOTERM_BP_FAT	GO:0014706~striated muscle tissue development	37	2.66955	3.13619e-12	MYOD1, CAV1, TCAP, MYL2, TNNC1, MYL3, TNC, TPM1, TGFB2, MUSK, HLX, MYOG, RARB, CHRNA1, MYF6, ACTC1, ACTA1, MYF5, MYLK2, MYLPF, MYH7, MYH6, SIX4, TNNI3, CSRP3, CACNA1S, HOXD9, TNNT2, XIRP1, MEOX2, MAPK14, PLN, SIX1, VGLL2, CHRND, SNTA1, MYH10	1046	106	11017	3.67644	1.09232e-08	2.18465e-09	5.74106e-09
GOTERM_BP_FAT	GO:0060537~muscle tissue development	38	2.7417	4.05538e-12	MYOD1, ZFAND5, CAV1, TCAP, MYL2, MYL3, TNNC1, TNC, TPM1, TGFB2, MUSK, HLX, MYOG, RARB, CHRNA1, MYF6, ACTC1, ACTA1, MYF5, MYLK2, MYLPF, MYH7, MYH6, SIX4, TNNI3, CSRP3, CACNA1S, HOXD9, TNNT2, XIRP1, MEOX2, MAPK14, PLN, SIX1, VGLL2, CHRND, SNTA1, MYH10	1046	112	11017	3.57353	1.4125e-08	2.35417e-09	7.42387e-09
GOTERM_BP_FAT	GO:0060538~skeletal muscle organ development	22	1.5873	5.86607e-08	MYF6, MYOD1, CAV1, ACTA1, MYL3, TNC, MYF5, MYLPF, SIX4, CSRP3, CACNA1S, HOXD9, MUSK, MEOX2, MAPK14, HLX, SIX1, VGLL2, MYOG, CHRND, CHRNA1, SNTA1	1046	60	11017	3.86192	0.000204294	2.27014e-05	0.000107384
GOTERM_BP_FAT	GO:0007519~skeletal muscle tissue development	22	1.5873	5.86607e-08	MYF6, MYOD1, CAV1, ACTA1, MYL3, TNC, MYF5, MYLPF, SIX4, CSRP3, CACNA1S, HOXD9, MUSK, MEOX2, MAPK14, HLX, SIX1, VGLL2, MYOG, CHRND, CHRNA1, SNTA1	1046	60	11017	3.86192	0.000204294	2.27014e-05	0.000107384
Annotation Cluster 4	Enrichment Score: 4.827318542354112
Category	Term	Count	%	PValue	Genes	List Total	Pop Hits	Pop Total	Fold Enrichment	Bonferroni	Benjamini	FDR
GOTERM_BP_FAT	GO:0006006~glucose metabolic process	35	2.52525	2.26745e-08	PRKAG3, ALDOC, PFKFB1, PHKA1, OGDHL, PRKAG2, UGDH, HK2, PGAM2, KCNJ11, SLC2A8, ENO3, GYS2, ENO4, AGL, EDARADD, GPD2, PDK2, CRYAB, PHKG1, HKDC1, PDK4, EPM2A, GYG1, PPP1R3A, PFKM, SPDYA, PGM3, ATF4, ATF3, GCK, PYGM, MAPK14, PKLR, GPT	1046	129	11017	2.85766	7.89721e-05	1.12821e-05	4.1508e-05
GOTERM_BP_FAT	GO:0019318~hexose metabolic process	40	2.886	5.58024e-08	PRKAG3, ALDOC, PFKFB1, PHKA1, OGDHL, PRKAG2, UGDH, HK2, PGAM2, KCNJ11, SLC2A8, GYS2, ENO3, GALE, ENO4, AGL, EDARADD, B4GALT1, GPD2, PDK2, CRYAB, PHKG1, HKDC1, PDK4, EPM2A, GYG1, PPP1R3A, PFKM, PMM2, CHST1, SPDYA, PGM3, ATF4, ATF3, GCK, PYGM, MAPK14, PKLR, GFPT2, GPT	1046	165	11017	2.55333	0.000194341	2.42947e-05	0.000102152
GOTERM_BP_FAT	GO:0005996~monosaccharide metabolic process	41	2.95815	1.3278e-06	PRKAG3, ALDOC, FN3K, PFKFB1, PHKA1, OGDHL, PRKAG2, UGDH, HK2, PGAM2, KCNJ11, SLC2A8, GYS2, ENO3, GALE, ENO4, AGL, EDARADD, B4GALT1, GPD2, PDK2, CRYAB, PHKG1, HKDC1, PDK4, EPM2A, GYG1, PPP1R3A, PFKM, PMM2, CHST1, SPDYA, PGM3, ATF4, ATF3, GCK, PYGM, MAPK14, PKLR, GFPT2, GPT	1046	192	11017	2.24913	0.00461406	0.000289004	0.00243065
GOTERM_BP_FAT	GO:0044275~cellular carbohydrate catabolic process	14	1.0101	0.0150599	ALDOC, HKDC1, PFKFB1, OGDHL, HK2, PGAM2, PFKM, PYGM, GCK, PKLR, ENO3, ENO4, GALE, EDARADD	1046	71	11017	2.07683	1	0.32201	24.254
GOTERM_BP_FAT	GO:0006091~generation of precursor metabolites and energy	37	2.66955	0.0288576	PRKAG3, ALDOC, PFKFB1, PHKA1, OGDHL, PRKAG2, HK2, PGAM2, ENO3, GYS2, NFATC4, ENO4, CAT, ATP6V0D2, AGL, EDARADD, TCIRG1, COX7A1, SLC25A4, PHKG1, MSH2, FADS1, HKDC1, EPM2A, FADS3, FADS2, CYP1A2, GYG1, PPP1R3A, PFKM, SPDYA, NNT, GCK, PYGM, PKLR, GFPT2, COX6A2	1046	275	11017	1.4171	1	0.461043	41.494
Annotation Cluster 5	Enrichment Score: 4.627561992047661
Category	Term	Count	%	PValue	Genes	List Total	Pop Hits	Pop Total	Fold Enrichment	Bonferroni	Benjamini	FDR
GOTERM_CC_FAT	GO:0032982~myosin filament	12	0.865801	4.32803e-08	MYBPC2, MYH1, MYOM2, MYBPC1, MYH3, MYH2, MYBPH, MYH13, MYH7, MYH6, MYOM1, MYH7B	994	17	10349	7.34927	2.06878e-05	1.724e-06	6.1931e-05
GOTERM_CC_FAT	GO:0016459~myosin complex	21	1.51515	1.3876e-07	MYO5A, SHROOM1, MYBPC2, MYL2, MYH1, MYL3, MYBPC1, MYH3, MYL1, MYH2, MYLPF, MYH7, MYH6, MYO9A, MYO18B, MYOM2, MYBPH, MYH13, MYOM1, MYH7B, MYH10	994	57	10349	3.8358	6.63249e-05	4.73764e-06	0.000198555
GOTERM_CC_FAT	GO:0016460~myosin II complex	11	0.793651	4.76434e-06	SHROOM1, MYH1, MYL3, MYH3, MYH2, MYL1, MYLPF, MYH13, MYH7, MYH6, MYOM1	994	20	10349	5.72631	0.00227477	0.000151812	0.00681721
GOTERM_CC_FAT	GO:0005859~muscle myosin complex	10	0.721501	1.45318e-05	MYH1, MYL3, MYH3, MYH2, MYL1, MYLPF, MYH13, MYH7, MYH6, MYOM1	994	18	10349	5.78415	0.00692219	0.000365526	0.020792
GOTERM_MF_FAT	GO:0003774~motor activity	24	1.7316	0.000875714	DNAH11, MYO5A, DNAH10, KIF24, MYL2, MYH1, MYL3, MYH3, MYL1, MYH2, MYLPF, MYH7, MYH6, DNAH2, KIF3C, MYO9A, KIF2C, MYO18B, KIF1B, STARD9, MYH13, MYH7B, DNM1, MYH10	1010	120	10564	2.09188	0.641216	0.0620556	1.40198
GOTERM_MF_FAT	GO:0000146~microfilament motor activity	7	0.505051	0.00258454	MYO5A, MYH3, MYH2, MYH13, MYH7, MYH6, MYH10	1010	16	10564	4.57599	0.951579	0.13427	4.0848
GOTERM_CC_FAT	GO:0005863~striated muscle thick filament	5	0.36075	0.00429977	MYH1, MYH3, MYH2, MYH7, MYOM1	994	8	10349	6.50717	0.87251	0.0428774	5.97968
Annotation Cluster 6	Enrichment Score: 4.603781432687985
Category	Term	Count	%	PValue	Genes	List Total	Pop Hits	Pop Total	Fold Enrichment	Bonferroni	Benjamini	FDR
GOTERM_BP_FAT	GO:0030239~myofibril assembly	13	0.937951	6.52291e-08	ACTC1, MYL2, ACTA1, TCAP, MYOZ1, MYH6, TPM1, CAPN3, TNNT2, XIRP1, NEURL2, TMOD1, MYH10	1046	21	11017	6.52012	0.000227167	2.2719e-05	0.000119409
GOTERM_BP_FAT	GO:0042692~muscle cell differentiation	31	2.23665	6.59891e-08	MYOD1, TCAP, MYL2, TNC, MYEF2, TPM1, MUSK, SPEG, SMARCD3, MYOG, RARB, CHRNA1, IFRD1, ACTC1, NOS1, ACTA1, LGALS1, MYOZ1, MYH6, CACNA1S, CAPN3, TNNT2, XIRP1, DYRK1B, CHRNB1, BIN1, NEURL2, TBX18, TMOD1, SNTA1, MYH10	1046	110	11017	2.96825	0.000229814	2.08943e-05	0.0001208
GOTERM_BP_FAT	GO:0055002~striated muscle cell development	20	1.443	7.92015e-08	ACTC1, TCAP, MYL2, ACTA1, TNC, MYOZ1, MYH6, TPM1, CAPN3, CACNA1S, TNNT2, MUSK, XIRP1, MYOG, CHRNB1, NEURL2, CHRNA1, MYH10, SNTA1, TMOD1	1046	51	11017	4.13039	0.000275821	2.2988e-05	0.000144986
GOTERM_BP_FAT	GO:0055001~muscle cell development	20	1.443	2.27645e-07	ACTC1, TCAP, MYL2, ACTA1, TNC, MYOZ1, MYH6, TPM1, CAPN3, CACNA1S, TNNT2, MUSK, XIRP1, MYOG, CHRNB1, NEURL2, CHRNA1, MYH10, SNTA1, TMOD1	1046	54	11017	3.90093	0.000792572	6.09894e-05	0.000416726
GOTERM_BP_FAT	GO:0031032~actomyosin structure organization	14	1.0101	4.50716e-07	ACTC1, MYL2, ACTA1, TCAP, LMO7, MYOZ1, MYH6, TPM1, CAPN3, TNNT2, XIRP1, NEURL2, MYH10, TMOD1	1046	28	11017	5.26625	0.00156861	0.000112126	0.00082508
GOTERM_BP_FAT	GO:0051146~striated muscle cell differentiation	24	1.7316	1.03114e-06	MYOD1, ACTC1, NOS1, TCAP, MYL2, ACTA1, TNC, MYOZ1, MYH6, TPM1, CAPN3, CACNA1S, TNNT2, MUSK, XIRP1, DYRK1B, MYOG, RARB, CHRNB1, NEURL2, CHRNA1, MYH10, SNTA1, TMOD1	1046	81	11017	3.12074	0.003585	0.000239401	0.00188758
GOTERM_BP_FAT	GO:0010927~cellular component assembly involved in morphogenesis	14	1.0101	1.8929e-06	ACTC1, NEURL, MYL2, ACTA1, TCAP, MYOZ1, MYH6, TPM1, CAPN3, TNNT2, XIRP1, NEURL2, MYH10, TMOD1	1046	31	11017	4.75662	0.00657129	0.000387747	0.00346509
GOTERM_BP_FAT	GO:0045214~sarcomere organization	7	0.505051	0.000401419	TNNT2, XIRP1, TCAP, MYH6, NEURL2, CAPN3, TPM1	1046	12	11017	6.14396	0.753014	0.0265344	0.732293
GOTERM_BP_FAT	GO:0048747~muscle fiber development	10	0.721501	0.00355066	MUSK, ACTA1, TCAP, TNC, MYOG, CHRNB1, MYH6, CHRNA1, CACNA1S, SNTA1	1046	34	11017	3.0978	0.999996	0.128601	6.30395
GOTERM_BP_FAT	GO:0048741~skeletal muscle fiber development	7	0.505051	0.0375392	MUSK, ACTA1, TNC, MYOG, CHRNA1, CACNA1S, SNTA1	1046	27	11017	2.73065	1	0.527013	50.3625
GOTERM_BP_FAT	GO:0007528~neuromuscular junction development	5	0.36075	0.114883	MUSK, TNC, CHRNA1, CACNA1S, SNTA1	1046	20	11017	2.63313	1	0.770249	89.29
GOTERM_BP_FAT	GO:0050808~synapse organization	9	0.649351	0.135433	NRCAM, MUSK, ACHE, TNC, DRP2, MAP1B, CHRNA1, CACNA1S, SNTA1	1046	54	11017	1.75542	1	0.804032	93.0332
Annotation Cluster 7	Enrichment Score: 4.544033216345588
Category	Term	Count	%	PValue	Genes	List Total	Pop Hits	Pop Total	Fold Enrichment	Bonferroni	Benjamini	FDR
GOTERM_BP_FAT	GO:0031032~actomyosin structure organization	14	1.0101	4.50716e-07	ACTC1, MYL2, ACTA1, TCAP, LMO7, MYOZ1, MYH6, TPM1, CAPN3, TNNT2, XIRP1, NEURL2, MYH10, TMOD1	1046	28	11017	5.26625	0.00156861	0.000112126	0.00082508
GOTERM_BP_FAT	GO:0030029~actin filament-based process	41	2.95815	3.65609e-05	MYO5A, FGD1, SHROOM1, TCAP, MYL2, PLEK2, BCAR1, MYL1, PDLIM3, FHL3, LMO7, RHOQ, CALR, PRKG1, TPM1, ARHGAP6, CDC42EP2, RHOF, NPHP1, ACTC1, TNXB, ACTA1, FSCN2, MYH3, MYH2, MYH7, MYOZ1, MYH6, CAPN3, LPIN1, TNNT2, PPP1R9A, XIRP1, FHOD3, OPHN1, NEURL2, ABL2, SELE, FHOD1, TMOD1, MYH10	1046	219	11017	1.97184	0.119569	0.00529195	0.0669074
GOTERM_BP_FAT	GO:0007010~cytoskeleton organization	62	4.4733	4.27824e-05	NEURL, TLN2, BCAR1, PDLIM3, LMO7, RHOQ, PRKG1, KIF2C, ARHGAP6, DES, ANK1, PAK1, TUBB1, RHOF, RET, ACTA1, CRYAB, MYH6, LPIN1, TACC2, THY1, TNNT2, XIRP1, SGCG, ZWINT, FHOD3, BUB1B, OPHN1, SGCD, NEURL2, FHOD1, SGCB, TPPP3, FGD1, SHROOM1, ABLIM2, CAV1, TCAP, MYL2, PLEK2, FHL3, CALR, TPM1, CDC42EP2, KRT8, NPHP1, ACTC1, CAP2, TNXB, FSCN2, MAP1B, NDC80, MYOZ1, CAPN3, BRCA1, PPP1R9A, MAP2, SYNM, ABL2, MY…	1046	386	11017	1.69175	0.138443	0.00550384	0.0782886
GOTERM_BP_FAT	GO:0030036~actin cytoskeleton organization	35	2.52525	0.000945543	FGD1, SHROOM1, TCAP, MYL2, PLEK2, BCAR1, PDLIM3, FHL3, LMO7, RHOQ, CALR, PRKG1, TPM1, ARHGAP6, CDC42EP2, RHOF, NPHP1, ACTC1, TNXB, FSCN2, ACTA1, MYOZ1, MYH6, LPIN1, CAPN3, TNNT2, PPP1R9A, XIRP1, FHOD3, OPHN1, NEURL2, ABL2, FHOD1, MYH10, TMOD1	1046	206	11017	1.7895	0.962928	0.0486969	1.71683
Annotation Cluster 8	Enrichment Score: 4.060303974924458
Category	Term	Count	%	PValue	Genes	List Total	Pop Hits	Pop Total	Fold Enrichment	Bonferroni	Benjamini	FDR
GOTERM_BP_FAT	GO:0006941~striated muscle contraction	22	1.5873	1.62576e-12	ACTC1, TCAP, MYH1, TNNC2, TNNC1, MYL3, MYH3, MYL1, MYH2, PGAM2, MYLK2, MYH7, MYH6, TNNI3, TPM1, CACNA1S, TNNT1, MYOM1, CHRNA1, CASQ2, MAP2K6, DTNA	1046	38	11017	6.09777	5.6627e-09	1.41567e-09	2.97622e-09
GOTERM_BP_FAT	GO:0048738~cardiac muscle tissue development	17	1.22655	6.27931e-06	ACTC1, MYL2, TCAP, TNNC1, MYL3, MYLK2, MYH7, MYH6, TNNI3, CSRP3, TPM1, TGFB2, TNNT2, XIRP1, PLN, RARB, MYH10	1046	49	11017	3.65413	0.0216335	0.00115044	0.0114943
GOTERM_BP_FAT	GO:0055008~cardiac muscle tissue morphogenesis	11	0.793651	7.51116e-06	TNNT2, ACTC1, TCAP, MYL2, MYL3, TNNC1, MYLK2, MYH7, MYH6, TNNI3, TPM1	1046	21	11017	5.51703	0.0258222	0.00130722	0.0137491
GOTERM_BP_FAT	GO:0060415~muscle tissue morphogenesis	11	0.793651	7.51116e-06	TNNT2, ACTC1, TCAP, MYL2, MYL3, TNNC1, MYLK2, MYH7, MYH6, TNNI3, TPM1	1046	21	11017	5.51703	0.0258222	0.00130722	0.0137491
GOTERM_BP_FAT	GO:0003015~heart process	10	0.721501	3.83939e-05	ACTC1, TCAP, MYL2, MYL3, TNNC1, MYL1, MYLK2, TNNI3, TPM1, MAP2K6	1046	20	11017	5.26625	0.125172	0.00513019	0.0702606
GOTERM_BP_FAT	GO:0060047~heart contraction	10	0.721501	3.83939e-05	ACTC1, TCAP, MYL2, MYL3, TNNC1, MYL1, MYLK2, TNNI3, TPM1, MAP2K6	1046	20	11017	5.26625	0.125172	0.00513019	0.0702606
GOTERM_BP_FAT	GO:0048729~tissue morphogenesis	31	2.23665	6.97407e-05	FRAS1, HNF1A, TCAP, MYL2, TNNC1, MYL3, JAG2, TRIM15, TPM1, GLI3, TGFB2, RGMA, PGP, ALDH1A3, BCL10, RET, ACTC1, TBX3, MYLK2, MYH7, MYH6, NR4A3, TNNI3, TNNT2, SIX1, COL1A2, BMP7, MESP1, TBX18, CHRD, KLF4	1046	151	11017	2.1623	0.215662	0.00756236	0.127591
GOTERM_BP_FAT	GO:0060048~cardiac muscle contraction	9	0.649351	7.10289e-05	ACTC1, TCAP, MYL3, TNNC1, MYL1, MYLK2, TNNI3, TPM1, MAP2K6	1046	17	11017	5.57603	0.219174	0.00746901	0.129946
GOTERM_BP_FAT	GO:0003007~heart morphogenesis	17	1.22655	0.000192455	ACTC1, TCAP, MYL2, TBX3, TNNC1, MYL3, MYLK2, MYH7, MYH6, TNNI3, TPM1, TGFB2, TNNT2, SMARCD3, GATA4, ADAMTS1, MESP1	1046	63	11017	2.8421	0.488488	0.0158348	0.351722
GOTERM_BP_FAT	GO:0043462~regulation of ATPase activity	8	0.577201	0.000219988	TNNT2, MYL3, TNNC1, RGN, MYH6, TPM2, TNNI3, TPM1	1046	15	11017	5.61734	0.535271	0.0172652	0.401945
GOTERM_BP_FAT	GO:0007507~heart development	35	2.52525	0.000228695	TCAP, MYL2, TNNC1, MYL3, PDLIM3, FGF12, SOX9, TPM1, GLI3, TGFB2, ECE2, SMARCD3, GATA4, NFATC4, CALCRL, RARB, PCSK5, ACTC1, TBX3, SCUBE1, MYLK2, TEAD1, MYH7, SMYD1, MYH6, TNNI3, CSRP3, SHOX2, TNNT2, XIRP1, PLN, ADAMTS1, MESP1, CASQ2, MYH10	1046	191	11017	1.93004	0.549157	0.0175473	0.417823
GOTERM_BP_FAT	GO:0055010~ventricular cardiac muscle morphogenesis	8	0.577201	0.000359195	TNNT2, MYL2, MYL3, TNNC1, MYH7, MYH6, TNNI3, TPM1	1046	16	11017	5.26625	0.713868	0.0247155	0.655505
GOTERM_BP_FAT	GO:0003013~circulatory system process	25	1.80375	0.0210321	CAV1, MYL2, TCAP, TNNC1, MYL3, PPARG, MYL1, TPM1, ADORA1, ACE, NOS2, PCSK5, MAP2K6, EPO, KCNMA1, ACTC1, MYLK2, ATP1A2, MYH6, TNNI3, MEOX2, PLN, COL1A2, KCNH2, ADRA1D	1046	164	11017	1.60556	1	0.393618	32.2348
GOTERM_BP_FAT	GO:0008015~blood circulation	25	1.80375	0.0210321	CAV1, MYL2, TCAP, TNNC1, MYL3, PPARG, MYL1, TPM1, ADORA1, ACE, NOS2, PCSK5, MAP2K6, EPO, KCNMA1, ACTC1, MYLK2, ATP1A2, MYH6, TNNI3, MEOX2, PLN, COL1A2, KCNH2, ADRA1D	1046	164	11017	1.60556	1	0.393618	32.2348
GOTERM_MF_FAT	GO:0017022~myosin binding	6	0.4329	0.0362366	ACTC1, ACTA1, MYL2, MYL3, MYLK2, GPR98	1010	20	10564	3.13782	1	0.564152	44.834
GOTERM_BP_FAT	GO:0032781~positive regulation of ATPase activity	4	0.2886	0.0462467	TNNT2, MYL3, RGN, TPM1	1046	9	11017	4.68111	1	0.572631	57.9704
Annotation Cluster 9	Enrichment Score: 3.6161063139170655
Category	Term	Count	%	PValue	Genes	List Total	Pop Hits	Pop Total	Fold Enrichment	Bonferroni	Benjamini	FDR
GOTERM_CC_FAT	GO:0005856~cytoskeleton	165	11.9048	1.59058e-09	SEPT3, ENAH, MPZL2, TNNC2, TNNC1, PDLIM3, PDLIM2, ADORA1, VCL, ANK1, ANK2, HOMER3, ABRA, KRT84, CDH23, MYH1, CRYAB, MPDZ, MYH3, MYH2, MYLK2, BSN, MYH7, PDE4D, ACTN2, MYH6, TACC2, TNNT2, MYO18B, TNNT1, KRT18, CST6, HSPB1, OPHN1, BIN1, TNFAIP3, MYH7B, SPTB, DNAH11, DNAH10, FGD1, MYL2, LITAF, MYL3, BBS9, ALDOC, MYL1, IGF2BP2, MYO9A, PEA15, CDC42EP2, CDC42EP1, TTBK2, PPL, GYS2, MNS1, FSCN2, IL1RL1, B…	994	1100	10349	1.56172	7.60299e-07	8.44777e-08	2.27601e-06
GOTERM_CC_FAT	GO:0044430~cytoskeletal part	106	7.64791	2.1287e-05	SEPT3, TNNC2, TNNC1, ADORA1, HOMER3, KRT84, CDH23, MYH1, CRYAB, MPDZ, MYH3, MYH2, MYLK2, ACTN2, PDE4D, MYH7, MYH6, TACC2, TNNT2, MYO18B, TNNT1, KRT18, HSPB1, TNFAIP3, MYH7B, SPTB, DNAH11, DNAH10, LITAF, MYL2, MYL3, BBS9, MYL1, IGF2BP2, MYO9A, PEA15, TTBK2, MNS1, GYS2, IL1RL1, BFSP1, MYLPF, TRIM63, TNNI3, KIF3C, HOMER2, CAMK2N1, TNNI1, BRCA1, SEPT11, TRIM55, P2RX6, MAP2, MYH13, MARCKS, SLC13A3, MY…	994	742	10349	1.48735	0.0101237	0.000484421	0.0304559
GOTERM_CC_FAT	GO:0043232~intracellular non-membrane-bounded organelle	209	15.0794	0.318384	HIST2H2AA3, HIST2H2AA4, ATP1B4, PDLIM3, PDLIM2, ADORA1, HOMER3, ABRA, CDH23, MYH1, POLH, CRYAB, MPDZ, MYH3, HKDC1, MYH2, MYLK2, BSN, MYH7, MYH6, MYO18B, KRT18, ZWINT, BIN1, MYH7B, DNAH11, DNAH10, NFKBIE, ALDOC, MYEF2, IGF2BP2, MYO9A, PEA15, CDC42EP2, CDC42EP1, GYS2, IL1RL1, PTPN14, NDC80, MYOZ1, MYOZ2, TNNI3, HOMER2, KIF3C, CSRP3, TNNI1, CAMK2N1, SEPT11, RAPSN, MAP2, POP1, TMOD4, MARCKS, KLF4, TM…	994	2110	10349	1.03128	1	0.799537	99.585
GOTERM_CC_FAT	GO:0043228~non-membrane-bounded organelle	209	15.0794	0.318384	HIST2H2AA3, HIST2H2AA4, ATP1B4, PDLIM3, PDLIM2, ADORA1, HOMER3, ABRA, CDH23, MYH1, POLH, CRYAB, MPDZ, MYH3, HKDC1, MYH2, MYLK2, BSN, MYH7, MYH6, MYO18B, KRT18, ZWINT, BIN1, MYH7B, DNAH11, DNAH10, NFKBIE, ALDOC, MYEF2, IGF2BP2, MYO9A, PEA15, CDC42EP2, CDC42EP1, GYS2, IL1RL1, PTPN14, NDC80, MYOZ1, MYOZ2, TNNI3, HOMER2, KIF3C, CSRP3, TNNI1, CAMK2N1, SEPT11, RAPSN, MAP2, POP1, TMOD4, MARCKS, KLF4, TM…	994	2110	10349	1.03128	1	0.799537	99.585
Annotation Cluster 10	Enrichment Score: 3.587582265300947
Category	Term	Count	%	PValue	Genes	List Total	Pop Hits	Pop Total	Fold Enrichment	Bonferroni	Benjamini	FDR
GOTERM_CC_FAT	GO:0044459~plasma membrane part	234	16.8831	6.62204e-06	CADM3, SYT5, OSMR, ATP1B4, SYT9, AQP4, LPAR1, AMOTL1, ADORA1, ATP2B1, S1PR3, ATP2B4, HOMER3, CHRNA1, ROS1, GNG7, CLCA2, CLCA1, MYH1, GPER, PDPN, ABCB11, MPDZ, CDHR1, SCN2A, MYH2, BSN, MYH7, MYH6, SSPN, THY1, CRHR2, CD36, HAS1, CD34, RYR1, LAMC2, CLCN1, CDK5R1, CACNB1, MMD, MME, CALR, KCNJ3, ITGBL1, EPHB2, ACE, MUSK, NPHP1, CNKSR1, IL1RL1, HOMER2, SYNGR3, ABCG1, CAMK2N1, RAPSN, CHRND, CHRNB1, SLC1…	994	1883	10349	1.29383	0.00316034	0.000197814	0.00947525
GOTERM_CC_FAT	GO:0031226~intrinsic to plasma membrane	130	9.37951	0.00144811	F2RL2, KCNC1, KCNC4, SLC6A20, OSMR, ATP1B4, GRIK4, TLR2, CSPG4, JAG2, AQP4, SLC7A9, LPAR1, ADORA1, SLC2A8, ATP2B1, NRCAM, S1PR3, ATP2B4, SLC2A4, CHRNA1, ROS1, CLCA2, CLCA1, PDPN, ABCB11, GPER, CDHR1, SCN2A, SSPN, THY1, CRHR2, CD36, HAS1, RYR1, VAMP2, SPTB, CLCN1, CAV1, FGFR3, CYSLTR1, MMD, MME, KCNA5, ABCA4, KCNA7, KCNJ3, ITGBL1, EPHB2, MUSK, ITGB6, P2RY1, ADRA2C, GAL3ST1, KCNB1, ITGA2, ANKH, ABC…	994	1050	10349	1.28904	0.499775	0.0207721	2.05229
GOTERM_CC_FAT	GO:0005887~integral to plasma membrane	127	9.16306	0.00180078	F2RL2, KCNC1, KCNC4, SLC6A20, OSMR, ATP1B4, GRIK4, TLR2, CSPG4, JAG2, AQP4, SLC7A9, LPAR1, ADORA1, SLC2A8, ATP2B1, NRCAM, S1PR3, ATP2B4, SLC2A4, CHRNA1, ROS1, CLCA2, CLCA1, PDPN, ABCB11, GPER, CDHR1, SCN2A, SSPN, THY1, CRHR2, CD36, HAS1, RYR1, VAMP2, CLCN1, CAV1, FGFR3, CYSLTR1, MMD, MME, KCNA5, ABCA4, KCNA7, KCNJ3, ITGBL1, EPHB2, MUSK, ITGB6, P2RY1, ADRA2C, GAL3ST1, KCNB1, ITGA2, ANKH, ABCG1, SY…	994	1028	10349	1.28624	0.577493	0.0236478	2.54613
Annotation Cluster 11	Enrichment Score: 3.4551384060803096
Category	Term	Count	%	PValue	Genes	List Total	Pop Hits	Pop Total	Fold Enrichment	Bonferroni	Benjamini	FDR
GOTERM_BP_FAT	GO:0048562~embryonic organ morphogenesis	29	2.09235	2.2094e-06	TCAP, FGF9, PRRX1, ZEB1, PRRX2, ZIC1, GLI3, WNT1, SPRY2, OSR2, HLX, ALDH1A3, GATA4, CHST11, RARB, CDH23, SATB2, TBX15, MAFB, MYF5, SIX2, NR4A3, SIX4, HOXD9, CLIC5, SIX1, WNT9A, BMP7, CHRNA10	1046	115	11017	2.65602	0.00766581	0.000427428	0.00404446
GOTERM_BP_FAT	GO:0007423~sensory organ development	38	2.7417	1.88215e-05	TCAP, FGF9, PDGFA, JAG2, PRRX1, PRRX2, ZEB1, NHS, ZIC1, GLI3, EPHB2, TGFB2, SPRY2, WNT1, ALDH1A3, RARB, CDH23, KCNMA1, BHLHE22, CYP1A1, FSCN2, CRYAB, MAFB, SIX2, SIX4, NR4A3, CACNA1S, GPR98, BCL2L11, THY1, CLIC5, SIX1, BMPR1B, BMP7, CHRNA10, TCF15, KLF4, MYH10	1046	191	11017	2.09547	0.0634535	0.00284621	0.0344492
GOTERM_BP_FAT	GO:0048568~embryonic organ development	31	2.23665	6.13216e-05	TCAP, FGF9, PRRX1, ZEB1, PRRX2, ZIC1, GLI3, WNT1, SPRY2, OSR2, HLX, ALDH1A3, GATA4, CHST11, RARB, PCSK5, CDH23, SATB2, TBX15, NOTO, MAFB, MYF5, SIX2, NR4A3, SIX4, HOXD9, CLIC5, SIX1, WNT9A, BMP7, CHRNA10	1046	150	11017	2.17672	0.19232	0.00686631	0.112196
GOTERM_BP_FAT	GO:0043583~ear development	21	1.51515	7.13441e-05	KCNMA1, TCAP, MAFB, PDGFA, FGF9, PRRX1, JAG2, SIX2, SIX4, PRRX2, NR4A3, ZIC1, GPR98, BCL2L11, WNT1, SPRY2, CLIC5, SIX1, CHRNA10, TCF15, CDH23	1046	83	11017	2.66485	0.22003	0.00728219	0.130522
GOTERM_BP_FAT	GO:0048839~inner ear development	18	1.2987	0.000182936	KCNMA1, TCAP, MAFB, PDGFA, FGF9, PRRX1, JAG2, NR4A3, PRRX2, SIX4, ZIC1, GPR98, WNT1, SPRY2, CLIC5, SIX1, CHRNA10, CDH23	1046	69	11017	2.74761	0.471242	0.0158044	0.334354
GOTERM_BP_FAT	GO:0048598~embryonic morphogenesis	45	3.24675	0.000188303	HNF1A, TCAP, FGF9, CRABP2, JAG2, UGDH, PRRX1, PRRX2, TRIM15, ZEB1, ZIC1, GLI3, SPRY2, WNT1, RGMA, PGP, OSR2, HLX, ALDH1A3, CHST11, GATA4, RARB, FBN2, CDH23, BCL10, SATB2, RET, TBX15, TBX3, MAFB, MYF5, SIX2, SIX4, NR4A3, HOXD9, DKK1, CLIC5, SIX1, WNT9A, MESP1, BMP7, TBX18, CHRD, CHRNA10, KLF4	1046	267	11017	1.77514	0.481036	0.0158708	0.344147
GOTERM_BP_FAT	GO:0048705~skeletal system morphogenesis	22	1.5873	0.000326556	ZFAND5, SATB2, TBX15, ARID5B, MYF5, PRRX1, SIX2, ZEB1, SIX4, PRRX2, SOX9, GLI3, HOXD9, MEF2D, HOXD8, OSR2, CSRNP1, SIX1, CHST11, WNT9A, BMPR1B, TCF15	1046	99	11017	2.34056	0.679406	0.0229485	0.596108
GOTERM_BP_FAT	GO:0048704~embryonic skeletal system morphogenesis	14	1.0101	0.000384013	SATB2, TBX15, MYF5, PRRX1, SIX2, PRRX2, SIX4, ZEB1, GLI3, HOXD9, OSR2, SIX1, CHST11, WNT9A	1046	48	11017	3.07198	0.737571	0.0258899	0.700646
GOTERM_BP_FAT	GO:0042472~inner ear morphogenesis	14	1.0101	0.000590734	TCAP, MAFB, FGF9, PRRX1, NR4A3, PRRX2, SIX4, ZIC1, WNT1, SPRY2, CLIC5, SIX1, CHRNA10, CDH23	1046	50	11017	2.9491	0.872308	0.0354635	1.07589
GOTERM_BP_FAT	GO:0042471~ear morphogenesis	15	1.08225	0.000687249	TCAP, MAFB, FGF9, PRRX1, SIX2, NR4A3, PRRX2, SIX4, ZIC1, WNT1, SPRY2, CLIC5, SIX1, CHRNA10, CDH23	1046	57	11017	2.77171	0.908783	0.0397724	1.25063
GOTERM_BP_FAT	GO:0048706~embryonic skeletal system development	16	1.1544	0.000905397	SATB2, TBX15, FGF9, MYF5, PRRX1, SIX2, PRRX2, SIX4, ZEB1, GLI3, HOXD9, OSR2, SIX1, CHST11, WNT9A, PCSK5	1046	65	11017	2.59262	0.957358	0.0473782	1.6445
GOTERM_BP_FAT	GO:0001501~skeletal system development	44	3.1746	0.0017828	ZFAND5, ACHE, FGFR3, FGF9, JAG2, PRRX1, PRRX2, ZEB1, SOX9, EXTL1, GLI3, PGP, COL9A2, OSR2, COMP, CHST11, PCSK5, SATB2, TBX15, TBX3, ARID5B, KLF10, MYF5, DMP1, SIX2, SIX4, CACNA1S, ANKH, HOXD9, SHOX2, INHBA, MEF2D, CTSK, ALOX15, HOXD8, MAPK14, CSRNP1, SIX1, COL1A2, WNT9A, BMPR1B, BMP7, CHRD, TCF15	1046	288	11017	1.60913	0.998001	0.0785222	3.21373
GOTERM_BP_FAT	GO:0009792~embryonic development ending in birth or egg hatching	40	2.886	0.0249406	ZFAND5, SYVN1, XRCC2, HNF1A, TCAP, FGF9, PRRX1, ZEB1, PRRX2, GLI3, TPM1, WNT1, RGMA, OSR2, CHST11, GATA4, PCSK5, MYF6, BCL10, MAFF, SATB2, TBX15, TBX3, CYP1A1, MSH2, MYF5, SIX2, MYH6, SIX4, BRCA1, BCL2L11, HOXD9, MEOX2, SFRP2, SIX1, WNT9A, TBX18, CHRD, TCF15, MYH10	1046	299	11017	1.40903	1	0.428972	37.02
GOTERM_BP_FAT	GO:0043009~chordate embryonic development	39	2.81385	0.0330634	ZFAND5, SYVN1, XRCC2, HNF1A, TCAP, FGF9, PRRX1, ZEB1, PRRX2, GLI3, TPM1, WNT1, RGMA, OSR2, GATA4, CHST11, PCSK5, MYF6, BCL10, MAFF, SATB2, TBX15, TBX3, MSH2, MYF5, SIX2, MYH6, SIX4, BRCA1, BCL2L11, HOXD9, MEOX2, SFRP2, SIX1, WNT9A, TBX18, CHRD, TCF15, MYH10	1046	296	11017	1.38773	1	0.493815	45.9625
Annotation Cluster 12	Enrichment Score: 3.3830328680095088
Category	Term	Count	%	PValue	Genes	List Total	Pop Hits	Pop Total	Fold Enrichment	Bonferroni	Benjamini	FDR
GOTERM_CC_FAT	GO:0005859~muscle myosin complex	10	0.721501	1.45318e-05	MYH1, MYL3, MYH3, MYH2, MYL1, MYLPF, MYH13, MYH7, MYH6, MYOM1	994	18	10349	5.78415	0.00692219	0.000365526	0.020792
GOTERM_BP_FAT	GO:0030048~actin filament-based movement	10	0.721501	3.83939e-05	TNNT2, MYO5A, ACTC1, MYH3, MYH2, MYL1, MYH7, MYH6, TPM1, MYH10	1046	20	11017	5.26625	0.125172	0.00513019	0.0702606
GOTERM_BP_FAT	GO:0033275~actin-myosin filament sliding	6	0.4329	0.000135708	TNNT2, MYH2, MYL1, MYH7, MYH6, TPM1	1046	7	11017	9.02786	0.376684	0.0123625	0.248135
GOTERM_BP_FAT	GO:0030049~muscle filament sliding	6	0.4329	0.000135708	TNNT2, MYH2, MYL1, MYH7, MYH6, TPM1	1046	7	11017	9.02786	0.376684	0.0123625	0.248135
GOTERM_BP_FAT	GO:0070252~actin-mediated cell contraction	6	0.4329	0.000135708	TNNT2, MYH2, MYL1, MYH7, MYH6, TPM1	1046	7	11017	9.02786	0.376684	0.0123625	0.248135
GOTERM_BP_FAT	GO:0030705~cytoskeleton-dependent intracellular transport	11	0.793651	0.0113331	TNNT2, MYO5A, ACTC1, KIF1B, MYH3, MYH2, MYL1, MYH7, MYH6, TPM1, MYH10	1046	47	11017	2.46505	1	0.275846	18.8319
GOTERM_BP_FAT	GO:0002027~regulation of heart rate	5	0.36075	0.131834	MYH7, SEMA3A, MYH6, FKBP1B, TPM1	1046	21	11017	2.50774	1	0.799943	92.4828
Annotation Cluster 13	Enrichment Score: 3.1262101459475558
Category	Term	Count	%	PValue	Genes	List Total	Pop Hits	Pop Total	Fold Enrichment	Bonferroni	Benjamini	FDR
GOTERM_CC_FAT	GO:0005626~insoluble fraction	100	7.21501	0.000335126	SEPT3, HMGCR, GRIK4, JAG2, FOXO3, FDFT1, PGP, TIAM2, SLC2A4, PDE4B, LRRC59, ROS1, SAMD4A, CYP1A1, CRYAB, ABCB11, MPDZ, SCN2A, BSN, PDE4D, CYP1A2, BCL2L11, PNPLA8, CD36, RYR1, HSPB1, LAMC2, VAMP2, SLC38A1, CAV1, CYSLTR1, CYP51A1, CYP2B6, MMD, MME, ABCA4, CALR, ACE, ENTPD8, GYS2, GAL3ST1, TMEM59L, CKAP4, CAMK2N1, PPIF, LYVE1, P2RX6, ULK1, MAP2, ATP2A1, SLC13A3, JPH2, SLC15A2, BCAR1, KCNJ11, FOS, DE…	994	741	10349	1.40506	0.148041	0.00550949	0.478473
GOTERM_CC_FAT	GO:0000267~cell fraction	121	8.73016	0.000749612	SEPT3, CGB, CGB5, HMGCR, GRIK4, JAG2, PGAM2, CGB8, CGB7, FOXO3, FDFT1, PGP, SLC2A4, TIAM2, LRRC59, PDE4B, CPA1, ROS1, SAMD4A, CYP1A1, CRYAB, ABCB11, MPDZ, SCN2A, HAL, BSN, PDE4D, CYP1A2, PKIA, BCL2L11, PNPLA8, CD36, RYR1, HSPB1, LAMC2, SLC38A1, VAMP2, CAV1, CYSLTR1, CYP2B6, CYP51A1, MMD, HMGCS1, MME, CALR, ABCA4, ADCYAP1, ACE, FGB, ENTPD8, GYS2, GAL3ST1, TMEM59L, CKAP4, ACACA, CAMK2N1, PPIF, LYVE…	994	950	10349	1.32609	0.301241	0.0114963	1.06731
GOTERM_CC_FAT	GO:0005624~membrane fraction	93	6.70996	0.00166466	SEPT3, JPH2, SLC15A2, HMGCR, BCAR1, GRIK4, JAG2, FOXO3, KCNJ11, FDFT1, FOS, PGP, ART5, SLC2A4, TIAM2, CHST10, LRRC59, ROS1, JPH1, FOSL1, SLC1A1, SAMD4A, CYP1A1, ABCB11, MPDZ, SCN2A, BSN, PRKCG, CYP1A2, BCL2L11, MCTP1, PNPLA8, PRKCQ, FOLH1, CD36, SQLE, SEMA4F, CHRM1, RYR1, CA4, LAMC2, SLC38A1, VAMP2, CAV1, CYSLTR1, CYP51A1, CYP2B6, MMD, MME, CALR, ABCA4, SLC19A1, FMO5, SLC35B1, ACE, ACSL1, ENTPD8,…	994	713	10349	1.35802	0.549037	0.0224965	2.3558
Annotation Cluster 14	Enrichment Score: 2.7864969069181105
Category	Term	Count	%	PValue	Genes	List Total	Pop Hits	Pop Total	Fold Enrichment	Bonferroni	Benjamini	FDR
GOTERM_CC_FAT	GO:0030054~cell junction	73	5.26696	1.16393e-05	SEPT3, ENAH, CADM3, CLDN4, SYT5, TLN2, BCAR1, GRIK4, FERMT1, SYT9, LMO7, SYNGR1, AMOTL1, VCL, PCDH1, HOMER3, PAK1, CHRNA1, SAMD4A, CLCA2, MYH1, MPDZ, ABCB11, SCN2A, MYH2, BSN, FBLIM1, ACTN2, MYH7, MYH6, NEXN, SSPN, XIRP1, CHRM1, DOK7, CD99L2, OPHN1, VAMP2, JAM2, NEURL2, FAIM2, ACHE, CAV1, PANX2, CLDN11, SYN1, PPL, CAMK2A, AFAP1, NPHP1, IFT140, TES, DTNA, NOX4, B4GALT1, CNKSR1, PARD6B, IL1RL1, ITG…	994	455	10349	1.67041	0.00554819	0.000309043	0.0166538
GOTERM_CC_FAT	GO:0005924~cell-substrate adherens junction	21	1.51515	0.000995954	NOX4, CAV1, ENAH, MYH1, TLN2, IL1RL1, BCAR1, MYH2, FERMT1, ITGA2, FBLIM1, TRIM25, ACTN2, MYH7, MYH6, NEXN, VCL, PAK1, NEURL2, AFAP1, TES	994	99	10349	2.20849	0.378925	0.0147743	1.41573
GOTERM_CC_FAT	GO:0030055~cell-substrate junction	21	1.51515	0.00187205	NOX4, CAV1, ENAH, MYH1, TLN2, IL1RL1, BCAR1, MYH2, FERMT1, ITGA2, FBLIM1, TRIM25, ACTN2, MYH7, MYH6, NEXN, VCL, PAK1, NEURL2, AFAP1, TES	994	104	10349	2.10232	0.591669	0.0232948	2.64565
GOTERM_CC_FAT	GO:0005925~focal adhesion	19	1.37085	0.00365122	NOX4, CAV1, ENAH, MYH1, TLN2, IL1RL1, BCAR1, MYH2, FERMT1, ITGA2, FBLIM1, TRIM25, ACTN2, MYH7, MYH6, VCL, PAK1, AFAP1, TES	994	95	10349	2.08229	0.825961	0.0381098	5.09956
GOTERM_CC_FAT	GO:0005912~adherens junction	25	1.80375	0.00423005	CAV1, ENAH, TLN2, BCAR1, FERMT1, LMO7, VCL, PAK1, AFAP1, TES, NPHP1, NOX4, MYH1, IL1RL1, MYH2, FBLIM1, ITGA2, TRIM25, ACTN2, MYH7, MYH6, NEXN, XIRP1, SYNM, NEURL2	994	142	10349	1.83301	0.868172	0.0430929	5.88544
GOTERM_CC_FAT	GO:0070161~anchoring junction	27	1.94805	0.00432451	CAV1, ENAH, TLN2, BCAR1, FERMT1, LMO7, VCL, PPL, PAK1, AFAP1, TES, NPHP1, B4GALT1, NOX4, MYH1, IL1RL1, MYH2, FBLIM1, ITGA2, TRIM25, ACTN2, MYH7, MYH6, NEXN, XIRP1, SYNM, NEURL2	994	158	10349	1.77918	0.874016	0.0422403	6.01311
GOTERM_CC_FAT	GO:0016323~basolateral plasma membrane	28	2.0202	0.0215435	CAV1, ENAH, TLN2, BCAR1, FERMT1, ADORA1, VCL, ANK1, ANK2, P2RY1, PAK1, AFAP1, TES, B4GALT1, NOX4, SLC12A2, MYH1, IL1RL1, MYH2, CA11, FBLIM1, ITGA2, TRIM25, ACTN2, MYH7, MYH6, NEXN, NEURL2	994	188	10349	1.55064	0.99997	0.161756	26.7756
Annotation Cluster 15	Enrichment Score: 2.701024491552177
Category	Term	Count	%	PValue	Genes	List Total	Pop Hits	Pop Total	Fold Enrichment	Bonferroni	Benjamini	FDR
GOTERM_BP_FAT	GO:0005976~polysaccharide metabolic process	23	1.65945	0.000116342	PRKAG3, PHKG1, PRKAG2, PHKA1, EPM2A, CHI3L1, UGDH, CHI3L2, DCN, PPP1R3A, GYG1, CHST1, SPDYA, LYVE1, NANS, PYGM, HAS1, XYLT1, CHST11, ITIH4, CHST13, GYS2, AGL	1046	99	11017	2.44695	0.333185	0.0108927	0.212762
GOTERM_BP_FAT	GO:0005977~glycogen metabolic process	11	0.793651	0.000210444	SPDYA, PRKAG3, PYGM, PHKG1, PRKAG2, PHKA1, EPM2A, GYS2, PPP1R3A, GYG1, AGL	1046	29	11017	3.99509	0.519561	0.0169033	0.384539
GOTERM_BP_FAT	GO:0044042~glucan metabolic process	11	0.793651	0.000210444	SPDYA, PRKAG3, PYGM, PHKG1, PRKAG2, PHKA1, EPM2A, GYS2, PPP1R3A, GYG1, AGL	1046	29	11017	3.99509	0.519561	0.0169033	0.384539
GOTERM_BP_FAT	GO:0006073~cellular glucan metabolic process	11	0.793651	0.000210444	SPDYA, PRKAG3, PYGM, PHKG1, PRKAG2, PHKA1, EPM2A, GYS2, PPP1R3A, GYG1, AGL	1046	29	11017	3.99509	0.519561	0.0169033	0.384539
GOTERM_BP_FAT	GO:0006112~energy reserve metabolic process	12	0.865801	0.000447218	SPDYA, PRKAG3, PYGM, PHKG1, PRKAG2, PHKA1, EPM2A, GFPT2, GYS2, PPP1R3A, GYG1, AGL	1046	37	11017	3.41595	0.789445	0.0284398	0.815519
GOTERM_BP_FAT	GO:0044264~cellular polysaccharide metabolic process	12	0.865801	0.00262448	SPDYA, PRKAG3, NANS, PYGM, PHKG1, PRKAG2, PHKA1, EPM2A, GYS2, PPP1R3A, GYG1, AGL	1046	45	11017	2.80867	0.999894	0.104415	4.69682
GOTERM_BP_FAT	GO:0005978~glycogen biosynthetic process	5	0.36075	0.00686722	PRKAG3, PHKG1, GYS2, GYG1, AGL	1046	9	11017	5.85139	1	0.19927	11.8513
GOTERM_BP_FAT	GO:0009250~glucan biosynthetic process	5	0.36075	0.00686722	PRKAG3, PHKG1, GYS2, GYG1, AGL	1046	9	11017	5.85139	1	0.19927	11.8513
GOTERM_BP_FAT	GO:0033692~cellular polysaccharide biosynthetic process	6	0.4329	0.0605892	PRKAG3, NANS, PHKG1, GYS2, GYG1, AGL	1046	23	11017	2.74761	1	0.636704	68.1512
GOTERM_BP_FAT	GO:0015980~energy derivation by oxidation of organic compounds	16	1.1544	0.268589	PRKAG3, PHKG1, PRKAG2, EPM2A, PHKA1, CYP1A2, PPP1R3A, GYG1, SPDYA, NNT, PYGM, GFPT2, GYS2, NFATC4, CAT, AGL	1046	132	11017	1.27667	1	0.928482	99.6739
Annotation Cluster 16	Enrichment Score: 2.680507223160337
Category	Term	Count	%	PValue	Genes	List Total	Pop Hits	Pop Total	Fold Enrichment	Bonferroni	Benjamini	FDR
GOTERM_CC_FAT	GO:0005861~troponin complex	6	0.4329	4.45066e-05	TNNT2, TNNT1, TNNC2, TNNC1, TNNI3, TNNI1	994	6	10349	10.4115	0.0210499	0.000924555	0.0636668
GOTERM_BP_FAT	GO:0003009~skeletal muscle contraction	5	0.36075	0.0041226	TNNT1, TCAP, TNNC2, TNNC1, CHRNA1	1046	8	11017	6.58282	0.999999	0.143343	7.28358
GOTERM_BP_FAT	GO:0050881~musculoskeletal movement	6	0.4329	0.0101669	TNNT1, TCAP, TNNC2, TNNC1, CHRND, CHRNA1	1046	15	11017	4.213	1	0.256662	17.0613
GOTERM_BP_FAT	GO:0050879~multicellular organismal movement	6	0.4329	0.0101669	TNNT1, TCAP, TNNC2, TNNC1, CHRND, CHRNA1	1046	15	11017	4.213	1	0.256662	17.0613
Annotation Cluster 17	Enrichment Score: 2.6639652657955097
Category	Term	Count	%	PValue	Genes	List Total	Pop Hits	Pop Total	Fold Enrichment	Bonferroni	Benjamini	FDR
GOTERM_MF_FAT	GO:0022838~substrate specific channel activity	55	3.96825	9.52668e-05	KCNC1, KCNC4, SCN3B, GRIK4, ANO1, AQP4, KCNIP1, KCNJ11, KCNIP4, KCNIP3, KCNQ5, KCNK7, ANO5, CHRNA1, KCNMA1, TRPM3, CLCA2, CLCA1, TRPM8, PDPN, CACNG6, SCN2A, TMEM38A, CACNG4, CACNG1, TRPM2, CLIC5, RYR1, KCNH2, KCNH4, PKDREJ, CLCN1, CLCN2, CACNB1, KCNA5, KCNJ3, FKBP1B, KCNA7, BEST3, RASA3, CACNA2D1, KCNB1, CACNA1S, P2RX5, P2RX6, ZACN, KCNN3, KCNN2, SCN4B, ABCC4, CHRND, CHRNB1, CLCN6, CHRNA10, SCN4A	1010	337	10564	1.70702	0.105479	0.0184064	0.153419
GOTERM_BP_FAT	GO:0006811~ion transport	93	6.70996	0.000109631	SLC8A3, SLC22A16, KCNC1, STEAP4, KCNC4, JPH2, SLC9A5, SCN3B, ATP1B4, ANO1, SLC9A2, GRIK4, KCNJ11, KCNIP1, KCNIP4, KCNIP3, ATP2B1, KCNQ5, ATP2B3, ATP2B4, KCNK7, BHLHA15, SLC25A22, ANO5, CHRNA1, JPH1, ATP6V0D2, SLC1A1, KCNMA1, TRPM3, CLCA2, CLCA1, PTGER3, TRPM8, SLC25A4, SCN2A, CACNG6, TMEM38A, CACNG4, CACNG1, TRPM2, NNT, CLIC5, RYR1, SLC41A1, SLC38A1, KCNH2, PKDREJ, KCNH4, CLCN1, SLC39A14, CAV1, C…	1046	665	11017	1.47297	0.317413	0.0105513	0.200501
GOTERM_MF_FAT	GO:0005216~ion channel activity	53	3.82395	0.000143878	KCNC1, KCNC4, SCN3B, GRIK4, ANO1, KCNIP1, KCNJ11, KCNIP4, KCNIP3, KCNQ5, KCNK7, ANO5, CHRNA1, KCNMA1, TRPM3, CLCA2, CLCA1, TRPM8, CACNG6, SCN2A, TMEM38A, CACNG4, CACNG1, TRPM2, CLIC5, RYR1, KCNH2, KCNH4, PKDREJ, CLCN1, CLCN2, CACNB1, KCNA5, FKBP1B, KCNJ3, KCNA7, BEST3, RASA3, CACNA2D1, KCNB1, CACNA1S, P2RX5, P2RX6, ZACN, KCNN3, KCNN2, SCN4B, ABCC4, CHRND, CHRNB1, CLCN6, CHRNA10, SCN4A	1010	326	10564	1.70046	0.154942	0.023763	0.231618
GOTERM_BP_FAT	GO:0030001~metal ion transport	62	4.4733	0.000149169	SLC8A3, STEAP4, KCNC1, KCNC4, JPH2, SLC9A5, SCN3B, ATP1B4, SLC9A2, KCNJ11, KCNIP1, KCNIP4, KCNIP3, ATP2B1, KCNQ5, ATP2B3, ATP2B4, BHLHA15, KCNK7, JPH1, KCNMA1, TRPM3, CLCA1, TRPM8, SCN2A, CACNG6, TMEM38A, CACNG4, CACNG1, TRPM2, RYR1, SLC38A1, KCNH2, KCNH4, SLC39A14, CAV1, CYSLTR1, SLC39A13, CACNB1, KCNA5, FKBP1B, KCNJ3, KCNA7, CAMK2A, CACNA2D1, SLC12A2, KCNB1, ATP1A2, CACNA1S, SLC10A1, SLC17A4, K…	1046	403	11017	1.62039	0.405237	0.0132345	0.272716
GOTERM_CC_FAT	GO:0034702~ion channel complex	33	2.38095	0.000183909	CLCN1, KCNC1, KCNC4, CLCN2, ANO1, CACNB1, KCNA5, KCNJ11, KCNJ3, KCNA7, FKBP1B, KCNQ5, BEST3, ANO5, CHRNA1, KCNMA1, CACNA2D1, KCNB1, CACNG6, SCN2A, CACNG1, CACNA1S, CLIC5, KCNN3, ATP2A1, AKAP6, SCN4B, CHRND, CHRNB1, KCNH2, CHRNA10, SCN4A, KCNH4	994	172	10349	1.99755	0.0841626	0.00337569	0.262838
GOTERM_MF_FAT	GO:0022803~passive transmembrane transporter activity	55	3.96825	0.00018922	KCNC1, KCNC4, SCN3B, GRIK4, ANO1, AQP4, KCNIP1, KCNJ11, KCNIP4, KCNIP3, KCNQ5, KCNK7, ANO5, CHRNA1, KCNMA1, TRPM3, CLCA2, CLCA1, TRPM8, PDPN, CACNG6, SCN2A, TMEM38A, CACNG4, CACNG1, TRPM2, CLIC5, RYR1, KCNH2, KCNH4, PKDREJ, CLCN1, CLCN2, CACNB1, KCNA5, KCNJ3, FKBP1B, KCNA7, BEST3, RASA3, CACNA2D1, KCNB1, CACNA1S, P2RX5, P2RX6, ZACN, KCNN3, KCNN2, SCN4B, ABCC4, CHRND, CHRNB1, CLCN6, CHRNA10, SCN4A	1010	346	10564	1.66262	0.198611	0.0272966	0.304506
GOTERM_MF_FAT	GO:0015267~channel activity	55	3.96825	0.00018922	KCNC1, KCNC4, SCN3B, GRIK4, ANO1, AQP4, KCNIP1, KCNJ11, KCNIP4, KCNIP3, KCNQ5, KCNK7, ANO5, CHRNA1, KCNMA1, TRPM3, CLCA2, CLCA1, TRPM8, PDPN, CACNG6, SCN2A, TMEM38A, CACNG4, CACNG1, TRPM2, CLIC5, RYR1, KCNH2, KCNH4, PKDREJ, CLCN1, CLCN2, CACNB1, KCNA5, KCNJ3, FKBP1B, KCNA7, BEST3, RASA3, CACNA2D1, KCNB1, CACNA1S, P2RX5, P2RX6, ZACN, KCNN3, KCNN2, SCN4B, ABCC4, CHRND, CHRNB1, CLCN6, CHRNA10, SCN4A	1010	346	10564	1.66262	0.198611	0.0272966	0.304506
GOTERM_MF_FAT	GO:0022836~gated channel activity	44	3.1746	0.000216626	CLCN1, KCNC1, KCNC4, CLCN2, SCN3B, ANO1, GRIK4, CACNB1, KCNA5, KCNJ11, FKBP1B, KCNA7, KCNJ3, KCNIP1, KCNIP4, KCNIP3, KCNQ5, KCNK7, CHRNA1, RASA3, KCNMA1, CACNA2D1, CLCA2, KCNB1, SCN2A, CACNG6, CACNG4, CACNG1, CACNA1S, P2RX5, P2RX6, ZACN, KCNN3, CLIC5, KCNN2, RYR1, SCN4B, CHRND, CHRNB1, KCNH2, CLCN6, CHRNA10, SCN4A, KCNH4	1010	259	10564	1.77689	0.223904	0.0277715	0.348537
GOTERM_MF_FAT	GO:0046873~metal ion transmembrane transporter activity	47	3.39105	0.000237724	KCNC1, SLC39A14, KCNC4, SCN3B, SLC39A13, CACNB1, KCNA5, KCNJ11, FKBP1B, KCNA7, KCNJ3, KCNIP1, KCNIP4, KCNIP3, ATP2B1, KCNQ5, ATP2B3, ATP2B4, KCNK7, CHRNA1, RASA3, KCNMA1, TRPM3, CACNA2D1, TRPM8, ABCB11, KCNB1, SCN2A, CACNG6, TMEM38A, CACNG4, CACNG1, CACNA1S, TRPM2, P2RX5, P2RX6, KCNN3, ATP2A1, KCNN2, RYR1, SCN4B, CHRND, CHRNB1, KCNH2, CHRNA10, SCN4A, KCNH4	1010	284	10564	1.73096	0.242832	0.0249711	0.382422
GOTERM_BP_FAT	GO:0006812~cation transport	69	4.97835	0.000427909	SLC8A3, SLC22A16, STEAP4, KCNC1, KCNC4, JPH2, SLC9A5, SCN3B, ATP1B4, SLC9A2, KCNJ11, KCNIP1, KCNIP4, KCNIP3, ATP2B1, KCNQ5, ATP2B3, ATP2B4, KCNK7, BHLHA15, JPH1, ATP6V0D2, KCNMA1, TRPM3, CLCA1, TRPM8, SCN2A, CACNG6, TMEM38A, CACNG4, CACNG1, TRPM2, NNT, RYR1, SLC41A1, SLC38A1, KCNH2, KCNH4, SLC39A14, CAV1, CYSLTR1, SLC39A13, CACNB1, KCNA5, KCNJ3, FKBP1B, KCNA7, CAMK2A, TCIRG1, CACNA2D1, SLC12A2, K…	1046	479	11017	1.51721	0.774791	0.027735	0.780439
GOTERM_MF_FAT	GO:0005261~cation channel activity	40	2.886	0.000460326	KCNC1, KCNC4, SCN3B, CACNB1, KCNA5, KCNJ11, FKBP1B, KCNA7, KCNJ3, KCNIP1, KCNIP4, KCNIP3, KCNQ5, KCNK7, CHRNA1, RASA3, KCNMA1, TRPM3, CACNA2D1, TRPM8, KCNB1, CACNG6, SCN2A, TMEM38A, CACNG4, CACNG1, CACNA1S, TRPM2, P2RX5, P2RX6, KCNN3, KCNN2, RYR1, SCN4B, CHRND, CHRNB1, KCNH2, CHRNA10, SCN4A, KCNH4	1010	236	10564	1.77278	0.416497	0.040592	0.739274
GOTERM_MF_FAT	GO:0022832~voltage-gated channel activity	30	2.1645	0.000586182	CLCN1, KCNC1, KCNC4, CLCN2, SCN3B, CACNB1, KCNA5, KCNJ3, KCNA7, KCNIP1, KCNJ11, KCNIP4, KCNIP3, KCNQ5, KCNK7, KCNMA1, CACNA2D1, KCNB1, CACNG6, SCN2A, CACNG4, CACNG1, CACNA1S, CLIC5, RYR1, SCN4B, CLCN6, KCNH2, SCN4A, KCNH4	1010	161	10564	1.94896	0.496431	0.0478212	0.940502
GOTERM_MF_FAT	GO:0005244~voltage-gated ion channel activity	30	2.1645	0.000586182	CLCN1, KCNC1, KCNC4, CLCN2, SCN3B, CACNB1, KCNA5, KCNJ3, KCNA7, KCNIP1, KCNJ11, KCNIP4, KCNIP3, KCNQ5, KCNK7, KCNMA1, CACNA2D1, KCNB1, CACNG6, SCN2A, CACNG4, CACNG1, CACNA1S, CLIC5, RYR1, SCN4B, CLCN6, KCNH2, SCN4A, KCNH4	1010	161	10564	1.94896	0.496431	0.0478212	0.940502
GOTERM_BP_FAT	GO:0015674~di-, tri-valent inorganic cation transport	29	2.09235	0.000765833	SLC8A3, STEAP4, SLC39A14, CAV1, JPH2, CYSLTR1, CACNB1, FKBP1B, ATP2B1, ATP2B3, ATP2B4, BHLHA15, JPH1, CAMK2A, TRPM3, CACNA2D1, CLCA1, TRPM8, CACNG6, CACNG4, CACNG1, CACNA1S, TRPM2, PLN, ATP2A1, RYR1, HEPH, SCARA5, CHRNA10	1046	157	11017	1.94549	0.930638	0.0414713	1.39268
[truncated: 1,829 more rows]

## Sheet: FR20vBaseline
Annotation Cluster 1	Enrichment Score: 25.058636361944497
[truncated: 1,789 more rows]
