# Supplementary material for: Fed State Prior to Hemorrhagic Shock and Polytrauma in a Porcine Model Results in Altered Liver Transcriptomic Response
Source: PLoS One. 2014 Jun 17;9(6):e100088. doi: 10.1371/journal.pone.0100088 (PMC4061062; doi:10.1371/journal.pone.0100088)
Supplement: File S7 — R code for differential expression analysis. (R) [file pone.0100088.s007.r]

require(biomaRt)
require(edgeR)
require(DESeq2)

# Function to get list of DEGs for comparing between algorithm results
get.degs <- function(data=NA){
  # collect significant genes
  data <- data[which(data$FDR<=0.05),]
  data <- data[order(data$FDR),]
  data
}

# Function to save list of DEGs and descriptions from biomaRt
# You must specify directory to be saved within the function (easily modifed if you like this function)
save.degs <- function(data = NA, comparison="need label"){
  ## collect significant genes
  data <- data[which(data$FDR<=0.05),]
  
  # merge with biomart database to recover gene description
  # convert rownames to a column to allow merging by HUGO symbol
  data$hgnc_symbol <- rownames(data)
  data <- merge(data, filt_descrip, by = "hgnc_symbol")

  # reorder matrix to more logical order
  lfc <- grep("logFC*", colnames(data))
  lfc <- colnames(data)[lfc]

  reord <- c("hgnc_symbol","ensembl_gene_id",lfc,"PValue","FDR","description")

  data <- as.data.frame(data[,reord])
  # remove duplicates
  data <- data[!duplicated(data[,1]),]
  # order my decreasing FDR
  data <- data[order(data$FDR),]
  
  # file name include algorithm and comparison
  write.csv(data, paste("/desired_path/", algo, comparison, ".csv",sep=""), row.names=F, quote=F)
}

files <- c("Times_htseq_counts_filt.txt")
labels <- c("Symbol_DESeq_genes_CPFvFS_all.txt")
pig <- useDataset("sscrofa_gene_ensembl", useMart("ensembl"))
human <- useMart("ensembl", dataset="hsapiens_gene_ensembl")

# Read in Data
newcountmatrix=read.table(paste("/Users/Chaz/Dropbox/htseq_files/", files[1], sep=""), header=TRUE, sep=",",row.names=1)

# Remove poor sequenced sample (i.e. an outlier)
count.matrix <- newcountmatrix[,-49]

# Convert rownames to first column
ensembl_genes <- rownames(count.matrix)
countdata.ensembl <- cbind(data.frame(ensembl_gene_id = ensembl_genes), count.matrix)


### Acquire human orthologs and HUGO gene IDs
## rename columns to merge and retain ensembl_gene_id to merge with count data
## retain pig ensembl for later merge
## remove human ensembl ID (not needed again after merge)
## remove genes whcih don't have HUGO ID
hs_homologs <- getBM(filters= "ensembl_gene_id", 
                     attributes= c("ensembl_gene_id", "hsapiens_homolog_ensembl_gene"),
                     values = ensembl_genes,
                     mart= pig)
colnames(hs_homologs)[2] = "hs_ensembl_gene_id"
get_hugo <- getBM(filters = "ensembl_gene_id",
                  attributes = c("ensembl_gene_id", "hgnc_symbol", "description"),
                  values = hs_homologs[,2],
                  mart = human)
colnames(get_hugo)[1] <- "hs_ensembl_gene_id"

ortho <- merge(hs_homologs, get_hugo, by="hs_ensembl_gene_id")
pig_ensembl_hs_hugo <- ortho[,-1]
x <- which(pig_ensembl_hs_hugo[,2] == "")
# used for later recovery of gene descriptions
filt_descrip <- pig_ensembl_hs_hugo[-x,]
# remove descriptions column for analysis
filt <- filt_descrip[,-3]

# save hsapiens ensembl gene list for background
back <- ortho[!duplicated(ortho[,1]),]
write.table(back[,1], "/Users/Chaz/Desktop/Transcriptomics/DE Attempts/Background.csv", row.names=F, col.names=F,sep=",",quote=F)

# clean up
rm(ortho, pig_ensembl_hs_hugo, x, hs_homologs, get_hugo)

### Combine HUGO IDs with count data
## Make sure to genes with missing HUGO ID
## remove duplicates
merge.dfs <- merge(filt,countdata.ensembl,by="ensembl_gene_id")
merge.dfs[merge.dfs == ""] = NA
count.matrix <- na.omit(merge.dfs)[,-1] 
count.matrix <- count.matrix[!duplicated(count.matrix[,1]),]
rownames(count.matrix) <- count.matrix[,1]
count.matrix <- count.matrix[,-1]

# clean up
rm(filt, countdata.ensembl, merge.dfs)

### Prepare for comparisons
## Create class matrix for all groups
subject <- factor(c(rep(seq(23),4)))
times <- c(rep("B",23), rep("FR2", 23), rep("FR8",23), rep("FR20",23))
group <- c(rep(c("Fasted","Fasted","Prefed","Fasted","Fasted","Fasted","Prefed","Prefed",
                 "Fasted","Fasted","Fasted","Fasted","Prefed","Fasted","Fasted","Fasted",
                 "Fasted","Prefed","Fasted","Fasted","Fasted","Fasted","Fasted"),4))
class <- data.frame(subject=subject, group=group, times=times)

# remove the outlier
class.sub <- class[-49,]

# sort design matrix
new.order=c("group","subject","times")
class.subc <- class.sub[,new.order]
class.ord <- class.subc[order(class.subc$group, class.subc$subject),]

# clean up
rm(subject, times, group, class, class.sub, new.order)

### Create Design Matrix
# Set factors for groupings
# levels denotes the first as the base comparison
group.sub <- factor(class.ord$group, levels = c("Fasted","Prefed"))
times.sub <- factor(class.ord$times, levels = c("B","FR2","FR8","FR20"))

## Subjects renumbered to make design matrix simpler
# subject.sub <- factor(class.ord$subject) # simplest design but design matrix more difficult
subject.sub <- c(rep(c(seq(18)),each=4), rep(c(seq(5)), each=4))
# remove 75 instead of 49 because prior sorting moved it down
subject.sub <- factor(subject.sub[-c(75)])
targets <- data.frame(group.sub, subject.sub, times.sub)


## If want over all time points
design.all <- model.matrix(~subject.sub+group.sub*times.sub)
design <- model.matrix(~subject.sub+group.sub+group.sub:times.sub)
design <- design[,-c(6:18)]
design.all <- design.all[,-c(6:18)]

# Explore components
#colnames(design)
#colnames(design.all)
# coef=2 <- group comparison (e.g. treatment vs. control)
# coef=3:36 <- subject comparisons (ignore)
# coef=37:42 <- effect of group at timepoint (e.g. treatment effect at 1hr)


############################
####### DEG Analysis #######
############################

## prepare edgeR data
# sort count matrix to match design matrix
count.matrix.ord <- count.matrix[,order(class.subc$group, class.subc$subject)]
## requires initial count matrix - use ordered count matrix
edgeR.dgelist <- DGEList(counts = count.matrix.ord)
# remove low counts
keep <- rowSums(cpm(edgeR.dgelist)) >= 10
edgeR.dgelist <- edgeR.dgelist[keep,]
# recalculate library size
edgeR.dgelist$libsize <- colSums(edgeR.dgelist$counts)
# Upper Quartile Normalization
edgeR.dgelist <- calcNormFactors(edgeR.dgelist, method = "TMM")
# Run Differential Expression Analysis
edgeR.dgelist <- estimateGLMCommonDisp(edgeR.dgelist, design.all)
edgeR.dgelist <- estimateGLMTrendedDisp(edgeR.dgelist, design.all)
edgeR.dgelist <- estimateGLMTagwiseDisp(edgeR.dgelist, design.all, trend = TRUE)
edgeR.fit <- glmFit(edgeR.dgelist, design.all)

## effect of prefed vs. fasted over all times
# design.all matrix
edgeR.test <- glmLRT(edgeR.fit, coef=c(10:12))
edgeR.table <- topTags(edgeR.test, n=nrow(edgeR.dgelist))$table
edgeR.adjpvalues = edgeR.table[order(edgeR.table$FDR),]
#head(edgeR.adjpvalues)
sum(edgeR.adjpvalues$FDR<.05)
# save DEGs to .csv file
save.degs(data=edgeR.adjpvalues, comparison = "_CPFvFS_all_times")

# save DEGs for comparison with other algorithms
edgeR.all <- get.degs(edgeR.adjpvalues)

## effect of fasted over all times
# 'design' matrix
#edgeR.test <- glmLRT(edgeR.fit, coef=c(7,9,11))
#edgeR.table <- topTags(edgeR.test, n=nrow(edgeR.dgelist))$table
#edgeR.adjpvalues = edgeR.table[order(edgeR.table$FDR),]
#sum(edgeR.adjpvalues$FDR<.05)

## effect of prefed over all times
# 'design' matrix
#edgeR.test <- glmLRT(edgeR.fit, coef=c(8,10,12))
#edgeR.table <- topTags(edgeR.test, n=nrow(edgeR.dgelist))$table
#edgeR.adjpvalues = edgeR.table[order(edgeR.table$FDR),]
#sum(edgeR.adjpvalues$FDR<.05)

### Baseline Prefed vs. Fasted
# either design or design.all
edgeR.test <- glmLRT(edgeR.fit, coef=6)
edgeR.table <- topTags(edgeR.test, n=nrow(edgeR.dgelist))$table
edgeR.adjpvalues = edgeR.table[order(edgeR.table$FDR),]
#head(edgeR.adjpvalues)
sum(edgeR.adjpvalues$FDR<=.05)
# save DEGs to .csv file
save.degs(data=edgeR.adjpvalues, comparison = "_CPFvFS_B_full")
## save DEGs for comparison with other algorithms
#edgeR.B <- get.degs(edgeR.adjpvalues)

edgeR.test <- glmLRT(edgeR.fit, coef=10)
edgeR.table <- topTags(edgeR.test, n=nrow(edgeR.dgelist))$table
edgeR.adjpvalues = edgeR.table[order(edgeR.table$FDR),]
#head(edgeR.adjpvalues)
sum(edgeR.adjpvalues$FDR<.05)
# save DEGs to .csv file
save.degs(data=edgeR.adjpvalues, comparison = "_CPFvFS_FR2_full")

edgeR.test <- glmLRT(edgeR.fit, coef=11)
edgeR.table <- topTags(edgeR.test, n=nrow(edgeR.dgelist))$table
edgeR.adjpvalues = edgeR.table[order(edgeR.table$FDR),]
#head(edgeR.adjpvalues)
sum(edgeR.adjpvalues$FDR<.05)
# save DEGs to .csv file
save.degs(data=edgeR.adjpvalues, comparison = "_CPFvFS_FR8_full")

edgeR.test <- glmLRT(edgeR.fit, coef=12)
edgeR.table <- topTags(edgeR.test, n=nrow(edgeR.dgelist))$table
edgeR.adjpvalues = edgeR.table[order(edgeR.table$FDR),]
#head(edgeR.adjpvalues)
sum(edgeR.adjpvalues$FDR<.05)
# save DEGs to .csv file
save.degs(data=edgeR.adjpvalues, comparison = "_CPFvFS_FR20_full")

### For checking over time within groups ###
edgeR.dgelist <- DGEList(counts = count.matrix.ord)
# remove low counts
keep <- rowSums(cpm(edgeR.dgelist)) >= 3
edgeR.dgelist <- edgeR.dgelist[keep,]
# recalculate library size
edgeR.dgelist$libsize <- colSums(edgeR.dgelist$counts)
# Upper Quartile Normalization
edgeR.dgelist <- calcNormFactors(edgeR.dgelist, method = "TMM")
# Run Differential Expression Analysis
edgeR.dgelist <- estimateGLMCommonDisp(edgeR.dgelist, design)
edgeR.dgelist <- estimateGLMTrendedDisp(edgeR.dgelist, design)
edgeR.dgelist <- estimateGLMTagwiseDisp(edgeR.dgelist, design, trend = TRUE)
edgeR.fit <- glmFit(edgeR.dgelist, design)

#Fasted over time
#Coefficient determines which timepoint, noted above
edgeR.test <- glmLRT(edgeR.fit, coef=7)
edgeR.table <- topTags(edgeR.test, n=nrow(edgeR.dgelist))$table
edgeR.adjpvalues = edgeR.table[order(edgeR.table$FDR),]
# save DEGs to .csv file
save.degs(data=edgeR.adjpvalues, comparison = "_FS_FR2_full")

edgeR.test <- glmLRT(edgeR.fit, coef=9)
edgeR.table <- topTags(edgeR.test, n=nrow(edgeR.dgelist))$table
edgeR.adjpvalues = edgeR.table[order(edgeR.table$FDR),]
# save DEGs to .csv file
save.degs(data=edgeR.adjpvalues, comparison = "_FS_FR8_full")

edgeR.test <- glmLRT(edgeR.fit, coef=11)
edgeR.table <- topTags(edgeR.test, n=nrow(edgeR.dgelist))$table
edgeR.adjpvalues = edgeR.table[order(edgeR.table$FDR),]
# save DEGs to .csv file
save.degs(data=edgeR.adjpvalues, comparison = "_FS_FR20_full")

#Prefed over time
edgeR.test <- glmLRT(edgeR.fit, coef=8)
edgeR.table <- topTags(edgeR.test, n=nrow(edgeR.dgelist))$table
edgeR.adjpvalues = edgeR.table[order(edgeR.table$FDR),]
# save DEGs to .csv file
save.degs(data=edgeR.adjpvalues, comparison = "_CPF_FR2_full")

edgeR.test <- glmLRT(edgeR.fit, coef=10)
edgeR.table <- topTags(edgeR.test, n=nrow(edgeR.dgelist))$table
edgeR.adjpvalues = edgeR.table[order(edgeR.table$FDR),]
# save DEGs to .csv file
save.degs(data=edgeR.adjpvalues, comparison = "_CPF_FR8_full")

edgeR.test <- glmLRT(edgeR.fit, coef=12)
edgeR.table <- topTags(edgeR.test, n=nrow(edgeR.dgelist))$table
edgeR.adjpvalues = edgeR.table[order(edgeR.table$FDR),]
# save DEGs to .csv file
save.degs(data=edgeR.adjpvalues, comparison = "_CPF_FR20_full")

# clean up
rm(edgeR.test, edgeR.table, edgeR.adjpvalues, edgeR.dgelist, edgeR.fit)

#################################
### Heatmap Figure Generation ###
#################################

library("RColorBrewer")
library("gplots")

# user_path specified in save.deg function

cpfvfs_b <- read.table("/user_path/edgeR_CPFvFS_B_full.csv", header=TRUE, sep=",")
cpfvfs_fr2 <- read.table("/user_path/edgeR_CPFvFS_FR2_full.csv", header=TRUE, sep=",")
cpfvfs_fr8 <- read.table("/user_path/edgeR_CPFvFS_FR8_full.csv", header=TRUE, sep=",")
cpfvfs_fr20 <- read.table("/user_path/edgeR_CPFvFS_FR20_full.csv", header=TRUE, sep=",")

fs_fr2vb <- read.table("/user_path/edgeR_FS_FR2_full.csv", header=TRUE, sep=",")
fs_fr8vb <- read.table("/user_path/edgeR_FS_FR8_full.csv", header=TRUE, sep=",")
fs_fr20vb <- read.table("/user_path/edgeR_FS_FR20_full.csv", header=TRUE, sep=",")

cpf_fr2vb <- read.table("/user_path/edgeR_CPF_FR2_full.csv", header=TRUE, sep=",")
cpf_fr8vb <- read.table("/user_path/edgeR_CPF_FR8_full.csv", header=TRUE, sep=",")
cpf_fr20vb <- read.table("/user_path/edgeR_CPF_FR20_full.csv", header=TRUE, sep=",")

# quick function to remove duplicates
rm_dup <- function(data = NA){
  data <- data[!duplicated(data[,1]),]
  lfc <- data.frame(data[,c(1,3)])
  rownames(lfc) <- data[,1]
  colnames(lfc) <- c("gene", "logFC")
  lfc
}

cpfvfs_b <- rm_dup(cpfvfs_b)
cpfvfs_fr2 <- rm_dup(cpfvfs_fr2)
cpfvfs_fr8 <- rm_dup(cpfvfs_fr8)
cpfvfs_fr20 <- rm_dup(cpfvfs_fr20)

# create dataframe of all the comparisons by gene id
cpfvfs <- cbind(cpfvfs_b, cpfvfs_fr2[, "logFC"][match(rownames(cpfvfs_b), rownames(cpfvfs_fr2))])
cpfvfs <- cbind(cpfvfs, cpfvfs_fr8[, "logFC"][match(rownames(cpfvfs), rownames(cpfvfs_fr8))])
cpfvfs <- cbind(cpfvfs, cpfvfs_fr20[, "logFC"][match(rownames(cpfvfs), rownames(cpfvfs_fr20))])

colnames(cpfvfs) <- c("gene", "B","FR2vB","FR8vB","FR20vB")
cpfvfs <- cpfvfs[,-1]

# repeat for fasted comparisons
fs_fr2vb <- rm_dup(fs_fr2vb)
fs_fr8vb <- rm_dup(fs_fr8vb)
fs_fr20vb <- rm_dup(fs_fr20vb)

fs <- cbind(fs_fr2vb, fs_fr8vb[, "logFC"][match(rownames(fs_fr2vb), rownames(fs_fr8vb))])
fs <- cbind(fs, fs_fr20vb[, "logFC"][match(rownames(fs), rownames(fs_fr20vb))])
colnames(fs) <- c("gene", "FR2vB","FR8vB", "FR20vB")
fs <- fs[,-1]

# repeat for CPF comparisons
cpf_fr2vb <- rm_dup(cpf_fr2vb)
cpf_fr8vb <- rm_dup(cpf_fr8vb)
cpf_fr20vb <- rm_dup(cpf_fr20vb)

cpf <- cbind(cpf_fr2vb, cpf_fr8vb[, "logFC"][match(rownames(cpf_fr2vb), rownames(cpf_fr8vb))])
cpf <- cbind(cpf, cpf_fr20vb[, "logFC"][match(rownames(cpf), rownames(cpf_fr20vb))])
colnames(cpf) <- c("gene", "FR2vB","FR8vB", "FR20vB")
cpf <- cpf[,-1]

### Heatmaps
#set colors
hmcol=colorRampPalette(brewer.pal(9,"GnBu"))(100)

scalebluered<-colorRampPalette(colors=c("red","black","green"))(128)

### CPFvFS
## Genes identified from .csv files
cyto <- c("ACTC1", "DES", "FLNC", "PDLIM3","ACTN2","ANKRD23","SHROOM3","SPTB",
          "ANKRD1","FHL1","MYBPC1","MYBPC2","NEB","SYNPO2","TPM2","CAPN3",
          "SRPK3","TPM1","UNC45B","LMOD3","MYOM1","XIRP1","BVES","SGCB","TMOD4",
          "TNNT1","TCAP","NEXN")

cpfvfs_cyto <- data.matrix(cpfvfs[rownames(cpfvfs) %in% c(cyto),])
cpfvfs_cyto <- cpfvfs_cyto[sort(rownames(cpfvfs_cyto)),,drop=FALSE]

# make sure figures of sufficient quality
tiff("/Users/Chaz/Desktop/Transcriptomics/Heatmaps/Fig 2 - cpfvfs_cytoskeleton.tiff", compression = "lzw", 
     width = 8, height = 6, units = "in", res = 300)

heatmap.2(cpfvfs_cyto,
          col=scalebluered,
          trace="none",
          scale="none",
          dendrogram="none",
          Rowv=FALSE,
          Colv=FALSE,
          keysize = 1.0,
          density.info=c("none"),
          main = "Cytoskeleton Related Genes \n      Carbohydrate Prefed and Fasted Animals",
          margin=c(8,6),
          symbreaks=TRUE)
dev.off()

carbo <- c("ENO3", "GCK", "GPD2", "HK2", "PYGM")
cpfvfs_carbo <- data.matrix(cpfvfs[rownames(cpfvfs) %in% c(carbo),])
cpfvfs_carbo <- cpfvfs_carbo[sort(rownames(cpfvfs_carbo)),,drop=FALSE]

tiff("/Users/Chaz/Desktop/Transcriptomics/Heatmaps/Fig 2 - cpfvfs_carbohydrate.tiff", compression = "lzw", 
     width = 8, height = 6, units = "in", res = 300)

heatmap.2(cpfvfs_carbo,
          col=scalebluered,
          trace="none",
          scale="none",
          dendrogram="none",
          Rowv=FALSE,
          Colv=FALSE,
          keysize = 1.0,
          density.info=c("none"),
          main = "     Carbohydrate Metabolism Related Genes \n    Carbohydrate Prefed and Fasted Animals",
          margin=c(8,6),
          symbreaks=TRUE)
dev.off()

### Fasted times
fs.carbo <- c("AGL","ALDOC", "ATF3", "ATF4", "ENO3", "ENO4", "EPM2A", "GCK", "GPD2", 
              "GPT", "GYG1", "GYS2", "HK2", "PDK2", "PDK4", "PFKFB1", "PFKM", "PGAM2", 
              "PGM3", "PHKA1", "PHKG1", "PKLR", "PPP1R3A", "PYGM", "SLC2A8", "UGDH")

fs_carbo <- data.matrix(fs[rownames(fs) %in% c(fs.carbo),])
fs_carbo <- fs_carbo[sort(rownames(fs_carbo)),,drop=FALSE]

tiff("/Users/Chaz/Desktop/Transcriptomics/Heatmaps/Fig 8 - fs_carbohydrate.tiff", compression = "lzw", 
     width = 8, height = 6, units = "in", res = 300)

heatmap.2(fs_carbo,
          col=scalebluered,
          trace="none",
          scale="none",
          dendrogram="none",
          Rowv=FALSE,
          Colv=FALSE,
          keysize = 1.0,
          density.info=c("none"),
          main = "Carbohydrate Metabolism Genes\n in Fasted Animals",
          margin=c(8,6),
          symbreaks=TRUE)
dev.off()

fs.cyto <- c("ABLIM2", "ABRA", "ACTA1", "ACTC1", "ACTN2", "ANK1", "ANK2", "ANKRD1", 
             "ANKRD2", "ANKRD23", "ATP2A1", "CACNA1S", "CDK5R1", "CRYAB", "CSRP3", 
             "DES", "FHL3", "FLNC", "HSPB1", "JPH1", "JPH2", "LDB3", "MURC", "MYBPC1", 
             "MYH1", "MYH2", "MYH3", "MYH6", "MYH7", "MYH13", "MYL1", "MYL2", "MYL3", 
             "MYLK2", "MYLPF", "MYO18B", "MYOM1", "MYOT", "MYOZ2", "MYPN", "NEB", "OBSCN", 
             "PDLIM3", "SDC4", "SYNC", "SYNM", "TCAP", "TMOD1", "TNNC1", "TNNC2", "TNNI1", 
             "TNNI3", "TNNT1", "TNNT2", "TPM1", "TPM2", "TRIM63", "VCL")

fs_cyto <- data.matrix(fs[rownames(fs) %in% c(fs.cyto),])
fs_cyto <- fs_cyto[sort(rownames(fs_cyto)),,drop=FALSE]

tiff("/Users/Chaz/Desktop/Transcriptomics/Heatmaps/Fig 7 - fs_cytoskeleton.tiff", compression = "lzw", 
     width = 8, height = 7, units = "in", res = 300)

heatmap.2(fs_cyto,
          col=scalebluered,
          trace="none",
          scale="none",
          dendrogram="none",
          Rowv=FALSE,
          Colv=FALSE,
          keysize = 1.0,
          density.info=c("none"),
          main = "Cytoskeleton Genes\n in Fasted Animals",
          margin=c(8,7),
          symbreaks=TRUE)
dev.off()

fs.ion <- c("ABCC4", "ANO5", "ANO10", "AQP4", "AQP7", "CACNA1S", "CACNA2D1", "CACNB1", 
            "CACNB2", "CACNG1", "CACNG6", "CHRNA1", "CHRNA10", "CHRNB1", "CHRND", "CLCA2", 
            "CLCN1", "CLIC5", "FKBP1B", "GABRP", "GRIK4", "HCN3", "KCNAB3", "KCNA5", "KCNA7", 
            "KCNB1", "KCNC1", "KCNC4", "KCNE3", "KCNH2", "KCNH4", "KCNIP1", "KCNIP3", "KCNJ11", 
            "KCNJ3", "KCNK7", "KCNMA1", "KCNN2", "KCNN3", "KCNQ5", "MCOLN2", "P2RX5", "P2RX6", 
            "PKDREJ", "RASA3", "RYR1", "SCN1B", "SCN4A", "SCN3B", "SCN4B", "TRPM2", "TRPM3", 
            "TRPM8", "ZACN")

fs_ion <- data.matrix(fs[rownames(fs) %in% c(fs.ion),])
fs_ion <- fs_ion[sort(rownames(fs_ion)),,drop=FALSE]

tiff("/Users/Chaz/Desktop/Transcriptomics/Heatmaps/Fig 9 - fs_ion_transport.tiff", compression = "lzw", 
     width = 8, height = 7, units = "in", res = 300)

heatmap.2(fs_ion,
          col=scalebluered,
          trace="none",
          scale="none",
          dendrogram="none",
          Rowv=FALSE,
          Colv=FALSE,
          keysize = 1.0,
          density.info=c("none"),
          main = "Ion Transport Genes\n in Fasted Animals",
          margin=c(8,7),
          symbreaks=TRUE)
dev.off()

fs.lipid <- c("APOA4", "PRKAG3", "HNF1A", "STAT5A", "ABHD5", "PRKAG2", "ACSF2", "ACSL1", 
              "CH25H", "FASN", "ELOVL6", "ACSL4", "ANGPTL3", "PLP1", "PTGR1", "FADS1", 
              "SCD", "ACACA", "FADS3", "FADS2", "ACACB", "BRCA1", "HAO1", "PNPLA8", "GGT5", 
              "ALOX15", "BAAT", "UCP3", "FABP3", "CYP4F3", "SLC27A3", "AACS", "SLC27A4")

fs_lipid <- data.matrix(fs[rownames(fs) %in% c(fs.lipid),])
fs_lipid <- fs_lipid[sort(rownames(fs_lipid)),,drop=FALSE]

tiff("/Users/Chaz/Desktop/Transcriptomics/Heatmaps/Fig 10 - fs_lipid.tiff", compression = "lzw", 
     width = 8, height = 6, units = "in", res = 300)

heatmap.2(fs_lipid,
          col=scalebluered,
          trace="none",
          scale="none",
          dendrogram="none",
          Rowv=FALSE,
          Colv=FALSE,
          keysize = 1.0,
          density.info=c("none"),
          main = "Lipid Metabolism Genes\n in Fasted Animals",
          margin=c(8,6),
          symbreaks=TRUE)
dev.off()

### Prefed
cpf.cytokine <- c("IL12RB2", "BCL10", "MYD88", "HSPD1", "PCSK5", "TLR2", "BCL3")

cpf_cytokine <- data.matrix(cpf[rownames(cpf) %in% c(cpf.cytokine),])
cpf_cytokine <- cpf_cytokine[sort(rownames(cpf_cytokine)),,drop=FALSE]

tiff("/Users/Chaz/Desktop/Transcriptomics/Heatmaps/Fig 4 - cpf_cytokine.tiff", compression = "lzw", 
     width = 8, height = 6, units = "in", res = 300)

heatmap.2(cpf_cytokine,
          col=scalebluered,
          trace="none",
          scale="none",
          dendrogram="none",
          Rowv=FALSE,
          Colv=FALSE,
          keysize = 1.0,
          density.info=c("none"),
          main = "Cytokine Related Genes\n Carbohydrate Prefed Animals",
          margin=c(8,6),
          symbreaks=TRUE)
dev.off()


cpf.lipid <- c("CYB5R3", "ACAA2", "HMGCR", "SQLE", "HMGCS1", "FDPS", 
               "MVK", "LSS", "IDI1", "FDFT1")

cpf_lipid <- data.matrix(cpf[rownames(cpf) %in% c(cpf.lipid),])
cpf_lipid <- cpf_lipid[sort(rownames(cpf_lipid)),,drop=FALSE]

tiff("/Users/Chaz/Desktop/Transcriptomics/Heatmaps/Fig 5 - cpf_lipid.tiff", compression = "lzw", 
     width = 8, height = 6, units = "in", res = 300)

heatmap.2(cpf_lipid,
          col=scalebluered,
          trace="none",
          scale="none",
          dendrogram="none",
          Rowv=FALSE,
          Colv=FALSE,
          keysize = 1.0,
          density.info=c("none"),
          main = "Lipid Metabolism Genes\n Carbohydrate Prefed Animals",
          margin=c(8,6),
          symbreaks=TRUE)
dev.off()

cpf.peptidase <- c("CAPNS1", "USP2", "THOP1", "UCHL1", "MMP15", "HGF", "MMP11", "CASP5", 
                   "APEH", "BLMH", "GZMK", "CASP3", "LONP2", "SENP1", "CASP4", "CASP8", 
                   "PCSK9", "PCSK5", "CASP10", "BFAR")

cpf_peptidase <- data.matrix(cpf[rownames(cpf) %in% c(cpf.peptidase),])
cpf_peptidase <- cpf_peptidase[sort(rownames(cpf_peptidase)),,drop=FALSE]

tiff("/Users/Chaz/Desktop/Transcriptomics/Heatmaps/Fig 6 - cpf_peptidase.tiff", compression = "lzw", 
     width = 8, height = 6, units = "in", res = 300)

heatmap.2(cpf_peptidase,
          col=scalebluered,
          trace="none",
          scale="none",
          dendrogram="none",
          Rowv=FALSE,
          Colv=FALSE,
          keysize = 1.0,
          density.info=c("none"),
          main = "Peptidase Genes\n in Carbohydrate Animals",
          margin=c(8,6),
          symbreaks=TRUE)
dev.off()
